# Supplementary material for: Pupil size reflects activation of subcortical ascending arousal system nuclei during rest
Source: eLife. 2023 Jun 27;12:e84822. doi: 10.7554/eLife.84822 (PMC10299825; doi:10.7554/eLife.84822)
Supplement: Figure 1—source data 1. [file elife-84822-fig1-data1.zip]

Archive with 4 entries (3 files):
- Figure1-SourceData/
- Figure1-SourceData/Fig1_A_mni_spmT_0001.nii
- Figure1-SourceData/Fig1_A_mni_spmT_0002.nii
- Figure1-SourceData/Fig1_B_mni_spmF_0006.nii
