# Supplementary material for: Pupil size reflects activation of subcortical ascending arousal system nuclei during rest
Source: eLife. 2023 Jun 27;12:e84822. doi: 10.7554/eLife.84822 (PMC10299825; doi:10.7554/eLife.84822)
Supplement: Figure 2—source data 1. [file elife-84822-fig2-data1.zip]

Archive with 6 entries (5 files):
- Figure2-SourceData/
- Figure2-SourceData/Fig2_B_tSNR_day1.csv
- Figure2-SourceData/Fig2_B_tSNR_day2.csv
- Figure2-SourceData/Fig2_C_day1_BS_partial_PONS_correlations.csv
- Figure2-SourceData/Fig2_C_day2_BS_partial_PONS_correlations.csv
- Figure2-SourceData/Fig2_D_LC_intensities.csv
