# Supplementary material for: Pupil size reflects activation of subcortical ascending arousal system nuclei during rest
Source: eLife. 2023 Jun 27;12:e84822. doi: 10.7554/eLife.84822 (PMC10299825; doi:10.7554/eLife.84822)
Supplement: Figure 2—source data 1. [file elife-84822-fig2-data1.zip › Figure2-SourceData/Fig2_B_tSNR_day1.csv]

subj	DR	MR	LC	VTA	SN	ACC	OCC	PONS	BF	Pons
MRI_FCWML001	37.3287	45.2341	53.411	52.5833	51.1958	75.5892	89.6233	54.776	56.7988	54.776
MRI_FCWML002	25.5091	54.7495	50.5659	48.1026	51.3658	82.4093	91.8406	54.2755	61.3244	54.2755
MRI_FCWML003	33.9265	51.1071	58.8453	51.7842	52.311	76.518	63.9815	47.3303	36.2628	47.3303
MRI_FCWML004	NaN	NaN	NaN	NaN	NaN	NaN	NaN	NaN	NaN	NaN
MRI_FCWML006	55.0843	66.1312	61.1713	52.9144	56.0596	73.4573	82.3855	56.5808	61.9188	56.5808
MRI_FCWML007	45.635	51.0735	50.9156	46.9019	44.8375	61.9238	51.1585	42.457	42.4698	42.457
MRI_FCWML008	38.3924	55.2427	52.142	53.7001	51.1244	73.6496	79.5165	38.4294	54.5054	38.4294
MRI_FCWML009	28.6429	39.8234	38.0607	40.2232	41.3606	49.6413	53.3656	46.3661	34.0272	46.3661
MRI_FCWML010	34.266	58.0719	61.575	53.9672	52.7813	77.2832	85.9447	52.9066	55.0336	52.9066
MRI_FCWML011	49.2841	56.2564	64.0351	58.7934	57.704	78.3806	98.3315	59.7943	63.1143	59.7943
MRI_FCWML012	38.1461	51.5208	53.752	57.365	55.0353	73.6095	83.0776	53.0325	60.9354	53.0325
MRI_FCWML013	37.0402	45.5622	51.6931	59.0911	55.4749	82.7404	89.418	61.2079	62.2968	61.2079
MRI_FCWML014	43.9087	63.1365	69.1658	58.0259	51.9822	79.7324	97.3254	49.8192	61.2206	49.8192
MRI_FCWML015	43.2706	54.7183	66.179	54.4098	51.368	78.6144	88.8852	50.8963	63.8626	50.8963
MRI_FCWML016	49.7726	61.8474	58.261	53.1575	48.9731	73.5009	77.0164	45.8004	54.0661	45.8004
MRI_FCWML017	35.2708	44.0632	42.0314	52.3312	48.5734	75.4173	83.448	58.4105	57.9222	58.4105
MRI_FCWML018	43.4005	53.2307	57.5519	60.86	53.9473	83.4313	82.6692	55.9187	54.4547	55.9187
MRI_FCWML020	38.2075	51.654	50.0417	47.8915	44.1392	81.0591	81.1099	43.4386	44.4956	43.4386
MRI_FCWML022	38.3869	46.8523	51.9981	57.58	56.3838	80.1229	88.0411	61.0668	58.3084	61.0668
MRI_FCWML023	39.4101	43.7843	62.0336	55.4703	51.9578	84.51	87.2135	55.4047	61.8515	55.4047
MRI_FCWML025	37.6536	55.9682	38.7306	48.5488	47.7216	79.4778	86.3328	46.1502	50.1926	46.1502
MRI_FCWML026	49.35	59.4062	67.1393	51.9169	54.3254	93.7069	89.5601	52.2845	61.231	52.2845
MRI_FCWML027	30.0515	47.267	52.2214	51.8587	52.3948	69.1966	78.8039	66.6286	46.7052	66.6286
MRI_FCWML028	42.6752	43.9053	57.94	57.0705	55.3319	85.2496	91.2105	61.0972	64.3159	61.0972
MRI_FCWML029	41.7869	54.8941	68.3165	55.3587	56.9468	74.6122	82.1002	48.0329	57.3804	48.0329
MRI_FCWML030	46.8751	58.5262	63.6509	54.9173	56.8314	79.7489	87.0047	55.4531	62.6851	55.4531
MRI_FCWML031	39.0087	58.4197	62.0072	60.1639	58.4285	86.9659	82.1537	69.532	63.2278	69.532
MRI_FCWML032	53.5025	49.8757	63.0299	63.4876	54.8308	87.1242	81.2384	40.0939	62.8627	40.0939
MRI_FCWML033	44.7111	54.7754	47.4275	42.6524	40.3571	76.2772	74.4196	39.6202	41.766	39.6202
MRI_FCWML035	37.8515	45.5358	64.9924	55.9701	54.2701	83.9039	85.0584	54.079	66.3611	54.079
MRI_FCWML036	39.7501	56.9729	55.9033	50.1315	46.5103	65.8845	67.6331	53.9	46.3368	53.9
MRI_FCWML037	29.414	42.0753	28.0061	50.8504	43.5697	76.3492	82.7247	44.3499	56.2777	44.3499
MRI_FCWML038	25.1515	44.4785	55.0363	48.9857	48.5287	83.0903	75.9144	44.5002	45.8146	44.5002
MRI_FCWML040	38.5637	48.3823	49.8124	49.6013	46.093	83.4688	91.1344	49	60.1193	49
MRI_FCWML041	34.6447	49.6319	50.194	48.8368	45.6546	71.8903	81.0376	44.3431	48.1335	44.3431
MRI_FCWML042	32.5224	46.1916	47.8361	53.1408	55.1277	84.2472	92.1892	47.3155	62.5942	47.3155
MRI_FCWML043	28.7383	55.6286	23.8055	39.7777	41.0927	74.936	71.8493	50.6377	38.7371	50.6377
MRI_FCWML046	54.6105	54.6028	66.5336	50.242	51.6853	92.2341	92.532	48.6619	64.5942	48.6619
MRI_FCWML047	32.9226	55.3457	47.0581	42.7427	45.7041	76.6049	71.8058	46.958	52.9823	46.958
MRI_FCWML048	33.1686	46.4238	51.3642	50.8652	44.9864	78.6647	94.5868	35.2084	59.7137	35.2084
MRI_FCWML049	37.1971	49.6331	49.6586	49.4925	50.1136	84.6455	68.1239	46.7186	55.3607	46.7186
MRI_FCWML051	47.0975	59.9902	70.6441	48.9202	43.3128	86.1708	92.9052	56.5569	63.6819	56.5569
MRI_FCWML052	23.2514	47.0353	37.3941	41.5956	37.5069	72.8439	71.8952	42.1433	45.8582	42.1433
MRI_FCWML053	31.4077	40.9909	51.6461	47.7117	48.7601	74.2609	80.375	42.6391	50.8294	42.6391
MRI_FCWML054	45.3417	52.9556	64.3031	51.6128	48.381	75.3871	84.3845	48.807	55.8903	48.807
MRI_FCWML055	35.8235	44.6613	57.0104	52.3431	48.3049	82.3318	85.0035	54.3077	52.8029	54.3077
MRI_FCWML056	26.3007	54.7515	49.2937	52.4866	51.0213	77.8318	84.4702	52.8916	56.5678	52.8916
MRI_FCWML057	34.3732	47.0429	45.4705	53.6266	50.312	77.4781	97.2178	51.6197	59.0017	51.6197
MRI_FCWML061	38.263	52.158	51.6736	53.6562	53.3194	88.5924	88.0582	45.6249	58.4104	45.6249
MRI_FCWML063	34.7272	53.611	52.5146	44.0859	40.7121	70.4608	74.2687	50.2652	48.0348	50.2652
MRI_FCWML064	39.4772	42.0873	61.8009	44.7522	40.0214	55.7188	58.8747	35.3635	36.9002	35.3635
MRI_FCWML104	43.0696	48.9198	53.0761	44.2888	40.0329	57.0332	56.8844	42.2948	37.6411	42.2948
MRI_FCWML107	37.2885	42.9338	44.1074	49.0003	51.9124	67.1369	65.0247	59.2002	45.6022	59.2002
MRI_FCWML108	33.5157	47.3648	55.3681	44.3638	37.0106	76.8804	73.9437	40.538	53.0383	40.538
MRI_FCWML109	33.5712	49.6525	44.7999	57.8709	56.6379	77.6687	89.6451	54.0673	57.9259	54.0673
MRI_FCWML119	45.4327	54.8421	54.1636	43.352	43.8684	65.3211	51.9226	44.4828	51.3299	44.4828
MRI_FCWML121	44.055	52.251	54.0685	46.9669	49.1452	75.7639	80.0863	55.4781	52.1846	55.4781
MRI_FCWML128	56.5059	59.5083	58.4701	61.0894	58.2324	79.4944	99.6457	47.6373	64.9982	47.6373
MRI_FCWML129	53.6695	58.9094	46.6147	54.5597	51.6831	82.5233	78.0496	44.7605	58.7119	44.7605
MRI_FCWML134	51.1186	59.4775	72.9944	53.6449	46.9062	85.2132	85.0023	47.1787	53.952	47.1787
MRI_FCWML150	40.6135	60.9304	55.3365	52.7244	52.4853	85.148	91.1005	53.3251	52.2672	53.3251
MRI_FCWML158	39.7546	57.0421	44.2665	48.1343	42.4787	74.5703	81.7012	50.604	55.8178	50.604
MRI_FCWML159	29.6326	38.2898	30.0216	42.649	42.1156	65.1324	57.8122	47.6618	37.2666	47.6618
MRI_FCWML160	46.2501	51.4871	50.6223	45.8773	45.2133	69.885	68.6112	55.0877	53.8891	55.0877
MRI_FCWML162	30.5584	45.5932	30.0186	45.4349	42.6453	70.1587	64.619	37.91	46.5208	37.91
MRI_FCWML205	48.3808	61.3816	71.4537	58.8755	56.1497	75.2743	84.3813	62.4771	59.7986	62.4771
MRI_FCWML219	35.2866	54.4343	50.7663	52.4985	50.5497	77.1662	82.2136	57.0926	51.3539	57.0926
MRI_FCWML255	26.8824	52.0821	41.8827	50.2113	46.5484	76.1301	79.4062	45.5339	53.1893	45.5339
MRI_FCWML320	38.7301	57.7571	64.1736	50.0698	53.8857	70.584	78.1787	59.1496	45.9487	59.1496
MRI_FCWML328	33.5605	43.4847	50.6554	50.3814	49.7853	70.3707	78.716	38.4569	59.9109	38.4569
