# Supplementary material for: Pupil size reflects activation of subcortical ascending arousal system nuclei during rest
Source: eLife. 2023 Jun 27;12:e84822. doi: 10.7554/eLife.84822 (PMC10299825; doi:10.7554/eLife.84822)
Supplement: Figure 2—source data 1. [file elife-84822-fig2-data1.zip › Figure2-SourceData/Fig2_B_tSNR_day2.csv]

subj	DR	MR	LC	VTA	SN	ACC	OCC	PONS	BF	Pons
MRI_FCWML001	38.0993	53.264	44.3466	47.7914	50.1111	71.0415	84.2094	54.0367	56.6283	54.0367
MRI_FCWML002	26.163	52.699	48.4106	50.3018	50.8413	86.1016	92.501	53.1378	61.3949	53.1378
MRI_FCWML003	31.9216	50.5619	70.9616	52.7408	55.4458	69.9541	87.3575	50.5593	46.7788	50.5593
MRI_FCWML004	26.4751	55.9765	57.452	51.9557	48.8691	79.297	72.8895	52.3247	53.8416	52.3247
MRI_FCWML006	54.3449	61.7802	59.5141	53.6555	55.604	74.9319	83.8876	55.3863	63.2871	55.3863
MRI_FCWML007	46.3927	54.9426	50.823	40.1611	43.4222	65.4726	65.9919	37.9014	47.3781	37.9014
MRI_FCWML008	38.6706	57.0914	45.1147	55.2311	50.3173	76.348	86.7106	40.075	53.6359	40.075
MRI_FCWML009	33.0782	47.9737	55.1858	50.6392	48.176	70.1158	72.9666	52.0383	51.8424	52.0383
MRI_FCWML010	36.634	57.935	66.2429	49.9065	51.8579	72.4059	76.9159	42.3304	52.6639	42.3304
MRI_FCWML011	50.1514	56.0205	55.211	56.4139	55.6675	75.3826	95.6261	54.2834	60.0967	54.2834
MRI_FCWML012	38.4234	49.6695	54.3539	53.0817	52.271	74.4686	88.258	57.3738	57.8602	57.3738
MRI_FCWML013	33.46	41.2176	53.289	54.3149	53.2876	73.3023	83.681	62.9499	53.2331	62.9499
MRI_FCWML014	44.5877	58.9316	66.5901	54.8721	52.0655	82.748	106.3285	54.9337	60.4486	54.9337
MRI_FCWML015	37.7617	44.6864	53.1109	50.5376	49.143	63.1146	57.4714	45.0935	54.5509	45.0935
MRI_FCWML016	43.9378	58.1735	52.591	47.8137	44.8724	56.8453	68.7217	46.2311	51.6887	46.2311
MRI_FCWML017	36.373	51.8801	62.6371	51.7603	45.4463	71.7954	78.1256	55.7412	54.2865	55.7412
MRI_FCWML018	49.0126	58.33	60.3793	60.2365	53.7651	83.9049	86.5163	57.579	55.18	57.579
MRI_FCWML020	37.9799	48.5974	52.3011	48.6614	47.6124	64.3758	73.5038	39.2769	47.8992	39.2769
MRI_FCWML022	34.8438	56.0765	54.402	55.8088	55.1219	75.0457	91.9137	60.2965	61.8438	60.2965
MRI_FCWML023	38.2802	55.1218	53.5844	53.4276	50.5762	82.2021	92.1221	55.0162	59.236	55.0162
MRI_FCWML025	35.1586	58.5483	40.4056	46.6484	45.7765	78.3955	78.0085	43.7751	57.0417	43.7751
MRI_FCWML026	38.2023	50.9385	43.5373	46.4343	49.3359	73.7959	66.9011	47.4603	45.5519	47.4603
MRI_FCWML027	36.3511	51.1534	62.2606	53.4638	52.1402	73.2201	83.711	65.9587	47.9422	65.9587
MRI_FCWML028	36.1096	38.1704	44.6741	51.3959	51.0806	71.5561	68.9423	59.5242	53.734	59.5242
MRI_FCWML029	44.3592	57.1258	64.457	55.769	52.7567	69.9129	94.1302	48.8658	53.2674	48.8658
MRI_FCWML030	45.9569	63.4398	62.6141	52.1759	52.5637	73.1192	89.2495	52.7706	59.9881	52.7706
MRI_FCWML031	37.3337	54.6674	63.0048	58.6486	59.3716	85.722	90.4453	55.7417	68.4748	55.7417
MRI_FCWML032	44.9816	45.9412	56.6405	55.3897	50.182	72.7337	69.4542	39.5555	54.7579	39.5555
MRI_FCWML033	38.2358	48.1692	49.9184	43.7448	42.7561	73.1813	66.1235	44.9328	26.9533	44.9328
MRI_FCWML035	36.939	51.9043	63.5648	52.081	49.7307	73.179	80.0057	53.8783	56.9245	53.8783
MRI_FCWML036	35.5188	52.3375	54.7534	47.3598	44.8865	61.875	58.476	49.5776	41.0027	49.5776
MRI_FCWML037	26.3699	39.4707	42.219	48.161	42.9469	71.1381	79.2943	39.0309	53.1551	39.0309
MRI_FCWML038	26.2639	47.5775	57.6923	48.5635	47.4561	81.5579	82.2307	44.0483	47.8109	44.0483
MRI_FCWML040	38.8871	46.4431	42.6518	50.8224	47.2873	80.6644	87.546	49.1829	61.5738	49.1829
MRI_FCWML041	34.5932	36.1083	51.2117	39.8402	39.3628	66.0876	63.6748	44.5507	43.567	44.5507
MRI_FCWML042	32.5163	51.3674	53.1873	48.0592	50.5659	82.0237	85.1773	49.0512	53.8253	49.0512
MRI_FCWML043	30.4304	58.8856	52.9217	42.4716	42.6437	69.1262	74.3494	48.4168	36.7036	48.4168
MRI_FCWML046	59.0139	57.8382	60.5259	48.7311	50.799	90.9527	85.2791	51.9368	59.9888	51.9368
MRI_FCWML047	35.7283	56.8588	50.0796	42.1067	46.1845	76.5794	77.8544	49.355	51.1691	49.355
MRI_FCWML048	41.5227	55.0175	55.2721	50.7218	43.5177	80.5864	93.8745	37.372	56.6828	37.372
MRI_FCWML049	36.9438	55.4446	62.4261	50.562	49.7326	80.2785	71.7934	47.5839	54.8154	47.5839
MRI_FCWML051	43.5343	65.1068	66.0151	47.1537	42.5991	87.602	84.0062	53.8583	63.2735	53.8583
MRI_FCWML052	26.77	45.985	36.0536	43.5008	40.2559	60.2224	60.3633	37.9223	47.8394	37.9223
MRI_FCWML053	29.8379	40.2585	52.4758	48.2192	48.6291	76.8507	88.9061	44.441	50.3047	44.441
MRI_FCWML054	50.2274	51.6875	59.427	49.8431	46.6275	71.8833	81.5446	44.6637	56.2583	44.6637
MRI_FCWML055	34.0089	47.3446	56.7056	51.9564	47.0747	79.2669	87.9297	51.9293	54.9357	51.9293
MRI_FCWML056	30.1135	49.1526	58.6163	49.4794	51.9065	72.8317	78.5283	52.8699	54.3905	52.8699
MRI_FCWML057	33.0278	50.9357	44.8535	53.5702	49.3651	72.5053	83.846	49.6522	52.1938	49.6522
MRI_FCWML061	33.569	49.1737	55.7931	53.0614	51.3838	89.2836	86.6004	41.9924	59.9766	41.9924
MRI_FCWML063	31.5971	52.9493	53.7572	43.5294	40.2543	73.5493	79.3148	50.9399	51.5798	50.9399
MRI_FCWML064	51.2382	45.925	68.9245	48.599	43.6774	70.63	65.334	41.8509	54.181	41.8509
MRI_FCWML104	36.5087	47.7878	52.0964	45.7893	40.8902	59.8974	70.1132	47.0638	41.7764	47.0638
MRI_FCWML107	37.4578	39.6952	58.8445	53.9541	54.722	77.6289	83.7839	56.8953	59.6341	56.8953
MRI_FCWML108	57.0621	54.8523	64.3834	55.1297	46.8974	88.8477	86.2631	49.2492	68.5467	49.2492
MRI_FCWML109	38.0844	57.7243	57.1198	58.8432	58.0304	80.4512	93.023	53.1469	59.6508	53.1469
MRI_FCWML119	44.2737	59.7355	58.7281	43.519	44.7335	67.4501	71.2955	48.0436	50.7792	48.0436
MRI_FCWML121	52.4788	56.5048	64.3545	51.1037	52.1256	75.5222	89.3762	62.7757	49.9316	62.7757
MRI_FCWML128	55.6523	55.5586	57.0979	61.2872	59.1581	72.4855	84.055	47.6186	59.4064	47.6186
MRI_FCWML129	48.328	54.5595	53.852	47.5426	49.2734	77.1816	78.7359	43.525	63.1764	43.525
MRI_FCWML134	41.4074	53.312	68.3123	52.408	46.9218	85.1105	91.9909	42.7426	63.1037	42.7426
MRI_FCWML150	44.0398	60.4665	53.9478	52.3995	53.2346	87.4526	93.2664	51.9505	53.7753	51.9505
MRI_FCWML158	48.831	57.7667	48.7627	44.432	40.9073	71.5874	79.136	42.6557	52.8341	42.6557
MRI_FCWML159	37.2996	38.9951	44.7386	43.9308	41.9879	58.5448	69.6885	46.2942	37.5261	46.2942
MRI_FCWML160	54.0026	44.7627	48.6	43.2472	43.3396	63.231	58.73	45.0129	49.1789	45.0129
MRI_FCWML162	37.0852	50.2237	49.5813	43.8546	38.7309	65.3761	60.368	40.9947	45.7262	40.9947
MRI_FCWML205	48.9151	55.8122	65.5583	54.5444	52.7529	67.3348	73.0363	55.7758	45.7133	55.7758
MRI_FCWML219	37.1046	60.5784	67.4551	52.9455	49.6628	77.9462	93.094	60.9063	59.9305	60.9063
MRI_FCWML255	29.2085	47.9481	39.9099	44.5153	45.5906	63.6593	64.9417	43.5885	41.8902	43.5885
MRI_FCWML320	48.0046	64.3061	66.9709	51.1557	53.62	71.1899	75.1	50.7654	56.2031	50.7654
MRI_FCWML328	34.2811	49.7445	52.8737	51.7376	50.63	71.3824	86.134	38.5593	64.4468	38.5593
