# Supplementary material for: Pupil size reflects activation of subcortical ascending arousal system nuclei during rest
Source: eLife. 2023 Jun 27;12:e84822. doi: 10.7554/eLife.84822 (PMC10299825; doi:10.7554/eLife.84822)
Supplement: Figure 2—source data 1. [file elife-84822-fig2-data1.zip › Figure2-SourceData/Fig2_C_day1_BS_partial_PONS_correlations.csv]

subj	LC_VTA	LC_SN	LC_DR	LC_MR	VTA_SN	VTA_DR	VTA_MR	SN_DR	SN_MR	DR_MR	LC_BF	VTA_BF	SN_BF	DR_BF	MR_BF
MRI_FCWML001	0.055454	-0.081368	-0.12883	0.018446	0.20113	0.11778	0.059288	0.1625	0.061453	0.091471	-0.0058025	0.079932	0.060261	-0.057205	0.18602
MRI_FCWML002	0.026269	0.20332	-0.023118	0.019985	0.16616	0.0093328	0.030215	-0.028912	0.071157	-0.017613	0.026204	0.11516	-0.074685	0.21774	0.15115
MRI_FCWML003	0.17187	0.17845	0.019526	0.047969	0.36547	-0.239	-0.001635	-0.086187	0.13464	0.1618	-0.033215	0.13654	0.11929	0.02185	0.22276
MRI_FCWML004	NaN	NaN	NaN	NaN	NaN	NaN	NaN	NaN	NaN	NaN	NaN	NaN	NaN	NaN	NaN
MRI_FCWML006	-0.20283	0.0026077	-0.029793	0.027036	0.12829	-0.14803	0.050032	-0.2252	-0.084747	0.20913	0.13044	0.26813	-0.036704	0.05893	0.24267
MRI_FCWML007	0.053193	0.12027	-0.071072	0.20018	0.38542	0.10297	0.10478	0.093882	0.14226	0.14589	-0.027913	0.033421	0.25137	-0.12158	0.0031778
MRI_FCWML008	0.030454	-0.060384	-0.013393	0.13403	0.20665	0.027933	0.14328	-0.045661	0.061057	0.11742	0.064353	0.13455	-0.14048	0.15839	0.14901
MRI_FCWML009	0.13901	0.2824	0.21586	0.28904	0.7836	0.099769	0.42177	0.30375	0.54375	0.36482	0.28386	0.67171	0.75609	0.26019	0.40705
MRI_FCWML010	-0.052407	0.016999	0.057495	0.1477	0.30334	-0.21632	-0.079636	-0.035383	-0.072396	0.12641	0.015213	0.26346	0.12299	0.045109	0.25262
MRI_FCWML011	-0.025039	-0.017591	-0.038309	0.083852	0.34467	-0.26784	-0.02503	-0.13255	0.041463	0.32936	0.045306	0.12473	-0.073866	0.01708	0.20841
MRI_FCWML012	0.017848	0.096366	0.07825	-0.015746	0.22055	-0.074142	0.034063	0.02622	0.069565	0.17889	0.079609	-0.017847	0.34401	0.072642	0.35284
MRI_FCWML013	-0.13531	0.062505	0.14382	0.47196	0.063547	-0.094283	-0.16108	-0.14747	0.011806	0.13574	0.10132	0.0024892	0.1331	0.032476	0.19854
MRI_FCWML014	-0.085225	0.057086	0.023184	0.069984	0.10724	-0.14611	0.054594	-0.04796	-0.076944	0.18685	0.12224	0.086122	0.068816	-0.16875	-0.008638
MRI_FCWML015	0.067669	-0.046591	0.076613	0.030505	0.23371	-0.016795	0.11553	0.09625	0.21788	0.19562	0.057518	0.25965	0.076399	-0.046837	0.14259
MRI_FCWML016	NaN	NaN	NaN	NaN	NaN	NaN	NaN	NaN	NaN	NaN	NaN	NaN	NaN	NaN	NaN
MRI_FCWML017	-0.080536	-0.13017	0.049938	-0.18813	0.32681	-0.42967	-0.0060254	-0.13863	-0.0017184	0.02235	0.032246	0.033491	0.012892	-0.095055	-0.094875
MRI_FCWML018	0.065443	0.075849	-0.094408	0.069254	0.197	-0.24091	0.038554	-0.027781	-0.066085	0.045567	0.073498	0.1998	0.0078389	-0.17281	-0.0048068
MRI_FCWML020	0.093661	0.24159	-0.077971	0.10926	0.031923	-0.18361	0.082116	0.063095	-0.025328	0.21179	-0.16618	0.070409	-0.50425	-0.035122	0.11658
MRI_FCWML022	-0.39067	-0.0026621	0.19342	-0.016721	0.10497	0.071098	-0.19954	0.036799	-0.12055	-0.050472	-0.12867	0.045451	6.9769e-05	0.20718	-0.13
MRI_FCWML023	0.11368	-0.13233	0.080341	0.24173	0.1544	0.13708	0.10133	0.040888	0.02411	0.12836	-0.018295	0.092578	0.1324	0.054997	-0.062898
MRI_FCWML025	NaN	NaN	NaN	NaN	NaN	NaN	NaN	NaN	NaN	NaN	NaN	NaN	NaN	NaN	NaN
MRI_FCWML026	0.20463	0.075264	0.21758	0.092639	0.29056	-0.12568	0.073113	0.076965	0.017699	0.14267	0.42489	0.0836	0.11397	0.28536	0.031363
MRI_FCWML027	-0.16403	-0.12911	0.26375	0.19856	0.27787	-0.41019	-0.40145	-0.081919	-0.075783	0.52143	0.092534	-0.014818	0.1214	0.23794	0.23314
MRI_FCWML028	-0.22817	-0.16221	-0.0088235	0.061074	0.41483	-0.17004	-0.13148	-0.042542	-0.10084	0.19674	-0.07653	-0.010617	0.1668	0.18834	0.10291
MRI_FCWML029	0.016381	-0.057744	0.041724	0.022209	0.32851	-0.021813	0.062005	-0.049604	-0.15497	0.12614	0.20781	-0.063754	0.021165	-0.032251	0.082312
MRI_FCWML030	0.021784	-0.016343	-0.013152	0.010323	0.25259	-0.11914	0.13569	0.21455	0.17443	0.16548	0.20612	0.073544	0.053977	-0.16211	-0.044568
MRI_FCWML031	0.078726	0.014565	-0.16444	0.032206	0.37153	0.23018	-0.12427	0.15676	-0.038129	-0.13303	-0.091742	0.083504	0.22066	-0.079171	0.24326
MRI_FCWML032	0.076317	0.11596	-0.16943	0.054877	0.3476	-0.015507	0.026948	0.18546	0.034349	0.059378	-0.049809	0.030811	-0.099437	0.038577	0.15657
MRI_FCWML033	0.057112	0.090481	0.077761	0.0687	0.35154	-0.057007	0.021456	0.037243	-0.019331	-0.10352	0.12934	-0.00012026	0.082221	0.025922	0.10953
MRI_FCWML035	-0.029686	0.084988	-0.12052	0.011494	0.18063	-0.066126	0.023622	-0.048959	0.03628	0.27228	0.062684	-0.029786	-0.034227	0.10658	0.14979
MRI_FCWML036	0.17085	0.12956	0.16232	0.40174	0.50016	-0.10703	0.20034	0.063019	0.082288	0.17165	0.25891	0.3849	0.28166	0.0060548	0.1743
MRI_FCWML037	0.16546	-0.10895	0.016241	0.087969	0.2317	0.087742	0.06574	0.15075	0.0054241	-0.099611	0.20776	0.32605	0.16719	0.065148	0.14194
MRI_FCWML038	0.032385	0.14908	0.066019	0.059612	0.30509	0.30374	-0.06544	0.084512	0.055522	-0.26236	-0.049485	0.047071	0.041456	0.19925	0.15489
MRI_FCWML040	-0.041092	0.084816	0.31006	0.21734	0.13891	-0.076121	-0.21035	0.11551	0.02258	0.30541	0.18738	-0.013168	0.19718	0.11295	0.24867
MRI_FCWML041	0.12276	0.17976	0.031929	0.063736	0.38862	-0.24675	0.070252	-0.1843	0.079401	-0.071574	0.088203	0.13667	0.27063	0.025231	0.059456
MRI_FCWML042	0.070102	0.11349	-0.14794	0.10582	0.29047	-0.015957	0.16604	0.024067	-0.077619	-0.087055	0.032071	0.16796	0.021889	-0.039923	0.079238
MRI_FCWML043	NaN	NaN	NaN	NaN	NaN	NaN	NaN	NaN	NaN	NaN	NaN	NaN	NaN	NaN	NaN
MRI_FCWML046	-0.050293	-0.074223	-0.17664	-0.070099	0.12476	0.12117	0.13902	0.13162	-0.037278	-0.0028605	0.077069	0.06004	-0.11418	0.018435	0.10573
MRI_FCWML047	0.15929	-0.086158	-0.061172	-0.14713	0.33531	-0.2407	0.043475	-0.056882	0.19507	0.097236	0.11265	0.12509	-0.016793	-0.08715	-0.093261
MRI_FCWML048	0.12338	0.017817	0.035125	0.23804	0.27888	-0.31901	-0.16823	0.15162	0.11552	0.39943	0.01241	0.22676	0.11846	0.11983	-0.001191
MRI_FCWML049	0.1355	0.033715	-0.039653	-0.0051711	0.42573	-0.18186	-0.18647	-0.014627	0.1035	0.25486	0.10592	0.44765	0.18106	0.035048	-0.090715
MRI_FCWML051	0.067965	-0.046948	0.19356	0.15781	0.33536	-0.24187	0.082734	-0.1313	-0.15726	0.19554	-0.011337	0.1791	0.065875	0.2688	0.083309
MRI_FCWML052	0.15068	0.032653	-0.1659	0.024759	0.45124	0.045625	-0.21344	-0.075216	0.094185	-0.054684	0.1104	0.24648	0.065988	0.17638	0.094487
MRI_FCWML053	0.060022	0.1134	0.018181	0.048832	0.31296	-0.44685	-0.18376	-0.0037926	0.15466	0.28383	0.047603	-0.13821	0.064282	0.17397	0.25256
MRI_FCWML054	-0.084742	-0.10471	0.029674	-0.071497	0.42305	-0.10838	-0.1792	0.036898	0.11826	0.027152	0.1888	-0.1504	0.041754	-0.0020746	0.082121
MRI_FCWML055	NaN	NaN	NaN	NaN	NaN	NaN	NaN	NaN	NaN	NaN	NaN	NaN	NaN	NaN	NaN
MRI_FCWML056	0.15287	0.042434	0.24747	0.091734	0.072966	0.025813	-0.10023	0.1017	0.068263	0.15075	0.09259	0.15161	0.0010596	-0.0076951	0.053764
MRI_FCWML057	-0.14353	-0.07272	0.012873	0.023437	0.19552	0.10633	0.23846	0.092435	-0.04834	-0.094481	-0.070421	0.16123	0.16559	-0.036876	-0.14951
MRI_FCWML061	-0.012246	0.13876	0.042913	0.19946	0.24151	-0.086775	0.201	-0.012683	0.18715	-0.22638	-0.035955	0.12177	0.10009	-0.054871	0.0095621
MRI_FCWML063	-0.020692	-0.066334	0.014518	0.16837	0.28471	-0.32266	-0.25437	-0.085401	0.033352	0.3459	0.081743	0.15987	0.13817	-0.14181	0.12026
MRI_FCWML064	0.053895	0.20377	-0.0065019	-0.040315	0.51197	0.20209	0.072143	0.2939	0.13313	0.28942	0.026702	-0.12055	0.10367	0.0086114	-0.064615
MRI_FCWML104	0.1766	0.22268	0.26006	0.11853	0.65681	0.35335	0.36816	0.43162	0.40706	0.30524	0.23107	0.40954	0.41527	0.20719	0.21588
MRI_FCWML107	0.074459	0.064196	0.088096	0.084447	0.47768	0.16049	0.029548	0.14519	0.1303	0.019691	0.13463	0.11403	0.18237	0.10225	0.24702
MRI_FCWML108	0.2679	0.15904	-0.096687	0.1289	0.5102	-0.18534	0.35535	-0.17912	0.2431	-0.053575	-0.063446	-0.083991	0.13278	-0.081946	-0.14597
MRI_FCWML109	-0.15244	0.023883	-0.21458	-0.24046	0.35654	-0.046594	0.24938	-0.10515	0.0034121	0.1965	0.13979	0.23854	0.2874	-0.06654	0.019643
MRI_FCWML119	NaN	NaN	NaN	NaN	NaN	NaN	NaN	NaN	NaN	NaN	NaN	NaN	NaN	NaN	NaN
MRI_FCWML121	0.4087	0.22217	-0.054684	0.12442	0.1911	-0.19998	0.099436	-0.06707	0.069199	0.20336	0.22004	0.050253	0.058564	0.21341	0.24635
MRI_FCWML128	0.069221	0.043443	-0.21082	-0.090605	0.30649	0.071081	0.014839	0.075372	0.059429	0.15283	-0.034158	0.012545	0.080909	0.10867	0.16549
MRI_FCWML129	0.0064065	-0.015158	0.072683	0.097295	0.072511	-0.063482	-0.10779	-0.07285	-0.059179	0.34213	0.097679	0.18046	-0.05066	0.18638	0.12497
MRI_FCWML134	0.057921	0.0068212	0.12397	-0.068658	0.24815	0.0086749	-0.039605	-0.056933	0.0068447	-0.005782	0.27907	0.17084	0.085724	0.11952	0.048896
MRI_FCWML150	0.072992	-0.15513	-0.031799	-0.077438	0.13635	-0.30906	0.076512	-0.19877	0.0054597	0.11419	0.026407	0.045282	-0.0022339	0.14644	0.054183
MRI_FCWML158	-0.022579	0.070155	0.12065	-0.0059047	0.19234	0.16495	0.13731	0.019203	0.086184	0.11798	0.038856	0.092338	0.23518	0.21608	-0.077602
MRI_FCWML159	0.11364	0.049491	0.41935	0.43182	0.33397	0.054719	-0.022809	0.14697	0.23003	0.30575	0.18607	0.24974	0.23299	-0.075313	0.10335
MRI_FCWML160	NaN	NaN	NaN	NaN	NaN	NaN	NaN	NaN	NaN	NaN	NaN	NaN	NaN	NaN	NaN
MRI_FCWML162	-0.03274	0.039237	0.19073	0.076972	0.29289	0.02698	-0.15218	0.10977	0.12247	0.099766	0.032026	0.32533	0.036661	0.34931	-0.018433
MRI_FCWML205	0.1659	0.27973	0.054107	0.14643	0.24604	-0.15183	-0.063642	-0.040276	-0.072983	0.16168	0.10093	0.075428	0.038266	-0.07574	-0.123
MRI_FCWML219	NaN	NaN	NaN	NaN	NaN	NaN	NaN	NaN	NaN	NaN	NaN	NaN	NaN	NaN	NaN
MRI_FCWML255	0.19119	0.035925	0.20654	0.34813	0.31416	-0.0029627	0.17065	-0.18414	-0.014759	0.11132	-0.021178	0.11025	0.076237	0.053294	0.11729
MRI_FCWML320	0.15166	0.1001	-0.15245	-0.078153	0.2815	0.048173	0.1739	-0.01176	0.073296	0.1076	-0.10657	-0.055721	-0.091035	0.075643	0.0091042
MRI_FCWML328	0.096725	0.10634	0.11507	-0.15151	0.37889	-0.1638	-0.087488	-0.071145	0.00093562	0.01213	-0.049492	0.21107	0.22935	0.11881	-0.094636
