# Supplementary material for: Pupil size reflects activation of subcortical ascending arousal system nuclei during rest
Source: eLife. 2023 Jun 27;12:e84822. doi: 10.7554/eLife.84822 (PMC10299825; doi:10.7554/eLife.84822)
Supplement: Figure 2—source data 1. [file elife-84822-fig2-data1.zip › Figure2-SourceData/Fig2_C_day2_BS_partial_PONS_correlations.csv]

subj	LC_VTA	LC_SN	LC_DR	LC_MR	VTA_SN	VTA_DR	VTA_MR	SN_DR	SN_MR	DR_MR	LC_BF	VTA_BF	SN_BF	DR_BF	MR_BF
MRI_FCWML001	-0.017719	0.035699	-0.15967	-0.072053	0.27842	-0.023729	-0.066169	-0.081768	0.11566	-0.035389	-0.0015922	0.19376	0.29911	-0.12688	0.036969
MRI_FCWML002	-0.027763	0.068165	0.32429	0.19066	0.28568	-0.18572	-0.11505	0.030768	0.099448	0.091949	0.35647	-0.048729	0.16026	0.18229	0.068686
MRI_FCWML003	0.019966	0.10394	0.060786	0.053083	0.35815	0.15864	-0.069697	0.2323	0.031046	-0.010362	-0.0010917	0.085962	0.14395	-0.018032	0.020801
MRI_FCWML004	0.054763	-0.028936	0.29531	0.056818	0.19816	-0.16888	0.03716	-0.15174	0.060504	-0.0097928	0.043589	0.27354	0.054272	0.11335	0.0079229
MRI_FCWML006	-0.066975	-0.035085	-0.046896	0.09166	0.25435	-0.13482	-0.12118	0.042568	0.21663	0.033517	0.0040627	0.053981	0.18387	0.11195	0.035946
MRI_FCWML007	-0.050247	0.084344	0.067451	0.030052	0.31723	0.021193	0.10704	0.070305	0.1538	0.093149	0.086161	0.13925	0.25361	0.12956	0.26829
MRI_FCWML008	-0.02047	-0.069862	-0.19928	0.10937	0.24127	-0.12837	0.030695	0.057863	0.0076695	-0.017661	-0.069417	-0.12682	0.033961	0.12051	0.088489
MRI_FCWML009	-0.045518	-0.17448	0.1184	0.096449	0.30518	-0.35497	0.068404	-0.042512	0.12165	0.067959	-0.1023	-0.22414	-0.049004	0.39459	0.17508
MRI_FCWML010	0.15175	0.13464	0.10746	0.051665	0.27872	-0.051419	-0.0057681	-0.09038	0.21275	-0.069651	0.21503	0.070215	0.27524	-0.18584	0.078394
MRI_FCWML011	-0.22174	-0.10659	0.1436	-0.013293	0.18218	0.039552	-0.02567	0.035457	-0.071044	-0.042373	0.11954	0.030388	0.089281	-0.037062	-0.081403
MRI_FCWML012	0.0084337	0.11082	0.18159	-0.15097	0.22136	0.20809	-0.072399	-0.11989	-0.12369	-0.071506	-0.13486	0.076557	0.14124	-0.20042	0.12595
MRI_FCWML013	-0.059563	0.048939	-0.23851	0.40772	0.4614	0.22458	-0.35476	0.16997	-0.18426	-0.41425	0.29189	-0.20768	-0.37364	-0.21858	0.44139
MRI_FCWML014	-0.03249	0.11695	-0.10442	0.11971	0.2844	-0.10092	-0.069598	0.062881	-0.033478	0.098589	0.10577	-0.098189	0.078357	-0.090982	0.099402
MRI_FCWML015	0.197	0.11355	0.016328	0.056883	0.2913	0.19711	0.030105	0.15673	0.16159	-0.042643	0.15697	0.066332	0.025549	-0.014149	0.11806
MRI_FCWML016	0.11144	0.13532	-0.18904	0.19433	0.42616	0.065169	-0.22448	0.086648	0.15172	0.027187	0.11557	0.18411	0.22698	0.017249	0.2339
MRI_FCWML017	0.1411	-0.0413	0.02035	0.13692	0.38017	-0.30672	0.015669	-0.17885	0.1528	0.022533	-0.0098932	0.21301	0.16548	-0.010414	0.0047777
MRI_FCWML018	0.010662	0.19826	-0.094052	-0.094329	0.26274	-0.12128	0.11229	-0.083118	0.023855	0.013655	0.12248	-0.067604	0.12579	-0.0078323	-0.015475
MRI_FCWML020	NaN	NaN	NaN	NaN	NaN	NaN	NaN	NaN	NaN	NaN	NaN	NaN	NaN	NaN	NaN
MRI_FCWML022	NaN	NaN	NaN	NaN	NaN	NaN	NaN	NaN	NaN	NaN	NaN	NaN	NaN	NaN	NaN
MRI_FCWML023	-0.053448	-0.054731	-0.032446	0.083725	0.32217	0.14352	0.032997	0.084612	0.092784	0.1725	0.059706	0.0027067	0.16419	0.0056788	0.32092
MRI_FCWML025	-0.14062	-0.058736	0.19571	0.13167	0.22145	-0.27511	-0.22588	-0.036616	0.043148	0.068197	0.046835	-0.0094629	0.25271	-0.071879	-0.038765
MRI_FCWML026	0.089662	0.097079	-0.033102	0.061848	0.50285	-0.12267	-0.09742	0.16847	0.17921	0.43268	0.02291	0.21084	0.45386	0.42771	0.20793
MRI_FCWML027	0.016226	-0.078147	0.18678	0.086305	0.37831	-0.20116	-0.07665	-0.32772	-0.1128	0.18596	-0.010038	0.028653	0.022016	-0.015398	0.040543
MRI_FCWML028	NaN	NaN	NaN	NaN	NaN	NaN	NaN	NaN	NaN	NaN	NaN	NaN	NaN	NaN	NaN
MRI_FCWML029	-0.010676	0.034784	-0.09159	0.34272	0.2751	-0.24814	0.026981	-0.073023	0.060675	0.059355	0.097429	0.066859	-0.083744	-0.2323	-0.07486
MRI_FCWML030	0.071747	0.019017	-0.1003	0.06803	0.037554	0.12719	0.12572	0.098973	-0.026785	-0.0056115	0.015068	-0.041771	0.061912	-0.081923	-0.12964
MRI_FCWML031	-0.16681	0.078145	0.097626	0.28526	0.40554	0.086151	-0.080031	-0.12186	-0.097817	0.12825	-0.09116	0.22367	0.22321	-0.021155	-0.074781
MRI_FCWML032	0.031356	0.045478	0.0070112	-0.027763	0.50556	-0.062009	0.16603	0.11402	0.12075	-0.10381	-0.090051	0.16966	0.10906	0.10997	0.23347
MRI_FCWML033	NaN	NaN	NaN	NaN	NaN	NaN	NaN	NaN	NaN	NaN	NaN	NaN	NaN	NaN	NaN
MRI_FCWML035	0.17293	-0.080132	0.18556	0.028173	0.37537	-0.13663	0.032907	-0.19017	0.068834	0.14681	0.13315	0.18124	0.011651	0.063431	0.052714
MRI_FCWML036	NaN	NaN	NaN	NaN	NaN	NaN	NaN	NaN	NaN	NaN	NaN	NaN	NaN	NaN	NaN
MRI_FCWML037	-0.047402	0.29079	-0.11126	0.2197	0.22265	0.14563	0.21383	-0.019004	0.10662	0.030061	0.028914	0.038271	0.15874	-0.053397	-0.0018379
MRI_FCWML038	-0.047699	-0.14666	0.06744	0.19894	0.37647	0.2224	-0.13858	-0.042468	0.048167	0.11105	0.073212	-0.12454	0.021034	-0.0014818	0.14341
MRI_FCWML040	0.017482	0.13897	0.065572	0.22777	0.37511	-0.11382	-0.047185	0.039379	0.30948	0.19226	0.11368	0.057114	-0.011932	0.034875	-0.045361
MRI_FCWML041	-0.00070691	0.12669	0.2576	0.015879	0.55097	0.01196	0.19847	-0.12216	0.061093	0.21221	0.31703	0.085442	0.11702	0.15582	0.0023322
MRI_FCWML042	0.19753	0.33185	0.15461	0.053563	0.53925	0.04992	0.19522	0.24614	0.22448	0.061697	0.30556	0.34104	0.45864	0.22682	0.13586
MRI_FCWML043	0.060229	0.013707	-0.16653	0.053771	0.36942	-0.46273	0.00042604	-0.18035	-0.11205	-0.11607	0.20791	0.16286	0.18612	-0.064113	0.0273
MRI_FCWML046	0.17127	-0.044624	0.044209	0.046212	0.15796	-0.074807	0.10825	0.056487	0.044433	0.30209	0.19	-0.12442	-0.080191	-0.030639	0.014862
MRI_FCWML047	0.046376	0.10632	0.032287	0.050728	0.43269	-0.34382	0.046846	-0.11093	0.2412	0.18691	0.082743	-0.11001	0.19718	0.28444	0.094232
MRI_FCWML048	0.012791	0.092388	0.010038	-0.0068773	0.24217	-0.096644	-0.061222	-0.15387	-0.013994	-0.021263	-0.12242	-0.053388	-0.040258	0.2616	0.093323
MRI_FCWML049	0.28959	0.085839	-0.045879	0.031598	0.5075	0.0043209	0.065018	-0.057058	-0.0257	0.12603	0.2752	0.28711	0.14681	-0.0062188	0.072182
MRI_FCWML051	0.13476	-0.0091446	-0.0039317	0.11508	0.40803	0.063446	0.22044	-0.0039587	0.1468	0.075049	-0.01714	0.37727	0.31813	0.11909	0.055223
MRI_FCWML052	0.081208	0.20805	0.012152	0.14321	0.56211	-0.21129	0.15791	-0.026309	0.13176	0.22654	-0.010018	0.40047	0.28405	-0.071311	0.08353
MRI_FCWML053	-0.1802	-0.25546	0.1646	0.015191	0.29835	-0.34904	-0.22676	0.080985	0.084318	0.35054	-0.0057149	-0.0011256	0.13432	0.16859	0.21688
MRI_FCWML054	0.094833	0.17183	-0.014306	-0.051718	0.47814	0.053631	0.11457	0.052694	0.054308	-0.0076562	-0.046038	0.01479	0.099913	0.034434	-0.078346
MRI_FCWML055	-0.085446	0.0841	0.16285	-0.072297	0.44434	-0.40052	-0.22815	-0.17429	-0.035979	0.12596	-0.03403	-0.074253	0.017889	0.28778	0.27646
MRI_FCWML056	0.0039931	0.10666	0.011168	0.10412	0.28659	0.097949	-0.13235	-0.11531	0.11281	-0.051539	0.1014	0.0053075	0.14188	-0.047593	0.14427
MRI_FCWML057	0.0075514	0.058212	0.023795	0.10869	0.27126	-0.11457	-0.0078003	0.069537	-0.058451	-0.24979	0.12075	0.18021	0.29752	-0.13736	0.15037
MRI_FCWML061	0.0014874	0.15528	-0.052151	0.044741	0.30263	-0.039327	0.14632	-0.087894	-0.035714	-0.011325	-0.080282	0.029032	-0.0085171	-0.15297	-0.062213
MRI_FCWML063	0.14651	0.15897	-0.054123	0.019613	0.4494	-0.42959	-0.15291	-0.17025	-0.097839	-0.031341	0.081224	-0.082576	-0.10065	-0.10308	0.013236
MRI_FCWML064	NaN	NaN	NaN	NaN	NaN	NaN	NaN	NaN	NaN	NaN	NaN	NaN	NaN	NaN	NaN
MRI_FCWML104	0.11898	0.30327	-0.037144	0.34938	0.44213	-0.010208	0.238	0.15864	0.26251	0.073912	-0.077634	0.41856	0.13489	-0.0054337	0.0377
MRI_FCWML107	0.034702	0.20989	0.061506	-0.11678	0.23043	0.080974	0.14123	0.21748	0.12993	-0.31748	-0.025613	0.072493	0.088831	-0.030639	-0.014576
MRI_FCWML108	-0.045412	-0.10964	-0.11312	-0.015958	0.3419	0.067327	0.093937	0.013937	0.13135	0.0093525	-0.17049	0.092258	0.14941	0.0052733	-0.15056
MRI_FCWML109	-0.10856	0.001088	-0.26147	-0.15667	0.32654	-0.097206	-0.092736	-0.038311	-0.18676	0.34152	0.1941	0.17199	0.076095	0.013942	0.078237
MRI_FCWML119	0.063259	0.10733	0.10006	-0.0084122	0.53423	0.20136	0.11503	0.35502	0.2321	0.1794	0.10741	0.079449	0.40387	0.34734	0.13241
MRI_FCWML121	0.0044605	0.0035737	0.1177	0.097991	0.38055	0.14631	-0.023445	0.018373	8.3669e-05	0.20258	-0.012948	-0.1671	0.055369	0.016837	0.20689
MRI_FCWML128	-0.070865	-0.021601	-0.084848	0.070926	0.23581	0.0061119	0.15656	-0.0053374	-0.0037123	-0.048821	0.082325	0.13079	0.1446	-0.032348	0.11787
MRI_FCWML129	0.043787	0.067114	-0.0017274	0.094384	0.40408	-0.27221	-0.025389	-0.2227	0.043905	0.18288	-0.057132	0.028751	0.047542	-0.035002	0.15318
MRI_FCWML134	-0.0084357	0.062084	0.063886	-0.10561	0.21955	0.050583	-0.066408	0.077655	-0.12066	-0.087976	0.082647	0.14321	0.043725	0.11137	-0.069807
MRI_FCWML150	-0.15916	-0.18641	0.031703	-0.093992	0.29613	-0.16276	0.14965	0.015143	0.076431	0.013502	-0.010691	0.30314	0.22469	0.0075753	0.11487
MRI_FCWML158	0.20795	0.10039	-0.052728	-0.0064623	0.42019	-0.035323	-0.034625	-0.017827	0.069192	0.0076954	-0.12075	-0.12029	0.018118	-0.068214	0.054604
MRI_FCWML159	0.29447	0.34435	0.052104	0.32169	0.6178	-0.11447	0.33298	0.013859	0.23106	0.074551	0.20224	0.45704	0.50196	0.1518	0.11785
MRI_FCWML160	0.15506	0.17671	0.0072693	-0.020162	0.34131	-0.11587	0.19089	-0.23952	0.21512	0.026022	0.23461	0.36036	0.16065	-0.087057	0.16589
MRI_FCWML162	-0.029917	-0.024766	0.10972	-0.01364	0.44777	-0.041289	0.01417	-0.034262	0.033008	0.18434	0.07597	0.28281	0.21561	0.053501	0.044834
MRI_FCWML205	0.021952	0.097537	0.067377	0.11433	0.47878	-0.12905	0.06372	0.12105	0.21372	0.12966	0.105	0.21791	0.18169	0.0073737	0.13465
MRI_FCWML219	0.11865	0.10471	-0.021897	0.094467	0.34119	0.041501	0.0011661	-0.10402	0.10965	0.078349	0.03453	-0.046826	0.27415	0.12501	0.16524
MRI_FCWML255	0.040722	-0.089535	0.21534	0.19096	0.25206	0.0075473	-0.063503	-0.14778	0.0796	0.23926	0.13291	0.43835	0.17743	0.14024	0.10052
MRI_FCWML320	-0.073062	0.20436	0.12389	0.14719	0.43515	-0.39596	0.053516	-0.039989	0.25403	0.10867	0.087304	0.13318	0.15875	-0.029446	0.066993
MRI_FCWML328	-0.067383	0.18577	0.027287	0.044844	0.31542	-0.25209	-0.10605	0.0043433	-0.11897	0.13948	0.090099	-0.0075853	0.11192	-0.033189	0.054444
