# Supplementary material for: Pupil size reflects activation of subcortical ascending arousal system nuclei during rest
Source: eLife. 2023 Jun 27;12:e84822. doi: 10.7554/eLife.84822 (PMC10299825; doi:10.7554/eLife.84822)
Supplement: Figure 2—source data 1. [file elife-84822-fig2-data1.zip › Figure2-SourceData/Fig2_D_LC_intensities.csv]

subj	LC_intensity	PONS_intensity	LC_cnr_intensity
MRI_FCWML001	857.9	756.29	0.134353224292269
MRI_FCWML002	891.8	775.93	0.149330480842344
MRI_FCWML003	820.7	711.8	0.152992413599326
MRI_FCWML006	893.7	756.67	0.181096118519302
MRI_FCWML008	884.9	760.72	0.163240088337365
MRI_FCWML009	937.7	762.59	0.229625355695721
MRI_FCWML010	841.4	730.95	0.151104726725494
MRI_FCWML011	834.8	722.48	0.155464511128336
MRI_FCWML012	916.9	762.6	0.202334120115395
MRI_FCWML013	887.1	793.41	0.118085227057889
MRI_FCWML014	929.7	785.56	0.183486939253526
MRI_FCWML015	909	751.25	0.209983361064892
MRI_FCWML016	921.9	733.79	0.256353997737772
MRI_FCWML017	887.6	733.31	0.210402149159292
MRI_FCWML018	849.6	741.07	0.146450402795957
MRI_FCWML022	844.7	727.97	0.160350014423671
MRI_FCWML023	838.2	721.86	0.161166985288006
MRI_FCWML025	803.9	688.73	0.16722082673907
MRI_FCWML026	875.7	760.26	0.15184279062426
MRI_FCWML027	803	721.7	0.11265068588056
MRI_FCWML028	850.3	715.75	0.187984631505414
MRI_FCWML029	903.7	756.2	0.195054218460725
MRI_FCWML030	877.8	753.64	0.164747094103285
MRI_FCWML031	830.4	762.03	0.0897208771308216
MRI_FCWML032	869.5	716.9	0.212860928999861
MRI_FCWML033	951.5	739.56	0.286575801828114
MRI_FCWML035	875.6	782.11	0.119535615194794
MRI_FCWML036	821.8	696.76	0.179459211206154
MRI_FCWML037	923.6	782.12	0.180892957602414
MRI_FCWML038	952.2	772.07	0.233307860686207
MRI_FCWML040	867.5	730.78	0.187087769232875
MRI_FCWML041	971.9	766.68	0.267673605676423
MRI_FCWML042	902	733.66	0.229452334869013
MRI_FCWML043	924.7	799.35	0.156814912116094
MRI_FCWML046	978.3	849.29	0.151903354566756
MRI_FCWML047	784.3	710.933884297521	0.103196819455262
MRI_FCWML048	875.3	773.46	0.131668088847516
MRI_FCWML049	882.3	813.51	0.0845595014197735
MRI_FCWML051	813.2	716.07	0.135643163377882
MRI_FCWML052	893.3	759.22	0.176602302362951
MRI_FCWML053	907.5	712.05	0.274489151042764
MRI_FCWML054	805.9	708.4	0.137634105025409
MRI_FCWML055	938.7	777.85	0.206787941119753
MRI_FCWML056	852.6	736.33	0.157904743796939
MRI_FCWML057	847.7	771.55	0.0986974272568208
MRI_FCWML061	855.5	746.57	0.14590728263927
MRI_FCWML063	967	805.73	0.200153897707669
MRI_FCWML064	914.4	726.53	0.258585330268537
MRI_FCWML104	897.6	789.68	0.136662952081856
MRI_FCWML107	828.4	734.25	0.12822608103507
MRI_FCWML108	860.2	766.03	0.122932522224978
MRI_FCWML109	806.4	722.51	0.116109119596961
MRI_FCWML119	899.9	712.97	0.262184944668079
MRI_FCWML121	802.2	715.77	0.120751079257303
MRI_FCWML128	873.8	792.61	0.102433731595614
MRI_FCWML129	806.6	701.38	0.150018534888363
MRI_FCWML134	818.6	721.14	0.135147128158194
MRI_FCWML150	890.1	730.61	0.218297039460177
MRI_FCWML158	886.3	719.27	0.232221557968496
MRI_FCWML159	842.6	657.74	0.281053303737039
MRI_FCWML160	963	775.37	0.241987696196655
MRI_FCWML162	850.6	768.326732673267	0.107081094315795
MRI_FCWML205	875.8	750.93	0.166287137283102
MRI_FCWML219	895.2	785.53	0.139612745534862
MRI_FCWML255	866.5	726.07	0.193411103612599
MRI_FCWML320	848.1	730.42	0.161112784425399
MRI_FCWML328	866.6	754.09	0.149199697648822
