# Supplementary material for: Pupil size reflects activation of subcortical ascending arousal system nuclei during rest
Source: eLife. 2023 Jun 27;12:e84822. doi: 10.7554/eLife.84822 (PMC10299825; doi:10.7554/eLife.84822)
Supplement: Figure 3—source data 1. [file elife-84822-fig3-data1.zip]

Archive with 24 entries (21 files):
- Figure3-SourceData/
- Figure3-SourceData/Fig3_B_rsHRF_extracted_HRFs_both_days.csv
- Figure3-SourceData/Fig3_C_rsHRF_roi_event_num_both_days.csv
- Figure3-SourceData/Fig3_D_rsHRF_roi_TTP_both_days.csv
- Figure3-SourceData/Fig3_G/
- Figure3-SourceData/Fig3_G/con_stat_rsHRF_ana_ACC.csv
- Figure3-SourceData/Fig3_G/con_stat_rsHRF_ana_BF.csv
- Figure3-SourceData/Fig3_G/con_stat_rsHRF_ana_DR.csv
- Figure3-SourceData/Fig3_G/con_stat_rsHRF_ana_LC.csv
- Figure3-SourceData/Fig3_G/con_stat_rsHRF_ana_MR.csv
- Figure3-SourceData/Fig3_G/con_stat_rsHRF_ana_OCC.csv
- Figure3-SourceData/Fig3_G/con_stat_rsHRF_ana_PONS.csv
- Figure3-SourceData/Fig3_G/con_stat_rsHRF_ana_SN.csv
- Figure3-SourceData/Fig3_G/con_stat_rsHRF_ana_VTA.csv
- Figure3-SourceData/Fig3_H/
- Figure3-SourceData/Fig3_H/con_stat_rsHRF_ana_ACC.csv
- Figure3-SourceData/Fig3_H/con_stat_rsHRF_ana_BF.csv
- Figure3-SourceData/Fig3_H/con_stat_rsHRF_ana_DR.csv
- Figure3-SourceData/Fig3_H/con_stat_rsHRF_ana_LC.csv
- Figure3-SourceData/Fig3_H/con_stat_rsHRF_ana_MR.csv
- Figure3-SourceData/Fig3_H/con_stat_rsHRF_ana_OCC.csv
- Figure3-SourceData/Fig3_H/con_stat_rsHRF_ana_PONS.csv
- Figure3-SourceData/Fig3_H/con_stat_rsHRF_ana_SN.csv
- Figure3-SourceData/Fig3_H/con_stat_rsHRF_ana_VTA.csv
