# Supplementary material for: Pupil size reflects activation of subcortical ascending arousal system nuclei during rest
Source: eLife. 2023 Jun 27;12:e84822. doi: 10.7554/eLife.84822 (PMC10299825; doi:10.7554/eLife.84822)
Supplement: Figure 3—source data 1. [file elife-84822-fig3-data1.zip › Figure3-SourceData/Fig3_B_rsHRF_extracted_HRFs_both_days.csv]

subj	time	LC	VTA	SN	DR	MR	BF	ACC	OCC	Pons
MRI_FCWML001	0.12451	0	0	0	0	0	0	0	0	0
MRI_FCWML001	0.24903	6.6765e-06	2.9088e-06	5.2868e-06	9.373e-06	2.9964e-06	3.2307e-06	1.8329e-05	1.8196e-05	7.1195e-06
MRI_FCWML001	0.37354	0.00015417	7.4863e-05	0.00012347	0.00020522	7.4854e-05	8.1061e-05	0.00038789	0.00038679	0.00016277
MRI_FCWML001	0.49805	0.00090545	0.00047465	0.00073145	0.0011543	0.00046535	0.00050543	0.0021175	0.00212	0.00094859
MRI_FCWML001	0.62257	0.003044	0.0016967	0.0024773	0.0037334	0.0016388	0.0017839	0.006655	0.0066892	0.0031678
MRI_FCWML001	0.74708	0.0075474	0.0044317	0.0061828	0.0089288	0.0042287	0.0046118	0.015467	0.01561	0.0078066
MRI_FCWML001	0.8716	0.015445	0.0094927	0.012729	0.017655	0.0089654	0.0097933	0.029707	0.030107	0.015886
MRI_FCWML001	0.99611	0.027699	0.017734	0.022956	0.030627	0.0166	0.018159	0.050016	0.050916	0.02834
MRI_FCWML001	1.1206	0.045115	0.029973	0.037587	0.048297	0.02784	0.030491	0.076459	0.078203	0.045929
MRI_FCWML001	1.2451	0.068288	0.046933	0.057176	0.070823	0.043291	0.047465	0.10854	0.11159	0.069189
MRI_FCWML001	1.3696	0.097558	0.069174	0.082071	0.098104	0.063416	0.069594	0.14535	0.15024	0.0984
MRI_FCWML001	1.4942	0.13297	0.097021	0.11238	0.12983	0.088486	0.097165	0.18572	0.19306	0.13355
MRI_FCWML001	1.6187	0.17425	0.13053	0.14798	0.16554	0.11856	0.13021	0.22844	0.23888	0.17435
MRI_FCWML001	1.7432	0.22088	0.16949	0.18851	0.20469	0.15349	0.16852	0.27238	0.28651	0.22026
MRI_FCWML001	1.8677	0.27208	0.21346	0.23342	0.24666	0.19295	0.21165	0.31649	0.33487	0.27052
MRI_FCWML001	1.9922	0.32693	0.26178	0.28202	0.29082	0.23644	0.25899	0.35992	0.38301	0.32425
MRI_FCWML001	2.1167	0.38439	0.31368	0.33353	0.33656	0.28335	0.30978	0.402	0.43012	0.38046
MRI_FCWML001	2.2412	0.4434	0.36826	0.3871	0.38324	0.333	0.3632	0.44223	0.47556	0.43815
MRI_FCWML001	2.3658	0.50289	0.4246	0.44186	0.43031	0.38464	0.41836	0.48027	0.51888	0.4963
MRI_FCWML001	2.4903	0.56183	0.48174	0.49697	0.47724	0.4375	0.47435	0.51593	0.55973	0.55395
MRI_FCWML001	2.6148	0.61926	0.53877	0.55161	0.52355	0.49082	0.53032	0.54916	0.59793	0.61022
MRI_FCWML001	2.7393	0.67435	0.59482	0.60503	0.56883	0.54387	0.58543	0.57999	0.63341	0.66431
MRI_FCWML001	2.8638	0.72635	0.64909	0.65657	0.6127	0.59596	0.63893	0.60856	0.66618	0.71553
MRI_FCWML001	2.9883	0.77465	0.70088	0.70562	0.65486	0.64646	0.69014	0.63502	0.69632	0.76331
MRI_FCWML001	3.1128	0.81876	0.74956	0.75169	0.69504	0.6948	0.73846	0.6596	0.72399	0.80719
MRI_FCWML001	3.2374	0.85832	0.79463	0.79436	0.73305	0.74049	0.78342	0.68253	0.74937	0.84682
MRI_FCWML001	3.3619	0.89306	0.83567	0.83331	0.76871	0.78313	0.82459	0.70404	0.77267	0.88196
MRI_FCWML001	3.4864	0.92285	0.87237	0.8683	0.8019	0.82235	0.86167	0.72435	0.79408	0.91247
MRI_FCWML001	3.6109	0.94763	0.90452	0.89917	0.83253	0.85791	0.89445	0.74367	0.81383	0.93828
MRI_FCWML001	3.7354	0.96744	0.93198	0.92584	0.86054	0.8896	0.92277	0.76219	0.8321	0.95943
MRI_FCWML001	3.8599	0.98239	0.9547	0.94829	0.88591	0.9173	0.94659	0.78004	0.84908	0.97599
MRI_FCWML001	3.9844	0.99265	0.97271	0.96655	0.90861	0.94094	0.96589	0.79735	0.86492	0.98813
MRI_FCWML001	4.1089	0.99843	0.98608	0.9807	0.92868	0.96051	0.98075	0.8142	0.87975	0.99602
MRI_FCWML001	4.2335	1	0.99496	0.99089	0.94612	0.97604	0.99128	0.83065	0.89367	0.99989
MRI_FCWML001	4.358	0.99764	0.99953	0.99725	0.961	0.98762	0.99763	0.84671	0.90677	1
MRI_FCWML001	4.4825	0.99166	1	1	0.97337	0.99537	1	0.86238	0.91908	0.99662
MRI_FCWML001	4.607	0.98237	0.99662	0.99933	0.98328	0.99944	0.99861	0.87763	0.93064	0.99004
MRI_FCWML001	4.7315	0.97011	0.98967	0.99548	0.99082	1	0.9937	0.89239	0.94145	0.98054
MRI_FCWML001	4.856	0.95518	0.97942	0.98867	0.99606	0.99725	0.98554	0.9066	0.9515	0.96841
MRI_FCWML001	4.9805	0.93791	0.96616	0.97915	0.99909	0.9914	0.97438	0.92017	0.96075	0.95395
MRI_FCWML001	5.1051	0.91861	0.95019	0.96716	1	0.98267	0.9605	0.93301	0.96917	0.93742
MRI_FCWML001	5.2296	0.89756	0.9318	0.95294	0.99888	0.97129	0.94417	0.94501	0.9767	0.91909
MRI_FCWML001	5.3541	0.87505	0.91128	0.93673	0.99582	0.9575	0.92566	0.95608	0.98328	0.89921
MRI_FCWML001	5.4786	0.85132	0.88892	0.91875	0.99091	0.94151	0.90524	0.96611	0.98887	0.87803
MRI_FCWML001	5.6031	0.82663	0.86498	0.89923	0.98427	0.92358	0.88316	0.975	0.99339	0.85576
MRI_FCWML001	5.7276	0.8012	0.83971	0.87838	0.97597	0.90391	0.85967	0.98267	0.99679	0.8326
MRI_FCWML001	5.8521	0.77521	0.81337	0.8564	0.96613	0.88272	0.83499	0.98902	0.99901	0.80876
MRI_FCWML001	5.9767	0.74887	0.78618	0.83346	0.95483	0.86024	0.80935	0.99398	1	0.78439
MRI_FCWML001	6.1012	0.72233	0.75835	0.80975	0.94219	0.83664	0.78294	0.9975	0.99973	0.75965
MRI_FCWML001	6.2257	0.69574	0.73007	0.78543	0.92828	0.81213	0.75597	0.99952	0.99815	0.73469
MRI_FCWML001	6.3502	0.66922	0.70152	0.76065	0.91321	0.78688	0.7286	1	0.99524	0.70962
MRI_FCWML001	6.4747	0.64289	0.67286	0.73554	0.89707	0.76105	0.70099	0.99892	0.99099	0.68456
MRI_FCWML001	6.5992	0.61684	0.64425	0.71023	0.87995	0.7348	0.67328	0.99626	0.9854	0.65961
MRI_FCWML001	6.7237	0.59115	0.6158	0.68482	0.86195	0.70828	0.64561	0.99202	0.97845	0.63484
MRI_FCWML001	6.8482	0.5659	0.58763	0.65943	0.84314	0.6816	0.6181	0.98623	0.97017	0.61033
MRI_FCWML001	6.9728	0.54114	0.55984	0.63414	0.82363	0.65489	0.59083	0.97889	0.96057	0.58613
MRI_FCWML001	7.0973	0.51691	0.53252	0.60903	0.80349	0.62826	0.56392	0.97004	0.9497	0.56231
MRI_FCWML001	7.2218	0.49325	0.50574	0.58417	0.78279	0.6018	0.53742	0.95973	0.93758	0.5389
MRI_FCWML001	7.3463	0.4702	0.47956	0.55962	0.76163	0.57559	0.51141	0.948	0.92426	0.51594
MRI_FCWML001	7.4708	0.44776	0.45403	0.53543	0.74007	0.54971	0.48595	0.93493	0.90979	0.49346
MRI_FCWML001	7.5953	0.42595	0.42919	0.51166	0.71818	0.52423	0.46107	0.92057	0.89424	0.47148
MRI_FCWML001	7.7198	0.40478	0.40507	0.48833	0.69604	0.4992	0.43683	0.90499	0.87765	0.45001
MRI_FCWML001	7.8444	0.38426	0.3817	0.46548	0.67371	0.47466	0.41324	0.88828	0.86011	0.42907
MRI_FCWML001	7.9689	0.36437	0.3591	0.44314	0.65124	0.45066	0.39034	0.87051	0.84167	0.40866
MRI_FCWML001	8.0934	0.34512	0.33726	0.42132	0.62871	0.42724	0.36813	0.85176	0.82242	0.38878
MRI_FCWML001	8.2179	0.32649	0.3162	0.40004	0.60616	0.40441	0.34663	0.83213	0.80242	0.36945
MRI_FCWML001	8.3424	0.30848	0.29591	0.37932	0.58364	0.3822	0.32584	0.8117	0.78175	0.35064
MRI_FCWML001	8.4669	0.29107	0.27639	0.35916	0.5612	0.36063	0.30576	0.79055	0.76049	0.33237
MRI_FCWML001	8.5914	0.27425	0.25763	0.33956	0.5389	0.3397	0.2864	0.76876	0.7387	0.31463
MRI_FCWML001	8.716	0.258	0.23962	0.32053	0.51676	0.31942	0.26774	0.74644	0.71647	0.29741
MRI_FCWML001	8.8405	0.2423	0.22234	0.30207	0.49483	0.2998	0.24977	0.72364	0.69387	0.28069
MRI_FCWML001	8.965	0.22715	0.20577	0.28417	0.47314	0.28082	0.23248	0.70046	0.67097	0.26448
MRI_FCWML001	9.0895	0.21252	0.18989	0.26683	0.45172	0.2625	0.21586	0.67698	0.64783	0.24875
MRI_FCWML001	9.214	0.1984	0.17469	0.25005	0.43061	0.24482	0.1999	0.65327	0.62452	0.23351
MRI_FCWML001	9.3385	0.18477	0.16015	0.2338	0.40982	0.22778	0.18457	0.62939	0.60111	0.21874
MRI_FCWML001	9.463	0.17161	0.14623	0.2181	0.38939	0.21136	0.16986	0.60543	0.57765	0.20443
MRI_FCWML001	9.5875	0.15892	0.13293	0.20292	0.36933	0.19555	0.15576	0.58144	0.55422	0.19058
MRI_FCWML001	9.7121	0.14667	0.12022	0.18826	0.34966	0.18035	0.14223	0.55748	0.53084	0.17716
MRI_FCWML001	9.8366	0.13485	0.10807	0.17411	0.3304	0.16573	0.12927	0.53361	0.50759	0.16417
MRI_FCWML001	9.9611	0.12344	0.096469	0.16045	0.31156	0.15169	0.11686	0.50989	0.48451	0.15161
MRI_FCWML001	10.0856	0.11245	0.085393	0.14729	0.29315	0.1382	0.10498	0.48636	0.46164	0.13945
MRI_FCWML001	10.2101	0.10184	0.074823	0.13459	0.27519	0.12526	0.093603	0.46307	0.43902	0.1277
MRI_FCWML001	10.3346	0.091617	0.064737	0.12236	0.25768	0.11285	0.082722	0.44006	0.41669	0.11635
MRI_FCWML001	10.4591	0.081763	0.055117	0.11058	0.24063	0.10096	0.072316	0.41737	0.39468	0.10538
MRI_FCWML001	10.5837	0.07227	0.045945	0.099248	0.22404	0.089559	0.06237	0.39503	0.37303	0.094785
MRI_FCWML001	10.7082	0.063128	0.037204	0.088346	0.20792	0.078647	0.052866	0.37307	0.35176	0.084564
MRI_FCWML001	10.8327	0.054329	0.028877	0.077865	0.19227	0.068205	0.04379	0.35153	0.33091	0.074706
MRI_FCWML001	10.9572	0.045864	0.020947	0.067797	0.17709	0.058219	0.035128	0.33042	0.31048	0.065205
MRI_FCWML001	11.0817	0.037727	0.013402	0.058132	0.16239	0.048674	0.026865	0.30977	0.29051	0.056055
MRI_FCWML001	11.2062	0.029909	0.0062257	0.048859	0.14815	0.039559	0.018987	0.2896	0.27101	0.04725
MRI_FCWML001	11.3307	0.022405	-0.00059443	0.03997	0.13439	0.030858	0.011483	0.26993	0.25199	0.038783
MRI_FCWML001	11.4553	0.015209	-0.0070709	0.031457	0.1211	0.022561	0.0043402	0.25075	0.23347	0.030648
MRI_FCWML001	11.5798	0.0083136	-0.013216	0.02331	0.10827	0.014655	-0.0024532	0.2321	0.21545	0.022842
MRI_FCWML001	11.7043	0.0017146	-0.01904	0.015522	0.095899	0.0071284	-0.0089079	0.21398	0.19796	0.015358
MRI_FCWML001	11.8288	-0.0045934	-0.024553	0.0080838	0.083989	-3.0331e-05	-0.015034	0.19639	0.18098	0.0081909
MRI_FCWML001	11.9533	-0.010615	-0.029767	0.00098844	0.072533	-0.0068318	-0.020842	0.17935	0.16454	0.0013363
MRI_FCWML001	12.0778	-0.016356	-0.034689	-0.0057719	0.061525	-0.013286	-0.02634	0.16285	0.14863	-0.0052108
MRI_FCWML001	12.2023	-0.021821	-0.03933	-0.012204	0.050959	-0.019404	-0.031539	0.1469	0.13325	-0.011455
MRI_FCWML001	12.3268	-0.027014	-0.043697	-0.018316	0.040831	-0.025194	-0.036445	0.1315	0.11841	-0.017402
MRI_FCWML001	12.4514	-0.031939	-0.047798	-0.024115	0.031134	-0.030667	-0.041069	0.11664	0.10411	-0.023055
MRI_FCWML001	12.5759	-0.036601	-0.051642	-0.029607	0.021861	-0.03583	-0.045416	0.10234	0.090338	-0.028421
MRI_FCWML001	12.7004	-0.041005	-0.055235	-0.034799	0.013006	-0.040693	-0.049496	0.088578	0.077099	-0.033502
MRI_FCWML001	12.8249	-0.045155	-0.058584	-0.039698	0.0045614	-0.045265	-0.053314	0.075358	0.064388	-0.038305
MRI_FCWML001	12.9494	-0.049055	-0.061698	-0.044311	-0.0034791	-0.049552	-0.05688	0.062675	0.052202	-0.042835
MRI_FCWML001	13.0739	-0.052711	-0.064581	-0.048644	-0.011123	-0.053564	-0.060198	0.050523	0.040534	-0.047096
MRI_FCWML001	13.1984	-0.056126	-0.06724	-0.052703	-0.018378	-0.057307	-0.063277	0.038897	0.02938	-0.051093
MRI_FCWML001	13.323	-0.059307	-0.069683	-0.056496	-0.025252	-0.060791	-0.066123	0.02779	0.018732	-0.054832
MRI_FCWML001	13.4475	-0.062257	-0.071915	-0.060029	-0.031752	-0.064021	-0.068742	0.017194	0.008584	-0.058319
MRI_FCWML001	13.572	-0.064981	-0.073942	-0.063307	-0.037887	-0.067006	-0.071142	0.0071018	-0.0010721	-0.061558
MRI_FCWML001	13.6965	-0.067486	-0.075771	-0.066339	-0.043664	-0.069752	-0.073327	-0.0024947	-0.010244	-0.064555
MRI_FCWML001	13.821	-0.069775	-0.077407	-0.06913	-0.049092	-0.072268	-0.075305	-0.011604	-0.018941	-0.067316
MRI_FCWML001	13.9455	-0.071855	-0.078857	-0.071687	-0.054179	-0.074559	-0.077082	-0.020236	-0.027171	-0.069847
MRI_FCWML001	14.07	-0.073731	-0.080126	-0.074017	-0.058934	-0.076632	-0.078664	-0.0284	-0.034944	-0.072154
MRI_FCWML001	14.1946	-0.075408	-0.08122	-0.076125	-0.063365	-0.078496	-0.080058	-0.036106	-0.042269	-0.074243
MRI_FCWML001	14.3191	-0.076893	-0.082146	-0.07802	-0.067479	-0.080156	-0.08127	-0.043363	-0.049156	-0.07612
MRI_FCWML001	14.4436	-0.078192	-0.08291	-0.079708	-0.071288	-0.08162	-0.082306	-0.050182	-0.055616	-0.077791
MRI_FCWML001	14.5681	-0.079309	-0.083516	-0.081195	-0.074797	-0.082895	-0.083172	-0.056574	-0.061659	-0.079264
MRI_FCWML001	14.6926	-0.080252	-0.083972	-0.082488	-0.078018	-0.083986	-0.083874	-0.062549	-0.067295	-0.080544
MRI_FCWML001	14.8171	-0.081027	-0.084284	-0.083594	-0.080958	-0.084901	-0.08442	-0.068118	-0.072536	-0.081638
MRI_FCWML001	14.9416	-0.08164	-0.084456	-0.08452	-0.083626	-0.085647	-0.084815	-0.073292	-0.077391	-0.082552
MRI_FCWML001	15.0661	-0.082096	-0.084496	-0.085273	-0.086031	-0.08623	-0.085064	-0.078082	-0.081873	-0.083294
MRI_FCWML001	15.1907	-0.082404	-0.084408	-0.08586	-0.088182	-0.086657	-0.085176	-0.0825	-0.085992	-0.083871
MRI_FCWML001	15.3152	-0.082568	-0.0842	-0.086287	-0.090087	-0.086935	-0.085155	-0.086557	-0.08976	-0.084288
MRI_FCWML001	15.4397	-0.082595	-0.083876	-0.086562	-0.091757	-0.08707	-0.085008	-0.090264	-0.093188	-0.084553
MRI_FCWML001	15.5642	-0.082492	-0.083444	-0.08669	-0.093199	-0.087069	-0.084741	-0.093633	-0.096287	-0.084673
MRI_FCWML001	15.6887	-0.082266	-0.082908	-0.08668	-0.094422	-0.086938	-0.084361	-0.096675	-0.099069	-0.084655
MRI_FCWML001	15.8132	-0.081921	-0.082274	-0.086537	-0.095436	-0.086684	-0.083872	-0.099402	-0.10155	-0.084504
MRI_FCWML001	15.9377	-0.081466	-0.081548	-0.086269	-0.096248	-0.086313	-0.083282	-0.10183	-0.10373	-0.084229
MRI_FCWML001	16.0623	-0.080906	-0.080737	-0.085882	-0.096869	-0.085831	-0.082596	-0.10396	-0.10563	-0.083835
MRI_FCWML001	16.1868	-0.080247	-0.079844	-0.085382	-0.097305	-0.085245	-0.08182	-0.10581	-0.10725	-0.08333
MRI_FCWML001	16.3113	-0.079495	-0.078876	-0.084777	-0.097567	-0.08456	-0.08096	-0.10739	-0.10862	-0.082719
MRI_FCWML001	16.4358	-0.078658	-0.077839	-0.084072	-0.097662	-0.083784	-0.080021	-0.10871	-0.10974	-0.08201
MRI_FCWML001	16.5603	-0.077739	-0.076737	-0.083274	-0.097599	-0.082921	-0.079009	-0.10978	-0.11061	-0.081209
MRI_FCWML001	16.6848	-0.076747	-0.075576	-0.082389	-0.097386	-0.081977	-0.07793	-0.11062	-0.11127	-0.080321
MRI_FCWML001	16.8093	-0.075685	-0.074361	-0.081423	-0.097031	-0.080959	-0.076788	-0.11123	-0.1117	-0.079354
MRI_FCWML001	16.9339	-0.07456	-0.073096	-0.080381	-0.096542	-0.079872	-0.07559	-0.11163	-0.11193	-0.078312
MRI_FCWML001	17.0584	-0.073378	-0.071787	-0.079271	-0.095928	-0.078721	-0.07434	-0.11183	-0.11197	-0.077203
MRI_FCWML001	17.1829	-0.072142	-0.070438	-0.078097	-0.095195	-0.077512	-0.073043	-0.11183	-0.11182	-0.076031
MRI_FCWML001	17.3074	-0.07086	-0.069054	-0.076866	-0.094352	-0.07625	-0.071703	-0.11165	-0.11149	-0.074802
MRI_FCWML001	17.4319	-0.069536	-0.06764	-0.075581	-0.093406	-0.074939	-0.070327	-0.1113	-0.11101	-0.073522
MRI_FCWML001	17.5564	-0.068174	-0.066198	-0.074249	-0.092364	-0.073586	-0.068917	-0.11079	-0.11036	-0.072196
MRI_FCWML001	17.6809	-0.066779	-0.064735	-0.072875	-0.091233	-0.072194	-0.067479	-0.11012	-0.10958	-0.070829
MRI_FCWML001	17.8054	-0.065356	-0.063252	-0.071463	-0.090021	-0.070768	-0.066016	-0.10931	-0.10865	-0.069425
MRI_FCWML001	17.93	-0.063909	-0.061755	-0.070018	-0.088733	-0.069312	-0.064533	-0.10837	-0.10761	-0.06799
MRI_FCWML001	18.0545	-0.062442	-0.060247	-0.068545	-0.087376	-0.067831	-0.063034	-0.1073	-0.10644	-0.066528
MRI_FCWML001	18.179	-0.06096	-0.05873	-0.067047	-0.085957	-0.066329	-0.061522	-0.10612	-0.10517	-0.065044
MRI_FCWML001	18.3035	-0.059465	-0.05721	-0.06553	-0.084482	-0.06481	-0.06	-0.10483	-0.10379	-0.06354
MRI_FCWML001	18.428	-0.057962	-0.055688	-0.063997	-0.082956	-0.063277	-0.058473	-0.10344	-0.10233	-0.062022
MRI_FCWML001	18.5525	-0.056454	-0.054167	-0.062451	-0.081385	-0.061735	-0.056943	-0.10197	-0.10078	-0.060494
MRI_FCWML001	18.677	-0.054944	-0.052651	-0.060897	-0.079775	-0.060185	-0.055413	-0.10041	-0.099157	-0.058958
MRI_FCWML001	18.8016	-0.053435	-0.051141	-0.059338	-0.078131	-0.058633	-0.053886	-0.098774	-0.097464	-0.057418
MRI_FCWML001	18.9261	-0.051931	-0.049641	-0.057777	-0.076458	-0.05708	-0.052365	-0.097073	-0.09571	-0.055877
MRI_FCWML001	19.0506	-0.050433	-0.048153	-0.056217	-0.07476	-0.055529	-0.050852	-0.095311	-0.093902	-0.054339
MRI_FCWML001	19.1751	-0.048944	-0.046678	-0.05466	-0.073043	-0.053984	-0.04935	-0.093497	-0.092046	-0.052806
MRI_FCWML001	19.2996	-0.047467	-0.045219	-0.053111	-0.07131	-0.052446	-0.047861	-0.091636	-0.090149	-0.05128
MRI_FCWML001	19.4241	-0.046004	-0.043777	-0.051571	-0.069566	-0.050919	-0.046386	-0.089735	-0.088216	-0.049765
MRI_FCWML001	19.5486	-0.044556	-0.042355	-0.050042	-0.067815	-0.049404	-0.044929	-0.087799	-0.086254	-0.048263
MRI_FCWML001	19.6732	-0.043127	-0.040953	-0.048527	-0.06606	-0.047904	-0.043489	-0.085835	-0.084267	-0.046775
MRI_FCWML001	19.7977	-0.041716	-0.039574	-0.047028	-0.064305	-0.04642	-0.04207	-0.083847	-0.082262	-0.045304
MRI_FCWML001	19.9222	-0.040327	-0.038218	-0.045547	-0.062553	-0.044954	-0.040673	-0.081842	-0.080243	-0.043852
MRI_FCWML001	20.0467	-0.03896	-0.036886	-0.044085	-0.060808	-0.043508	-0.039298	-0.079823	-0.078215	-0.042419
MRI_FCWML001	20.1712	-0.037616	-0.03558	-0.042644	-0.059072	-0.042084	-0.037947	-0.077796	-0.076183	-0.041008
MRI_FCWML001	20.2957	-0.036297	-0.034301	-0.041225	-0.057347	-0.040682	-0.036622	-0.075766	-0.07415	-0.039621
MRI_FCWML001	20.4202	-0.035004	-0.033048	-0.03983	-0.055638	-0.039304	-0.035322	-0.073735	-0.07212	-0.038257
MRI_FCWML001	20.5447	-0.033737	-0.031823	-0.03846	-0.053945	-0.03795	-0.034049	-0.071709	-0.070098	-0.036919
MRI_FCWML001	20.6693	-0.032497	-0.030627	-0.037116	-0.052271	-0.036623	-0.032804	-0.06969	-0.068086	-0.035607
MRI_FCWML001	20.7938	-0.031286	-0.02946	-0.035798	-0.050617	-0.035322	-0.031587	-0.067682	-0.066088	-0.034322
MRI_FCWML001	20.9183	-0.030103	-0.028322	-0.034508	-0.048987	-0.034049	-0.030399	-0.065689	-0.064107	-0.033066
MRI_FCWML001	21.0428	-0.028949	-0.027213	-0.033246	-0.047381	-0.032804	-0.029239	-0.063713	-0.062145	-0.031837
MRI_FCWML001	21.1673	-0.027824	-0.026134	-0.032014	-0.045801	-0.031588	-0.028109	-0.061757	-0.060206	-0.030638
MRI_FCWML001	21.2918	-0.026728	-0.025084	-0.03081	-0.044248	-0.0304	-0.027009	-0.059824	-0.058291	-0.029468
MRI_FCWML001	21.4163	-0.025663	-0.024065	-0.029636	-0.042724	-0.029242	-0.025938	-0.057915	-0.056403	-0.028328
MRI_FCWML001	21.5409	-0.024627	-0.023075	-0.028492	-0.041229	-0.028114	-0.024897	-0.056034	-0.054543	-0.027218
MRI_FCWML001	21.6654	-0.023621	-0.022115	-0.027378	-0.039765	-0.027015	-0.023886	-0.054181	-0.052714	-0.026137
MRI_FCWML001	21.7899	-0.022644	-0.021184	-0.026295	-0.038331	-0.025947	-0.022905	-0.052358	-0.050917	-0.025087
MRI_FCWML001	21.9144	-0.021698	-0.020283	-0.025242	-0.03693	-0.024908	-0.021953	-0.050568	-0.049152	-0.024068
MRI_FCWML001	22.0389	-0.02078	-0.01941	-0.024219	-0.035561	-0.0239	-0.021031	-0.048811	-0.047423	-0.023078
MRI_FCWML001	22.1634	-0.019892	-0.018567	-0.023226	-0.034225	-0.022921	-0.020137	-0.047089	-0.045729	-0.022118
MRI_FCWML001	22.2879	-0.019033	-0.017751	-0.022263	-0.032923	-0.021971	-0.019273	-0.045403	-0.044071	-0.021188
MRI_FCWML001	22.4125	-0.018202	-0.016964	-0.02133	-0.031654	-0.021052	-0.018437	-0.043753	-0.042451	-0.020287
MRI_FCWML001	22.537	-0.017399	-0.016204	-0.020427	-0.030419	-0.020161	-0.017629	-0.042141	-0.040869	-0.019416
MRI_FCWML001	22.6615	-0.016624	-0.015471	-0.019552	-0.029217	-0.019299	-0.016849	-0.040566	-0.039325	-0.018573
MRI_FCWML001	22.786	-0.015877	-0.014764	-0.018707	-0.02805	-0.018466	-0.016096	-0.03903	-0.03782	-0.017759
MRI_FCWML001	22.9105	-0.015156	-0.014084	-0.01789	-0.026916	-0.01766	-0.01537	-0.037533	-0.036354	-0.016973
MRI_FCWML001	23.035	-0.014461	-0.013429	-0.017101	-0.025815	-0.016883	-0.014671	-0.036075	-0.034928	-0.016215
MRI_FCWML001	23.1595	-0.013792	-0.012799	-0.01634	-0.024749	-0.016132	-0.013997	-0.034657	-0.033541	-0.015483
MRI_FCWML001	23.284	-0.013149	-0.012193	-0.015606	-0.023715	-0.015408	-0.013348	-0.033278	-0.032193	-0.014778
MRI_FCWML001	23.4086	-0.01253	-0.011611	-0.014898	-0.022714	-0.014711	-0.012724	-0.031938	-0.030885	-0.014099
MRI_FCWML001	23.5331	-0.011935	-0.011053	-0.014217	-0.021745	-0.014038	-0.012124	-0.030637	-0.029616	-0.013446
MRI_FCWML001	23.6576	-0.011364	-0.010516	-0.013561	-0.020809	-0.013392	-0.011548	-0.029376	-0.028385	-0.012818
MRI_FCWML001	23.7821	-0.010816	-0.010002	-0.01293	-0.019904	-0.012769	-0.010994	-0.028153	-0.027194	-0.012213
MRI_FCWML001	23.9066	-0.01029	-0.0095091	-0.012323	-0.01903	-0.012171	-0.010463	-0.026969	-0.02604	-0.011633
MRI_FCWML001	24.0311	-0.009785	-0.0090367	-0.01174	-0.018186	-0.011596	-0.0099534	-0.025822	-0.024924	-0.011075
MRI_FCWML001	24.1556	-0.0093015	-0.0085844	-0.01118	-0.017373	-0.011043	-0.0094649	-0.024713	-0.023845	-0.010541
MRI_FCWML001	24.2802	-0.0088385	-0.0081516	-0.010642	-0.016589	-0.010513	-0.0089968	-0.023642	-0.022803	-0.010027
MRI_FCWML001	24.4047	-0.0083951	-0.0077375	-0.010126	-0.015834	-0.010004	-0.0085486	-0.022607	-0.021797	-0.0095356
MRI_FCWML001	24.5292	-0.007971	-0.0073417	-0.0096319	-0.015107	-0.0095166	-0.0081196	-0.021607	-0.020826	-0.0090644
MRI_FCWML001	24.6537	-0.0075653	-0.0069635	-0.009158	-0.014407	-0.0090492	-0.0077092	-0.020644	-0.01989	-0.0086131
MRI_FCWML001	24.7782	-0.0071776	-0.0066023	-0.0087042	-0.013735	-0.0086014	-0.0073167	-0.019714	-0.018988	-0.0081812
MRI_FCWML001	24.9027	-0.0068072	-0.0062575	-0.0082697	-0.013088	-0.0081728	-0.0069417	-0.018819	-0.01812	-0.007768
MRI_FCWML001	25.0272	-0.0064536	-0.0059285	-0.007854	-0.012467	-0.0077626	-0.0065835	-0.017957	-0.017284	-0.007373
MRI_FCWML001	25.1518	-0.006116	-0.0056148	-0.0074565	-0.011871	-0.0073703	-0.0062415	-0.017127	-0.01648	-0.0069955
MRI_FCWML001	25.2763	-0.0057941	-0.0053157	-0.0070765	-0.011299	-0.0069952	-0.0059151	-0.016329	-0.015707	-0.0066349
MRI_FCWML001	25.4008	-0.0054871	-0.0050308	-0.0067134	-0.010751	-0.0066369	-0.0056037	-0.015562	-0.014965	-0.0062906
MRI_FCWML001	25.5253	-0.0051945	-0.0047595	-0.0063667	-0.010225	-0.0062947	-0.0053069	-0.014825	-0.014252	-0.005962
MRI_FCWML001	25.6498	-0.0049158	-0.0045012	-0.0060357	-0.0097212	-0.005968	-0.0050241	-0.014118	-0.013567	-0.0056486
MRI_FCWML001	25.7743	-0.0046504	-0.0042555	-0.00572	-0.009239	-0.0056562	-0.0047547	-0.013439	-0.012911	-0.0053499
MRI_FCWML001	25.8988	-0.0043979	-0.0040218	-0.0054189	-0.0087774	-0.005359	-0.0044982	-0.012787	-0.012281	-0.0050651
MRI_FCWML001	26.0233	-0.0041576	-0.0037997	-0.0051318	-0.0083359	-0.0050756	-0.004254	-0.012163	-0.011678	-0.0047939
MRI_FCWML001	26.1479	-0.0039291	-0.0035886	-0.0048584	-0.0079137	-0.0048055	-0.0040218	-0.011565	-0.0111	-0.0045357
MRI_FCWML001	26.2724	-0.003712	-0.0033881	-0.0045979	-0.0075103	-0.0045483	-0.003801	-0.010992	-0.010547	-0.0042899
MRI_FCWML001	26.3969	-0.0035057	-0.0031978	-0.00435	-0.0071249	-0.0043034	-0.0035911	-0.010444	-0.010018	-0.0040561
MRI_FCWML001	26.5214	-0.0033098	-0.0030171	-0.0041141	-0.006757	-0.0040704	-0.0033918	-0.0099189	-0.0095124	-0.0038338
MRI_FCWML001	26.6459	-0.0031238	-0.0028458	-0.0038897	-0.0064058	-0.0038487	-0.0032024	-0.0094173	-0.0090288	-0.0036225
MRI_FCWML001	26.7704	-0.0029473	-0.0026833	-0.0036763	-0.0060708	-0.0036379	-0.0030226	-0.0089378	-0.0085667	-0.0034217
MRI_FCWML001	26.8949	-0.0027799	-0.0025293	-0.0034735	-0.0057514	-0.0034376	-0.0028521	-0.0084797	-0.0081254	-0.0032311
MRI_FCWML001	27.0195	-0.0026212	-0.0023834	-0.0032809	-0.005447	-0.0032473	-0.0026903	-0.0080423	-0.0077042	-0.0030501
MRI_FCWML001	27.144	-0.0024708	-0.0022452	-0.003098	-0.005157	-0.0030665	-0.0025369	-0.0076248	-0.0073023	-0.0028783
MRI_FCWML001	27.2685	-0.0023283	-0.0021144	-0.0029244	-0.0048808	-0.0028949	-0.0023915	-0.0072266	-0.006919	-0.0027154
MRI_FCWML001	27.393	-0.0021933	-0.0019906	-0.0027596	-0.0046179	-0.0027321	-0.0022538	-0.0068467	-0.0065536	-0.0025609
MRI_FCWML001	27.5175	-0.0020655	-0.0018734	-0.0026034	-0.0043678	-0.0025776	-0.0021233	-0.0064847	-0.0062055	-0.0024144
MRI_FCWML001	27.642	-0.0019446	-0.0017627	-0.0024552	-0.0041299	-0.0024311	-0.0019998	-0.0061398	-0.0058739	-0.0022756
MRI_FCWML001	27.7665	-0.0018303	-0.001658	-0.0023148	-0.0039037	-0.0022923	-0.0018829	-0.0058113	-0.0055582	-0.0021442
MRI_FCWML001	27.8911	-0.0017221	-0.001559	-0.0021818	-0.0036887	-0.0021608	-0.0017724	-0.0054986	-0.0052577	-0.0020198
MRI_FCWML001	28.0156	-0.0016199	-0.0014655	-0.0020558	-0.0034845	-0.0020362	-0.0016678	-0.005201	-0.0049719	-0.001902
MRI_FCWML001	28.1401	-0.0015233	-0.0013773	-0.0019365	-0.0032906	-0.0019182	-0.001569	-0.0049179	-0.0047002	-0.0017906
MRI_FCWML001	28.2646	-0.001432	-0.001294	-0.0018236	-0.0031066	-0.0018065	-0.0014756	-0.0046488	-0.0044419	-0.0016852
MRI_FCWML001	28.3891	-0.0013458	-0.0012153	-0.0017168	-0.0029319	-0.0017009	-0.0013873	-0.004393	-0.0041965	-0.0015856
MRI_FCWML001	28.5136	-0.0012645	-0.0011412	-0.0016158	-0.0027663	-0.001601	-0.001304	-0.00415	-0.0039634	-0.0014914
MRI_FCWML001	28.6381	-0.0011877	-0.0010712	-0.0015203	-0.0026092	-0.0015065	-0.0012253	-0.0039192	-0.0037421	-0.0014025
MRI_FCWML001	28.7626	-0.0011153	-0.0010053	-0.00143	-0.0024603	-0.0014172	-0.0011511	-0.0037002	-0.0035321	-0.0013184
MRI_FCWML001	28.8872	-0.001047	-0.00094317	-0.0013448	-0.0023193	-0.0013328	-0.001081	-0.0034923	-0.0033329	-0.0012391
MRI_FCWML001	29.0117	-0.00098267	-0.00088464	-0.0012642	-0.0021857	-0.0012531	-0.001015	-0.0032951	-0.003144	-0.0011642
MRI_FCWML001	29.1362	-0.00092202	-0.00082951	-0.0011882	-0.0020592	-0.0011779	-0.00095273	-0.0031081	-0.0029649	-0.0010936
MRI_FCWML001	29.2607	-0.00086487	-0.00077762	-0.0011165	-0.0019394	-0.0011068	-0.00089404	-0.0029309	-0.0027952	-0.0010269
MRI_FCWML001	29.3852	-0.00081105	-0.00072878	-0.0010488	-0.0018262	-0.0010398	-0.00083874	-0.0027629	-0.0026345	-0.00096412
MRI_FCWML001	29.5097	-0.00076039	-0.00068283	-0.00098489	-0.001719	-0.00097659	-0.00078666	-0.0026039	-0.0024822	-0.00090489
MRI_FCWML001	29.6342	-0.0007127	-0.00063961	-0.00092468	-0.0016177	-0.00091697	-0.00073762	-0.0024533	-0.0023381	-0.00084908
MRI_FCWML001	29.7588	-0.00066783	-0.00059897	-0.00086793	-0.001522	-0.00086077	-0.00069146	-0.0023107	-0.0022018	-0.00079651
MRI_FCWML001	29.8833	-0.00062563	-0.00056077	-0.00081444	-0.0014315	-0.0008078	-0.00064803	-0.0021758	-0.0020728	-0.000747
MRI_FCWML001	30.0078	-0.00058594	-0.00052487	-0.00076406	-0.0013461	-0.0007579	-0.00060716	-0.0020482	-0.0019508	-0.00070039
MRI_FCWML001	30.1323	-0.00054863	-0.00049115	-0.00071661	-0.0012654	-0.0007109	-0.00056874	-0.0019276	-0.0018356	-0.00065652
MRI_FCWML001	30.2568	-0.00051358	-0.00045948	-0.00067194	-0.0011892	-0.00066664	-0.00053261	-0.0018135	-0.0017266	-0.00061525
MRI_FCWML001	30.3813	-0.00048064	-0.00042974	-0.0006299	-0.0011173	-0.00062499	-0.00049865	-0.0017058	-0.0016237	-0.00057643
MRI_FCWML001	30.5058	-0.0004497	-0.00040183	-0.00059034	-0.0010495	-0.00058579	-0.00046675	-0.001604	-0.0015265	-0.00053992
MRI_FCWML001	30.6304	-0.00042066	-0.00037565	-0.00055313	-0.00098558	-0.00054892	-0.00043678	-0.0015079	-0.0014347	-0.0005056
MRI_FCWML001	30.7549	-0.00039339	-0.00035108	-0.00051814	-0.0009253	-0.00051424	-0.00040863	-0.0014171	-0.0013481	-0.00047335
MRI_FCWML001	30.8794	-0.00036781	-0.00032805	-0.00048524	-0.00086848	-0.00048164	-0.00038221	-0.0013315	-0.0012664	-0.00044305
MRI_FCWML001	31.0039	-0.00034381	-0.00030645	-0.00045433	-0.00081494	-0.00045099	-0.00035741	-0.0012507	-0.0011894	-0.00041459
MRI_FCWML001	31.1284	-0.0003213	-0.00028621	-0.00042528	-0.00076452	-0.0004222	-0.00033415	-0.0011746	-0.0011167	-0.00038787
MRI_FCWML001	31.2529	-0.00030019	-0.00026724	-0.000398	-0.00071703	-0.00039515	-0.00031232	-0.0011027	-0.0010482	-0.00036279
MRI_FCWML001	31.3774	-0.0002804	-0.00024947	-0.00037238	-0.00067233	-0.00036975	-0.00029185	-0.001035	-0.00098368	-0.00033925
MRI_FCWML001	31.5019	-0.00026186	-0.00023283	-0.00034833	-0.00063027	-0.0003459	-0.00027267	-0.00097126	-0.00092288	-0.00031716
MRI_FCWML001	31.6265	-0.00024449	-0.00021725	-0.00032575	-0.00059069	-0.00032351	-0.00025468	-0.00091118	-0.00086563	-0.00029644
MRI_FCWML001	31.751	-0.00022822	-0.00020266	-0.00030457	-0.00055347	-0.0003025	-0.00023783	-0.0008546	-0.00081173	-0.00027702
MRI_FCWML001	31.8755	-0.00021298	-0.00018902	-0.00028471	-0.00051846	-0.0002828	-0.00022204	-0.00080134	-0.000761	-0.00025881
MRI_FCWML001	32	-0.00019872	-0.00017625	-0.00026608	-0.00048556	-0.00026431	-0.00020726	-0.00075121	-0.00071327	-0.00024174
MRI_FCWML002	0.12451	0	0	0	0	0	0	0	0	0
MRI_FCWML002	0.24903	3.8158e-06	4.3057e-06	5.7961e-06	7.3134e-06	4.775e-06	1.4508e-05	7.3398e-06	5.9776e-06	5.1433e-06
MRI_FCWML002	0.37354	8.9697e-05	0.00010149	0.00013515	0.00016747	0.0001136	0.00030764	0.00016603	0.00013856	0.00012227
MRI_FCWML002	0.49805	0.000534	0.00060542	0.00079968	0.00097717	0.00068236	0.0016824	0.00095939	0.0008162	0.00073401
MRI_FCWML002	0.62257	0.001816	0.0020624	0.0027056	0.0032667	0.0023378	0.005297	0.00318	0.002751	0.0025136
MRI_FCWML002	0.74708	0.004549	0.0051739	0.0067466	0.0080584	0.005894	0.012333	0.0077836	0.0068363	0.0063347
MRI_FCWML002	0.8716	0.0093964	0.010702	0.013878	0.016414	0.012246	0.023733	0.015738	0.014019	0.013156
MRI_FCWML002	0.99611	0.016998	0.019382	0.02501	0.029306	0.022269	0.040038	0.027906	0.025191	0.023917
MRI_FCWML002	1.1206	0.027909	0.031861	0.04092	0.047534	0.036744	0.061337	0.044963	0.041105	0.039451
MRI_FCWML002	1.2451	0.042567	0.048646	0.062205	0.071663	0.056295	0.087277	0.067355	0.062327	0.060427
MRI_FCWML002	1.3696	0.061264	0.070076	0.08923	0.10199	0.081349	0.11717	0.095279	0.089192	0.087292
MRI_FCWML002	1.4942	0.084142	0.0963	0.12209	0.13851	0.11208	0.15014	0.12868	0.12177	0.12022
MRI_FCWML002	1.6187	0.1112	0.12727	0.16061	0.18091	0.14838	0.1853	0.16724	0.15988	0.15906
MRI_FCWML002	1.7432	0.14231	0.16277	0.20435	0.22859	0.18991	0.22182	0.21048	0.20306	0.2034
MRI_FCWML002	1.8677	0.1772	0.20241	0.25264	0.28075	0.23611	0.25896	0.25771	0.2507	0.25259
MRI_FCWML002	1.9922	0.21554	0.24568	0.30468	0.33641	0.28624	0.29612	0.30815	0.30198	0.30577
MRI_FCWML002	2.1167	0.25688	0.292	0.35956	0.39454	0.33945	0.33284	0.36096	0.35603	0.36197
MRI_FCWML002	2.2412	0.30074	0.34069	0.41628	0.45402	0.39482	0.36877	0.41525	0.41191	0.42016
MRI_FCWML002	2.3658	0.34657	0.39107	0.47387	0.51377	0.45142	0.4037	0.47017	0.46866	0.47928
MRI_FCWML002	2.4903	0.39382	0.44242	0.53138	0.57277	0.50831	0.43749	0.52488	0.52538	0.5383
MRI_FCWML002	2.6148	0.44194	0.49407	0.5879	0.63007	0.5646	0.47008	0.57862	0.58119	0.59625
MRI_FCWML002	2.7393	0.49036	0.54534	0.64262	0.68484	0.61949	0.5015	0.63069	0.63531	0.65226
MRI_FCWML002	2.8638	0.53855	0.59563	0.69481	0.73634	0.67223	0.53178	0.68049	0.68705	0.70552
MRI_FCWML002	2.9883	0.58599	0.64438	0.74386	0.784	0.72217	0.56101	0.72751	0.7358	0.75539
MRI_FCWML002	3.1128	0.63223	0.69108	0.78926	0.82734	0.76879	0.58927	0.77132	0.78107	0.8013
MRI_FCWML002	3.2374	0.67683	0.7353	0.8306	0.86602	0.81165	0.61665	0.8116	0.82248	0.84284
MRI_FCWML002	3.3619	0.7194	0.77669	0.8676	0.89981	0.85039	0.64324	0.84809	0.85973	0.87967
MRI_FCWML002	3.4864	0.75962	0.81493	0.90006	0.9286	0.88479	0.66911	0.88065	0.89262	0.91161
MRI_FCWML002	3.6109	0.79719	0.8498	0.92786	0.95235	0.91468	0.69432	0.90917	0.92104	0.93854
MRI_FCWML002	3.7354	0.83189	0.88112	0.95099	0.97114	0.94	0.7189	0.93364	0.94496	0.96045
MRI_FCWML002	3.8599	0.86352	0.90878	0.96948	0.98509	0.96074	0.74285	0.95408	0.96441	0.97739
MRI_FCWML002	3.9844	0.89194	0.93272	0.98346	0.99438	0.97698	0.76618	0.97058	0.97948	0.9895
MRI_FCWML002	4.1089	0.91707	0.95291	0.99306	0.99926	0.98881	0.78885	0.98326	0.9903	0.99696
MRI_FCWML002	4.2335	0.93883	0.9694	0.9985	1	0.99642	0.81081	0.99227	0.99708	1
MRI_FCWML002	4.358	0.95721	0.98224	1	0.99689	1	0.832	0.99778	1	0.99889
MRI_FCWML002	4.4825	0.97223	0.99153	0.99782	0.99026	0.99978	0.85235	1	0.99931	0.99392
MRI_FCWML002	4.607	0.98394	0.9974	0.99223	0.98042	0.996	0.87176	0.99914	0.99527	0.98541
MRI_FCWML002	4.7315	0.9924	1	0.98352	0.96771	0.98895	0.89016	0.99541	0.98813	0.97366
MRI_FCWML002	4.856	0.99771	0.99949	0.97197	0.95244	0.97888	0.90743	0.98905	0.97817	0.95902
MRI_FCWML002	4.9805	1	0.99605	0.95787	0.93493	0.96608	0.92349	0.98026	0.96565	0.94179
MRI_FCWML002	5.1051	0.99939	0.98987	0.94151	0.91549	0.95082	0.93823	0.96929	0.95085	0.92229
MRI_FCWML002	5.2296	0.99604	0.98114	0.92314	0.8944	0.93338	0.95158	0.95633	0.93401	0.90084
MRI_FCWML002	5.3541	0.99009	0.97007	0.90305	0.87194	0.91403	0.96344	0.9416	0.9154	0.87772
MRI_FCWML002	5.4786	0.98172	0.95685	0.88149	0.84836	0.89301	0.97374	0.92531	0.89524	0.85321
MRI_FCWML002	5.6031	0.9711	0.94168	0.85868	0.82389	0.87058	0.98242	0.90763	0.87378	0.82757
MRI_FCWML002	5.7276	0.95839	0.92477	0.83485	0.79875	0.84696	0.98942	0.88876	0.85122	0.80105
MRI_FCWML002	5.8521	0.94379	0.9063	0.81021	0.77312	0.82237	0.9947	0.86885	0.82775	0.77387
MRI_FCWML002	5.9767	0.92746	0.88645	0.78494	0.74719	0.79701	0.99823	0.84807	0.80357	0.74623
MRI_FCWML002	6.1012	0.90957	0.86541	0.75922	0.72111	0.77106	1	0.82656	0.77884	0.71832
MRI_FCWML002	6.2257	0.89029	0.84334	0.73321	0.69501	0.7447	1	0.80446	0.75372	0.6903
MRI_FCWML002	6.3502	0.86979	0.82041	0.70704	0.66902	0.71808	0.99824	0.78189	0.72834	0.66231
MRI_FCWML002	6.4747	0.84823	0.79676	0.68084	0.64323	0.69133	0.99473	0.75896	0.70283	0.6345
MRI_FCWML002	6.5992	0.82576	0.77254	0.65472	0.61774	0.66459	0.98952	0.73577	0.67731	0.60698
MRI_FCWML002	6.7237	0.80251	0.74788	0.62879	0.59263	0.63797	0.98263	0.71242	0.65187	0.57983
MRI_FCWML002	6.8482	0.77864	0.7229	0.60312	0.56794	0.61156	0.97413	0.68899	0.62659	0.55315
MRI_FCWML002	6.9728	0.75426	0.69772	0.5778	0.54374	0.58544	0.96407	0.66556	0.60156	0.527
MRI_FCWML002	7.0973	0.72951	0.67244	0.55287	0.52007	0.5597	0.95251	0.6422	0.57685	0.50144
MRI_FCWML002	7.2218	0.70449	0.64715	0.5284	0.49695	0.53439	0.93954	0.61896	0.5525	0.47652
MRI_FCWML002	7.3463	0.6793	0.62194	0.50442	0.4744	0.50957	0.92523	0.59589	0.52857	0.45227
MRI_FCWML002	7.4708	0.65405	0.59689	0.48098	0.45246	0.48528	0.90966	0.57305	0.50509	0.42872
MRI_FCWML002	7.5953	0.62881	0.57206	0.45809	0.43111	0.46156	0.89292	0.55047	0.4821	0.40589
MRI_FCWML002	7.7198	0.60368	0.54751	0.43579	0.41038	0.43844	0.8751	0.52819	0.45962	0.38379
MRI_FCWML002	7.8444	0.57872	0.52331	0.41408	0.39025	0.41593	0.85629	0.50624	0.43768	0.36243
MRI_FCWML002	7.9689	0.55399	0.49948	0.39298	0.37073	0.39405	0.83658	0.48465	0.41629	0.3418
MRI_FCWML002	8.0934	0.52956	0.47609	0.37249	0.35182	0.37282	0.81608	0.46343	0.39545	0.3219
MRI_FCWML002	8.2179	0.50548	0.45315	0.35261	0.33349	0.35224	0.79485	0.44261	0.37519	0.30272
MRI_FCWML002	8.3424	0.48179	0.4307	0.33335	0.31574	0.3323	0.77301	0.4222	0.35549	0.28425
MRI_FCWML002	8.4669	0.45853	0.40876	0.31468	0.29855	0.31301	0.75063	0.40222	0.33636	0.26648
MRI_FCWML002	8.5914	0.43574	0.38735	0.29662	0.28192	0.29437	0.7278	0.38267	0.3178	0.24939
MRI_FCWML002	8.716	0.41343	0.36648	0.27915	0.26583	0.27636	0.7046	0.36356	0.2998	0.23296
MRI_FCWML002	8.8405	0.39164	0.34618	0.26226	0.25026	0.25897	0.68112	0.3449	0.28236	0.21717
MRI_FCWML002	8.965	0.37039	0.32643	0.24593	0.2352	0.24219	0.65743	0.3267	0.26546	0.202
MRI_FCWML002	9.0895	0.34969	0.30726	0.23016	0.22063	0.22602	0.6336	0.30894	0.24911	0.18743
MRI_FCWML002	9.214	0.32954	0.28866	0.21494	0.20654	0.21044	0.60969	0.29165	0.23328	0.17344
MRI_FCWML002	9.3385	0.30997	0.27063	0.20024	0.19291	0.19542	0.58578	0.2748	0.21798	0.16001
MRI_FCWML002	9.463	0.29097	0.25317	0.18606	0.17973	0.18097	0.56193	0.25842	0.20318	0.14712
MRI_FCWML002	9.5875	0.27254	0.23628	0.17238	0.16699	0.16705	0.53819	0.24248	0.18888	0.13475
MRI_FCWML002	9.7121	0.2547	0.21995	0.15918	0.15466	0.15367	0.51461	0.227	0.17507	0.12288
MRI_FCWML002	9.8366	0.23743	0.20417	0.14646	0.14275	0.14079	0.49124	0.21196	0.16174	0.11149
MRI_FCWML002	9.9611	0.22073	0.18893	0.1342	0.13123	0.12841	0.46812	0.19736	0.14886	0.10055
MRI_FCWML002	10.0856	0.2046	0.17423	0.12239	0.1201	0.11651	0.4453	0.1832	0.13644	0.090067
MRI_FCWML002	10.2101	0.18903	0.16006	0.11101	0.10935	0.10508	0.42281	0.16948	0.12446	0.080008
MRI_FCWML002	10.3346	0.17401	0.14641	0.10006	0.098964	0.094098	0.40069	0.15619	0.11291	0.070361
MRI_FCWML002	10.4591	0.15953	0.13327	0.089515	0.088935	0.083556	0.37895	0.14332	0.10178	0.061111
MRI_FCWML002	10.5837	0.14559	0.12062	0.079371	0.079255	0.073439	0.35764	0.13087	0.091063	0.052244
MRI_FCWML002	10.7082	0.13218	0.10846	0.069617	0.069916	0.063734	0.33677	0.11884	0.080745	0.043748
MRI_FCWML002	10.8327	0.11928	0.096769	0.060243	0.060911	0.05443	0.31636	0.10721	0.070818	0.035611
MRI_FCWML002	10.9572	0.10689	0.085546	0.051239	0.052234	0.045515	0.29642	0.095993	0.061274	0.02782
MRI_FCWML002	11.0817	0.094987	0.074777	0.042595	0.043878	0.036977	0.27698	0.08517	0.052103	0.020365
MRI_FCWML002	11.2062	0.083568	0.064451	0.034303	0.035837	0.028807	0.25805	0.07474	0.043298	0.013237
MRI_FCWML002	11.3307	0.072621	0.054556	0.026356	0.028106	0.020993	0.23963	0.064697	0.03485	0.0064259
MRI_FCWML002	11.4553	0.062135	0.045084	0.018745	0.02068	0.013528	0.22173	0.055036	0.026753	-7.7008e-05
MRI_FCWML002	11.5798	0.052097	0.036022	0.011463	0.013554	0.0064012	0.20436	0.045751	0.018999	-0.0062796
MRI_FCWML002	11.7043	0.042498	0.027362	0.0045024	0.0067235	-0.00039552	0.18753	0.036837	0.01158	-0.01219
MRI_FCWML002	11.8288	0.033327	0.019094	-0.002143	0.00018427	-0.0068705	0.17123	0.028288	0.0044906	-0.017814
MRI_FCWML002	11.9533	0.024572	0.011207	-0.00848	-0.006068	-0.013031	0.15546	0.020098	-0.0022765	-0.02316
MRI_FCWML002	12.0778	0.016224	0.0036926	-0.014515	-0.012037	-0.018886	0.14023	0.012263	-0.0087273	-0.028233
MRI_FCWML002	12.2023	0.0082713	-0.0034583	-0.020253	-0.017728	-0.024442	0.12554	0.0047757	-0.014868	-0.03304
MRI_FCWML002	12.3268	0.00070471	-0.010255	-0.025702	-0.023144	-0.029705	0.11138	-0.0023686	-0.020705	-0.037586
MRI_FCWML002	12.4514	-0.006486	-0.016706	-0.030866	-0.028289	-0.034683	0.097753	-0.0091761	-0.026245	-0.041878
MRI_FCWML002	12.5759	-0.01331	-0.02282	-0.035751	-0.033167	-0.039382	0.084648	-0.015652	-0.031492	-0.04592
MRI_FCWML002	12.7004	-0.019778	-0.028605	-0.040363	-0.037782	-0.04381	0.072064	-0.021803	-0.036453	-0.049719
MRI_FCWML002	12.8249	-0.025899	-0.03407	-0.044708	-0.042138	-0.047971	0.059994	-0.027634	-0.041134	-0.053278
MRI_FCWML002	12.9494	-0.031681	-0.039223	-0.048791	-0.046241	-0.051872	0.048432	-0.033152	-0.04554	-0.056604
MRI_FCWML002	13.0739	-0.037134	-0.044071	-0.052617	-0.050093	-0.05552	0.037371	-0.038362	-0.049678	-0.059701
MRI_FCWML002	13.1984	-0.042267	-0.048622	-0.056193	-0.0537	-0.05892	0.026805	-0.043271	-0.053553	-0.062575
MRI_FCWML002	13.323	-0.047088	-0.052885	-0.059523	-0.057065	-0.062079	0.016725	-0.047885	-0.05717	-0.065231
MRI_FCWML002	13.4475	-0.051605	-0.056867	-0.062614	-0.060195	-0.065002	0.0071225	-0.05221	-0.060537	-0.067674
MRI_FCWML002	13.572	-0.055828	-0.060575	-0.065471	-0.063093	-0.067696	-0.0020103	-0.056253	-0.063658	-0.069909
MRI_FCWML002	13.6965	-0.059765	-0.064016	-0.0681	-0.065765	-0.070167	-0.010682	-0.06002	-0.06654	-0.071942
MRI_FCWML002	13.821	-0.063423	-0.0672	-0.070506	-0.068216	-0.07242	-0.018903	-0.063518	-0.069189	-0.073777
MRI_FCWML002	13.9455	-0.066811	-0.070132	-0.072696	-0.070451	-0.074463	-0.026681	-0.066754	-0.071612	-0.07542
MRI_FCWML002	14.07	-0.069936	-0.07282	-0.074676	-0.072476	-0.0763	-0.034027	-0.069734	-0.073813	-0.076877
MRI_FCWML002	14.1946	-0.072807	-0.075271	-0.076451	-0.074297	-0.077938	-0.04095	-0.072465	-0.0758	-0.078154
MRI_FCWML002	14.3191	-0.075432	-0.077493	-0.078028	-0.075919	-0.079384	-0.047459	-0.074955	-0.077579	-0.079255
MRI_FCWML002	14.4436	-0.077818	-0.079493	-0.079413	-0.077348	-0.080643	-0.053566	-0.07721	-0.079157	-0.080186
MRI_FCWML002	14.5681	-0.079974	-0.081279	-0.080612	-0.078591	-0.081722	-0.05928	-0.079238	-0.080539	-0.080955
MRI_FCWML002	14.6926	-0.081906	-0.082857	-0.081632	-0.079653	-0.082628	-0.064611	-0.081045	-0.081733	-0.081565
MRI_FCWML002	14.8171	-0.083622	-0.084235	-0.082479	-0.080541	-0.083366	-0.06957	-0.08264	-0.082745	-0.082023
MRI_FCWML002	14.9416	-0.085131	-0.08542	-0.08316	-0.081261	-0.083943	-0.074168	-0.084029	-0.083581	-0.082336
MRI_FCWML002	15.0661	-0.086439	-0.08642	-0.08368	-0.081819	-0.084365	-0.078414	-0.08522	-0.08425	-0.082508
MRI_FCWML002	15.1907	-0.087554	-0.087241	-0.084047	-0.082223	-0.08464	-0.08232	-0.086221	-0.084756	-0.082547
MRI_FCWML002	15.3152	-0.088484	-0.08789	-0.084267	-0.082478	-0.084772	-0.085895	-0.087038	-0.085107	-0.082458
MRI_FCWML002	15.4397	-0.089236	-0.088376	-0.084347	-0.082591	-0.084769	-0.089151	-0.087679	-0.08531	-0.082247
MRI_FCWML002	15.5642	-0.089818	-0.088704	-0.084292	-0.082569	-0.084637	-0.092099	-0.088152	-0.085372	-0.08192
MRI_FCWML002	15.6887	-0.090236	-0.088882	-0.08411	-0.082417	-0.084383	-0.094748	-0.088464	-0.085298	-0.081483
MRI_FCWML002	15.8132	-0.090498	-0.088917	-0.083807	-0.082144	-0.084012	-0.097109	-0.088622	-0.085096	-0.080943
MRI_FCWML002	15.9377	-0.090611	-0.088815	-0.08339	-0.081754	-0.083531	-0.099194	-0.088633	-0.084773	-0.080304
MRI_FCWML002	16.0623	-0.090582	-0.088585	-0.082864	-0.081255	-0.082946	-0.10101	-0.088506	-0.084334	-0.079574
MRI_FCWML002	16.1868	-0.090419	-0.088231	-0.082236	-0.080653	-0.082264	-0.10257	-0.088247	-0.083787	-0.078757
MRI_FCWML002	16.3113	-0.090128	-0.087762	-0.081513	-0.079955	-0.08149	-0.10389	-0.087863	-0.083138	-0.07786
MRI_FCWML002	16.4358	-0.089716	-0.087183	-0.0807	-0.079165	-0.080631	-0.10497	-0.087361	-0.082393	-0.076889
MRI_FCWML002	16.5603	-0.08919	-0.086502	-0.079804	-0.078292	-0.079691	-0.10583	-0.086749	-0.081558	-0.075848
MRI_FCWML002	16.6848	-0.088556	-0.085724	-0.078829	-0.077339	-0.078678	-0.10647	-0.086032	-0.08064	-0.074743
MRI_FCWML002	16.8093	-0.087821	-0.084857	-0.077784	-0.076315	-0.077596	-0.10691	-0.085219	-0.079644	-0.07358
MRI_FCWML002	16.9339	-0.086992	-0.083905	-0.076672	-0.075223	-0.076451	-0.10715	-0.084315	-0.078576	-0.072364
MRI_FCWML002	17.0584	-0.086074	-0.082875	-0.075499	-0.074071	-0.075249	-0.10721	-0.083326	-0.077443	-0.071099
MRI_FCWML002	17.1829	-0.085074	-0.081773	-0.074271	-0.072863	-0.073994	-0.1071	-0.08226	-0.076249	-0.069791
MRI_FCWML002	17.3074	-0.083998	-0.080605	-0.072993	-0.071604	-0.072693	-0.10681	-0.081122	-0.075001	-0.068445
MRI_FCWML002	17.4319	-0.082851	-0.079376	-0.071671	-0.0703	-0.071349	-0.10637	-0.079918	-0.073703	-0.067065
MRI_FCWML002	17.5564	-0.08164	-0.078091	-0.070308	-0.068956	-0.069967	-0.10579	-0.078654	-0.07236	-0.065655
MRI_FCWML002	17.6809	-0.08037	-0.076757	-0.06891	-0.067577	-0.068553	-0.10507	-0.077335	-0.070978	-0.06422
MRI_FCWML002	17.8054	-0.079046	-0.075378	-0.067481	-0.066167	-0.06711	-0.10421	-0.075968	-0.069561	-0.062764
MRI_FCWML002	17.93	-0.077674	-0.073958	-0.066027	-0.06473	-0.065643	-0.10324	-0.074557	-0.068114	-0.061291
MRI_FCWML002	18.0545	-0.076258	-0.072503	-0.06455	-0.063272	-0.064156	-0.10215	-0.073107	-0.066641	-0.059805
MRI_FCWML002	18.179	-0.074804	-0.071018	-0.063055	-0.061795	-0.062652	-0.10096	-0.071624	-0.065146	-0.058309
MRI_FCWML002	18.3035	-0.073316	-0.069506	-0.061546	-0.060305	-0.061137	-0.099678	-0.070112	-0.063634	-0.056807
MRI_FCWML002	18.428	-0.071799	-0.067972	-0.060027	-0.058804	-0.059612	-0.098304	-0.068575	-0.062109	-0.055302
MRI_FCWML002	18.5525	-0.070257	-0.066421	-0.0585	-0.057296	-0.058082	-0.096849	-0.067017	-0.060573	-0.053797
MRI_FCWML002	18.677	-0.068694	-0.064855	-0.05697	-0.055785	-0.05655	-0.095321	-0.065444	-0.059031	-0.052294
MRI_FCWML002	18.8016	-0.067115	-0.063278	-0.05544	-0.054274	-0.055018	-0.093726	-0.063859	-0.057486	-0.050798
MRI_FCWML002	18.9261	-0.065522	-0.061695	-0.053912	-0.052765	-0.05349	-0.092071	-0.062264	-0.05594	-0.049309
MRI_FCWML002	19.0506	-0.063921	-0.060108	-0.052389	-0.051261	-0.051969	-0.090362	-0.060665	-0.054398	-0.047832
MRI_FCWML002	19.1751	-0.062313	-0.05852	-0.050874	-0.049766	-0.050456	-0.088607	-0.059065	-0.052861	-0.046367
MRI_FCWML002	19.2996	-0.060703	-0.056935	-0.04937	-0.048281	-0.048954	-0.086811	-0.057465	-0.051333	-0.044917
MRI_FCWML002	19.4241	-0.059093	-0.055355	-0.047878	-0.046808	-0.047466	-0.084979	-0.05587	-0.049815	-0.043484
MRI_FCWML002	19.5486	-0.057487	-0.053783	-0.046401	-0.045351	-0.045993	-0.083118	-0.054283	-0.04831	-0.042069
MRI_FCWML002	19.6732	-0.055887	-0.052221	-0.04494	-0.04391	-0.044537	-0.081232	-0.052705	-0.046821	-0.040675
MRI_FCWML002	19.7977	-0.054296	-0.050672	-0.043498	-0.042488	-0.043101	-0.079327	-0.051139	-0.045348	-0.039302
MRI_FCWML002	19.9222	-0.052716	-0.049137	-0.042075	-0.041086	-0.041685	-0.077407	-0.049588	-0.043894	-0.037953
MRI_FCWML002	20.0467	-0.051149	-0.047619	-0.040675	-0.039706	-0.040291	-0.075477	-0.048053	-0.04246	-0.036627
MRI_FCWML002	20.1712	-0.049597	-0.04612	-0.039297	-0.038349	-0.03892	-0.073541	-0.046536	-0.041049	-0.035327
MRI_FCWML002	20.2957	-0.048064	-0.044641	-0.037943	-0.037016	-0.037574	-0.071603	-0.04504	-0.03966	-0.034053
MRI_FCWML002	20.4202	-0.046549	-0.043183	-0.036614	-0.035708	-0.036253	-0.069668	-0.043566	-0.038296	-0.032805
MRI_FCWML002	20.5447	-0.045055	-0.041749	-0.035312	-0.034426	-0.034959	-0.067737	-0.042114	-0.036957	-0.031586
MRI_FCWML002	20.6693	-0.043583	-0.040339	-0.034036	-0.033171	-0.033691	-0.065816	-0.040687	-0.035645	-0.030394
MRI_FCWML002	20.7938	-0.042135	-0.038954	-0.032789	-0.031944	-0.032452	-0.063906	-0.039286	-0.03436	-0.029231
MRI_FCWML002	20.9183	-0.040712	-0.037596	-0.031569	-0.030745	-0.031241	-0.062012	-0.037911	-0.033103	-0.028098
MRI_FCWML002	21.0428	-0.039315	-0.036265	-0.030379	-0.029575	-0.030059	-0.060134	-0.036565	-0.031874	-0.026993
MRI_FCWML002	21.1673	-0.037944	-0.034962	-0.029217	-0.028435	-0.028906	-0.058277	-0.035246	-0.030675	-0.025919
MRI_FCWML002	21.2918	-0.036602	-0.033688	-0.028085	-0.027323	-0.027783	-0.056443	-0.033957	-0.029504	-0.024874
MRI_FCWML002	21.4163	-0.035288	-0.032443	-0.026983	-0.026241	-0.02669	-0.054633	-0.032697	-0.028364	-0.023858
MRI_FCWML002	21.5409	-0.034002	-0.031227	-0.025911	-0.025189	-0.025626	-0.052849	-0.031467	-0.027254	-0.022873
MRI_FCWML002	21.6654	-0.032747	-0.030042	-0.024868	-0.024167	-0.024593	-0.051093	-0.030268	-0.026173	-0.021917
MRI_FCWML002	21.7899	-0.031521	-0.028886	-0.023856	-0.023175	-0.023589	-0.049367	-0.029099	-0.025123	-0.02099
MRI_FCWML002	21.9144	-0.030326	-0.027762	-0.022873	-0.022212	-0.022615	-0.047672	-0.027961	-0.024103	-0.020093
MRI_FCWML002	22.0389	-0.029162	-0.026667	-0.021921	-0.021279	-0.021671	-0.046009	-0.026855	-0.023113	-0.019225
MRI_FCWML002	22.1634	-0.028028	-0.025604	-0.020997	-0.020375	-0.020756	-0.04438	-0.025779	-0.022153	-0.018385
MRI_FCWML002	22.2879	-0.026925	-0.024571	-0.020103	-0.0195	-0.019871	-0.042784	-0.024735	-0.021223	-0.017574
MRI_FCWML002	22.4125	-0.025852	-0.023568	-0.019239	-0.018654	-0.019014	-0.041224	-0.023721	-0.020322	-0.016791
MRI_FCWML002	22.537	-0.024811	-0.022595	-0.018402	-0.017836	-0.018186	-0.0397	-0.022738	-0.01945	-0.016035
MRI_FCWML002	22.6615	-0.0238	-0.021653	-0.017594	-0.017046	-0.017386	-0.038212	-0.021786	-0.018608	-0.015306
MRI_FCWML002	22.786	-0.02282	-0.02074	-0.016814	-0.016284	-0.016613	-0.036761	-0.020863	-0.017793	-0.014604
MRI_FCWML002	22.9105	-0.02187	-0.019857	-0.016061	-0.015549	-0.015868	-0.035347	-0.019971	-0.017007	-0.013927
MRI_FCWML002	23.035	-0.02095	-0.019002	-0.015335	-0.014841	-0.01515	-0.03397	-0.019108	-0.016248	-0.013277
MRI_FCWML002	23.1595	-0.020059	-0.018177	-0.014636	-0.014158	-0.014458	-0.032631	-0.018275	-0.015516	-0.012651
MRI_FCWML002	23.284	-0.019198	-0.017379	-0.013962	-0.013501	-0.013791	-0.031329	-0.017469	-0.01481	-0.012049
MRI_FCWML002	23.4086	-0.018366	-0.01661	-0.013314	-0.012869	-0.01315	-0.030065	-0.016693	-0.014131	-0.011471
MRI_FCWML002	23.5331	-0.017562	-0.015867	-0.012691	-0.012262	-0.012533	-0.028838	-0.015943	-0.013477	-0.010916
MRI_FCWML002	23.6576	-0.016786	-0.015152	-0.012091	-0.011678	-0.01194	-0.027648	-0.015221	-0.012848	-0.010384
MRI_FCWML002	23.7821	-0.016038	-0.014462	-0.011515	-0.011117	-0.01137	-0.026494	-0.014526	-0.012243	-0.0098734
MRI_FCWML002	23.9066	-0.015316	-0.013798	-0.010962	-0.010579	-0.010823	-0.025377	-0.013856	-0.011662	-0.0093842
MRI_FCWML002	24.0311	-0.014621	-0.01316	-0.010432	-0.010063	-0.010299	-0.024297	-0.013212	-0.011104	-0.0089157
MRI_FCWML002	24.1556	-0.013951	-0.012545	-0.009923	-0.0095685	-0.0097957	-0.023251	-0.012593	-0.010569	-0.0084672
MRI_FCWML002	24.2802	-0.013307	-0.011955	-0.0094352	-0.0090945	-0.0093135	-0.022241	-0.011998	-0.010055	-0.0080381
MRI_FCWML002	24.4047	-0.012687	-0.011388	-0.0089679	-0.0086406	-0.0088516	-0.021266	-0.011426	-0.0095627	-0.0076277
MRI_FCWML002	24.5292	-0.012092	-0.010843	-0.0085205	-0.0082062	-0.0084093	-0.020324	-0.010878	-0.0090908	-0.0072355
MRI_FCWML002	24.6537	-0.01152	-0.010321	-0.0080923	-0.0077906	-0.0079861	-0.019416	-0.010351	-0.0086389	-0.0068608
MRI_FCWML002	24.7782	-0.01097	-0.0098196	-0.0076827	-0.0073933	-0.0075814	-0.01854	-0.0098469	-0.0082064	-0.0065031
MRI_FCWML002	24.9027	-0.010443	-0.0093393	-0.0072911	-0.0070136	-0.0071944	-0.017697	-0.0093633	-0.0077926	-0.0061617
MRI_FCWML002	25.0272	-0.0099373	-0.0088791	-0.0069169	-0.0066509	-0.0068247	-0.016885	-0.0089001	-0.0073969	-0.0058361
MRI_FCWML002	25.1518	-0.0094525	-0.0084384	-0.0065595	-0.0063047	-0.0064716	-0.016104	-0.0084567	-0.0070187	-0.0055257
MRI_FCWML002	25.2763	-0.008988	-0.0080167	-0.0062183	-0.0059743	-0.0061346	-0.015352	-0.0080323	-0.0066574	-0.0052299
MRI_FCWML002	25.4008	-0.0085431	-0.0076132	-0.0058928	-0.0056592	-0.005813	-0.01463	-0.0076265	-0.0063125	-0.0049481
MRI_FCWML002	25.5253	-0.0081173	-0.0072274	-0.0055823	-0.0053589	-0.0055064	-0.013937	-0.0072386	-0.0059833	-0.0046799
MRI_FCWML002	25.6498	-0.0077099	-0.0068588	-0.0052863	-0.0050726	-0.0052141	-0.013271	-0.0068679	-0.0056692	-0.0044246
MRI_FCWML002	25.7743	-0.0073203	-0.0065066	-0.0050043	-0.0048	-0.0049356	-0.012631	-0.0065139	-0.0053698	-0.0041819
MRI_FCWML002	25.8988	-0.0069479	-0.0061703	-0.0047356	-0.0045405	-0.0046703	-0.012019	-0.006176	-0.0050844	-0.003951
MRI_FCWML002	26.0233	-0.0065921	-0.0058494	-0.0044799	-0.0042936	-0.0044178	-0.011431	-0.0058536	-0.0048126	-0.0037317
MRI_FCWML002	26.1479	-0.0062524	-0.0055433	-0.0042366	-0.0040587	-0.0041776	-0.010868	-0.0055461	-0.0045537	-0.0035233
MRI_FCWML002	26.2724	-0.0059281	-0.0052513	-0.0040051	-0.0038354	-0.0039491	-0.010329	-0.005253	-0.0043073	-0.0033255
MRI_FCWML002	26.3969	-0.0056187	-0.0049731	-0.003785	-0.0036231	-0.0037319	-0.0098134	-0.0049737	-0.0040729	-0.0031377
MRI_FCWML002	26.5214	-0.0053236	-0.0047081	-0.0035759	-0.0034215	-0.0035254	-0.0093199	-0.0047076	-0.00385	-0.0029596
MRI_FCWML002	26.6459	-0.0050424	-0.0044557	-0.0033772	-0.0032301	-0.0033293	-0.008848	-0.0044543	-0.0036381	-0.0027906
MRI_FCWML002	26.7704	-0.0047744	-0.0042154	-0.0031885	-0.0030484	-0.0031431	-0.0083971	-0.0042133	-0.0034368	-0.0026305
MRI_FCWML002	26.8949	-0.0045192	-0.0039869	-0.0030094	-0.0028759	-0.0029664	-0.0079663	-0.003984	-0.0032455	-0.0024788
MRI_FCWML002	27.0195	-0.0042762	-0.0037694	-0.0028395	-0.0027124	-0.0027987	-0.007555	-0.003766	-0.003064	-0.002335
MRI_FCWML002	27.144	-0.004045	-0.0035628	-0.0026783	-0.0025574	-0.0026397	-0.0071624	-0.0035588	-0.0028917	-0.002199
MRI_FCWML002	27.2685	-0.003825	-0.0033663	-0.0025255	-0.0024105	-0.002489	-0.006788	-0.0033619	-0.0027282	-0.0020702
MRI_FCWML002	27.393	-0.0036159	-0.0031798	-0.0023807	-0.0022714	-0.0023461	-0.0064309	-0.0031749	-0.0025732	-0.0019483
MRI_FCWML002	27.5175	-0.0034171	-0.0030026	-0.0022435	-0.0021396	-0.0022108	-0.0060905	-0.0029974	-0.0024262	-0.0018331
MRI_FCWML002	27.642	-0.0032282	-0.0028344	-0.0021136	-0.0020149	-0.0020826	-0.0057663	-0.002829	-0.002287	-0.0017242
MRI_FCWML002	27.7665	-0.0030489	-0.0026749	-0.0019906	-0.0018968	-0.0019613	-0.0054575	-0.0026692	-0.0021551	-0.0016212
MRI_FCWML002	27.8911	-0.0028786	-0.0025235	-0.0018742	-0.0017852	-0.0018465	-0.0051636	-0.0025177	-0.0020302	-0.001524
MRI_FCWML002	28.0156	-0.002717	-0.00238	-0.0017641	-0.0016796	-0.001738	-0.0048839	-0.002374	-0.001912	-0.0014322
MRI_FCWML002	28.1401	-0.0025637	-0.002244	-0.00166	-0.0015799	-0.0016353	-0.0046179	-0.0022379	-0.0018001	-0.0013455
MRI_FCWML002	28.2646	-0.0024183	-0.0021152	-0.0015616	-0.0014856	-0.0015383	-0.004365	-0.002109	-0.0016943	-0.0012637
MRI_FCWML002	28.3891	-0.0022806	-0.0019932	-0.0014686	-0.0013965	-0.0014466	-0.0041247	-0.001987	-0.0015943	-0.0011865
MRI_FCWML002	28.5136	-0.00215	-0.0018776	-0.0013808	-0.0013125	-0.00136	-0.0038963	-0.0018714	-0.0014997	-0.0011137
MRI_FCWML002	28.6381	-0.0020263	-0.0017683	-0.0012978	-0.0012331	-0.0012782	-0.0036795	-0.0017621	-0.0014104	-0.0010451
MRI_FCWML002	28.7626	-0.0019092	-0.0016649	-0.0012195	-0.0011582	-0.001201	-0.0034737	-0.0016587	-0.001326	-0.00098049
MRI_FCWML002	28.8872	-0.0017983	-0.001567	-0.0011456	-0.0010876	-0.0011282	-0.0032784	-0.0015609	-0.0012463	-0.00091959
MRI_FCWML002	29.0117	-0.0016934	-0.0014745	-0.0010759	-0.001021	-0.0010594	-0.0030932	-0.0014685	-0.0011711	-0.00086224
MRI_FCWML002	29.1362	-0.0015942	-0.0013871	-0.0010101	-0.00095821	-0.00099465	-0.0029175	-0.0013812	-0.0011001	-0.00080825
MRI_FCWML002	29.2607	-0.0015004	-0.0013045	-0.00094817	-0.00089905	-0.00093357	-0.002751	-0.0012987	-0.0010332	-0.00075743
MRI_FCWML002	29.3852	-0.0014117	-0.0012265	-0.00088976	-0.00084331	-0.00087601	-0.0025933	-0.0012208	-0.00097007	-0.00070963
MRI_FCWML002	29.5097	-0.0013279	-0.0011529	-0.00083472	-0.00079083	-0.00082178	-0.0024439	-0.0011473	-0.00091055	-0.00066466
MRI_FCWML002	29.6342	-0.0012487	-0.0010834	-0.00078289	-0.00074142	-0.00077071	-0.0023025	-0.0010779	-0.00085447	-0.00062238
MRI_FCWML002	29.7588	-0.0011739	-0.0010178	-0.00073409	-0.00069491	-0.00072263	-0.0021686	-0.0010125	-0.00080163	-0.00058264
MRI_FCWML002	29.8833	-0.0011033	-0.00095591	-0.00068815	-0.00065116	-0.00067737	-0.0020419	-0.00095073	-0.00075186	-0.0005453
MRI_FCWML002	30.0078	-0.0010367	-0.00089757	-0.00064493	-0.00061001	-0.00063479	-0.0019221	-0.00089254	-0.00070501	-0.00051022
MRI_FCWML002	30.1323	-0.00097386	-0.00084257	-0.00060426	-0.00057131	-0.00059473	-0.0018088	-0.00083769	-0.00066091	-0.00047728
MRI_FCWML002	30.2568	-0.00091459	-0.00079074	-0.00056602	-0.00053494	-0.00055706	-0.0017017	-0.00078601	-0.00061941	-0.00044635
MRI_FCWML002	30.3813	-0.0008587	-0.00074191	-0.00053007	-0.00050076	-0.00052165	-0.0016006	-0.00073734	-0.00058037	-0.00041733
MRI_FCWML002	30.5058	-0.00080602	-0.00069592	-0.00049628	-0.00046864	-0.00048837	-0.001505	-0.0006915	-0.00054366	-0.00039009
MRI_FCWML002	30.6304	-0.00075639	-0.00065262	-0.00046454	-0.00043848	-0.00045711	-0.0014148	-0.00064836	-0.00050915	-0.00036455
MRI_FCWML002	30.7549	-0.00070963	-0.00061186	-0.00043471	-0.00041017	-0.00042774	-0.0013296	-0.00060775	-0.00047672	-0.00034059
MRI_FCWML002	30.8794	-0.00066559	-0.00057351	-0.00040671	-0.00038359	-0.00040016	-0.0012492	-0.00056955	-0.00044624	-0.00031814
MRI_FCWML002	31.0039	-0.00062414	-0.00053743	-0.00038042	-0.00035864	-0.00037427	-0.0011734	-0.00053362	-0.00041761	-0.00029709
MRI_FCWML002	31.1284	-0.00058512	-0.0005035	-0.00035574	-0.00033524	-0.00034998	-0.0011019	-0.00049984	-0.00039073	-0.00027737
MRI_FCWML002	31.2529	-0.00054841	-0.0004716	-0.00033259	-0.0003133	-0.00032718	-0.0010345	-0.00046809	-0.00036549	-0.0002589
MRI_FCWML002	31.3774	-0.00051388	-0.00044161	-0.00031087	-0.00029272	-0.0003058	-0.00097095	-0.00043825	-0.0003418	-0.0002416
MRI_FCWML002	31.5019	-0.00048141	-0.00041344	-0.00029051	-0.00027343	-0.00028575	-0.00091109	-0.00041021	-0.00031957	-0.00022541
MRI_FCWML002	31.6265	-0.00045088	-0.00038697	-0.00027141	-0.00025536	-0.00026696	-0.0008547	-0.00038388	-0.00029872	-0.00021025
MRI_FCWML002	31.751	-0.00042219	-0.00036211	-0.00025352	-0.00023842	-0.00024934	-0.00080161	-0.00035916	-0.00027917	-0.00019607
MRI_FCWML002	31.8755	-0.00039523	-0.00033877	-0.00023675	-0.00022256	-0.00023284	-0.00075163	-0.00033595	-0.00026084	-0.0001828
MRI_FCWML002	32	-0.00036991	-0.00031687	-0.00022104	-0.00020771	-0.00021738	-0.00070459	-0.00031417	-0.00024366	-0.0001704
MRI_FCWML003	0.12451	0	0	0	0	0	0	0	0	0
MRI_FCWML003	0.24903	4.6097e-06	3.1714e-07	3.2406e-06	3.2065e-06	8.3364e-06	8.261e-06	-5.4636e-07	1.1627e-05	5.7594e-06
MRI_FCWML003	0.37354	0.00010581	2.1876e-05	8.2582e-05	8.2513e-05	0.00018852	0.00018578	3.1616e-06	0.00025147	0.00013539
MRI_FCWML003	0.49805	0.00061856	0.00019461	0.00052024	0.00052309	0.0010891	0.0010685	9.0257e-05	0.0013996	0.00080607
MRI_FCWML003	0.62257	0.0020712	0.00084518	0.0018507	0.0018697	0.0036094	0.003527	0.00051043	0.0044821	0.0027414
MRI_FCWML003	0.74708	0.0051169	0.0025208	0.0048152	0.0048833	0.008833	0.0085994	0.0017266	0.010616	0.0068671
MRI_FCWML003	0.8716	0.010436	0.0059596	0.010281	0.01046	0.017857	0.017324	0.0044018	0.020787	0.014185
MRI_FCWML003	0.99611	0.018658	0.01203	0.019152	0.019539	0.031659	0.030611	0.0093487	0.035711	0.025661
MRI_FCWML003	1.1206	0.0303	0.021654	0.032291	0.033023	0.051001	0.049153	0.017461	0.055756	0.042135
MRI_FCWML003	1.2451	0.045735	0.035734	0.050453	0.051707	0.076389	0.073389	0.029636	0.080935	0.064264
MRI_FCWML003	1.3696	0.06518	0.05506	0.074215	0.076202	0.10804	0.10348	0.046689	0.11095	0.092469
MRI_FCWML003	1.4942	0.088701	0.080194	0.1039	0.10685	0.14585	0.1393	0.069231	0.1453	0.12687
MRI_FCWML003	1.6187	0.11623	0.1114	0.13952	0.14366	0.18942	0.18048	0.097599	0.18333	0.16729
MRI_FCWML003	1.7432	0.14759	0.14861	0.18082	0.18634	0.2381	0.22642	0.13184	0.22435	0.21323
MRI_FCWML003	1.8677	0.1825	0.1915	0.22725	0.23432	0.29103	0.27633	0.17171	0.26762	0.26398
MRI_FCWML003	1.9922	0.22059	0.23946	0.2781	0.28681	0.3472	0.32935	0.21674	0.31246	0.31862
MRI_FCWML003	2.1167	0.26143	0.29172	0.33246	0.34284	0.40555	0.38453	0.26625	0.3582	0.37613
MRI_FCWML003	2.2412	0.30456	0.34733	0.38937	0.40137	0.46499	0.4409	0.31941	0.40424	0.43543
MRI_FCWML003	2.3658	0.34947	0.4053	0.44779	0.46131	0.52444	0.49754	0.37529	0.45007	0.49541
MRI_FCWML003	2.4903	0.39564	0.46457	0.5067	0.52155	0.58291	0.55354	0.43293	0.4952	0.55502
MRI_FCWML003	2.6148	0.44256	0.52411	0.56511	0.58105	0.63948	0.60812	0.49134	0.53926	0.61327
MRI_FCWML003	2.7393	0.48972	0.58292	0.6221	0.63886	0.69336	0.66056	0.54955	0.58192	0.66926
MRI_FCWML003	2.8638	0.53664	0.64007	0.67683	0.69408	0.74387	0.71024	0.60667	0.62292	0.72222
MRI_FCWML003	2.9883	0.58283	0.69473	0.72858	0.74598	0.79045	0.75666	0.66184	0.66206	0.77149
MRI_FCWML003	3.1128	0.62789	0.74615	0.77673	0.79391	0.8327	0.79942	0.71432	0.69919	0.81653
MRI_FCWML003	3.2374	0.67141	0.79373	0.82077	0.83736	0.87031	0.83822	0.76346	0.73419	0.85694
MRI_FCWML003	3.3619	0.71305	0.83694	0.86031	0.87595	0.90309	0.87285	0.80871	0.767	0.89244
MRI_FCWML003	3.4864	0.7525	0.87541	0.89507	0.90941	0.93095	0.90321	0.84963	0.79757	0.92285
MRI_FCWML003	3.6109	0.7895	0.90884	0.92486	0.93759	0.95391	0.92926	0.88589	0.82588	0.94809
MRI_FCWML003	3.7354	0.82382	0.93706	0.94961	0.96041	0.97204	0.95102	0.91724	0.85192	0.96819
MRI_FCWML003	3.8599	0.85528	0.96	0.96931	0.97793	0.98549	0.96857	0.94355	0.87573	0.98324
MRI_FCWML003	3.9844	0.88376	0.97764	0.98403	0.99024	0.99446	0.98206	0.96476	0.89731	0.99341
MRI_FCWML003	4.1089	0.90914	0.99008	0.99392	0.99752	0.99921	0.99166	0.98089	0.9167	0.99891
MRI_FCWML003	4.2335	0.93138	0.99747	0.99917	1	1	0.99756	0.99204	0.93395	1
MRI_FCWML003	4.358	0.95043	1	1	0.99796	0.99714	1	0.99834	0.94908	0.99698
MRI_FCWML003	4.4825	0.96631	0.99793	0.99669	0.99171	0.99092	0.99921	1	0.96216	0.99017
MRI_FCWML003	4.607	0.97905	0.99155	0.98954	0.98157	0.98168	0.99543	0.99726	0.97322	0.97989
MRI_FCWML003	4.7315	0.9887	0.98118	0.97885	0.9679	0.96973	0.98893	0.9904	0.98232	0.96649
MRI_FCWML003	4.856	0.99534	0.96714	0.96496	0.95105	0.95537	0.97995	0.97972	0.9895	0.9503
MRI_FCWML003	4.9805	0.99907	0.94978	0.94817	0.93137	0.93891	0.96873	0.96553	0.9948	0.93166
MRI_FCWML003	5.1051	1	0.92945	0.92883	0.90922	0.92063	0.95552	0.94815	0.99829	0.91089
MRI_FCWML003	5.2296	0.99826	0.90651	0.90725	0.88495	0.9008	0.94054	0.92793	1	0.88831
MRI_FCWML003	5.3541	0.99398	0.8813	0.88374	0.85889	0.87968	0.92401	0.90519	0.99999	0.86421
MRI_FCWML003	5.4786	0.98731	0.85415	0.8586	0.83134	0.8575	0.90613	0.88026	0.99832	0.83887
MRI_FCWML003	5.6031	0.97841	0.8254	0.83212	0.80261	0.83447	0.8871	0.85346	0.99503	0.81255
MRI_FCWML003	5.7276	0.96743	0.79534	0.80455	0.77298	0.8108	0.86709	0.8251	0.99018	0.78549
MRI_FCWML003	5.8521	0.95452	0.76428	0.77615	0.7427	0.78665	0.84626	0.79546	0.98383	0.75791
MRI_FCWML003	5.9767	0.93986	0.73247	0.74715	0.712	0.76219	0.82477	0.76483	0.97603	0.73
MRI_FCWML003	6.1012	0.92359	0.70017	0.71775	0.68111	0.73756	0.80276	0.73347	0.96686	0.70194
MRI_FCWML003	6.2257	0.90587	0.66762	0.68815	0.65021	0.71288	0.78033	0.70161	0.95637	0.67389
MRI_FCWML003	6.3502	0.88687	0.63501	0.65852	0.61947	0.68825	0.75762	0.66947	0.94462	0.64598
MRI_FCWML003	6.4747	0.86671	0.60254	0.62902	0.58904	0.66377	0.7347	0.63726	0.93169	0.61835
MRI_FCWML003	6.5992	0.84556	0.57037	0.59978	0.55906	0.63952	0.71169	0.60515	0.91765	0.59109
MRI_FCWML003	6.7237	0.82354	0.53865	0.57091	0.52963	0.61557	0.68864	0.57332	0.90255	0.56428
MRI_FCWML003	6.8482	0.8008	0.50751	0.54252	0.50085	0.59196	0.66564	0.54189	0.88648	0.53801
MRI_FCWML003	6.9728	0.77745	0.47706	0.5147	0.47281	0.56875	0.64274	0.51101	0.8695	0.51234
MRI_FCWML003	7.0973	0.75362	0.44739	0.48752	0.44555	0.54597	0.62	0.48077	0.85169	0.48731
MRI_FCWML003	7.2218	0.72941	0.41857	0.46103	0.41914	0.52365	0.59747	0.45126	0.83313	0.46295
MRI_FCWML003	7.3463	0.70493	0.39067	0.4353	0.39361	0.5018	0.57517	0.42258	0.81387	0.43931
MRI_FCWML003	7.4708	0.68028	0.36373	0.41034	0.36898	0.48046	0.55316	0.39476	0.79399	0.41639
MRI_FCWML003	7.5953	0.65555	0.3378	0.3862	0.34528	0.45962	0.53145	0.36788	0.77357	0.39421
MRI_FCWML003	7.7198	0.63081	0.31288	0.36288	0.32251	0.43929	0.51007	0.34195	0.75268	0.37277
MRI_FCWML003	7.8444	0.60615	0.28901	0.34041	0.30068	0.41947	0.48904	0.31701	0.73137	0.35207
MRI_FCWML003	7.9689	0.58163	0.26617	0.31877	0.27976	0.40016	0.46839	0.29308	0.70972	0.3321
MRI_FCWML003	8.0934	0.55732	0.24438	0.29798	0.25977	0.38137	0.44811	0.27016	0.68779	0.31287
MRI_FCWML003	8.2179	0.53326	0.22361	0.27801	0.24067	0.36307	0.42823	0.24825	0.66565	0.29434
MRI_FCWML003	8.3424	0.50952	0.20386	0.25887	0.22244	0.34528	0.40875	0.22735	0.64335	0.27652
MRI_FCWML003	8.4669	0.48613	0.1851	0.24053	0.20507	0.32797	0.38968	0.20744	0.62095	0.25937
MRI_FCWML003	8.5914	0.46313	0.16731	0.22298	0.18853	0.31114	0.37103	0.18851	0.5985	0.24288
MRI_FCWML003	8.716	0.44056	0.15045	0.2062	0.17278	0.29477	0.35279	0.17052	0.57606	0.22704
MRI_FCWML003	8.8405	0.41844	0.13451	0.19016	0.1578	0.27887	0.33497	0.15347	0.55367	0.21181
MRI_FCWML003	8.965	0.39681	0.11944	0.17484	0.14356	0.26341	0.31758	0.13732	0.53138	0.19717
MRI_FCWML003	9.0895	0.37567	0.10521	0.16021	0.13002	0.24839	0.3006	0.12203	0.50924	0.18312
MRI_FCWML003	9.214	0.35504	0.091792	0.14625	0.11716	0.2338	0.28404	0.10758	0.48728	0.16961
MRI_FCWML003	9.3385	0.33494	0.079142	0.13293	0.10495	0.21963	0.26791	0.093941	0.46553	0.15664
MRI_FCWML003	9.463	0.31538	0.067228	0.12023	0.093351	0.20586	0.25219	0.08107	0.44404	0.14418
MRI_FCWML003	9.5875	0.29637	0.056014	0.10812	0.082337	0.19249	0.23688	0.068937	0.42284	0.13221
MRI_FCWML003	9.7121	0.2779	0.045464	0.096582	0.071879	0.17952	0.22199	0.057507	0.40194	0.12071
MRI_FCWML003	9.8366	0.25999	0.035546	0.085582	0.061951	0.16692	0.20751	0.046748	0.38139	0.10966
MRI_FCWML003	9.9611	0.24263	0.026226	0.075101	0.052526	0.1547	0.19343	0.036626	0.36119	0.099051
MRI_FCWML003	10.0856	0.22582	0.017471	0.065115	0.043578	0.14285	0.17975	0.02711	0.34138	0.08886
MRI_FCWML003	10.2101	0.20956	0.0092525	0.055604	0.035085	0.13135	0.16647	0.018169	0.32197	0.079072
MRI_FCWML003	10.3346	0.19384	0.0015399	0.046545	0.027023	0.12021	0.15359	0.0097734	0.30298	0.069673
MRI_FCWML003	10.4591	0.17866	-0.0056942	0.037921	0.019373	0.10942	0.1411	0.0018937	0.28441	0.060648
MRI_FCWML003	10.5837	0.16401	-0.012476	0.029711	0.012113	0.098976	0.129	-0.005497	0.26629	0.051986
MRI_FCWML003	10.7082	0.14989	-0.018831	0.021899	0.005225	0.088866	0.11728	-0.012425	0.24862	0.043674
MRI_FCWML003	10.8327	0.13628	-0.024782	0.014467	-0.0013073	0.07909	0.10595	-0.018914	0.23142	0.035702
MRI_FCWML003	10.9572	0.12318	-0.030351	0.0074012	-0.0075002	0.069643	0.094989	-0.024988	0.21468	0.028058
MRI_FCWML003	11.0817	0.11057	-0.035559	0.00068612	-0.013368	0.060521	0.084402	-0.03067	0.19842	0.020734
MRI_FCWML003	11.2062	0.098459	-0.040424	-0.0056916	-0.018926	0.05172	0.074185	-0.035979	0.18264	0.013721
MRI_FCWML003	11.3307	0.086825	-0.044964	-0.011745	-0.024185	0.043237	0.064333	-0.040934	0.16733	0.0070105
MRI_FCWML003	11.4553	0.07566	-0.049197	-0.017485	-0.029157	0.035067	0.054842	-0.045555	0.15251	0.000595
MRI_FCWML003	11.5798	0.064955	-0.053137	-0.022923	-0.033854	0.027209	0.045709	-0.049857	0.13817	-0.0055324
MRI_FCWML003	11.7043	0.054701	-0.056798	-0.02807	-0.038285	0.019658	0.03693	-0.053857	0.12432	-0.011378
MRI_FCWML003	11.8288	0.044886	-0.060194	-0.032934	-0.042459	0.012411	0.028499	-0.057569	0.11095	-0.016949
MRI_FCWML003	11.9533	0.035502	-0.063337	-0.037526	-0.046385	0.0054649	0.020414	-0.061007	0.098052	-0.02225
MRI_FCWML003	12.0778	0.026537	-0.066238	-0.041852	-0.05007	-0.0011832	0.012669	-0.064183	0.085633	-0.027287
MRI_FCWML003	12.2023	0.017984	-0.068908	-0.045923	-0.053523	-0.0075369	0.0052609	-0.06711	0.073687	-0.032065
MRI_FCWML003	12.3268	0.0098309	-0.071357	-0.049744	-0.05675	-0.0136	-0.0018152	-0.069799	0.062209	-0.036589
MRI_FCWML003	12.4514	0.0020695	-0.073592	-0.053323	-0.059758	-0.019374	-0.0085639	-0.072259	0.051195	-0.040865
MRI_FCWML003	12.5759	-0.00531	-0.075624	-0.056666	-0.062552	-0.024865	-0.01499	-0.0745	0.040639	-0.044896
MRI_FCWML003	12.7004	-0.012317	-0.07746	-0.059781	-0.065139	-0.030076	-0.021098	-0.076532	0.030535	-0.048688
MRI_FCWML003	12.8249	-0.01896	-0.079108	-0.062673	-0.067525	-0.03501	-0.026893	-0.078363	0.020877	-0.052245
MRI_FCWML003	12.9494	-0.02525	-0.080574	-0.065348	-0.069714	-0.039672	-0.032381	-0.080001	0.01166	-0.055572
MRI_FCWML003	13.0739	-0.031193	-0.081865	-0.067813	-0.071712	-0.044065	-0.037566	-0.081454	0.0028745	-0.058673
MRI_FCWML003	13.1984	-0.0368	-0.082988	-0.070073	-0.073525	-0.048195	-0.042455	-0.082728	-0.005485	-0.061553
MRI_FCWML003	13.323	-0.04208	-0.083949	-0.072133	-0.075157	-0.052065	-0.047052	-0.083832	-0.013427	-0.064218
MRI_FCWML003	13.4475	-0.047039	-0.084753	-0.074	-0.076613	-0.055681	-0.051363	-0.08477	-0.020958	-0.06667
MRI_FCWML003	13.572	-0.051688	-0.085407	-0.075678	-0.077899	-0.059048	-0.055395	-0.085551	-0.028087	-0.068917
MRI_FCWML003	13.6965	-0.056035	-0.085916	-0.077174	-0.079019	-0.06217	-0.059153	-0.086179	-0.034821	-0.070962
MRI_FCWML003	13.821	-0.060087	-0.086286	-0.078492	-0.079979	-0.065054	-0.062644	-0.086662	-0.041171	-0.072811
MRI_FCWML003	13.9455	-0.063854	-0.086522	-0.079639	-0.080783	-0.067704	-0.065874	-0.087004	-0.047143	-0.074468
MRI_FCWML003	14.07	-0.067343	-0.086628	-0.080619	-0.081436	-0.070126	-0.06885	-0.087211	-0.052746	-0.075939
MRI_FCWML003	14.1946	-0.070563	-0.086611	-0.081438	-0.081943	-0.072327	-0.071578	-0.087289	-0.057991	-0.07723
MRI_FCWML003	14.3191	-0.073521	-0.086476	-0.082102	-0.08231	-0.074312	-0.074065	-0.087244	-0.062884	-0.078346
MRI_FCWML003	14.4436	-0.076226	-0.086227	-0.082615	-0.082542	-0.076087	-0.076318	-0.087081	-0.067437	-0.079293
MRI_FCWML003	14.5681	-0.078686	-0.08587	-0.082985	-0.082643	-0.07766	-0.078344	-0.086804	-0.071657	-0.080075
MRI_FCWML003	14.6926	-0.080908	-0.085409	-0.083216	-0.08262	-0.079036	-0.08015	-0.08642	-0.075555	-0.0807
MRI_FCWML003	14.8171	-0.082901	-0.08485	-0.083314	-0.082477	-0.080221	-0.081743	-0.085934	-0.079139	-0.081172
MRI_FCWML003	14.9416	-0.084672	-0.084197	-0.083284	-0.082219	-0.081223	-0.083131	-0.08535	-0.082419	-0.081498
MRI_FCWML003	15.0661	-0.08623	-0.083457	-0.083133	-0.081853	-0.082049	-0.084321	-0.084675	-0.085405	-0.081684
MRI_FCWML003	15.1907	-0.087582	-0.082632	-0.082865	-0.081382	-0.082704	-0.08532	-0.083912	-0.088105	-0.081736
MRI_FCWML003	15.3152	-0.088735	-0.081729	-0.082487	-0.080813	-0.083197	-0.086135	-0.083067	-0.090531	-0.081659
MRI_FCWML003	15.4397	-0.089698	-0.080752	-0.082004	-0.080151	-0.083533	-0.086775	-0.082144	-0.092691	-0.08146
MRI_FCWML003	15.5642	-0.090479	-0.079707	-0.081422	-0.079401	-0.08372	-0.087246	-0.08115	-0.094595	-0.081145
MRI_FCWML003	15.6887	-0.091084	-0.078597	-0.080746	-0.078569	-0.083765	-0.087556	-0.080088	-0.096252	-0.080719
MRI_FCWML003	15.8132	-0.091522	-0.077427	-0.079982	-0.077659	-0.083675	-0.087713	-0.078964	-0.097672	-0.080189
MRI_FCWML003	15.9377	-0.091799	-0.076203	-0.079135	-0.076676	-0.083455	-0.087723	-0.077781	-0.098865	-0.079562
MRI_FCWML003	16.0623	-0.091924	-0.074929	-0.078211	-0.075627	-0.083115	-0.087594	-0.076545	-0.09984	-0.078841
MRI_FCWML003	16.1868	-0.091903	-0.073608	-0.077214	-0.074516	-0.082659	-0.087333	-0.07526	-0.10061	-0.078035
MRI_FCWML003	16.3113	-0.091745	-0.072246	-0.076152	-0.073348	-0.082095	-0.086948	-0.073931	-0.10117	-0.077147
MRI_FCWML003	16.4358	-0.091455	-0.070847	-0.075027	-0.072127	-0.081429	-0.086445	-0.072562	-0.10155	-0.076185
MRI_FCWML003	16.5603	-0.091042	-0.069416	-0.073846	-0.070859	-0.080668	-0.085832	-0.071157	-0.10175	-0.075153
MRI_FCWML003	16.6848	-0.090511	-0.067955	-0.072614	-0.069549	-0.079818	-0.085115	-0.069721	-0.10177	-0.074057
MRI_FCWML003	16.8093	-0.089871	-0.06647	-0.071335	-0.0682	-0.078886	-0.084301	-0.068256	-0.10163	-0.072903
MRI_FCWML003	16.9339	-0.089127	-0.064963	-0.070014	-0.066818	-0.077877	-0.083396	-0.066768	-0.10134	-0.071695
MRI_FCWML003	17.0584	-0.088287	-0.063439	-0.068656	-0.065406	-0.076798	-0.082408	-0.065261	-0.1009	-0.070439
MRI_FCWML003	17.1829	-0.087356	-0.061902	-0.067265	-0.063969	-0.075654	-0.081343	-0.063736	-0.10033	-0.069139
MRI_FCWML003	17.3074	-0.086341	-0.060355	-0.065845	-0.062511	-0.074452	-0.080206	-0.062199	-0.099623	-0.067801
MRI_FCWML003	17.4319	-0.085249	-0.0588	-0.064401	-0.061035	-0.073196	-0.079003	-0.060653	-0.098799	-0.066429
MRI_FCWML003	17.5564	-0.084084	-0.057242	-0.062937	-0.059546	-0.071892	-0.077742	-0.059101	-0.097862	-0.065028
MRI_FCWML003	17.6809	-0.082854	-0.055684	-0.061456	-0.058046	-0.070545	-0.076426	-0.057545	-0.096822	-0.063601
MRI_FCWML003	17.8054	-0.081564	-0.054128	-0.059962	-0.05654	-0.069161	-0.075062	-0.05599	-0.095684	-0.062154
MRI_FCWML003	17.93	-0.080218	-0.052576	-0.058459	-0.055031	-0.067743	-0.073655	-0.054437	-0.094456	-0.060689
MRI_FCWML003	18.0545	-0.078824	-0.051033	-0.056949	-0.053521	-0.066297	-0.07221	-0.052889	-0.093146	-0.059211
MRI_FCWML003	18.179	-0.077385	-0.049499	-0.055437	-0.052014	-0.064827	-0.070731	-0.05135	-0.091761	-0.057724
MRI_FCWML003	18.3035	-0.075908	-0.047978	-0.053925	-0.050512	-0.063338	-0.069225	-0.049821	-0.090307	-0.05623
MRI_FCWML003	18.428	-0.074395	-0.046471	-0.052416	-0.049017	-0.061832	-0.067694	-0.048304	-0.088791	-0.054734
MRI_FCWML003	18.5525	-0.072853	-0.044981	-0.050913	-0.047534	-0.060315	-0.066143	-0.046802	-0.087219	-0.053237
MRI_FCWML003	18.677	-0.071286	-0.043509	-0.049419	-0.046062	-0.05879	-0.064577	-0.045317	-0.085598	-0.051744
MRI_FCWML003	18.8016	-0.069698	-0.042058	-0.047935	-0.044606	-0.057259	-0.063	-0.043849	-0.083933	-0.050256
MRI_FCWML003	18.9261	-0.068093	-0.040628	-0.046463	-0.043166	-0.055728	-0.061414	-0.042402	-0.082229	-0.048777
MRI_FCWML003	19.0506	-0.066475	-0.039221	-0.045007	-0.041745	-0.054197	-0.059824	-0.040977	-0.080493	-0.047308
MRI_FCWML003	19.1751	-0.064847	-0.037838	-0.043568	-0.040343	-0.052672	-0.058233	-0.039574	-0.078729	-0.045853
MRI_FCWML003	19.2996	-0.063214	-0.036481	-0.042147	-0.038964	-0.051153	-0.056644	-0.038195	-0.076942	-0.044412
MRI_FCWML003	19.4241	-0.061578	-0.035151	-0.040746	-0.037607	-0.049644	-0.05506	-0.036842	-0.075137	-0.042988
MRI_FCWML003	19.5486	-0.059943	-0.033848	-0.039368	-0.036275	-0.048148	-0.053483	-0.035515	-0.073319	-0.041583
MRI_FCWML003	19.6732	-0.058311	-0.032573	-0.038012	-0.034968	-0.046665	-0.051917	-0.034215	-0.071492	-0.040199
MRI_FCWML003	19.7977	-0.056686	-0.031327	-0.03668	-0.033687	-0.045199	-0.050363	-0.032943	-0.069659	-0.038836
MRI_FCWML003	19.9222	-0.05507	-0.030111	-0.035374	-0.032433	-0.043751	-0.048824	-0.0317	-0.067824	-0.037496
MRI_FCWML003	20.0467	-0.053465	-0.028925	-0.034093	-0.031208	-0.042322	-0.047302	-0.030486	-0.065992	-0.03618
MRI_FCWML003	20.1712	-0.051874	-0.02777	-0.03284	-0.03001	-0.040915	-0.045799	-0.029302	-0.064164	-0.034889
MRI_FCWML003	20.2957	-0.050299	-0.026645	-0.031615	-0.028842	-0.039531	-0.044316	-0.028148	-0.062346	-0.033625
MRI_FCWML003	20.4202	-0.048741	-0.025551	-0.030417	-0.027704	-0.038171	-0.042855	-0.027024	-0.060539	-0.032387
MRI_FCWML003	20.5447	-0.047204	-0.024489	-0.029249	-0.026595	-0.036836	-0.041417	-0.02593	-0.058746	-0.031177
MRI_FCWML003	20.6693	-0.045687	-0.023457	-0.02811	-0.025516	-0.035527	-0.040005	-0.024867	-0.056969	-0.029996
MRI_FCWML003	20.7938	-0.044193	-0.022456	-0.027	-0.024467	-0.034245	-0.038618	-0.023835	-0.055212	-0.028843
MRI_FCWML003	20.9183	-0.042723	-0.021486	-0.02592	-0.023449	-0.03299	-0.037258	-0.022834	-0.053476	-0.027719
MRI_FCWML003	21.0428	-0.041279	-0.020547	-0.02487	-0.022461	-0.031764	-0.035925	-0.021863	-0.051763	-0.026624
MRI_FCWML003	21.1673	-0.039861	-0.019639	-0.02385	-0.021502	-0.030567	-0.034622	-0.020922	-0.050075	-0.025559
MRI_FCWML003	21.2918	-0.03847	-0.01876	-0.02286	-0.020574	-0.029399	-0.033347	-0.020011	-0.048413	-0.024524
MRI_FCWML003	21.4163	-0.037107	-0.017912	-0.0219	-0.019676	-0.028261	-0.032102	-0.019131	-0.04678	-0.023518
MRI_FCWML003	21.5409	-0.035774	-0.017093	-0.020969	-0.018807	-0.027153	-0.030887	-0.018279	-0.045176	-0.022542
MRI_FCWML003	21.6654	-0.03447	-0.016303	-0.020068	-0.017967	-0.026074	-0.029703	-0.017457	-0.043602	-0.021596
MRI_FCWML003	21.7899	-0.033196	-0.015542	-0.019196	-0.017156	-0.025026	-0.028549	-0.016664	-0.04206	-0.020678
MRI_FCWML003	21.9144	-0.031953	-0.014809	-0.018353	-0.016374	-0.024008	-0.027426	-0.015899	-0.04055	-0.01979
MRI_FCWML003	22.0389	-0.03074	-0.014103	-0.017538	-0.01562	-0.02302	-0.026335	-0.015161	-0.039074	-0.018931
MRI_FCWML003	22.1634	-0.029559	-0.013424	-0.016752	-0.014893	-0.022061	-0.025274	-0.014451	-0.037631	-0.018101
MRI_FCWML003	22.2879	-0.028409	-0.012772	-0.015993	-0.014193	-0.021133	-0.024244	-0.013768	-0.036223	-0.017298
MRI_FCWML003	22.4125	-0.02729	-0.012146	-0.015261	-0.013519	-0.020234	-0.023245	-0.01311	-0.034849	-0.016524
MRI_FCWML003	22.537	-0.026203	-0.011545	-0.014556	-0.012871	-0.019364	-0.022276	-0.012479	-0.033511	-0.015777
MRI_FCWML003	22.6615	-0.025146	-0.010968	-0.013878	-0.012249	-0.018523	-0.021338	-0.011872	-0.032208	-0.015056
MRI_FCWML003	22.786	-0.024121	-0.010415	-0.013225	-0.011651	-0.01771	-0.02043	-0.01129	-0.03094	-0.014362
MRI_FCWML003	22.9105	-0.023127	-0.0098856	-0.012597	-0.011078	-0.016925	-0.019551	-0.010731	-0.029707	-0.013694
MRI_FCWML003	23.035	-0.022164	-0.0093787	-0.011993	-0.010528	-0.016168	-0.018702	-0.010196	-0.02851	-0.013051
MRI_FCWML003	23.1595	-0.021231	-0.0088937	-0.011414	-0.01	-0.015438	-0.017882	-0.0096825	-0.027348	-0.012433
MRI_FCWML003	23.284	-0.020328	-0.00843	-0.010858	-0.0094954	-0.014734	-0.01709	-0.0091912	-0.026221	-0.011839
MRI_FCWML003	23.4086	-0.019455	-0.0079868	-0.010324	-0.0090119	-0.014057	-0.016326	-0.008721	-0.025129	-0.011269
MRI_FCWML003	23.5331	-0.018611	-0.0075636	-0.0098129	-0.0085494	-0.013404	-0.01559	-0.0082714	-0.024071	-0.010721
MRI_FCWML003	23.6576	-0.017796	-0.0071597	-0.0093229	-0.0081071	-0.012777	-0.01488	-0.0078416	-0.023048	-0.010196
MRI_FCWML003	23.7821	-0.01701	-0.0067744	-0.0088537	-0.0076844	-0.012174	-0.014197	-0.007431	-0.022058	-0.0096929
MRI_FCWML003	23.9066	-0.016251	-0.0064071	-0.0084047	-0.0072807	-0.011595	-0.013539	-0.007039	-0.021101	-0.0092106
MRI_FCWML003	24.0311	-0.01552	-0.006057	-0.0079753	-0.0068953	-0.011039	-0.012907	-0.0066649	-0.020177	-0.0087487
MRI_FCWML003	24.1556	-0.014815	-0.0057237	-0.0075647	-0.0065277	-0.010505	-0.012299	-0.0063081	-0.019285	-0.0083067
MRI_FCWML003	24.2802	-0.014136	-0.0054064	-0.0071725	-0.0061771	-0.0099929	-0.011715	-0.005968	-0.018424	-0.0078839
MRI_FCWML003	24.4047	-0.013483	-0.0051046	-0.0067979	-0.005843	-0.0095021	-0.011154	-0.005644	-0.017595	-0.0074796
MRI_FCWML003	24.5292	-0.012855	-0.0048176	-0.0064404	-0.0055247	-0.009032	-0.010616	-0.0053354	-0.016796	-0.0070934
MRI_FCWML003	24.6537	-0.012252	-0.0045449	-0.0060993	-0.0052218	-0.0085818	-0.0101	-0.0050417	-0.016026	-0.0067245
MRI_FCWML003	24.7782	-0.011672	-0.0042859	-0.0057741	-0.0049335	-0.0081509	-0.0096058	-0.0047624	-0.015286	-0.0063724
MRI_FCWML003	24.9027	-0.011115	-0.0040401	-0.0054642	-0.0046593	-0.0077388	-0.009132	-0.0044967	-0.014573	-0.0060365
MRI_FCWML003	25.0272	-0.010581	-0.0038068	-0.005169	-0.0043986	-0.0073448	-0.0086782	-0.0042443	-0.013889	-0.0057161
MRI_FCWML003	25.1518	-0.010068	-0.0035855	-0.004888	-0.004151	-0.0069682	-0.0082439	-0.0040045	-0.013231	-0.0054108
MRI_FCWML003	25.2763	-0.009577	-0.0033758	-0.0046205	-0.0039158	-0.0066086	-0.0078285	-0.0037769	-0.0126	-0.0051199
MRI_FCWML003	25.4008	-0.0091063	-0.0031771	-0.0043661	-0.0036925	-0.0062652	-0.0074313	-0.0035608	-0.011994	-0.0048429
MRI_FCWML003	25.5253	-0.0086555	-0.0029889	-0.0041242	-0.0034807	-0.0059376	-0.0070517	-0.0033559	-0.011413	-0.0045793
MRI_FCWML003	25.6498	-0.008224	-0.0028108	-0.0038944	-0.0032799	-0.0056251	-0.0066891	-0.0031616	-0.010856	-0.0043284
MRI_FCWML003	25.7743	-0.0078112	-0.0026423	-0.003676	-0.0030895	-0.0053272	-0.0063429	-0.0029775	-0.010322	-0.0040899
MRI_FCWML003	25.8988	-0.0074164	-0.0024829	-0.0034688	-0.0029091	-0.0050433	-0.0060125	-0.0028031	-0.0098109	-0.0038632
MRI_FCWML003	26.0233	-0.0070391	-0.0023323	-0.003272	-0.0027383	-0.004773	-0.0056973	-0.002638	-0.0093217	-0.0036479
MRI_FCWML003	26.1479	-0.0066787	-0.00219	-0.0030854	-0.0025765	-0.0045156	-0.0053968	-0.0024817	-0.0088536	-0.0034433
MRI_FCWML003	26.2724	-0.0063344	-0.0020557	-0.0029084	-0.0024235	-0.0042706	-0.0051104	-0.0023339	-0.008406	-0.0032492
MRI_FCWML003	26.3969	-0.0060059	-0.0019288	-0.0027407	-0.0022788	-0.0040376	-0.0048376	-0.0021941	-0.0079782	-0.003065
MRI_FCWML003	26.5214	-0.0056924	-0.0018091	-0.0025818	-0.002142	-0.003816	-0.0045778	-0.0020619	-0.0075695	-0.0028902
MRI_FCWML003	26.6459	-0.0053935	-0.0016963	-0.0024313	-0.0020127	-0.0036054	-0.0043306	-0.0019371	-0.0071792	-0.0027246
MRI_FCWML003	26.7704	-0.0051085	-0.0015899	-0.0022889	-0.0018906	-0.0034054	-0.0040953	-0.0018192	-0.0068067	-0.0025676
MRI_FCWML003	26.8949	-0.004837	-0.0014896	-0.002154	-0.0017752	-0.0032154	-0.0038716	-0.0017079	-0.0064513	-0.0024189
MRI_FCWML003	27.0195	-0.0045785	-0.0013952	-0.0020265	-0.0016664	-0.003035	-0.003659	-0.0016029	-0.0061124	-0.0022781
MRI_FCWML003	27.144	-0.0043323	-0.0013062	-0.001906	-0.0015637	-0.0028639	-0.0034569	-0.0015038	-0.0057894	-0.0021448
MRI_FCWML003	27.2685	-0.004098	-0.0012226	-0.001792	-0.0014669	-0.0027016	-0.0032649	-0.0014104	-0.0054816	-0.0020186
MRI_FCWML003	27.393	-0.0038752	-0.0011439	-0.0016843	-0.0013756	-0.0025477	-0.0030827	-0.0013224	-0.0051885	-0.0018994
MRI_FCWML003	27.5175	-0.0036633	-0.0010698	-0.0015827	-0.0012896	-0.0024018	-0.0029097	-0.0012395	-0.0049094	-0.0017866
MRI_FCWML003	27.642	-0.0034619	-0.0010003	-0.0014867	-0.0012085	-0.0022636	-0.0027456	-0.0011614	-0.0046439	-0.00168
MRI_FCWML003	27.7665	-0.0032706	-0.00093488	-0.0013961	-0.0011322	-0.0021327	-0.00259	-0.0010878	-0.0043913	-0.0015793
MRI_FCWML003	27.8911	-0.0030889	-0.00087349	-0.0013106	-0.0010604	-0.0020088	-0.0024424	-0.0010187	-0.0041511	-0.0014842
MRI_FCWML003	28.0156	-0.0029164	-0.00081585	-0.00123	-0.00099285	-0.0018916	-0.0023026	-0.00095356	-0.0039229	-0.0013944
MRI_FCWML003	28.1401	-0.0027527	-0.00076175	-0.001154	-0.00092929	-0.0017806	-0.0021702	-0.00089235	-0.003706	-0.0013096
MRI_FCWML003	28.2646	-0.0025974	-0.000711	-0.0010824	-0.00086954	-0.0016757	-0.0020447	-0.00083481	-0.0035	-0.0012297
MRI_FCWML003	28.3891	-0.0024502	-0.00066342	-0.001015	-0.00081338	-0.0015765	-0.001926	-0.00078075	-0.0033045	-0.0011543
MRI_FCWML003	28.5136	-0.0023106	-0.00061881	-0.00095145	-0.00076062	-0.0014828	-0.0018136	-0.00072996	-0.003119	-0.0010832
MRI_FCWML003	28.6381	-0.0021783	-0.00057701	-0.00089166	-0.00071107	-0.0013942	-0.0017073	-0.00068227	-0.002943	-0.0010162
MRI_FCWML003	28.7626	-0.002053	-0.00053786	-0.00083538	-0.00066454	-0.0013106	-0.0016068	-0.00063751	-0.0027761	-0.00095313
MRI_FCWML003	28.8872	-0.0019343	-0.0005012	-0.00078244	-0.00062088	-0.0012317	-0.0015118	-0.00059551	-0.0026179	-0.0008937
MRI_FCWML003	29.0117	-0.001822	-0.00046689	-0.00073265	-0.00057991	-0.0011572	-0.001422	-0.00055611	-0.002468	-0.00083774
MRI_FCWML003	29.1362	-0.0017158	-0.00043478	-0.00068584	-0.00054149	-0.0010869	-0.0013371	-0.00051916	-0.002326	-0.00078508
MRI_FCWML003	29.2607	-0.0016152	-0.00040476	-0.00064185	-0.00050547	-0.0010206	-0.001257	-0.00048453	-0.0021915	-0.00073552
MRI_FCWML003	29.3852	-0.0015202	-0.00037668	-0.00060052	-0.00047171	-0.00095805	-0.0011814	-0.00045208	-0.0020643	-0.00068892
MRI_FCWML003	29.5097	-0.0014303	-0.00035044	-0.0005617	-0.00044008	-0.00089913	-0.00111	-0.00042168	-0.0019438	-0.00064509
MRI_FCWML003	29.6342	-0.0013454	-0.00032593	-0.00052525	-0.00041045	-0.00084362	-0.0010427	-0.00039321	-0.0018299	-0.0006039
MRI_FCWML003	29.7588	-0.0012652	-0.00030303	-0.00049104	-0.00038271	-0.00079133	-0.00097918	-0.00036657	-0.0017222	-0.00056519
MRI_FCWML003	29.8833	-0.0011895	-0.00028166	-0.00045893	-0.00035675	-0.00074209	-0.0009193	-0.00034163	-0.0016204	-0.00052882
MRI_FCWML003	30.0078	-0.0011179	-0.00026171	-0.00042881	-0.00033245	-0.00069573	-0.00086286	-0.0003183	-0.0015242	-0.00049467
MRI_FCWML003	30.1323	-0.0010505	-0.00024309	-0.00040057	-0.00030973	-0.00065211	-0.00080967	-0.00029648	-0.0014333	-0.00046261
MRI_FCWML003	30.2568	-0.00098679	-0.00022573	-0.00037409	-0.00028847	-0.00061107	-0.00075958	-0.00027608	-0.0013475	-0.00043252
MRI_FCWML003	30.3813	-0.00092674	-0.00020955	-0.00034928	-0.00026861	-0.00057247	-0.0007124	-0.00025701	-0.0012664	-0.00040428
MRI_FCWML003	30.5058	-0.00087012	-0.00019446	-0.00032603	-0.00025004	-0.00053617	-0.00066798	-0.0002392	-0.00119	-0.0003778
MRI_FCWML003	30.6304	-0.00081675	-0.0001804	-0.00030425	-0.0002327	-0.00050206	-0.00062618	-0.00022256	-0.0011178	-0.00035296
MRI_FCWML003	30.7549	-0.00076646	-0.00016731	-0.00028386	-0.0002165	-0.00047	-0.00058685	-0.00020702	-0.0010498	-0.00032968
MRI_FCWML003	30.8794	-0.00071909	-0.00015513	-0.00026477	-0.00020137	-0.00043988	-0.00054986	-0.00019252	-0.00098564	-0.00030785
MRI_FCWML003	31.0039	-0.00067448	-0.00014378	-0.0002469	-0.00018725	-0.0004116	-0.00051508	-0.00017898	-0.00092518	-0.00028741
MRI_FCWML003	31.1284	-0.00063247	-0.00013322	-0.00023018	-0.00017408	-0.00038504	-0.00048238	-0.00016635	-0.00086821	-0.00026826
MRI_FCWML003	31.2529	-0.00059294	-0.00012341	-0.00021455	-0.00016179	-0.00036011	-0.00045165	-0.00015457	-0.00081454	-0.00025032
MRI_FCWML003	31.3774	-0.00055575	-0.00011428	-0.00019992	-0.00015033	-0.00033672	-0.00042277	-0.00014359	-0.00076399	-0.00023354
MRI_FCWML003	31.5019	-0.00052076	-0.00010579	-0.00018626	-0.00013965	-0.00031478	-0.00039565	-0.00013336	-0.00071641	-0.00021782
MRI_FCWML003	31.6265	-0.00048786	-9.7904e-05	-0.00017348	-0.00012969	-0.0002942	-0.00037019	-0.00012382	-0.00067163	-0.00020312
MRI_FCWML003	31.751	-0.00045693	-9.0578e-05	-0.00016155	-0.00012041	-0.0002749	-0.00034628	-0.00011494	-0.00062949	-0.00018937
MRI_FCWML003	31.8755	-0.00042786	-8.3775e-05	-0.0001504	-0.00011177	-0.00025681	-0.00032384	-0.00010666	-0.00058986	-0.0001765
MRI_FCWML003	32	-0.00040055	-7.746e-05	-0.00013999	-0.00010372	-0.00023985	-0.00030279	-9.8958e-05	-0.00055259	-0.00016448
MRI_FCWML004	0.12451	0	0	0	0	0	0	0	0	0
MRI_FCWML004	0.24903	6.2619e-06	1.5811e-05	6.4068e-06	2.8691e-06	3.3114e-06	7.794e-06	1.3621e-05	6.1928e-06	7.7597e-06
MRI_FCWML004	0.37354	0.00014552	0.00033748	0.00014482	7.5286e-05	8.4263e-05	0.00017215	0.00029028	0.00013947	0.00017151
MRI_FCWML004	0.49805	0.00085881	0.0018566	0.00083635	0.00048321	0.00053032	0.0009755	0.0015946	0.00080303	0.00097247
MRI_FCWML004	0.62257	0.0028993	0.0058794	0.0027708	0.0017431	0.0018852	0.0031769	0.0050429	0.0026534	0.0031687
MRI_FCWML004	0.74708	0.0072155	0.01377	0.0067785	0.0045857	0.004902	0.0076482	0.011795	0.0064754	0.0076325
MRI_FCWML004	0.8716	0.014817	0.026661	0.0137	0.0098817	0.010461	0.015221	0.022802	0.013057	0.015197
MRI_FCWML004	0.99611	0.026657	0.045267	0.024281	0.018555	0.019479	0.026576	0.038658	0.02309	0.026548
MRI_FCWML004	1.1206	0.043548	0.06982	0.039106	0.0315	0.032831	0.042178	0.059531	0.037108	0.042154
MRI_FCWML004	1.2451	0.066102	0.10007	0.058558	0.049516	0.05128	0.062252	0.085179	0.05545	0.062247
MRI_FCWML004	1.3696	0.094689	0.13537	0.082809	0.073228	0.075408	0.086794	0.11503	0.078258	0.08683
MRI_FCWML004	1.4942	0.12938	0.17485	0.11183	0.103	0.10554	0.11562	0.14832	0.10549	0.11572
MRI_FCWML004	1.6187	0.16996	0.2175	0.14539	0.13887	0.14168	0.14839	0.18425	0.13695	0.14859
MRI_FCWML004	1.7432	0.2159	0.26234	0.18314	0.18059	0.18354	0.1847	0.22201	0.17232	0.18502
MRI_FCWML004	1.8677	0.26649	0.30842	0.22457	0.22762	0.23059	0.22403	0.26089	0.21116	0.22451
MRI_FCWML004	1.9922	0.32082	0.35489	0.26911	0.27919	0.28206	0.26586	0.30027	0.25298	0.26652
MRI_FCWML004	2.1167	0.37787	0.40102	0.31612	0.3344	0.33704	0.30964	0.33964	0.29723	0.31049
MRI_FCWML004	2.2412	0.43659	0.44621	0.36491	0.39223	0.39453	0.35482	0.37857	0.34333	0.35587
MRI_FCWML004	2.3658	0.49592	0.48999	0.41483	0.45159	0.45347	0.40085	0.41677	0.3907	0.40211
MRI_FCWML004	2.4903	0.55482	0.53199	0.4652	0.51143	0.51282	0.44722	0.454	0.43875	0.44869
MRI_FCWML004	2.6148	0.61235	0.57196	0.51541	0.57071	0.57158	0.49345	0.49013	0.48695	0.49512
MRI_FCWML004	2.7393	0.66766	0.60976	0.56487	0.62847	0.62881	0.53911	0.52505	0.53475	0.54096
MRI_FCWML004	2.8638	0.71998	0.6453	0.61305	0.68384	0.68366	0.58379	0.55874	0.58169	0.58579
MRI_FCWML004	2.9883	0.7687	0.67859	0.65948	0.73606	0.73541	0.62714	0.59118	0.62731	0.62927
MRI_FCWML004	3.1128	0.81331	0.70966	0.70375	0.78448	0.78342	0.66884	0.62238	0.67124	0.67108
MRI_FCWML004	3.2374	0.85343	0.73859	0.74551	0.82859	0.8272	0.70863	0.65238	0.71312	0.71094
MRI_FCWML004	3.3619	0.88879	0.76548	0.78449	0.86799	0.86636	0.74628	0.6812	0.75267	0.74863
MRI_FCWML004	3.4864	0.91921	0.79045	0.82045	0.90237	0.90062	0.78161	0.70889	0.78965	0.78396
MRI_FCWML004	3.6109	0.94465	0.81361	0.85323	0.93158	0.92982	0.81446	0.73546	0.82386	0.81678
MRI_FCWML004	3.7354	0.96511	0.8351	0.88272	0.95552	0.95388	0.84473	0.76093	0.85515	0.84698
MRI_FCWML004	3.8599	0.9807	0.85501	0.90883	0.97421	0.9728	0.87232	0.78531	0.88341	0.87447
MRI_FCWML004	3.9844	0.99156	0.87346	0.93155	0.98774	0.98669	0.89718	0.80859	0.90857	0.89921
MRI_FCWML004	4.1089	0.99791	0.89051	0.95089	0.99627	0.99569	0.91929	0.83076	0.9306	0.92116
MRI_FCWML004	4.2335	1	0.90626	0.96688	1	1	0.93864	0.85179	0.9495	0.94033
MRI_FCWML004	4.358	0.9981	0.92074	0.97961	0.99919	0.99988	0.95524	0.87165	0.96529	0.95672
MRI_FCWML004	4.4825	0.99252	0.934	0.98916	0.99414	0.9956	0.96912	0.89028	0.97801	0.97039
MRI_FCWML004	4.607	0.98358	0.94607	0.99565	0.98516	0.98748	0.98034	0.90764	0.98775	0.98137
MRI_FCWML004	4.7315	0.97158	0.95695	0.99922	0.97259	0.97583	0.98896	0.92367	0.99459	0.98975
MRI_FCWML004	4.856	0.95686	0.96664	1	0.95677	0.96099	0.99505	0.93831	0.99863	0.99558
MRI_FCWML004	4.9805	0.93972	0.97514	0.99815	0.93805	0.9433	0.9987	0.95152	1	0.99897
MRI_FCWML004	5.1051	0.92049	0.98244	0.99382	0.91678	0.92308	1	0.96323	0.99881	1
MRI_FCWML004	5.2296	0.89944	0.9885	0.98718	0.89329	0.90068	0.99905	0.97339	0.99521	0.99878
MRI_FCWML004	5.3541	0.87687	0.99331	0.9784	0.86792	0.87639	0.99595	0.98197	0.98934	0.99542
MRI_FCWML004	5.4786	0.85304	0.99685	0.96764	0.84098	0.85053	0.99081	0.98892	0.98133	0.99003
MRI_FCWML004	5.6031	0.82819	0.99908	0.95506	0.81277	0.82338	0.98375	0.99422	0.97135	0.98272
MRI_FCWML004	5.7276	0.80254	1	0.94082	0.78356	0.79521	0.97488	0.99783	0.95953	0.97362
MRI_FCWML004	5.8521	0.77632	0.99958	0.92509	0.75362	0.76627	0.96433	0.99976	0.94602	0.96283
MRI_FCWML004	5.9767	0.74969	0.99782	0.90801	0.72318	0.73679	0.95219	1	0.93097	0.95048
MRI_FCWML004	6.1012	0.72284	0.9947	0.88973	0.69246	0.70699	0.9386	0.99855	0.91452	0.93668
MRI_FCWML004	6.2257	0.69592	0.99023	0.87039	0.66165	0.67704	0.92366	0.99544	0.89681	0.92156
MRI_FCWML004	6.3502	0.66905	0.98442	0.85012	0.63094	0.64713	0.90749	0.99069	0.87798	0.90522
MRI_FCWML004	6.4747	0.64235	0.97728	0.82906	0.60047	0.6174	0.89021	0.98434	0.85816	0.88778
MRI_FCWML004	6.5992	0.61593	0.96883	0.80733	0.57038	0.58798	0.87192	0.97643	0.83747	0.86934
MRI_FCWML004	6.7237	0.58988	0.95911	0.78503	0.5408	0.559	0.85273	0.967	0.81603	0.85003
MRI_FCWML004	6.8482	0.56425	0.94814	0.76228	0.51182	0.53055	0.83274	0.95613	0.79396	0.82993
MRI_FCWML004	6.9728	0.53912	0.93596	0.73917	0.48352	0.50271	0.81206	0.94388	0.77136	0.80914
MRI_FCWML004	7.0973	0.51453	0.92263	0.7158	0.45598	0.47556	0.79077	0.93031	0.74835	0.78777
MRI_FCWML004	7.2218	0.49053	0.9082	0.69225	0.42925	0.44915	0.76897	0.9155	0.725	0.76591
MRI_FCWML004	7.3463	0.46714	0.89273	0.6686	0.40337	0.42352	0.74675	0.89953	0.70142	0.74364
MRI_FCWML004	7.4708	0.44439	0.87627	0.64493	0.37837	0.39871	0.72419	0.88248	0.67769	0.72104
MRI_FCWML004	7.5953	0.42228	0.85889	0.62129	0.35429	0.37475	0.70137	0.86444	0.65388	0.69819
MRI_FCWML004	7.7198	0.40084	0.84066	0.59776	0.33112	0.35164	0.67837	0.84549	0.63006	0.67517
MRI_FCWML004	7.8444	0.38005	0.82165	0.57439	0.30888	0.32939	0.65525	0.82572	0.6063	0.65204
MRI_FCWML004	7.9689	0.35993	0.80192	0.55122	0.28755	0.30801	0.63207	0.80521	0.58266	0.62887
MRI_FCWML004	8.0934	0.34047	0.78155	0.52831	0.26714	0.28748	0.6089	0.78405	0.5592	0.60572
MRI_FCWML004	8.2179	0.32166	0.76062	0.50568	0.24762	0.2678	0.5858	0.76232	0.53596	0.58265
MRI_FCWML004	8.3424	0.30348	0.73918	0.48338	0.22899	0.24896	0.56282	0.74011	0.51298	0.55969
MRI_FCWML004	8.4669	0.28593	0.71732	0.46143	0.21121	0.23093	0.54	0.71749	0.49031	0.53692
MRI_FCWML004	8.5914	0.26899	0.6951	0.43987	0.19427	0.2137	0.51739	0.69454	0.46798	0.51435
MRI_FCWML004	8.716	0.25265	0.6726	0.41871	0.17813	0.19723	0.49503	0.67134	0.44603	0.49204
MRI_FCWML004	8.8405	0.23688	0.64986	0.39798	0.16278	0.18152	0.47295	0.64795	0.42447	0.47002
MRI_FCWML004	8.965	0.22168	0.62696	0.37769	0.14817	0.16652	0.45119	0.62445	0.40334	0.44832
MRI_FCWML004	9.0895	0.20702	0.60397	0.35786	0.13429	0.15222	0.42977	0.6009	0.38265	0.42697
MRI_FCWML004	9.214	0.19288	0.58093	0.33849	0.12109	0.13859	0.40872	0.57735	0.36242	0.40599
MRI_FCWML004	9.3385	0.17926	0.5579	0.31961	0.10856	0.1256	0.38806	0.55387	0.34265	0.38541
MRI_FCWML004	9.463	0.16613	0.53493	0.3012	0.096654	0.11322	0.36782	0.53052	0.32338	0.36524
MRI_FCWML004	9.5875	0.15347	0.51208	0.28328	0.08535	0.10143	0.348	0.50732	0.30459	0.3455
MRI_FCWML004	9.7121	0.14128	0.48939	0.26586	0.074618	0.090196	0.32863	0.48435	0.2863	0.32621
MRI_FCWML004	9.8366	0.12953	0.4669	0.24893	0.064431	0.079501	0.30972	0.46162	0.26852	0.30737
MRI_FCWML004	9.9611	0.11821	0.44464	0.23249	0.054762	0.069317	0.29127	0.43919	0.25124	0.289
MRI_FCWML004	10.0856	0.1073	0.42267	0.21654	0.045587	0.059622	0.27329	0.41709	0.23447	0.27111
MRI_FCWML004	10.2101	0.0968	0.401	0.20108	0.03688	0.050393	0.25579	0.39534	0.2182	0.25369
MRI_FCWML004	10.3346	0.08669	0.37968	0.1861	0.028619	0.041609	0.23878	0.37398	0.20244	0.23676
MRI_FCWML004	10.4591	0.076958	0.35872	0.17162	0.020783	0.033251	0.22225	0.35303	0.18718	0.22031
MRI_FCWML004	10.5837	0.067593	0.33815	0.1576	0.013351	0.025299	0.20621	0.33251	0.17242	0.20435
MRI_FCWML004	10.7082	0.058587	0.318	0.14406	0.0063037	0.017736	0.19066	0.31244	0.15816	0.18888
MRI_FCWML004	10.8327	0.049928	0.29828	0.13099	-0.00037584	0.010545	0.1756	0.29284	0.14438	0.17389
MRI_FCWML004	10.9572	0.041609	0.27901	0.11838	-0.0067046	0.0037114	0.16102	0.27372	0.13109	0.15939
MRI_FCWML004	11.0817	0.03362	0.26021	0.10623	-0.012698	-0.0027799	0.14693	0.2551	0.11827	0.14537
MRI_FCWML004	11.2062	0.025954	0.24189	0.094519	-0.01837	-0.0089421	0.13331	0.23697	0.10592	0.13183
MRI_FCWML004	11.3307	0.018603	0.22405	0.083253	-0.023734	-0.014788	0.12017	0.21936	0.09404	0.11876
MRI_FCWML004	11.4553	0.011562	0.20671	0.072421	-0.028803	-0.020329	0.10751	0.20226	0.082612	0.10616
MRI_FCWML004	11.5798	0.0048225	0.18988	0.062016	-0.033588	-0.025576	0.095306	0.18569	0.071632	0.094029
MRI_FCWML004	11.7043	-0.0016204	0.17355	0.05203	-0.038098	-0.030539	0.083565	0.16963	0.061093	0.082354
MRI_FCWML004	11.8288	-0.0077728	0.15774	0.042457	-0.042345	-0.035227	0.072278	0.1541	0.050987	0.071132
MRI_FCWML004	11.9533	-0.01364	0.14244	0.033289	-0.046337	-0.039649	0.061438	0.1391	0.041305	0.060356
MRI_FCWML004	12.0778	-0.019228	0.12767	0.024518	-0.050083	-0.043814	0.051041	0.12461	0.03204	0.050019
MRI_FCWML004	12.2023	-0.02454	0.1134	0.016138	-0.05359	-0.047729	0.041077	0.11065	0.023184	0.040115
MRI_FCWML004	12.3268	-0.029583	0.09966	0.008139	-0.056867	-0.051401	0.031541	0.097208	0.014728	0.030636
MRI_FCWML004	12.4514	-0.034361	0.086429	0.00051532	-0.059919	-0.054837	0.022424	0.084277	0.0066644	0.021576
MRI_FCWML004	12.5759	-0.038879	0.073709	-0.0067411	-0.062754	-0.058044	0.013721	0.071856	-0.0010151	0.012926
MRI_FCWML004	12.7004	-0.043141	0.061496	-0.013638	-0.065378	-0.061028	0.0054215	0.059939	-0.0083185	0.0046793
MRI_FCWML004	12.8249	-0.047153	0.049787	-0.020182	-0.067796	-0.063795	-0.0024804	0.048519	-0.015254	-0.0031719
MRI_FCWML004	12.9494	-0.050918	0.038574	-0.026382	-0.070015	-0.066351	-0.009993	0.03759	-0.02183	-0.010636
MRI_FCWML004	13.0739	-0.054443	0.027854	-0.032244	-0.072041	-0.068701	-0.017124	0.027146	-0.028054	-0.017719
MRI_FCWML004	13.1984	-0.057731	0.017618	-0.037777	-0.073878	-0.070851	-0.023882	0.017178	-0.033934	-0.024431
MRI_FCWML004	13.323	-0.060787	0.0078614	-0.042988	-0.075532	-0.072807	-0.030274	0.0076798	-0.039479	-0.03078
MRI_FCWML004	13.4475	-0.063617	-0.0014247	-0.047884	-0.077008	-0.074574	-0.036309	-0.001358	-0.044696	-0.036772
MRI_FCWML004	13.572	-0.066226	-0.010248	-0.052473	-0.078312	-0.076156	-0.041995	-0.0099434	-0.049594	-0.042417
MRI_FCWML004	13.6965	-0.068618	-0.018616	-0.056763	-0.079449	-0.077561	-0.047341	-0.018085	-0.05418	-0.047723
MRI_FCWML004	13.821	-0.0708	-0.026538	-0.060761	-0.080423	-0.078792	-0.052353	-0.025792	-0.058463	-0.052698
MRI_FCWML004	13.9455	-0.072776	-0.034022	-0.064476	-0.081241	-0.079855	-0.057042	-0.033074	-0.06245	-0.05735
MRI_FCWML004	14.07	-0.074552	-0.041079	-0.067914	-0.081906	-0.080756	-0.061414	-0.03994	-0.06615	-0.061687
MRI_FCWML004	14.1946	-0.076134	-0.047717	-0.071083	-0.082425	-0.081499	-0.06548	-0.046399	-0.069571	-0.065719
MRI_FCWML004	14.3191	-0.077528	-0.053945	-0.073991	-0.082802	-0.082091	-0.069246	-0.052462	-0.072721	-0.069453
MRI_FCWML004	14.4436	-0.078739	-0.059775	-0.076647	-0.083044	-0.082537	-0.072721	-0.058138	-0.075608	-0.072897
MRI_FCWML004	14.5681	-0.079773	-0.065215	-0.079056	-0.083154	-0.082841	-0.075915	-0.063437	-0.078239	-0.076061
MRI_FCWML004	14.6926	-0.080637	-0.070276	-0.081229	-0.083138	-0.083011	-0.078835	-0.068369	-0.080623	-0.078953
MRI_FCWML004	14.8171	-0.081336	-0.074969	-0.083171	-0.083002	-0.08305	-0.08149	-0.072944	-0.082768	-0.081581
MRI_FCWML004	14.9416	-0.081877	-0.079303	-0.084892	-0.082752	-0.082965	-0.083889	-0.077173	-0.084682	-0.083954
MRI_FCWML004	15.0661	-0.082266	-0.08329	-0.086398	-0.082391	-0.082761	-0.08604	-0.081066	-0.086374	-0.086081
MRI_FCWML004	15.1907	-0.082509	-0.08694	-0.087698	-0.081926	-0.082445	-0.087952	-0.084632	-0.08785	-0.087969
MRI_FCWML004	15.3152	-0.082613	-0.090264	-0.088799	-0.081362	-0.08202	-0.089632	-0.087884	-0.089119	-0.089627
MRI_FCWML004	15.4397	-0.082583	-0.093272	-0.08971	-0.080704	-0.081494	-0.091091	-0.09083	-0.090189	-0.091065
MRI_FCWML004	15.5642	-0.082427	-0.095976	-0.090437	-0.079958	-0.080871	-0.092335	-0.093481	-0.091068	-0.092289
MRI_FCWML004	15.6887	-0.08215	-0.098386	-0.09099	-0.079129	-0.080156	-0.093375	-0.095848	-0.091763	-0.09331
MRI_FCWML004	15.8132	-0.081759	-0.10051	-0.091374	-0.078222	-0.079357	-0.094217	-0.097941	-0.092284	-0.094134
MRI_FCWML004	15.9377	-0.081259	-0.10237	-0.091599	-0.077243	-0.078477	-0.094871	-0.09977	-0.092636	-0.094772
MRI_FCWML004	16.0623	-0.080658	-0.10396	-0.091671	-0.076196	-0.077522	-0.095345	-0.10135	-0.092829	-0.09523
MRI_FCWML004	16.1868	-0.079961	-0.1053	-0.091599	-0.075086	-0.076498	-0.095647	-0.10268	-0.09287	-0.095517
MRI_FCWML004	16.3113	-0.079175	-0.1064	-0.091389	-0.073919	-0.075409	-0.095784	-0.10378	-0.092766	-0.095641
MRI_FCWML004	16.4358	-0.078305	-0.10727	-0.091048	-0.0727	-0.074261	-0.095767	-0.10466	-0.092524	-0.09561
MRI_FCWML004	16.5603	-0.077357	-0.10793	-0.090585	-0.071432	-0.073059	-0.095601	-0.10532	-0.092153	-0.095432
MRI_FCWML004	16.6848	-0.076337	-0.10837	-0.090005	-0.070121	-0.071807	-0.095295	-0.10578	-0.091659	-0.095116
MRI_FCWML004	16.8093	-0.075251	-0.10862	-0.089317	-0.068772	-0.070511	-0.094858	-0.10605	-0.09105	-0.094668
MRI_FCWML004	16.9339	-0.074104	-0.10867	-0.088527	-0.067389	-0.069175	-0.094295	-0.10613	-0.090333	-0.094096
MRI_FCWML004	17.0584	-0.072901	-0.10855	-0.087641	-0.065976	-0.067804	-0.093616	-0.10604	-0.089513	-0.093408
MRI_FCWML004	17.1829	-0.071649	-0.10826	-0.086667	-0.064537	-0.066402	-0.092827	-0.10579	-0.088599	-0.092611
MRI_FCWML004	17.3074	-0.07035	-0.10781	-0.08561	-0.063076	-0.064972	-0.091935	-0.10538	-0.087597	-0.091713
MRI_FCWML004	17.4319	-0.069012	-0.10721	-0.084477	-0.061598	-0.063521	-0.090948	-0.10482	-0.086514	-0.090719
MRI_FCWML004	17.5564	-0.067638	-0.10647	-0.083275	-0.060106	-0.06205	-0.089872	-0.10412	-0.085354	-0.089638
MRI_FCWML004	17.6809	-0.066233	-0.10559	-0.082008	-0.058603	-0.060565	-0.088714	-0.1033	-0.084126	-0.088475
MRI_FCWML004	17.8054	-0.064802	-0.1046	-0.080683	-0.057093	-0.059068	-0.087481	-0.10236	-0.082834	-0.087238
MRI_FCWML004	17.93	-0.063348	-0.10349	-0.079306	-0.055579	-0.057563	-0.086179	-0.1013	-0.081484	-0.085932
MRI_FCWML004	18.0545	-0.061876	-0.10228	-0.077881	-0.054064	-0.056054	-0.084814	-0.10014	-0.080082	-0.084564
MRI_FCWML004	18.179	-0.06039	-0.10096	-0.076414	-0.052552	-0.054543	-0.083391	-0.098887	-0.078634	-0.083139
MRI_FCWML004	18.3035	-0.058892	-0.099562	-0.074911	-0.051045	-0.053034	-0.081918	-0.097542	-0.077144	-0.081664
MRI_FCWML004	18.428	-0.057388	-0.098078	-0.073375	-0.049545	-0.051529	-0.080398	-0.096117	-0.075618	-0.080143
MRI_FCWML004	18.5525	-0.05588	-0.096519	-0.071811	-0.048055	-0.05003	-0.078839	-0.094618	-0.074061	-0.078583
MRI_FCWML004	18.677	-0.054371	-0.094894	-0.070225	-0.046577	-0.048542	-0.077244	-0.093052	-0.072476	-0.076987
MRI_FCWML004	18.8016	-0.052864	-0.093208	-0.068619	-0.045114	-0.047065	-0.075619	-0.091426	-0.070869	-0.075362
MRI_FCWML004	18.9261	-0.051363	-0.091468	-0.066999	-0.043667	-0.045602	-0.073968	-0.089746	-0.069243	-0.073712
MRI_FCWML004	19.0506	-0.049869	-0.08968	-0.065368	-0.042238	-0.044154	-0.072296	-0.088018	-0.067604	-0.072041
MRI_FCWML004	19.1751	-0.048385	-0.087852	-0.06373	-0.04083	-0.042725	-0.070608	-0.086249	-0.065954	-0.070354
MRI_FCWML004	19.2996	-0.046913	-0.085988	-0.062088	-0.039442	-0.041314	-0.068906	-0.084444	-0.064297	-0.068655
MRI_FCWML004	19.4241	-0.045457	-0.084095	-0.060446	-0.038078	-0.039925	-0.067196	-0.082609	-0.062637	-0.066947
MRI_FCWML004	19.5486	-0.044016	-0.082177	-0.058806	-0.036737	-0.038558	-0.065482	-0.080748	-0.060977	-0.065234
MRI_FCWML004	19.6732	-0.042594	-0.08024	-0.057172	-0.035422	-0.037215	-0.063765	-0.078868	-0.05932	-0.06352
MRI_FCWML004	19.7977	-0.041191	-0.078288	-0.055545	-0.034132	-0.035896	-0.06205	-0.076972	-0.057669	-0.061808
MRI_FCWML004	19.9222	-0.03981	-0.076327	-0.05393	-0.03287	-0.034603	-0.06034	-0.075065	-0.056027	-0.060101
MRI_FCWML004	20.0467	-0.038452	-0.07436	-0.052328	-0.031636	-0.033337	-0.058638	-0.073152	-0.054395	-0.058403
MRI_FCWML004	20.1712	-0.037118	-0.072392	-0.050741	-0.030429	-0.032098	-0.056946	-0.071236	-0.052778	-0.056714
MRI_FCWML004	20.2957	-0.035808	-0.070426	-0.049172	-0.029252	-0.030888	-0.055268	-0.069321	-0.051176	-0.055039
MRI_FCWML004	20.4202	-0.034525	-0.068466	-0.047621	-0.028105	-0.029706	-0.053604	-0.067411	-0.049592	-0.05338
MRI_FCWML004	20.5447	-0.033268	-0.066516	-0.046092	-0.026987	-0.028553	-0.051958	-0.06551	-0.048028	-0.051738
MRI_FCWML004	20.6693	-0.032039	-0.064578	-0.044586	-0.025898	-0.027429	-0.050332	-0.063619	-0.046485	-0.050116
MRI_FCWML004	20.7938	-0.030838	-0.062656	-0.043103	-0.024841	-0.026335	-0.048727	-0.061743	-0.044965	-0.048515
MRI_FCWML004	20.9183	-0.029666	-0.060752	-0.041646	-0.023813	-0.025271	-0.047145	-0.059883	-0.04347	-0.046938
MRI_FCWML004	21.0428	-0.028523	-0.058869	-0.040215	-0.022815	-0.024237	-0.045588	-0.058043	-0.042	-0.045385
MRI_FCWML004	21.1673	-0.027409	-0.057009	-0.038811	-0.021848	-0.023233	-0.044057	-0.056224	-0.040557	-0.043858
MRI_FCWML004	21.2918	-0.026324	-0.055174	-0.037436	-0.020911	-0.022259	-0.042552	-0.054429	-0.039141	-0.042359
MRI_FCWML004	21.4163	-0.02527	-0.053366	-0.03609	-0.020003	-0.021315	-0.041077	-0.05266	-0.037755	-0.040888
MRI_FCWML004	21.5409	-0.024245	-0.051587	-0.034773	-0.019125	-0.0204	-0.03963	-0.050918	-0.036397	-0.039446
MRI_FCWML004	21.6654	-0.023249	-0.049839	-0.033487	-0.018276	-0.019515	-0.038214	-0.049205	-0.03507	-0.038034
MRI_FCWML004	21.7899	-0.022284	-0.048122	-0.032232	-0.017456	-0.018659	-0.036828	-0.047522	-0.033773	-0.036654
MRI_FCWML004	21.9144	-0.021348	-0.046438	-0.031008	-0.016665	-0.017832	-0.035474	-0.045871	-0.032508	-0.035304
MRI_FCWML004	22.0389	-0.020441	-0.044788	-0.029815	-0.015902	-0.017033	-0.034152	-0.044253	-0.031274	-0.033987
MRI_FCWML004	22.1634	-0.019564	-0.043174	-0.028653	-0.015166	-0.016262	-0.032862	-0.042669	-0.030071	-0.032702
MRI_FCWML004	22.2879	-0.018715	-0.041595	-0.027523	-0.014457	-0.015518	-0.031605	-0.041119	-0.0289	-0.031449
MRI_FCWML004	22.4125	-0.017894	-0.040053	-0.026425	-0.013775	-0.014802	-0.03038	-0.039604	-0.027761	-0.030229
MRI_FCWML004	22.537	-0.017102	-0.038548	-0.025359	-0.013119	-0.014112	-0.029189	-0.038125	-0.026654	-0.029043
MRI_FCWML004	22.6615	-0.016337	-0.03708	-0.024324	-0.012489	-0.013448	-0.02803	-0.036682	-0.025579	-0.027889
MRI_FCWML004	22.786	-0.015599	-0.03565	-0.02332	-0.011883	-0.012809	-0.026905	-0.035276	-0.024536	-0.026768
MRI_FCWML004	22.9105	-0.014888	-0.034258	-0.022347	-0.011301	-0.012196	-0.025812	-0.033907	-0.023524	-0.02568
MRI_FCWML004	23.035	-0.014203	-0.032904	-0.021405	-0.010744	-0.011606	-0.024753	-0.032575	-0.022543	-0.024624
MRI_FCWML004	23.1595	-0.013544	-0.031588	-0.020493	-0.010209	-0.011041	-0.023725	-0.031279	-0.021593	-0.023601
MRI_FCWML004	23.284	-0.012909	-0.03031	-0.019612	-0.0096962	-0.010498	-0.02273	-0.030021	-0.020675	-0.02261
MRI_FCWML004	23.4086	-0.0123	-0.02907	-0.01876	-0.0092055	-0.0099774	-0.021767	-0.028799	-0.019786	-0.021651
MRI_FCWML004	23.5331	-0.011714	-0.027867	-0.017937	-0.0087358	-0.0094788	-0.020835	-0.027614	-0.018927	-0.020724
MRI_FCWML004	23.6576	-0.011151	-0.026702	-0.017143	-0.0082865	-0.0090013	-0.019934	-0.026466	-0.018097	-0.019827
MRI_FCWML004	23.7821	-0.010611	-0.025574	-0.016377	-0.0078571	-0.0085444	-0.019064	-0.025354	-0.017297	-0.018961
MRI_FCWML004	23.9066	-0.010093	-0.024483	-0.015638	-0.0074468	-0.0081073	-0.018224	-0.024277	-0.016525	-0.018124
MRI_FCWML004	24.0311	-0.0095959	-0.023427	-0.014927	-0.007055	-0.0076894	-0.017413	-0.023236	-0.01578	-0.017317
MRI_FCWML004	24.1556	-0.00912	-0.022407	-0.014242	-0.006681	-0.0072901	-0.016632	-0.022229	-0.015063	-0.01654
MRI_FCWML004	24.2802	-0.0086643	-0.021423	-0.013583	-0.0063244	-0.0069088	-0.015879	-0.021257	-0.014373	-0.01579
MRI_FCWML004	24.4047	-0.0082282	-0.020472	-0.012949	-0.0059843	-0.0065449	-0.015153	-0.020318	-0.013708	-0.015068
MRI_FCWML004	24.5292	-0.007811	-0.019556	-0.01234	-0.0056604	-0.0061977	-0.014455	-0.019413	-0.013069	-0.014374
MRI_FCWML004	24.6537	-0.0074121	-0.018672	-0.011755	-0.0053518	-0.0058667	-0.013784	-0.01854	-0.012455	-0.013705
MRI_FCWML004	24.7782	-0.0070309	-0.017822	-0.011193	-0.0050581	-0.0055512	-0.013138	-0.017698	-0.011865	-0.013063
MRI_FCWML004	24.9027	-0.0066669	-0.017002	-0.010654	-0.0047787	-0.0052507	-0.012518	-0.016888	-0.011298	-0.012446
MRI_FCWML004	25.0272	-0.0063193	-0.016214	-0.010137	-0.004513	-0.0049646	-0.011922	-0.016109	-0.010755	-0.011853
MRI_FCWML004	25.1518	-0.0059877	-0.015457	-0.0096415	-0.0042604	-0.0046924	-0.011351	-0.015359	-0.010233	-0.011284
MRI_FCWML004	25.2763	-0.0056714	-0.014728	-0.0091668	-0.0040205	-0.0044335	-0.010802	-0.014638	-0.0097337	-0.010739
MRI_FCWML004	25.4008	-0.0053699	-0.014029	-0.0087121	-0.0037927	-0.0041873	-0.010276	-0.013946	-0.0092549	-0.010216
MRI_FCWML004	25.5253	-0.0050827	-0.013357	-0.008277	-0.0035765	-0.0039534	-0.0097723	-0.013281	-0.0087963	-0.0097143
MRI_FCWML004	25.6498	-0.0048091	-0.012713	-0.0078608	-0.0033713	-0.0037312	-0.0092896	-0.012643	-0.0083575	-0.0092341
MRI_FCWML004	25.7743	-0.0045486	-0.012095	-0.0074628	-0.0031768	-0.0035202	-0.0088275	-0.012031	-0.0079376	-0.0087745
MRI_FCWML004	25.8988	-0.0043008	-0.011503	-0.0070824	-0.0029925	-0.00332	-0.0083854	-0.011444	-0.0075361	-0.0083347
MRI_FCWML004	26.0233	-0.0040651	-0.010936	-0.006719	-0.0028178	-0.0031302	-0.0079625	-0.010882	-0.0071524	-0.0079141
MRI_FCWML004	26.1479	-0.003841	-0.010393	-0.0063721	-0.0026524	-0.0029501	-0.0075582	-0.010344	-0.0067858	-0.0075121
MRI_FCWML004	26.2724	-0.0036281	-0.0098731	-0.006041	-0.0024959	-0.0027795	-0.0071719	-0.0098281	-0.0064358	-0.0071279
MRI_FCWML004	26.3969	-0.0034258	-0.009376	-0.0057251	-0.0023478	-0.0026179	-0.006803	-0.009335	-0.0061017	-0.0067611
MRI_FCWML004	26.5214	-0.0032337	-0.0089007	-0.0054239	-0.0022077	-0.0024648	-0.0064509	-0.0088633	-0.005783	-0.0064109
MRI_FCWML004	26.6459	-0.0030515	-0.0084465	-0.0051368	-0.0020753	-0.0023199	-0.0061148	-0.0084126	-0.005479	-0.0060767
MRI_FCWML004	26.7704	-0.0028785	-0.0080126	-0.0048633	-0.0019501	-0.0021828	-0.0057943	-0.0079819	-0.0051893	-0.005758
MRI_FCWML004	26.8949	-0.0027146	-0.0075984	-0.0046029	-0.0018319	-0.0020532	-0.0054888	-0.0075706	-0.0049133	-0.0054542
MRI_FCWML004	27.0195	-0.0025591	-0.0072031	-0.0043549	-0.0017203	-0.0019306	-0.0051976	-0.007178	-0.0046505	-0.0051647
MRI_FCWML004	27.144	-0.0024118	-0.0068261	-0.004119	-0.001615	-0.0018148	-0.0049203	-0.0068035	-0.0044002	-0.004889
MRI_FCWML004	27.2685	-0.0022723	-0.0064666	-0.0038946	-0.0015156	-0.0017054	-0.0046562	-0.0064463	-0.0041621	-0.0046265
MRI_FCWML004	27.393	-0.0021402	-0.006124	-0.0036813	-0.0014219	-0.0016021	-0.0044049	-0.0061058	-0.0039356	-0.0043766
MRI_FCWML004	27.5175	-0.0020151	-0.0057976	-0.0034786	-0.0013335	-0.0015046	-0.0041658	-0.0057814	-0.0037203	-0.0041389
MRI_FCWML004	27.642	-0.0018968	-0.0054868	-0.003286	-0.0012503	-0.0014125	-0.0039384	-0.0054724	-0.0035156	-0.0039129
MRI_FCWML004	27.7665	-0.0017849	-0.005191	-0.0031031	-0.0011719	-0.0013257	-0.0037223	-0.0051782	-0.0033212	-0.0036981
MRI_FCWML004	27.8911	-0.0016791	-0.0049095	-0.0029295	-0.001098	-0.0012439	-0.0035169	-0.0048982	-0.0031365	-0.0034939
MRI_FCWML004	28.0156	-0.0015792	-0.0046419	-0.0027648	-0.0010285	-0.0011668	-0.0033218	-0.0046319	-0.0029612	-0.0033
MRI_FCWML004	28.1401	-0.0014847	-0.0043874	-0.0026085	-0.00096309	-0.0010941	-0.0031366	-0.0043787	-0.0027949	-0.003116
MRI_FCWML004	28.2646	-0.0013955	-0.0041456	-0.0024604	-0.00090157	-0.0010256	-0.0029609	-0.004138	-0.0026371	-0.0029413
MRI_FCWML004	28.3891	-0.0013113	-0.0039159	-0.00232	-0.00084373	-0.00096119	-0.0027941	-0.0039094	-0.0024875	-0.0027755
MRI_FCWML004	28.5136	-0.0012318	-0.0036978	-0.0021869	-0.00078936	-0.00090053	-0.0026359	-0.0036922	-0.0023457	-0.0026183
MRI_FCWML004	28.6381	-0.0011568	-0.0034907	-0.0020609	-0.00073827	-0.00084345	-0.002486	-0.003486	-0.0022113	-0.0024693
MRI_FCWML004	28.7626	-0.0010861	-0.0032943	-0.0019416	-0.00069029	-0.00078977	-0.0023439	-0.0032904	-0.002084	-0.0023281
MRI_FCWML004	28.8872	-0.0010194	-0.003108	-0.0018287	-0.00064524	-0.0007393	-0.0022093	-0.0031048	-0.0019635	-0.0021943
MRI_FCWML004	29.0117	-0.00095659	-0.0029314	-0.0017218	-0.00060296	-0.00069186	-0.0020818	-0.0029288	-0.0018494	-0.0020677
MRI_FCWML004	29.1362	-0.00089738	-0.002764	-0.0016208	-0.00056328	-0.00064729	-0.0019611	-0.0027619	-0.0017415	-0.0019477
MRI_FCWML004	29.2607	-0.0008416	-0.0026054	-0.0015253	-0.00052607	-0.00060542	-0.0018469	-0.0026038	-0.0016394	-0.0018342
MRI_FCWML004	29.3852	-0.00078909	-0.0024552	-0.0014349	-0.00049117	-0.0005661	-0.0017388	-0.0024541	-0.0015428	-0.0017269
MRI_FCWML004	29.5097	-0.00073966	-0.0023129	-0.0013496	-0.00045846	-0.0005292	-0.0016366	-0.0023122	-0.0014516	-0.0016254
MRI_FCWML004	29.6342	-0.00069315	-0.0021783	-0.001269	-0.00042781	-0.00049457	-0.00154	-0.002178	-0.0013653	-0.0015294
MRI_FCWML004	29.7588	-0.00064939	-0.002051	-0.0011929	-0.0003991	-0.00046208	-0.0014488	-0.002051	-0.0012839	-0.0014387
MRI_FCWML004	29.8833	-0.00060824	-0.0019306	-0.0011211	-0.00037221	-0.00043161	-0.0013625	-0.0019308	-0.001207	-0.001353
MRI_FCWML004	30.0078	-0.00056955	-0.0018167	-0.0010533	-0.00034704	-0.00040305	-0.001281	-0.0018172	-0.0011344	-0.0012721
MRI_FCWML004	30.1323	-0.00053319	-0.0017091	-0.00098936	-0.00032349	-0.00037628	-0.0012041	-0.0017098	-0.0010658	-0.0011957
MRI_FCWML004	30.2568	-0.00049903	-0.0016074	-0.00092905	-0.00030145	-0.00035119	-0.0011315	-0.0016083	-0.0010012	-0.0011236
MRI_FCWML004	30.3813	-0.00046694	-0.0015114	-0.0008722	-0.00028084	-0.0003277	-0.001063	-0.0015124	-0.00094024	-0.0010555
MRI_FCWML004	30.5058	-0.00043681	-0.0014207	-0.00081862	-0.00026156	-0.0003057	-0.00099844	-0.0014219	-0.00088276	-0.00099135
MRI_FCWML004	30.6304	-0.00040852	-0.0013351	-0.00076814	-0.00024355	-0.0002851	-0.00093752	-0.0013364	-0.00082858	-0.00093084
MRI_FCWML004	30.7549	-0.00038197	-0.0012544	-0.00072058	-0.00022672	-0.00026583	-0.00088009	-0.0012557	-0.00077753	-0.0008738
MRI_FCWML004	30.8794	-0.00035707	-0.0011782	-0.00067581	-0.000211	-0.0002478	-0.00082597	-0.0011796	-0.00072944	-0.00082005
MRI_FCWML004	31.0039	-0.0003337	-0.0011063	-0.00063366	-0.00019631	-0.00023093	-0.00077498	-0.0011078	-0.00068416	-0.00076941
MRI_FCWML004	31.1284	-0.0003118	-0.0010386	-0.00059399	-0.0001826	-0.00021516	-0.00072696	-0.0010401	-0.00064153	-0.00072172
MRI_FCWML004	31.2529	-0.00029126	-0.00097478	-0.00055668	-0.00016981	-0.00020042	-0.00068175	-0.00097635	-0.00060141	-0.00067681
MRI_FCWML004	31.3774	-0.00027201	-0.00091465	-0.00052158	-0.00015787	-0.00018664	-0.00063919	-0.00091624	-0.00056367	-0.00063455
MRI_FCWML004	31.5019	-0.00025398	-0.00085801	-0.00048858	-0.00014674	-0.00017377	-0.00059914	-0.00085961	-0.00052816	-0.00059478
MRI_FCWML004	31.6265	-0.00023709	-0.00080468	-0.00045756	-0.00013635	-0.00016175	-0.00056147	-0.00080628	-0.00049477	-0.00055737
MRI_FCWML004	31.751	-0.00022127	-0.00075448	-0.0004284	-0.00012667	-0.00015053	-0.00052604	-0.00075607	-0.00046339	-0.00052218
MRI_FCWML004	31.8755	-0.00020646	-0.00070724	-0.00040101	-0.00011765	-0.00014005	-0.00049273	-0.00070882	-0.00043389	-0.00048911
MRI_FCWML004	32	-0.0001926	-0.00066279	-0.00037529	-0.00010924	-0.00013027	-0.00046142	-0.00066435	-0.00040618	-0.00045802
MRI_FCWML006	0.12451	0	0	0	0	0	0	0	0	0
MRI_FCWML006	0.24903	6.5724e-06	1.8221e-05	1.8088e-05	1.3583e-05	1.7385e-05	1.5975e-05	2.0863e-05	2.1218e-05	1.0322e-05
MRI_FCWML006	0.37354	0.00015208	0.00038717	0.00038375	0.00029092	0.00037141	0.00034148	0.00044202	0.00044941	0.00022414
MRI_FCWML006	0.49805	0.00089456	0.0021214	0.0020996	0.0016053	0.0020449	0.001881	0.0024155	0.0024553	0.0012519
MRI_FCWML006	0.62257	0.0030115	0.0066916	0.0066135	0.0050985	0.0064808	0.005964	0.0075995	0.0077226	0.0040224
MRI_FCWML006	0.74708	0.0074758	0.01561	0.015406	0.011977	0.015191	0.013986	0.017681	0.017963	0.0095582
MRI_FCWML006	0.8716	0.015316	0.030098	0.029659	0.023258	0.029435	0.027112	0.033997	0.034529	0.018778
MRI_FCWML006	0.99611	0.027496	0.050883	0.050062	0.039615	0.05002	0.046096	0.057307	0.058187	0.032368
MRI_FCWML006	1.1206	0.044828	0.078124	0.076735	0.061304	0.07722	0.071198	0.087714	0.089034	0.050709
MRI_FCWML006	1.2451	0.067916	0.11143	0.10925	0.08817	0.11078	0.10219	0.12469	0.12653	0.073868
MRI_FCWML006	1.3696	0.097112	0.14996	0.14675	0.11972	0.15001	0.13846	0.16721	0.16961	0.10163
MRI_FCWML006	1.4942	0.13247	0.19262	0.18812	0.15523	0.19392	0.17912	0.21395	0.21694	0.13359
MRI_FCWML006	1.6187	0.17373	0.23823	0.23219	0.19391	0.24142	0.22317	0.26351	0.26707	0.16921
MRI_FCWML006	1.7432	0.22036	0.2856	0.2778	0.23494	0.29134	0.26958	0.3145	0.31861	0.2079
MRI_FCWML006	1.8677	0.2716	0.33366	0.3239	0.27753	0.34259	0.31738	0.36567	0.37025	0.24901
MRI_FCWML006	1.9922	0.32653	0.38146	0.36961	0.32096	0.39415	0.36567	0.41593	0.42092	0.29194
MRI_FCWML006	2.1167	0.3841	0.4282	0.41418	0.36461	0.44514	0.41366	0.4644	0.46969	0.33609
MRI_FCWML006	2.2412	0.44324	0.47326	0.45706	0.40794	0.49481	0.46071	0.51039	0.51587	0.38091
MRI_FCWML006	2.3658	0.50287	0.51619	0.49783	0.45053	0.54256	0.50627	0.55342	0.55899	0.42589
MRI_FCWML006	2.4903	0.56196	0.55665	0.53624	0.49202	0.58795	0.54994	0.59319	0.59874	0.47058
MRI_FCWML006	2.6148	0.61955	0.59448	0.57216	0.53215	0.63064	0.59144	0.62957	0.63498	0.51459
MRI_FCWML006	2.7393	0.67479	0.62961	0.60556	0.57074	0.67043	0.63057	0.66256	0.66774	0.55759
MRI_FCWML006	2.8638	0.72692	0.66206	0.63651	0.60766	0.70724	0.66722	0.69226	0.69712	0.59927
MRI_FCWML006	2.9883	0.77534	0.69192	0.66513	0.64283	0.74106	0.70138	0.71888	0.72334	0.6394
MRI_FCWML006	3.1128	0.81954	0.71936	0.69159	0.67621	0.77193	0.73306	0.74268	0.74667	0.67778
MRI_FCWML006	3.2374	0.85915	0.74455	0.71609	0.7078	0.79999	0.76234	0.76395	0.76743	0.71426
MRI_FCWML006	3.3619	0.89391	0.76771	0.73884	0.73761	0.82537	0.78932	0.78302	0.78595	0.7487
MRI_FCWML006	3.4864	0.92369	0.78904	0.76004	0.76567	0.84827	0.81413	0.8002	0.80257	0.78103
MRI_FCWML006	3.6109	0.94842	0.80875	0.77991	0.79202	0.86886	0.8369	0.8158	0.8176	0.81116
MRI_FCWML006	3.7354	0.96814	0.82704	0.79862	0.8167	0.88735	0.85775	0.83011	0.83135	0.83905
MRI_FCWML006	3.8599	0.98297	0.84409	0.81633	0.83974	0.90393	0.87683	0.8434	0.84409	0.86467
MRI_FCWML006	3.9844	0.99306	0.86004	0.83316	0.86117	0.91876	0.89425	0.85588	0.85606	0.88801
MRI_FCWML006	4.1089	0.99865	0.87503	0.84924	0.88104	0.93201	0.91012	0.86774	0.86744	0.90907
MRI_FCWML006	4.2335	1	0.88915	0.86462	0.89936	0.94382	0.92454	0.87913	0.87841	0.92786
MRI_FCWML006	4.358	0.99739	0.90248	0.87936	0.91615	0.95432	0.93758	0.89015	0.88905	0.94439
MRI_FCWML006	4.4825	0.99113	0.91505	0.89347	0.93142	0.9636	0.94932	0.90087	0.89946	0.9587
MRI_FCWML006	4.607	0.98155	0.9269	0.90695	0.94517	0.97174	0.95978	0.91134	0.90966	0.97081
MRI_FCWML006	4.7315	0.96898	0.93802	0.91978	0.95739	0.97881	0.96902	0.92154	0.91966	0.98077
MRI_FCWML006	4.856	0.95373	0.94839	0.93192	0.9681	0.98484	0.97706	0.93146	0.92944	0.98861
MRI_FCWML006	4.9805	0.93614	0.95799	0.9433	0.97727	0.98987	0.98389	0.94105	0.93895	0.9944
MRI_FCWML006	5.1051	0.9165	0.96675	0.95386	0.98491	0.9939	0.98953	0.95023	0.94812	0.99818
MRI_FCWML006	5.2296	0.89511	0.97464	0.96354	0.99101	0.99694	0.99397	0.95894	0.95686	1
MRI_FCWML006	5.3541	0.87227	0.98158	0.97224	0.99556	0.99898	0.9972	0.96707	0.96508	0.99993
MRI_FCWML006	5.4786	0.84822	0.98751	0.9799	0.99855	1	0.99922	0.97454	0.97268	0.99804
MRI_FCWML006	5.6031	0.82321	0.99238	0.98643	1	0.99999	1	0.98124	0.97955	0.99438
MRI_FCWML006	5.7276	0.79747	0.99612	0.99177	0.9999	0.99893	0.99954	0.98706	0.98559	0.98903
MRI_FCWML006	5.8521	0.77119	0.99866	0.99585	0.99828	0.9968	0.99782	0.99192	0.99069	0.98207
MRI_FCWML006	5.9767	0.74457	0.99997	0.99861	0.99513	0.99358	0.99485	0.99572	0.99477	0.97356
MRI_FCWML006	6.1012	0.71777	1	1	0.9905	0.98925	0.99061	0.99838	0.99773	0.96359
MRI_FCWML006	6.2257	0.69094	0.99871	0.99998	0.9844	0.98381	0.98511	0.99983	0.9995	0.95223
MRI_FCWML006	6.3502	0.6642	0.99607	0.99852	0.97688	0.97725	0.97836	1	1	0.93957
MRI_FCWML006	6.4747	0.63767	0.99207	0.99561	0.96796	0.96955	0.97037	0.99885	0.99919	0.92568
MRI_FCWML006	6.5992	0.61144	0.98671	0.99124	0.95771	0.96075	0.96117	0.99633	0.99701	0.91065
MRI_FCWML006	6.7237	0.5856	0.97997	0.9854	0.94617	0.95083	0.95078	0.99241	0.99345	0.89457
MRI_FCWML006	6.8482	0.56021	0.97189	0.97813	0.93339	0.93982	0.93923	0.9871	0.98848	0.87751
MRI_FCWML006	6.9728	0.53533	0.96247	0.96943	0.91945	0.92775	0.92657	0.98037	0.98209	0.85956
MRI_FCWML006	7.0973	0.51101	0.95176	0.95934	0.90439	0.91464	0.91282	0.97225	0.97429	0.8408
MRI_FCWML006	7.2218	0.48728	0.93978	0.94791	0.88831	0.90054	0.89805	0.96275	0.96511	0.82132
MRI_FCWML006	7.3463	0.46417	0.92658	0.93518	0.87125	0.88547	0.88231	0.9519	0.95456	0.80119
MRI_FCWML006	7.4708	0.4417	0.91222	0.92121	0.8533	0.86949	0.86565	0.93974	0.94269	0.78049
MRI_FCWML006	7.5953	0.41988	0.89675	0.90607	0.83453	0.85265	0.84813	0.92632	0.92954	0.7593
MRI_FCWML006	7.7198	0.39872	0.88025	0.88982	0.81502	0.835	0.82981	0.91169	0.91517	0.73769
MRI_FCWML006	7.8444	0.37822	0.86276	0.87254	0.79483	0.8166	0.81077	0.89592	0.89963	0.71574
MRI_FCWML006	7.9689	0.35837	0.84437	0.85429	0.77405	0.7975	0.79105	0.87908	0.883	0.69351
MRI_FCWML006	8.0934	0.33917	0.82515	0.83516	0.75275	0.77778	0.77074	0.86123	0.86533	0.67106
MRI_FCWML006	8.2179	0.32061	0.80518	0.81523	0.73101	0.75748	0.7499	0.84245	0.84672	0.64847
MRI_FCWML006	8.3424	0.30267	0.78452	0.79458	0.70889	0.73668	0.72859	0.82281	0.82723	0.62579
MRI_FCWML006	8.4669	0.28535	0.76326	0.77328	0.68646	0.71544	0.70689	0.8024	0.80694	0.60308
MRI_FCWML006	8.5914	0.26863	0.74147	0.75142	0.66379	0.69382	0.68485	0.78129	0.78594	0.58039
MRI_FCWML006	8.716	0.25249	0.71922	0.72907	0.64096	0.67188	0.66254	0.75957	0.76431	0.55778
MRI_FCWML006	8.8405	0.23691	0.69659	0.70632	0.618	0.64969	0.64003	0.73731	0.74211	0.53528
MRI_FCWML006	8.965	0.22189	0.67365	0.68324	0.595	0.6273	0.61737	0.7146	0.71945	0.51294
MRI_FCWML006	9.0895	0.20739	0.65048	0.65989	0.572	0.60477	0.59462	0.6915	0.69638	0.4908
MRI_FCWML006	9.214	0.1934	0.62713	0.63636	0.54905	0.58216	0.57184	0.6681	0.67299	0.4689
MRI_FCWML006	9.3385	0.17991	0.60367	0.61271	0.52621	0.55952	0.54908	0.64447	0.64935	0.44727
MRI_FCWML006	9.463	0.1669	0.58017	0.58899	0.50352	0.5369	0.52638	0.62067	0.62553	0.42595
MRI_FCWML006	9.5875	0.15436	0.55667	0.56529	0.48103	0.51436	0.5038	0.59678	0.6016	0.40496
MRI_FCWML006	9.7121	0.14226	0.53324	0.54163	0.45876	0.49193	0.48138	0.57285	0.57762	0.38432
MRI_FCWML006	9.8366	0.13059	0.50993	0.5181	0.43677	0.46967	0.45916	0.54894	0.55366	0.36406
MRI_FCWML006	9.9611	0.11934	0.48679	0.49472	0.41508	0.4476	0.43718	0.52512	0.52977	0.3442
MRI_FCWML006	10.0856	0.1085	0.46385	0.47155	0.39373	0.42578	0.41548	0.50144	0.506	0.32475
MRI_FCWML006	10.2101	0.098046	0.44117	0.44864	0.37274	0.40422	0.39408	0.47793	0.4824	0.30573
MRI_FCWML006	10.3346	0.087975	0.41877	0.42601	0.35213	0.38298	0.37301	0.45466	0.45903	0.28716
MRI_FCWML006	10.4591	0.078274	0.3967	0.40371	0.33193	0.36207	0.35231	0.43166	0.43592	0.26904
MRI_FCWML006	10.5837	0.068932	0.37499	0.38177	0.31216	0.34152	0.332	0.40897	0.41312	0.25138
MRI_FCWML006	10.7082	0.05994	0.35365	0.36021	0.29283	0.32135	0.31209	0.38662	0.39066	0.23419
MRI_FCWML006	10.8327	0.051288	0.33273	0.33907	0.27395	0.30159	0.29261	0.36466	0.36857	0.21748
MRI_FCWML006	10.9572	0.042969	0.31224	0.31836	0.25555	0.28226	0.27357	0.3431	0.34688	0.20125
MRI_FCWML006	11.0817	0.034974	0.29221	0.29812	0.23763	0.26338	0.25499	0.32197	0.32562	0.1855
MRI_FCWML006	11.2062	0.027297	0.27264	0.27834	0.2202	0.24495	0.23688	0.30129	0.30481	0.17023
MRI_FCWML006	11.3307	0.01993	0.25356	0.25906	0.20327	0.22699	0.21926	0.28109	0.28448	0.15545
MRI_FCWML006	11.4553	0.012868	0.23498	0.24028	0.18683	0.20952	0.20212	0.26139	0.26464	0.14116
MRI_FCWML006	11.5798	0.0061039	0.2169	0.22202	0.1709	0.19254	0.18548	0.24219	0.2453	0.12735
MRI_FCWML006	11.7043	-0.00036701	0.19935	0.20427	0.15548	0.17605	0.16935	0.22351	0.22648	0.11402
MRI_FCWML006	11.8288	-0.0065504	0.18232	0.18706	0.14057	0.16007	0.15372	0.20536	0.2082	0.10117
MRI_FCWML006	11.9533	-0.012451	0.16582	0.17038	0.12616	0.1446	0.1386	0.18775	0.19045	0.088787
MRI_FCWML006	12.0778	-0.018074	0.14985	0.15425	0.11226	0.12964	0.124	0.17069	0.17326	0.076879
MRI_FCWML006	12.2023	-0.023424	0.13442	0.13865	0.098867	0.11519	0.1099	0.15417	0.15661	0.065436
MRI_FCWML006	12.3268	-0.028506	0.11953	0.12359	0.085976	0.10126	0.096315	0.13821	0.14052	0.054454
MRI_FCWML006	12.4514	-0.033323	0.10517	0.10908	0.073582	0.087838	0.083238	0.12281	0.12499	0.043925
MRI_FCWML006	12.5759	-0.037882	0.091349	0.095105	0.061683	0.074929	0.070667	0.10796	0.11001	0.033845
MRI_FCWML006	12.7004	-0.042185	0.078061	0.081668	0.050272	0.062528	0.058599	0.093668	0.095595	0.024206
MRI_FCWML006	12.8249	-0.046238	0.065303	0.068765	0.039344	0.050633	0.047029	0.079928	0.081733	0.015001
MRI_FCWML006	12.9494	-0.050044	0.053071	0.056391	0.028894	0.039239	0.035952	0.066738	0.068425	0.0062245
MRI_FCWML006	13.0739	-0.05361	0.041358	0.04454	0.018913	0.028341	0.025362	0.054094	0.055665	-0.0021322
MRI_FCWML006	13.1984	-0.056938	0.03016	0.033208	0.0093957	0.017933	0.015254	0.04199	0.04345	-0.010076
MRI_FCWML006	13.323	-0.060035	0.01947	0.022386	0.00033389	0.0080094	0.0056198	0.030421	0.031772	-0.017616
MRI_FCWML006	13.4475	-0.062904	0.0092803	0.012069	-0.0082802	-0.0014373	-0.003547	0.019381	0.020627	-0.024758
MRI_FCWML006	13.572	-0.065551	-0.00041583	0.0022482	-0.016455	-0.010414	-0.012254	0.0088626	0.010007	-0.031513
MRI_FCWML006	13.6965	-0.067981	-0.0096268	-0.0070846	-0.024198	-0.018929	-0.02051	-0.0011427	-9.713e-05	-0.037887
MRI_FCWML006	13.821	-0.070199	-0.018361	-0.015938	-0.031519	-0.02699	-0.028323	-0.010643	-0.0096921	-0.043889
MRI_FCWML006	13.9455	-0.072211	-0.026628	-0.024321	-0.038427	-0.034607	-0.035702	-0.019647	-0.018787	-0.049528
MRI_FCWML006	14.07	-0.074022	-0.034436	-0.032243	-0.04493	-0.041787	-0.042655	-0.028164	-0.027392	-0.054813
MRI_FCWML006	14.1946	-0.075637	-0.041796	-0.039713	-0.051038	-0.04854	-0.049193	-0.036204	-0.035516	-0.059752
MRI_FCWML006	14.3191	-0.077063	-0.048717	-0.046742	-0.05676	-0.054876	-0.055324	-0.043777	-0.04317	-0.064354
MRI_FCWML006	14.4436	-0.078305	-0.055209	-0.05334	-0.062107	-0.060805	-0.061059	-0.050893	-0.050363	-0.068629
MRI_FCWML006	14.5681	-0.079369	-0.061283	-0.059517	-0.067088	-0.066337	-0.066408	-0.057563	-0.057107	-0.072585
MRI_FCWML006	14.6926	-0.080261	-0.066949	-0.065285	-0.071712	-0.071481	-0.07138	-0.063798	-0.063412	-0.076232
MRI_FCWML006	14.8171	-0.080987	-0.072219	-0.070653	-0.07599	-0.076249	-0.075986	-0.06961	-0.069291	-0.079578
MRI_FCWML006	14.9416	-0.081554	-0.077103	-0.075632	-0.079932	-0.080652	-0.080237	-0.075009	-0.074753	-0.082634
MRI_FCWML006	15.0661	-0.081967	-0.081612	-0.080235	-0.083548	-0.084699	-0.084142	-0.080007	-0.079812	-0.085407
MRI_FCWML006	15.1907	-0.082234	-0.085757	-0.084471	-0.086848	-0.088402	-0.087713	-0.084616	-0.084478	-0.087908
MRI_FCWML006	15.3152	-0.082359	-0.08955	-0.088353	-0.089842	-0.091771	-0.090961	-0.088848	-0.088764	-0.090146
MRI_FCWML006	15.4397	-0.082351	-0.093002	-0.091891	-0.092541	-0.094819	-0.093895	-0.092714	-0.092681	-0.092129
MRI_FCWML006	15.5642	-0.082214	-0.096124	-0.095098	-0.094955	-0.097555	-0.096527	-0.096227	-0.096242	-0.093868
MRI_FCWML006	15.6887	-0.081956	-0.098929	-0.097984	-0.097094	-0.099991	-0.098868	-0.099399	-0.099459	-0.095372
MRI_FCWML006	15.8132	-0.081582	-0.10143	-0.10056	-0.098968	-0.10214	-0.10093	-0.10224	-0.10234	-0.096649
MRI_FCWML006	15.9377	-0.081099	-0.10363	-0.10284	-0.10059	-0.10401	-0.10272	-0.10477	-0.10491	-0.097709
MRI_FCWML006	16.0623	-0.080513	-0.10555	-0.10483	-0.10196	-0.10561	-0.10425	-0.10699	-0.10716	-0.098561
MRI_FCWML006	16.1868	-0.079831	-0.10719	-0.10655	-0.1031	-0.10695	-0.10553	-0.10891	-0.10912	-0.099214
MRI_FCWML006	16.3113	-0.079058	-0.10858	-0.108	-0.10402	-0.10806	-0.10658	-0.11056	-0.1108	-0.099678
MRI_FCWML006	16.4358	-0.078201	-0.10971	-0.1092	-0.10473	-0.10892	-0.10739	-0.11193	-0.11221	-0.099961
MRI_FCWML006	16.5603	-0.077264	-0.1106	-0.11016	-0.10522	-0.10957	-0.10799	-0.11305	-0.11335	-0.10007
MRI_FCWML006	16.6848	-0.076255	-0.11127	-0.11089	-0.10553	-0.11	-0.10839	-0.11392	-0.11425	-0.10002
MRI_FCWML006	16.8093	-0.075179	-0.11172	-0.1114	-0.10565	-0.11022	-0.10858	-0.11456	-0.11491	-0.09981
MRI_FCWML006	16.9339	-0.074041	-0.11197	-0.1117	-0.10559	-0.11026	-0.1086	-0.11497	-0.11534	-0.099456
MRI_FCWML006	17.0584	-0.072847	-0.11201	-0.1118	-0.10537	-0.11012	-0.10843	-0.11518	-0.11556	-0.098963
MRI_FCWML006	17.1829	-0.071602	-0.11188	-0.11172	-0.10499	-0.1098	-0.1081	-0.11518	-0.11558	-0.098341
MRI_FCWML006	17.3074	-0.070312	-0.11156	-0.11146	-0.10447	-0.10932	-0.10761	-0.11499	-0.11541	-0.097597
MRI_FCWML006	17.4319	-0.06898	-0.11109	-0.11103	-0.1038	-0.10869	-0.10697	-0.11462	-0.11505	-0.096739
MRI_FCWML006	17.5564	-0.067612	-0.11045	-0.11044	-0.103	-0.10792	-0.1062	-0.11409	-0.11453	-0.095774
MRI_FCWML006	17.6809	-0.066213	-0.10968	-0.10971	-0.10209	-0.10701	-0.10529	-0.11339	-0.11385	-0.094711
MRI_FCWML006	17.8054	-0.064786	-0.10876	-0.10883	-0.10106	-0.10598	-0.10427	-0.11255	-0.11301	-0.093555
MRI_FCWML006	17.93	-0.063337	-0.10772	-0.10783	-0.099922	-0.10484	-0.10313	-0.11157	-0.11204	-0.092316
MRI_FCWML006	18.0545	-0.061869	-0.10656	-0.10671	-0.09869	-0.10359	-0.10189	-0.11046	-0.11094	-0.090999
MRI_FCWML006	18.179	-0.060387	-0.1053	-0.10547	-0.097367	-0.10224	-0.10056	-0.10923	-0.10971	-0.089611
MRI_FCWML006	18.3035	-0.058893	-0.10393	-0.10414	-0.095963	-0.10079	-0.099131	-0.1079	-0.10838	-0.088158
MRI_FCWML006	18.428	-0.057391	-0.10247	-0.10271	-0.094484	-0.099272	-0.097628	-0.10646	-0.10694	-0.086648
MRI_FCWML006	18.5525	-0.055886	-0.10093	-0.10119	-0.092936	-0.097674	-0.096051	-0.10492	-0.10541	-0.085085
MRI_FCWML006	18.677	-0.054379	-0.099308	-0.099598	-0.091328	-0.096009	-0.094409	-0.10331	-0.10379	-0.083476
MRI_FCWML006	18.8016	-0.052875	-0.097619	-0.097932	-0.089664	-0.094283	-0.092708	-0.10161	-0.1021	-0.081827
MRI_FCWML006	18.9261	-0.051375	-0.095868	-0.096203	-0.087952	-0.092504	-0.090956	-0.09985	-0.10033	-0.080142
MRI_FCWML006	19.0506	-0.049882	-0.094063	-0.094417	-0.086198	-0.090678	-0.089157	-0.098025	-0.098505	-0.078427
MRI_FCWML006	19.1751	-0.0484	-0.092209	-0.092581	-0.084407	-0.08881	-0.087319	-0.096146	-0.096623	-0.076687
MRI_FCWML006	19.2996	-0.04693	-0.090314	-0.090701	-0.082584	-0.086908	-0.085447	-0.094219	-0.094692	-0.074927
MRI_FCWML006	19.4241	-0.045474	-0.088382	-0.088784	-0.080736	-0.084977	-0.083547	-0.092251	-0.092719	-0.073151
MRI_FCWML006	19.5486	-0.044034	-0.086421	-0.086835	-0.078867	-0.083022	-0.081623	-0.090248	-0.090711	-0.071363
MRI_FCWML006	19.6732	-0.042612	-0.084436	-0.084861	-0.076981	-0.081048	-0.079682	-0.088216	-0.088673	-0.069567
MRI_FCWML006	19.7977	-0.04121	-0.082431	-0.082866	-0.075084	-0.07906	-0.077728	-0.086161	-0.086611	-0.067768
MRI_FCWML006	19.9222	-0.039829	-0.080412	-0.080855	-0.07318	-0.077064	-0.075765	-0.084087	-0.084531	-0.065968
MRI_FCWML006	20.0467	-0.038471	-0.078384	-0.078833	-0.071272	-0.075063	-0.073797	-0.082001	-0.082438	-0.064172
MRI_FCWML006	20.1712	-0.037137	-0.07635	-0.076805	-0.069365	-0.073061	-0.07183	-0.079907	-0.080336	-0.062382
MRI_FCWML006	20.2957	-0.035828	-0.074316	-0.074776	-0.067462	-0.071063	-0.069865	-0.07781	-0.078231	-0.060601
MRI_FCWML006	20.4202	-0.034544	-0.072286	-0.072748	-0.065566	-0.069071	-0.067908	-0.075713	-0.076126	-0.058833
MRI_FCWML006	20.5447	-0.033288	-0.070262	-0.070726	-0.063682	-0.06709	-0.065961	-0.073621	-0.074026	-0.05708
MRI_FCWML006	20.6693	-0.032058	-0.068249	-0.068714	-0.06181	-0.065123	-0.064028	-0.071538	-0.071934	-0.055343
MRI_FCWML006	20.7938	-0.030857	-0.066249	-0.066714	-0.059955	-0.063172	-0.06211	-0.069466	-0.069853	-0.053626
MRI_FCWML006	20.9183	-0.029684	-0.064266	-0.06473	-0.058119	-0.061241	-0.060212	-0.06741	-0.067788	-0.051931
MRI_FCWML006	21.0428	-0.028541	-0.062302	-0.062764	-0.056304	-0.059331	-0.058335	-0.065373	-0.065742	-0.050258
MRI_FCWML006	21.1673	-0.027426	-0.06036	-0.06082	-0.054512	-0.057445	-0.056482	-0.063356	-0.063716	-0.048611
MRI_FCWML006	21.2918	-0.026342	-0.058443	-0.058899	-0.052746	-0.055585	-0.054655	-0.061363	-0.061714	-0.04699
MRI_FCWML006	21.4163	-0.025287	-0.056552	-0.057004	-0.051006	-0.053754	-0.052855	-0.059397	-0.059738	-0.045398
MRI_FCWML006	21.5409	-0.024261	-0.05469	-0.055137	-0.049295	-0.051952	-0.051084	-0.057458	-0.05779	-0.043834
MRI_FCWML006	21.6654	-0.023265	-0.052858	-0.0533	-0.047614	-0.050182	-0.049345	-0.05555	-0.055873	-0.042301
MRI_FCWML006	21.7899	-0.022299	-0.051058	-0.051493	-0.045964	-0.048444	-0.047637	-0.053674	-0.053987	-0.040799
MRI_FCWML006	21.9144	-0.021363	-0.04929	-0.04972	-0.044347	-0.04674	-0.045963	-0.051831	-0.052135	-0.039328
MRI_FCWML006	22.0389	-0.020456	-0.047558	-0.04798	-0.042763	-0.045072	-0.044323	-0.050023	-0.050318	-0.037891
MRI_FCWML006	22.1634	-0.019578	-0.045861	-0.046276	-0.041214	-0.043439	-0.042718	-0.048251	-0.048537	-0.036487
MRI_FCWML006	22.2879	-0.018728	-0.0442	-0.044608	-0.039699	-0.041843	-0.04115	-0.046516	-0.046793	-0.035116
MRI_FCWML006	22.4125	-0.017907	-0.042576	-0.042976	-0.03822	-0.040284	-0.039618	-0.044819	-0.045087	-0.03378
MRI_FCWML006	22.537	-0.017114	-0.040991	-0.041383	-0.036777	-0.038763	-0.038123	-0.043161	-0.043421	-0.032478
MRI_FCWML006	22.6615	-0.016349	-0.039444	-0.039827	-0.035371	-0.037281	-0.036666	-0.041543	-0.041794	-0.031211
MRI_FCWML006	22.786	-0.015611	-0.037936	-0.03831	-0.034001	-0.035837	-0.035247	-0.039964	-0.040207	-0.029979
MRI_FCWML006	22.9105	-0.014899	-0.036467	-0.036833	-0.032668	-0.034431	-0.033866	-0.038426	-0.03866	-0.028781
MRI_FCWML006	23.035	-0.014214	-0.035037	-0.035394	-0.031371	-0.033065	-0.032523	-0.036928	-0.037154	-0.027618
MRI_FCWML006	23.1595	-0.013554	-0.033647	-0.033995	-0.030112	-0.031737	-0.031217	-0.035471	-0.035689	-0.026489
MRI_FCWML006	23.284	-0.012919	-0.032296	-0.032635	-0.028889	-0.030448	-0.02995	-0.034055	-0.034265	-0.025394
MRI_FCWML006	23.4086	-0.012309	-0.030985	-0.031314	-0.027703	-0.029197	-0.028721	-0.032679	-0.032881	-0.024334
MRI_FCWML006	23.5331	-0.011722	-0.029712	-0.030033	-0.026553	-0.027985	-0.027529	-0.031344	-0.031539	-0.023307
MRI_FCWML006	23.6576	-0.011159	-0.028479	-0.02879	-0.025439	-0.026811	-0.026375	-0.03005	-0.030237	-0.022313
MRI_FCWML006	23.7821	-0.010619	-0.027284	-0.027586	-0.024361	-0.025674	-0.025257	-0.028795	-0.028975	-0.021352
MRI_FCWML006	23.9066	-0.0101	-0.026127	-0.02642	-0.023317	-0.024574	-0.024176	-0.02758	-0.027753	-0.020424
MRI_FCWML006	24.0311	-0.009603	-0.025008	-0.025292	-0.022309	-0.023511	-0.023131	-0.026404	-0.02657	-0.019527
MRI_FCWML006	24.1556	-0.0091268	-0.023926	-0.024201	-0.021335	-0.022484	-0.022121	-0.025267	-0.025427	-0.018662
MRI_FCWML006	24.2802	-0.0086708	-0.022881	-0.023147	-0.020395	-0.021492	-0.021146	-0.024168	-0.024321	-0.017827
MRI_FCWML006	24.4047	-0.0082343	-0.021872	-0.02213	-0.019487	-0.020536	-0.020206	-0.023107	-0.023254	-0.017023
MRI_FCWML006	24.5292	-0.0078168	-0.020899	-0.021148	-0.018612	-0.019613	-0.019299	-0.022083	-0.022224	-0.016248
MRI_FCWML006	24.6537	-0.0074176	-0.01996	-0.0202	-0.017769	-0.018725	-0.018425	-0.021095	-0.02123	-0.015502
MRI_FCWML006	24.7782	-0.0070361	-0.019056	-0.019288	-0.016957	-0.017869	-0.017583	-0.020143	-0.020272	-0.014785
MRI_FCWML006	24.9027	-0.0066718	-0.018185	-0.018408	-0.016176	-0.017045	-0.016773	-0.019226	-0.019349	-0.014094
MRI_FCWML006	25.0272	-0.006324	-0.017346	-0.017562	-0.015424	-0.016252	-0.015993	-0.018343	-0.018461	-0.013431
MRI_FCWML006	25.1518	-0.0059921	-0.01654	-0.016747	-0.014701	-0.01549	-0.015244	-0.017493	-0.017606	-0.012794
MRI_FCWML006	25.2763	-0.0056755	-0.015765	-0.015964	-0.014007	-0.014758	-0.014524	-0.016676	-0.016784	-0.012182
MRI_FCWML006	25.4008	-0.0053738	-0.01502	-0.015212	-0.01334	-0.014055	-0.013833	-0.015891	-0.015994	-0.011595
MRI_FCWML006	25.5253	-0.0050863	-0.014304	-0.014489	-0.0127	-0.013381	-0.013169	-0.015137	-0.015235	-0.011033
MRI_FCWML006	25.6498	-0.0048125	-0.013618	-0.013795	-0.012086	-0.012734	-0.012533	-0.014412	-0.014507	-0.010493
MRI_FCWML006	25.7743	-0.0045519	-0.012959	-0.013129	-0.011498	-0.012113	-0.011922	-0.013718	-0.013808	-0.0099764
MRI_FCWML006	25.8988	-0.0043038	-0.012328	-0.012491	-0.010934	-0.011519	-0.011337	-0.013051	-0.013137	-0.0094815
MRI_FCWML006	26.0233	-0.0040679	-0.011723	-0.011879	-0.010393	-0.010949	-0.010777	-0.012413	-0.012494	-0.0090079
MRI_FCWML006	26.1479	-0.0038437	-0.011143	-0.011293	-0.009876	-0.010404	-0.010241	-0.011801	-0.011879	-0.0085549
MRI_FCWML006	26.2724	-0.0036306	-0.010588	-0.010732	-0.0093811	-0.0098822	-0.0097276	-0.011215	-0.011289	-0.0081217
MRI_FCWML006	26.3969	-0.0034282	-0.010057	-0.010195	-0.0089078	-0.0093834	-0.0092369	-0.010654	-0.010725	-0.0077077
MRI_FCWML006	26.5214	-0.003236	-0.0095496	-0.0096815	-0.0084553	-0.0089065	-0.0087677	-0.010118	-0.010185	-0.0073122
MRI_FCWML006	26.6459	-0.0030535	-0.0090643	-0.0091905	-0.008023	-0.0084509	-0.0083194	-0.0096053	-0.0096693	-0.0069347
MRI_FCWML006	26.7704	-0.0028805	-0.0086006	-0.0087212	-0.0076101	-0.0080158	-0.0078913	-0.0091153	-0.0091762	-0.0065743
MRI_FCWML006	26.8949	-0.0027164	-0.0081577	-0.008273	-0.007216	-0.0076004	-0.0074826	-0.0086472	-0.0087051	-0.0062306
MRI_FCWML006	27.0195	-0.0025608	-0.007735	-0.0078451	-0.0068399	-0.0072041	-0.0070926	-0.0082003	-0.0082553	-0.0059028
MRI_FCWML006	27.144	-0.0024134	-0.0073317	-0.0074368	-0.0064812	-0.0068261	-0.0067207	-0.0077738	-0.0078261	-0.0055904
MRI_FCWML006	27.2685	-0.0022738	-0.006947	-0.0070473	-0.0061393	-0.0064658	-0.0063661	-0.007367	-0.0074166	-0.0052928
MRI_FCWML006	27.393	-0.0021415	-0.0065803	-0.006676	-0.0058135	-0.0061225	-0.0060282	-0.0069791	-0.0070262	-0.0050094
MRI_FCWML006	27.5175	-0.0020164	-0.0062308	-0.0063221	-0.0055031	-0.0057955	-0.0057064	-0.0066094	-0.0066541	-0.0047396
MRI_FCWML006	27.642	-0.001898	-0.005898	-0.005985	-0.0052076	-0.0054841	-0.0054	-0.0062572	-0.0062996	-0.0044829
MRI_FCWML006	27.7665	-0.0017861	-0.0055811	-0.005664	-0.0049264	-0.0051878	-0.0051084	-0.0059218	-0.005962	-0.0042388
MRI_FCWML006	27.8911	-0.0016802	-0.0052796	-0.0053585	-0.0046589	-0.004906	-0.004831	-0.0056026	-0.0056407	-0.0040067
MRI_FCWML006	28.0156	-0.0015801	-0.0049927	-0.0050678	-0.0044045	-0.0046379	-0.0045671	-0.0052989	-0.005335	-0.0037861
MRI_FCWML006	28.1401	-0.0014856	-0.0047199	-0.0047913	-0.0041626	-0.0043832	-0.0043164	-0.00501	-0.0050442	-0.0035765
MRI_FCWML006	28.2646	-0.0013964	-0.0044606	-0.0045285	-0.0039329	-0.0041411	-0.0040781	-0.0047354	-0.0047678	-0.0033775
MRI_FCWML006	28.3891	-0.0013121	-0.0042142	-0.0042788	-0.0037146	-0.0039112	-0.0038518	-0.0044744	-0.0045051	-0.0031886
MRI_FCWML006	28.5136	-0.0012325	-0.0039803	-0.0040416	-0.0035074	-0.0036929	-0.003637	-0.0042265	-0.0042555	-0.0030094
MRI_FCWML006	28.6381	-0.0011575	-0.0037581	-0.0038164	-0.0033108	-0.0034858	-0.003433	-0.0039911	-0.0040186	-0.0028394
MRI_FCWML006	28.7626	-0.0010867	-0.0035473	-0.0036026	-0.0031242	-0.0032893	-0.0032396	-0.0037677	-0.0037936	-0.0026782
MRI_FCWML006	28.8872	-0.00102	-0.0033473	-0.0033998	-0.0029473	-0.0031029	-0.0030561	-0.0035557	-0.0035802	-0.0025254
MRI_FCWML006	29.0117	-0.00095713	-0.0031576	-0.0032074	-0.0027795	-0.0029262	-0.0028822	-0.0033546	-0.0033778	-0.0023806
MRI_FCWML006	29.1362	-0.00089788	-0.0029778	-0.003025	-0.0026206	-0.0027588	-0.0027173	-0.003164	-0.0031859	-0.0022435
MRI_FCWML006	29.2607	-0.00084207	-0.0028074	-0.0028522	-0.00247	-0.0026002	-0.0025612	-0.0029833	-0.003004	-0.0021137
MRI_FCWML006	29.3852	-0.00078952	-0.002646	-0.0026884	-0.0023274	-0.00245	-0.0024133	-0.0028121	-0.0028316	-0.0019908
MRI_FCWML006	29.5097	-0.00074006	-0.0024932	-0.0025334	-0.0021924	-0.0023079	-0.0022733	-0.0026499	-0.0026684	-0.0018745
MRI_FCWML006	29.6342	-0.00069352	-0.0023485	-0.0023865	-0.0020647	-0.0021733	-0.0021409	-0.0024965	-0.0025139	-0.0017646
MRI_FCWML006	29.7588	-0.00064973	-0.0022116	-0.0022476	-0.0019438	-0.0020461	-0.0020156	-0.0023512	-0.0023676	-0.0016606
MRI_FCWML006	29.8833	-0.00060856	-0.0020821	-0.0021161	-0.0018296	-0.0019257	-0.0018971	-0.0022137	-0.0022292	-0.0015623
MRI_FCWML006	30.0078	-0.00056985	-0.0019596	-0.0019918	-0.0017215	-0.001812	-0.001785	-0.0020837	-0.0020983	-0.0014695
MRI_FCWML006	30.1323	-0.00053346	-0.0018438	-0.0018743	-0.0016194	-0.0017045	-0.0016792	-0.0019608	-0.0019746	-0.0013818
MRI_FCWML006	30.2568	-0.00049928	-0.0017344	-0.0017632	-0.001523	-0.0016029	-0.0015792	-0.0018447	-0.0018577	-0.001299
MRI_FCWML006	30.3813	-0.00046717	-0.001631	-0.0016583	-0.0014319	-0.001507	-0.0014847	-0.0017349	-0.0017472	-0.0012208
MRI_FCWML006	30.5058	-0.00043702	-0.0015334	-0.0015591	-0.0013459	-0.0014164	-0.0013955	-0.0016313	-0.0016428	-0.001147
MRI_FCWML006	30.6304	-0.00040872	-0.0014413	-0.0014656	-0.0012647	-0.001331	-0.0013113	-0.0015334	-0.0015442	-0.0010774
MRI_FCWML006	30.7549	-0.00038215	-0.0013543	-0.0013772	-0.0011881	-0.0012503	-0.0012319	-0.001441	-0.0014512	-0.0010118
MRI_FCWML006	30.8794	-0.00035723	-0.0012722	-0.0012939	-0.0011159	-0.0011743	-0.001157	-0.0013539	-0.0013634	-0.00094989
MRI_FCWML006	31.0039	-0.00033386	-0.0011948	-0.0012153	-0.0010478	-0.0011026	-0.0010864	-0.0012716	-0.0012806	-0.00089156
MRI_FCWML006	31.1284	-0.00031194	-0.0011219	-0.0011411	-0.00098355	-0.001035	-0.0010198	-0.0011941	-0.0012026	-0.00083661
MRI_FCWML006	31.2529	-0.00029139	-0.0010531	-0.0010712	-0.00092304	-0.00097129	-0.00095707	-0.001121	-0.0011289	-0.00078485
MRI_FCWML006	31.3774	-0.00027213	-0.00098826	-0.0010054	-0.00086604	-0.00091129	-0.00089797	-0.0010521	-0.0010596	-0.00073611
MRI_FCWML006	31.5019	-0.00025409	-0.0009272	-0.00094332	-0.00081236	-0.00085478	-0.0008423	-0.00098717	-0.00099421	-0.00069023
MRI_FCWML006	31.6265	-0.00023719	-0.00086969	-0.00088488	-0.00076181	-0.00080157	-0.00078989	-0.00092604	-0.00093265	-0.00064705
MRI_FCWML006	31.751	-0.00022136	-0.00081555	-0.00082985	-0.00071424	-0.0007515	-0.00074056	-0.00086847	-0.00087468	-0.00060642
MRI_FCWML006	31.8755	-0.00020655	-0.0007646	-0.00077805	-0.00066947	-0.00070438	-0.00069414	-0.00081429	-0.00082011	-0.00056821
MRI_FCWML006	32	-0.00019268	-0.00071665	-0.00072931	-0.00062736	-0.00066005	-0.00065048	-0.00076329	-0.00076877	-0.00053228
MRI_FCWML007	0.12451	0	0	0	0	0	0	0	0	0
MRI_FCWML007	0.24903	5.5493e-06	6.0661e-06	3.4612e-06	5.3641e-06	4.7161e-06	6.7072e-06	1.6225e-06	7.5396e-06	7.2829e-06
MRI_FCWML007	0.37354	0.00012786	0.00013976	8.0687e-05	0.00012477	0.00011041	0.00015274	4.8213e-05	0.00016993	0.00016566
MRI_FCWML007	0.49805	0.00074963	0.0008194	0.00047735	0.00073686	0.00065533	0.00088735	0.000332	0.00097911	0.00096149
MRI_FCWML007	0.62257	0.0025165	0.0027507	0.0016148	0.0024891	0.002223	0.0029552	0.0012572	0.003237	0.0031995
MRI_FCWML007	0.74708	0.006231	0.0068108	0.0040261	0.0061978	0.0055558	0.0072645	0.0034311	0.0079042	0.0078592
MRI_FCWML007	0.8716	0.012736	0.013921	0.0082811	0.012733	0.011453	0.014749	0.007613	0.015946	0.015945
MRI_FCWML007	0.99611	0.022814	0.024936	0.014922	0.022918	0.020678	0.026253	0.014644	0.028213	0.028364
MRI_FCWML007	1.1206	0.037118	0.040571	0.024412	0.037456	0.033894	0.042457	0.025373	0.045363	0.045841
MRI_FCWML007	1.2451	0.056126	0.061345	0.037106	0.056878	0.05161	0.06383	0.04059	0.067817	0.068876
MRI_FCWML007	1.3696	0.080114	0.087559	0.053239	0.081513	0.074158	0.090608	0.060953	0.095745	0.097709
MRI_FCWML007	1.4942	0.10914	0.11926	0.072936	0.11146	0.10166	0.12278	0.086894	0.12906	0.13231
MRI_FCWML007	1.6187	0.14307	0.15625	0.096224	0.14657	0.13404	0.16009	0.11857	0.16746	0.17236
MRI_FCWML007	1.7432	0.18154	0.19812	0.12304	0.18651	0.17103	0.2021	0.15588	0.21042	0.21735
MRI_FCWML007	1.8677	0.22409	0.24425	0.15326	0.23074	0.21219	0.24817	0.19843	0.25728	0.26654
MRI_FCWML007	1.9922	0.27008	0.29392	0.18665	0.27859	0.25697	0.29758	0.24564	0.30727	0.31908
MRI_FCWML007	2.1167	0.31884	0.34629	0.22294	0.32931	0.30472	0.34952	0.29677	0.35955	0.37405
MRI_FCWML007	2.2412	0.36962	0.40051	0.26181	0.38208	0.35472	0.40312	0.35093	0.41328	0.43047
MRI_FCWML007	2.3658	0.42166	0.45567	0.30287	0.43606	0.40624	0.45755	0.40721	0.46762	0.48741
MRI_FCWML007	2.4903	0.47423	0.51094	0.34573	0.49045	0.45854	0.51199	0.46464	0.52175	0.54394
MRI_FCWML007	2.6148	0.5266	0.56551	0.38993	0.54445	0.5109	0.56567	0.52227	0.57494	0.59923
MRI_FCWML007	2.7393	0.57811	0.61863	0.43505	0.59734	0.56265	0.6179	0.57919	0.62651	0.65252
MRI_FCWML007	2.8638	0.62815	0.66965	0.48062	0.64846	0.61316	0.66805	0.63456	0.67589	0.70317
MRI_FCWML007	2.9883	0.67619	0.718	0.52619	0.69725	0.66187	0.7156	0.68763	0.72258	0.75062
MRI_FCWML007	3.1128	0.72176	0.76321	0.57134	0.7432	0.70829	0.76011	0.73773	0.76616	0.79443
MRI_FCWML007	3.2374	0.76447	0.8049	0.61565	0.78591	0.75199	0.80121	0.78429	0.80633	0.83427
MRI_FCWML007	3.3619	0.80401	0.84277	0.65873	0.82506	0.79263	0.83865	0.82685	0.84283	0.86989
MRI_FCWML007	3.4864	0.84012	0.87662	0.70022	0.86041	0.82992	0.87224	0.86505	0.87552	0.90114
MRI_FCWML007	3.6109	0.87264	0.90631	0.73979	0.8918	0.86366	0.90185	0.89864	0.90431	0.92797
MRI_FCWML007	3.7354	0.90143	0.9318	0.77716	0.91912	0.8937	0.92744	0.92744	0.92915	0.95036
MRI_FCWML007	3.8599	0.92645	0.95308	0.81208	0.94235	0.91995	0.94901	0.95137	0.95009	0.9684
MRI_FCWML007	3.9844	0.94769	0.97022	0.84433	0.96151	0.94238	0.96662	0.97043	0.96719	0.9822
MRI_FCWML007	4.1089	0.96518	0.98332	0.87375	0.97667	0.961	0.98038	0.98467	0.98057	0.99193
MRI_FCWML007	4.2335	0.97899	0.99253	0.90019	0.98794	0.97586	0.99042	0.99423	0.99036	0.99779
MRI_FCWML007	4.358	0.98924	0.99802	0.92357	0.99546	0.98706	0.9969	0.99927	0.99674	1
MRI_FCWML007	4.4825	0.99605	1	0.94382	0.99942	0.99471	1	1	0.99989	0.99881
MRI_FCWML007	4.607	0.99958	0.99868	0.96091	1	0.99897	0.99993	0.99668	1	0.99446
MRI_FCWML007	4.7315	1	0.99429	0.97485	0.99741	1	0.99691	0.98957	0.99729	0.98723
MRI_FCWML007	4.856	0.9975	0.98707	0.98565	0.99188	0.99798	0.99114	0.97898	0.99196	0.97738
MRI_FCWML007	4.9805	0.99227	0.97726	0.99339	0.98363	0.9931	0.98285	0.96519	0.98423	0.96517
MRI_FCWML007	5.1051	0.98451	0.9651	0.99814	0.97289	0.98557	0.97227	0.94852	0.9743	0.95084
MRI_FCWML007	5.2296	0.97441	0.95083	1	0.95989	0.97559	0.9596	0.92928	0.96239	0.93466
MRI_FCWML007	5.3541	0.96219	0.93467	0.99908	0.94485	0.96336	0.94506	0.90778	0.94869	0.91684
MRI_FCWML007	5.4786	0.94804	0.91685	0.99551	0.928	0.9491	0.92886	0.88431	0.93339	0.89762
MRI_FCWML007	5.6031	0.93215	0.89758	0.98943	0.90954	0.933	0.91119	0.85916	0.91667	0.87721
MRI_FCWML007	5.7276	0.9147	0.87706	0.98099	0.88969	0.91526	0.89224	0.83261	0.89871	0.85579
MRI_FCWML007	5.8521	0.89589	0.85548	0.97035	0.86863	0.89607	0.87218	0.80492	0.87967	0.83354
MRI_FCWML007	5.9767	0.87588	0.83301	0.95767	0.84654	0.87562	0.85118	0.77634	0.8597	0.81064
MRI_FCWML007	6.1012	0.85485	0.80983	0.94311	0.82361	0.85407	0.82939	0.74709	0.83894	0.78723
MRI_FCWML007	6.2257	0.83293	0.78607	0.92684	0.79999	0.83161	0.80695	0.71739	0.81753	0.76345
MRI_FCWML007	6.3502	0.81028	0.76189	0.90903	0.77582	0.80837	0.784	0.68743	0.79558	0.73942
MRI_FCWML007	6.4747	0.78704	0.73741	0.88982	0.75125	0.78451	0.76065	0.65739	0.77321	0.71525
MRI_FCWML007	6.5992	0.76333	0.71273	0.86939	0.72639	0.76017	0.73702	0.62742	0.75052	0.69104
MRI_FCWML007	6.7237	0.73928	0.68798	0.84788	0.70137	0.73547	0.71321	0.59767	0.7276	0.66688
MRI_FCWML007	6.8482	0.71497	0.66323	0.82544	0.67628	0.71052	0.6893	0.56826	0.70454	0.64284
MRI_FCWML007	6.9728	0.69053	0.63858	0.80222	0.65123	0.68543	0.66538	0.53929	0.68141	0.61899
MRI_FCWML007	7.0973	0.66603	0.6141	0.77834	0.62628	0.6603	0.64153	0.51087	0.65828	0.59539
MRI_FCWML007	7.2218	0.64155	0.58984	0.75395	0.60151	0.63522	0.6178	0.48308	0.63522	0.57208
MRI_FCWML007	7.3463	0.61718	0.56587	0.72915	0.577	0.61027	0.59425	0.45597	0.61227	0.54911
MRI_FCWML007	7.4708	0.59298	0.54224	0.70407	0.55279	0.58551	0.57094	0.4296	0.58949	0.52652
MRI_FCWML007	7.5953	0.56899	0.51898	0.6788	0.52894	0.561	0.54792	0.40402	0.56692	0.50432
MRI_FCWML007	7.7198	0.54529	0.49613	0.65345	0.50548	0.53681	0.52521	0.37926	0.5446	0.48255
MRI_FCWML007	7.8444	0.52191	0.47373	0.6281	0.48246	0.51298	0.50285	0.35534	0.52257	0.46122
MRI_FCWML007	7.9689	0.49889	0.45179	0.60284	0.4599	0.48956	0.48087	0.33227	0.50084	0.44036
MRI_FCWML007	8.0934	0.47626	0.43034	0.57773	0.43783	0.46657	0.4593	0.31008	0.47946	0.41996
MRI_FCWML007	8.2179	0.45406	0.40938	0.55285	0.41626	0.44405	0.43815	0.28875	0.45843	0.40004
MRI_FCWML007	8.3424	0.43231	0.38893	0.52826	0.39522	0.42202	0.41745	0.26828	0.43779	0.3806
MRI_FCWML007	8.4669	0.41103	0.36901	0.50401	0.37472	0.40051	0.3972	0.24867	0.41753	0.36164
MRI_FCWML007	8.5914	0.39023	0.34961	0.48014	0.35475	0.37952	0.37741	0.2299	0.39769	0.34317
MRI_FCWML007	8.716	0.36994	0.33073	0.4567	0.33533	0.35908	0.3581	0.21196	0.37826	0.32519
MRI_FCWML007	8.8405	0.35015	0.31238	0.43372	0.31647	0.33919	0.33926	0.19482	0.35927	0.30769
MRI_FCWML007	8.965	0.33088	0.29456	0.41123	0.29815	0.31985	0.3209	0.17846	0.3407	0.29067
MRI_FCWML007	9.0895	0.31214	0.27725	0.38926	0.28038	0.30107	0.30303	0.16287	0.32257	0.27412
MRI_FCWML007	9.214	0.29391	0.26047	0.36783	0.26316	0.28286	0.28564	0.14801	0.30489	0.25803
MRI_FCWML007	9.3385	0.27621	0.2442	0.34695	0.24648	0.2652	0.26873	0.13386	0.28765	0.24242
MRI_FCWML007	9.463	0.25903	0.22843	0.32664	0.23032	0.24809	0.2523	0.1204	0.27086	0.22725
MRI_FCWML007	9.5875	0.24238	0.21316	0.30691	0.2147	0.23154	0.23635	0.1076	0.25452	0.21254
MRI_FCWML007	9.7121	0.22624	0.19839	0.28776	0.19959	0.21553	0.22087	0.095422	0.23862	0.19827
MRI_FCWML007	9.8366	0.21061	0.18409	0.26919	0.18499	0.20006	0.20586	0.083854	0.22316	0.18443
MRI_FCWML007	9.9611	0.19549	0.17027	0.25121	0.1709	0.18512	0.19131	0.072864	0.20815	0.17102
MRI_FCWML007	10.0856	0.18086	0.15691	0.23382	0.15729	0.17071	0.17722	0.062429	0.19357	0.15804
MRI_FCWML007	10.2101	0.16673	0.14401	0.21701	0.14416	0.1568	0.16358	0.052523	0.17943	0.14546
MRI_FCWML007	10.3346	0.15309	0.13156	0.20078	0.13151	0.14339	0.15039	0.043123	0.16573	0.1333
MRI_FCWML007	10.4591	0.13992	0.11954	0.18512	0.11931	0.13048	0.13763	0.034207	0.15245	0.12153
MRI_FCWML007	10.5837	0.12722	0.10796	0.17002	0.10756	0.11805	0.12531	0.025753	0.1396	0.11016
MRI_FCWML007	10.7082	0.11498	0.096795	0.15548	0.09626	0.1061	0.11341	0.01774	0.12717	0.099181
MRI_FCWML007	10.8327	0.10319	0.086044	0.14148	0.085387	0.094599	0.10193	0.010148	0.11515	0.08858
MRI_FCWML007	10.9572	0.091848	0.075697	0.12803	0.074936	0.083555	0.090863	0.00296	0.10355	0.078354
MRI_FCWML007	11.0817	0.080939	0.065746	0.11509	0.064897	0.072951	0.080201	-0.0038429	0.09235	0.068498
MRI_FCWML007	11.2062	0.070455	0.056183	0.10268	0.055261	0.062779	0.069938	-0.010277	0.081552	0.059005
MRI_FCWML007	11.3307	0.06039	0.047001	0.090763	0.046019	0.053027	0.060068	-0.016357	0.071149	0.04987
MRI_FCWML007	11.4553	0.050733	0.038192	0.079342	0.037163	0.043687	0.050583	-0.022098	0.061137	0.041089
MRI_FCWML007	11.5798	0.041477	0.029748	0.068403	0.028683	0.034748	0.041477	-0.027514	0.05151	0.032654
MRI_FCWML007	11.7043	0.032613	0.021663	0.057933	0.020573	0.026202	0.032744	-0.032618	0.042263	0.024562
MRI_FCWML007	11.8288	0.024134	0.013929	0.047922	0.012823	0.018039	0.024378	-0.037421	0.03339	0.016806
MRI_FCWML007	11.9533	0.016031	0.0065396	0.038357	0.0054257	0.010249	0.016371	-0.041935	0.024887	0.0093825
MRI_FCWML007	12.0778	0.0082964	-0.00051177	0.029228	-0.0016263	0.0028251	0.0087187	-0.046171	0.016746	0.0022855
MRI_FCWML007	12.2023	0.00092232	-0.0072319	0.020523	-0.0083407	-0.0042424	0.0014135	-0.050138	0.0089633	-0.0044899
MRI_FCWML007	12.3268	-0.0060988	-0.013627	0.012232	-0.014725	-0.010962	-0.0055506	-0.053846	0.0015326	-0.010949
MRI_FCWML007	12.4514	-0.012775	-0.019704	0.0043423	-0.020786	-0.017341	-0.01218	-0.057303	-0.0055519	-0.017096
MRI_FCWML007	12.5759	-0.019113	-0.02547	-0.0031552	-0.026531	-0.023388	-0.01848	-0.060518	-0.012296	-0.022937
MRI_FCWML007	12.7004	-0.025121	-0.030929	-0.010271	-0.031967	-0.029112	-0.024458	-0.0635	-0.018705	-0.028477
MRI_FCWML007	12.8249	-0.030805	-0.036089	-0.017016	-0.037101	-0.034519	-0.03012	-0.066255	-0.024787	-0.033721
MRI_FCWML007	12.9494	-0.036174	-0.040956	-0.0234	-0.041939	-0.039617	-0.035472	-0.06879	-0.030545	-0.038675
MRI_FCWML007	13.0739	-0.041235	-0.045537	-0.029433	-0.046489	-0.044415	-0.040521	-0.071114	-0.035988	-0.043344
MRI_FCWML007	13.1984	-0.045994	-0.049836	-0.035124	-0.050758	-0.048919	-0.045272	-0.073232	-0.04112	-0.047733
MRI_FCWML007	13.323	-0.05046	-0.053862	-0.040483	-0.054751	-0.053138	-0.049733	-0.075151	-0.045949	-0.051848
MRI_FCWML007	13.4475	-0.054638	-0.05762	-0.045518	-0.058476	-0.057077	-0.05391	-0.076878	-0.050481	-0.055695
MRI_FCWML007	13.572	-0.058537	-0.061116	-0.05024	-0.06194	-0.060745	-0.057809	-0.078418	-0.054722	-0.059279
MRI_FCWML007	13.6965	-0.062163	-0.064358	-0.054657	-0.065149	-0.06415	-0.061437	-0.079778	-0.05868	-0.062607
MRI_FCWML007	13.821	-0.065525	-0.067351	-0.058778	-0.06811	-0.067297	-0.064802	-0.080963	-0.06236	-0.065685
MRI_FCWML007	13.9455	-0.068628	-0.070102	-0.062612	-0.070829	-0.070195	-0.067909	-0.081981	-0.065771	-0.068519
MRI_FCWML007	14.07	-0.07148	-0.072618	-0.066166	-0.073314	-0.07285	-0.070765	-0.082835	-0.068918	-0.071115
MRI_FCWML007	14.1946	-0.074088	-0.074905	-0.06945	-0.075572	-0.07527	-0.073378	-0.083533	-0.071809	-0.07348
MRI_FCWML007	14.3191	-0.07646	-0.07697	-0.072472	-0.077609	-0.077462	-0.075755	-0.08408	-0.074452	-0.075621
MRI_FCWML007	14.4436	-0.078603	-0.07882	-0.07524	-0.079432	-0.079434	-0.077902	-0.084482	-0.076852	-0.077543
MRI_FCWML007	14.5681	-0.080525	-0.080463	-0.077762	-0.081047	-0.081192	-0.079827	-0.084744	-0.079019	-0.079254
MRI_FCWML007	14.6926	-0.082231	-0.081903	-0.080046	-0.082463	-0.082743	-0.081536	-0.084872	-0.080958	-0.08076
MRI_FCWML007	14.8171	-0.083731	-0.08315	-0.0821	-0.083686	-0.084095	-0.083038	-0.084872	-0.082678	-0.082069
MRI_FCWML007	14.9416	-0.08503	-0.084209	-0.083933	-0.084723	-0.085255	-0.084339	-0.084749	-0.084186	-0.083188
MRI_FCWML007	15.0661	-0.086137	-0.085087	-0.085552	-0.085581	-0.086231	-0.085447	-0.08451	-0.08549	-0.084122
MRI_FCWML007	15.1907	-0.087059	-0.085793	-0.086964	-0.086267	-0.087028	-0.086369	-0.084159	-0.086597	-0.08488
MRI_FCWML007	15.3152	-0.087803	-0.086332	-0.088178	-0.086788	-0.087655	-0.087112	-0.083702	-0.087514	-0.085469
MRI_FCWML007	15.4397	-0.088376	-0.086711	-0.089202	-0.087151	-0.088119	-0.087684	-0.083145	-0.08825	-0.085895
MRI_FCWML007	15.5642	-0.088786	-0.086938	-0.090042	-0.087362	-0.088426	-0.088091	-0.082493	-0.088812	-0.086166
MRI_FCWML007	15.6887	-0.08904	-0.08702	-0.090706	-0.08743	-0.088584	-0.088342	-0.081751	-0.089206	-0.086288
MRI_FCWML007	15.8132	-0.089144	-0.086963	-0.091203	-0.08736	-0.0886	-0.088443	-0.080926	-0.089442	-0.08627
MRI_FCWML007	15.9377	-0.089107	-0.086775	-0.091538	-0.08716	-0.08848	-0.088402	-0.080022	-0.089526	-0.086117
MRI_FCWML007	16.0623	-0.088936	-0.086462	-0.09172	-0.086836	-0.088231	-0.088225	-0.079045	-0.089466	-0.085837
MRI_FCWML007	16.1868	-0.088636	-0.086031	-0.091756	-0.086395	-0.087861	-0.087921	-0.077999	-0.08927	-0.085436
MRI_FCWML007	16.3113	-0.088216	-0.085489	-0.091652	-0.085844	-0.087376	-0.087495	-0.07689	-0.088943	-0.084922
MRI_FCWML007	16.4358	-0.087681	-0.084842	-0.091417	-0.085189	-0.086782	-0.086955	-0.075723	-0.088494	-0.084301
MRI_FCWML007	16.5603	-0.087039	-0.084097	-0.091056	-0.084436	-0.086086	-0.086308	-0.074503	-0.08793	-0.083579
MRI_FCWML007	16.6848	-0.086297	-0.08326	-0.090578	-0.083593	-0.085295	-0.085559	-0.073234	-0.087258	-0.082764
MRI_FCWML007	16.8093	-0.08546	-0.082337	-0.089988	-0.082664	-0.084414	-0.084717	-0.071922	-0.086484	-0.081862
MRI_FCWML007	16.9339	-0.084536	-0.081335	-0.089293	-0.081657	-0.08345	-0.083787	-0.07057	-0.085615	-0.080878
MRI_FCWML007	17.0584	-0.08353	-0.08026	-0.088499	-0.080577	-0.082409	-0.082775	-0.069183	-0.084658	-0.079819
MRI_FCWML007	17.1829	-0.082448	-0.079117	-0.087614	-0.07943	-0.081297	-0.081689	-0.067766	-0.08362	-0.078692
MRI_FCWML007	17.3074	-0.081297	-0.077912	-0.086643	-0.078221	-0.08012	-0.080533	-0.066323	-0.082505	-0.077501
MRI_FCWML007	17.4319	-0.080082	-0.076651	-0.085592	-0.076956	-0.078882	-0.079313	-0.064856	-0.081322	-0.076253
MRI_FCWML007	17.5564	-0.078809	-0.075339	-0.084468	-0.075641	-0.07759	-0.078036	-0.063372	-0.080075	-0.074952
MRI_FCWML007	17.6809	-0.077483	-0.073981	-0.083276	-0.07428	-0.076249	-0.076706	-0.061872	-0.078771	-0.073605
MRI_FCWML007	17.8054	-0.076109	-0.072582	-0.082022	-0.072878	-0.074864	-0.07533	-0.060362	-0.077414	-0.072216
MRI_FCWML007	17.93	-0.074693	-0.071147	-0.080711	-0.071441	-0.073439	-0.073912	-0.058843	-0.076011	-0.07079
MRI_FCWML007	18.0545	-0.07324	-0.069681	-0.079349	-0.069973	-0.07198	-0.072457	-0.05732	-0.074567	-0.069333
MRI_FCWML007	18.179	-0.071754	-0.068189	-0.077941	-0.068478	-0.070491	-0.07097	-0.055794	-0.073086	-0.067848
MRI_FCWML007	18.3035	-0.070241	-0.066674	-0.076492	-0.066961	-0.068977	-0.069455	-0.054271	-0.071573	-0.06634
MRI_FCWML007	18.428	-0.068703	-0.065141	-0.075006	-0.065425	-0.067441	-0.067918	-0.052751	-0.070034	-0.064813
MRI_FCWML007	18.5525	-0.067146	-0.063593	-0.073488	-0.063876	-0.065888	-0.066361	-0.051238	-0.068472	-0.063271
MRI_FCWML007	18.677	-0.065573	-0.062035	-0.071943	-0.062315	-0.064322	-0.06479	-0.049734	-0.066891	-0.061719
MRI_FCWML007	18.8016	-0.063988	-0.060469	-0.070376	-0.060747	-0.062746	-0.063208	-0.048242	-0.065297	-0.060159
MRI_FCWML007	18.9261	-0.062396	-0.0589	-0.068789	-0.059176	-0.061163	-0.061618	-0.046763	-0.063692	-0.058594
MRI_FCWML007	19.0506	-0.060798	-0.05733	-0.067187	-0.057604	-0.059578	-0.060024	-0.045299	-0.06208	-0.05703
MRI_FCWML007	19.1751	-0.0592	-0.055763	-0.065574	-0.056034	-0.057993	-0.05843	-0.043853	-0.060465	-0.055467
MRI_FCWML007	19.2996	-0.057602	-0.054201	-0.063954	-0.05447	-0.05641	-0.056838	-0.042426	-0.05885	-0.05391
MRI_FCWML007	19.4241	-0.05601	-0.052647	-0.062329	-0.052913	-0.054834	-0.055251	-0.04102	-0.057238	-0.05236
MRI_FCWML007	19.5486	-0.054425	-0.051104	-0.060703	-0.051367	-0.053266	-0.053672	-0.039635	-0.055632	-0.050821
MRI_FCWML007	19.6732	-0.052849	-0.049573	-0.059078	-0.049833	-0.051709	-0.052103	-0.038274	-0.054034	-0.049294
MRI_FCWML007	19.7977	-0.051286	-0.048057	-0.057459	-0.048314	-0.050165	-0.050547	-0.036937	-0.052448	-0.047782
MRI_FCWML007	19.9222	-0.049736	-0.046558	-0.055847	-0.046812	-0.048636	-0.049007	-0.035626	-0.050875	-0.046287
MRI_FCWML007	20.0467	-0.048204	-0.045077	-0.054245	-0.045328	-0.047125	-0.047483	-0.034341	-0.049318	-0.04481
MRI_FCWML007	20.1712	-0.046689	-0.043617	-0.052655	-0.043865	-0.045632	-0.045977	-0.033083	-0.047778	-0.043354
MRI_FCWML007	20.2957	-0.045195	-0.042178	-0.05108	-0.042423	-0.04416	-0.044493	-0.031853	-0.046257	-0.04192
MRI_FCWML007	20.4202	-0.043722	-0.040763	-0.049521	-0.041004	-0.042709	-0.04303	-0.030652	-0.044758	-0.040509
MRI_FCWML007	20.5447	-0.042272	-0.039372	-0.04798	-0.039609	-0.041283	-0.041591	-0.029479	-0.043282	-0.039122
MRI_FCWML007	20.6693	-0.040846	-0.038007	-0.04646	-0.03824	-0.03988	-0.040176	-0.028336	-0.041829	-0.037761
MRI_FCWML007	20.7938	-0.039446	-0.036668	-0.044961	-0.036898	-0.038504	-0.038787	-0.027222	-0.040402	-0.036426
MRI_FCWML007	20.9183	-0.038073	-0.035357	-0.043485	-0.035582	-0.037154	-0.037426	-0.026138	-0.039001	-0.035119
MRI_FCWML007	21.0428	-0.036726	-0.034073	-0.042033	-0.034295	-0.035832	-0.036091	-0.025084	-0.037627	-0.03384
MRI_FCWML007	21.1673	-0.035408	-0.032819	-0.040607	-0.033036	-0.034538	-0.034786	-0.02406	-0.036282	-0.03259
MRI_FCWML007	21.2918	-0.034119	-0.031593	-0.039208	-0.031806	-0.033272	-0.033509	-0.023066	-0.034966	-0.031369
MRI_FCWML007	21.4163	-0.032859	-0.030398	-0.037836	-0.030606	-0.032036	-0.032262	-0.022101	-0.033679	-0.030178
MRI_FCWML007	21.5409	-0.031629	-0.029232	-0.036492	-0.029436	-0.03083	-0.031045	-0.021166	-0.032423	-0.029016
MRI_FCWML007	21.6654	-0.030429	-0.028096	-0.035177	-0.028296	-0.029654	-0.029858	-0.020261	-0.031197	-0.027886
MRI_FCWML007	21.7899	-0.029259	-0.026991	-0.033891	-0.027187	-0.028508	-0.028702	-0.019385	-0.030001	-0.026785
MRI_FCWML007	21.9144	-0.028121	-0.025917	-0.032636	-0.026108	-0.027393	-0.027577	-0.018538	-0.028837	-0.025715
MRI_FCWML007	22.0389	-0.027013	-0.024873	-0.03141	-0.025059	-0.026308	-0.026482	-0.017719	-0.027704	-0.024676
MRI_FCWML007	22.1634	-0.025936	-0.023859	-0.030216	-0.024041	-0.025254	-0.025419	-0.016928	-0.026603	-0.023666
MRI_FCWML007	22.2879	-0.02489	-0.022876	-0.029052	-0.023053	-0.024231	-0.024386	-0.016165	-0.025533	-0.022688
MRI_FCWML007	22.4125	-0.023874	-0.021922	-0.02792	-0.022095	-0.023237	-0.023385	-0.01543	-0.024493	-0.021739
MRI_FCWML007	22.537	-0.022889	-0.020999	-0.026818	-0.021167	-0.022274	-0.022413	-0.014721	-0.023485	-0.02082
MRI_FCWML007	22.6615	-0.021935	-0.020105	-0.025747	-0.020268	-0.021341	-0.021472	-0.014038	-0.022508	-0.019931
MRI_FCWML007	22.786	-0.02101	-0.01924	-0.024708	-0.019399	-0.020438	-0.020561	-0.013381	-0.021562	-0.019071
MRI_FCWML007	22.9105	-0.020116	-0.018404	-0.023699	-0.018559	-0.019564	-0.01968	-0.012749	-0.020645	-0.01824
MRI_FCWML007	23.035	-0.019251	-0.017597	-0.022721	-0.017747	-0.018719	-0.018828	-0.012141	-0.019759	-0.017437
MRI_FCWML007	23.1595	-0.018414	-0.016818	-0.021773	-0.016963	-0.017902	-0.018004	-0.011558	-0.018902	-0.016662
MRI_FCWML007	23.284	-0.017607	-0.016066	-0.020855	-0.016207	-0.017114	-0.01721	-0.010997	-0.018075	-0.015915
MRI_FCWML007	23.4086	-0.016827	-0.015341	-0.019967	-0.015477	-0.016353	-0.016443	-0.01046	-0.017276	-0.015194
MRI_FCWML007	23.5331	-0.016075	-0.014642	-0.019109	-0.014774	-0.015619	-0.015703	-0.0099445	-0.016505	-0.0145
MRI_FCWML007	23.6576	-0.01535	-0.01397	-0.018279	-0.014098	-0.014912	-0.014991	-0.0094506	-0.015762	-0.013832
MRI_FCWML007	23.7821	-0.014651	-0.013322	-0.017478	-0.013446	-0.014231	-0.014304	-0.0089776	-0.015046	-0.013189
MRI_FCWML007	23.9066	-0.013979	-0.0127	-0.016704	-0.01282	-0.013575	-0.013644	-0.0085247	-0.014356	-0.012571
MRI_FCWML007	24.0311	-0.013332	-0.012102	-0.015958	-0.012217	-0.012944	-0.013008	-0.0080914	-0.013693	-0.011977
MRI_FCWML007	24.1556	-0.012709	-0.011527	-0.015239	-0.011638	-0.012338	-0.012398	-0.0076771	-0.013055	-0.011406
MRI_FCWML007	24.2802	-0.012111	-0.010975	-0.014547	-0.011083	-0.011755	-0.011811	-0.0072812	-0.012441	-0.010859
MRI_FCWML007	24.4047	-0.011537	-0.010445	-0.01388	-0.010549	-0.011196	-0.011247	-0.006903	-0.011852	-0.010333
MRI_FCWML007	24.5292	-0.010985	-0.0099375	-0.013238	-0.010038	-0.010658	-0.010706	-0.0065419	-0.011286	-0.009829
MRI_FCWML007	24.6537	-0.010456	-0.0094506	-0.012621	-0.0095471	-0.010143	-0.010187	-0.0061973	-0.010742	-0.0093461
MRI_FCWML007	24.7782	-0.0099479	-0.0089842	-0.012028	-0.009077	-0.0096489	-0.0096899	-0.0058687	-0.010221	-0.0088834
MRI_FCWML007	24.9027	-0.0094612	-0.0085376	-0.011458	-0.0086269	-0.0091753	-0.0092133	-0.0055554	-0.0097219	-0.0084405
MRI_FCWML007	25.0272	-0.008995	-0.0081101	-0.010911	-0.008196	-0.0087217	-0.0087568	-0.0052569	-0.0092434	-0.0080166
MRI_FCWML007	25.1518	-0.0085485	-0.0077012	-0.010387	-0.0077837	-0.0082874	-0.0083198	-0.0049726	-0.0087851	-0.0076112
MRI_FCWML007	25.2763	-0.0081212	-0.0073102	-0.0098832	-0.0073895	-0.0078719	-0.0079017	-0.004702	-0.0083465	-0.0072237
MRI_FCWML007	25.4008	-0.0077124	-0.0069366	-0.0094007	-0.0070127	-0.0074744	-0.0075018	-0.0044445	-0.0079268	-0.0068534
MRI_FCWML007	25.5253	-0.0073215	-0.0065797	-0.0089384	-0.0066527	-0.0070945	-0.0071197	-0.0041997	-0.0075255	-0.0064998
MRI_FCWML007	25.6498	-0.006948	-0.0062389	-0.0084957	-0.006309	-0.0067314	-0.0067545	-0.0039669	-0.0071419	-0.0061622
MRI_FCWML007	25.7743	-0.0065912	-0.0059137	-0.0080719	-0.0059809	-0.0063847	-0.0064059	-0.0037457	-0.0067755	-0.0058401
MRI_FCWML007	25.8988	-0.0062505	-0.0056036	-0.0076666	-0.0056679	-0.0060537	-0.0060731	-0.0035356	-0.0064256	-0.0055329
MRI_FCWML007	26.0233	-0.0059253	-0.0053078	-0.0072789	-0.0053695	-0.0057379	-0.0057556	-0.0033362	-0.0060917	-0.0052401
MRI_FCWML007	26.1479	-0.0056152	-0.005026	-0.0069085	-0.005085	-0.0054367	-0.0054528	-0.003147	-0.0057731	-0.0049611
MRI_FCWML007	26.2724	-0.0053194	-0.0047575	-0.0065545	-0.0048139	-0.0051496	-0.0051642	-0.0029675	-0.0054693	-0.0046953
MRI_FCWML007	26.3969	-0.0050375	-0.0045018	-0.0062166	-0.0045558	-0.004876	-0.0048892	-0.0027973	-0.0051798	-0.0044423
MRI_FCWML007	26.5214	-0.004769	-0.0042585	-0.005894	-0.0043101	-0.0046153	-0.0046274	-0.002636	-0.0049039	-0.0042016
MRI_FCWML007	26.6459	-0.0045133	-0.004027	-0.0055863	-0.0040763	-0.0043672	-0.0043781	-0.0024832	-0.0046412	-0.0039726
MRI_FCWML007	26.7704	-0.0042699	-0.0038069	-0.0052928	-0.003854	-0.0041311	-0.0041408	-0.0023385	-0.0043911	-0.0037548
MRI_FCWML007	26.8949	-0.0040383	-0.0035976	-0.0050131	-0.0036426	-0.0039064	-0.0039152	-0.0022015	-0.0041531	-0.0035479
MRI_FCWML007	27.0195	-0.0038181	-0.0033988	-0.0047466	-0.0034417	-0.0036928	-0.0037007	-0.0020719	-0.0039268	-0.0033513
MRI_FCWML007	27.144	-0.0036087	-0.0032099	-0.0044928	-0.0032508	-0.0034898	-0.0034968	-0.0019493	-0.0037116	-0.0031646
MRI_FCWML007	27.2685	-0.0034097	-0.0030306	-0.0042511	-0.0030696	-0.0032969	-0.0033031	-0.0018334	-0.0035071	-0.0029873
MRI_FCWML007	27.393	-0.0032206	-0.0028604	-0.0040212	-0.0028976	-0.0031136	-0.0031192	-0.0017238	-0.0033128	-0.0028191
MRI_FCWML007	27.5175	-0.0030412	-0.0026989	-0.0038025	-0.0027344	-0.0029397	-0.0029446	-0.0016203	-0.0031283	-0.0026596
MRI_FCWML007	27.642	-0.0028708	-0.0025458	-0.0035946	-0.0025795	-0.0027746	-0.0027789	-0.0015226	-0.0029532	-0.0025083
MRI_FCWML007	27.7665	-0.0027092	-0.0024007	-0.0033969	-0.0024328	-0.002618	-0.0026218	-0.0014303	-0.0027871	-0.002365
MRI_FCWML007	27.8911	-0.0025558	-0.0022631	-0.0032091	-0.0022937	-0.0024695	-0.0024727	-0.0013433	-0.0026294	-0.0022291
MRI_FCWML007	28.0156	-0.0024105	-0.0021328	-0.0030308	-0.0021619	-0.0023287	-0.0023315	-0.0012611	-0.00248	-0.0021005
MRI_FCWML007	28.1401	-0.0022727	-0.0020094	-0.0028615	-0.002037	-0.0021953	-0.0021977	-0.0011836	-0.0023384	-0.0019786
MRI_FCWML007	28.2646	-0.0021422	-0.0018926	-0.0027009	-0.0019189	-0.002069	-0.002071	-0.0011106	-0.0022042	-0.0018634
MRI_FCWML007	28.3891	-0.0020186	-0.0017821	-0.0025485	-0.001807	-0.0019493	-0.001951	-0.0010418	-0.0020771	-0.0017543
MRI_FCWML007	28.5136	-0.0019016	-0.0016776	-0.002404	-0.0017012	-0.0018361	-0.0018374	-0.00097694	-0.0019567	-0.0016511
MRI_FCWML007	28.6381	-0.0017908	-0.0015787	-0.002267	-0.0016012	-0.0017289	-0.0017299	-0.00091588	-0.0018428	-0.0015536
MRI_FCWML007	28.7626	-0.001686	-0.0014853	-0.0021372	-0.0015066	-0.0016275	-0.0016283	-0.00085839	-0.0017351	-0.0014614
MRI_FCWML007	28.8872	-0.0015869	-0.001397	-0.0020143	-0.0014172	-0.0015316	-0.0015322	-0.0008043	-0.0016332	-0.0013743
MRI_FCWML007	29.0117	-0.0014933	-0.0013135	-0.0018978	-0.0013327	-0.001441	-0.0014414	-0.0007534	-0.0015368	-0.0012921
MRI_FCWML007	29.1362	-0.0014047	-0.0012348	-0.0017876	-0.0012529	-0.0013554	-0.0013556	-0.00070553	-0.0014457	-0.0012144
MRI_FCWML007	29.2607	-0.0013211	-0.0011604	-0.0016834	-0.0011776	-0.0012745	-0.0012746	-0.00066053	-0.0013597	-0.0011411
MRI_FCWML007	29.3852	-0.001242	-0.0010902	-0.0015847	-0.0011065	-0.0011981	-0.0011981	-0.00061823	-0.0012784	-0.0010719
MRI_FCWML007	29.5097	-0.0011675	-0.001024	-0.0014915	-0.0010395	-0.001126	-0.0011258	-0.00057849	-0.0012017	-0.0010067
MRI_FCWML007	29.6342	-0.001097	-0.0009616	-0.0014033	-0.00097619	-0.001058	-0.0010577	-0.00054116	-0.0011293	-0.00094519
MRI_FCWML007	29.7588	-0.0010306	-0.00090273	-0.00132	-0.00091654	-0.00099378	-0.00099338	-0.00050611	-0.0010609	-0.0008872
MRI_FCWML007	29.8833	-0.00096795	-0.00084725	-0.0012413	-0.00086031	-0.00093324	-0.00093276	-0.0004732	-0.00099643	-0.00083255
MRI_FCWML007	30.0078	-0.00090886	-0.00079498	-0.001167	-0.00080733	-0.00087615	-0.00087561	-0.00044232	-0.00093564	-0.00078107
MRI_FCWML007	30.1323	-0.00085315	-0.00074574	-0.0010968	-0.00075741	-0.00082235	-0.00082175	-0.00041335	-0.00087833	-0.00073259
MRI_FCWML007	30.2568	-0.00080066	-0.00069937	-0.0010306	-0.0007104	-0.00077165	-0.000771	-0.00038618	-0.00082431	-0.00068694
MRI_FCWML007	30.3813	-0.00075121	-0.00065573	-0.00096813	-0.00066614	-0.0007239	-0.00072321	-0.00036071	-0.00077342	-0.00064398
MRI_FCWML007	30.5058	-0.00070463	-0.00061465	-0.00090921	-0.00062448	-0.00067893	-0.00067821	-0.00033683	-0.0007255	-0.00060355
MRI_FCWML007	30.6304	-0.00066078	-0.00057601	-0.00085366	-0.00058529	-0.0006366	-0.00063586	-0.00031446	-0.00068037	-0.00056552
MRI_FCWML007	30.7549	-0.0006195	-0.00053966	-0.0008013	-0.00054842	-0.00059676	-0.000596	-0.0002935	-0.00063789	-0.00052976
MRI_FCWML007	30.8794	-0.00058066	-0.00050549	-0.00075196	-0.00051374	-0.00055928	-0.0005585	-0.00027387	-0.00059792	-0.00049614
MRI_FCWML007	31.0039	-0.00054413	-0.00047336	-0.00070548	-0.00048115	-0.00052402	-0.00052324	-0.00025549	-0.00056031	-0.00046455
MRI_FCWML007	31.1284	-0.00050977	-0.00044317	-0.00066171	-0.00045051	-0.00049087	-0.00049008	-0.00023829	-0.00052495	-0.00043486
MRI_FCWML007	31.2529	-0.00047746	-0.00041481	-0.00062051	-0.00042173	-0.00045971	-0.00045892	-0.0002222	-0.0004917	-0.00040697
MRI_FCWML007	31.3774	-0.0004471	-0.00038817	-0.00058173	-0.00039469	-0.00043042	-0.00042964	-0.00020714	-0.00046044	-0.00038079
MRI_FCWML007	31.5019	-0.00041857	-0.00036316	-0.00054524	-0.0003693	-0.0004029	-0.00040213	-0.00019306	-0.00043107	-0.0003562
MRI_FCWML007	31.6265	-0.00039176	-0.00033969	-0.00051091	-0.00034547	-0.00037706	-0.00037629	-0.00017989	-0.00040348	-0.00033313
MRI_FCWML007	31.751	-0.00036659	-0.00031765	-0.00047863	-0.00032309	-0.00035279	-0.00035204	-0.00016759	-0.00037757	-0.00031148
MRI_FCWML007	31.8755	-0.00034296	-0.00029698	-0.00044829	-0.0003021	-0.00033001	-0.00032927	-0.00015609	-0.00035324	-0.00029117
MRI_FCWML007	32	-0.00032078	-0.00027759	-0.00041977	-0.00028241	-0.00030863	-0.00030791	-0.00014535	-0.0003304	-0.00027212
MRI_FCWML008	0.12451	0	0	0	0	0	0	0	0	0
MRI_FCWML008	0.24903	3.7098e-06	1.6039e-05	9.1583e-06	8.8642e-06	9.8527e-06	7.7409e-06	1.6783e-05	1.9488e-05	3.4384e-06
MRI_FCWML008	0.37354	9.1254e-05	0.00034174	0.00020003	0.00019535	0.00021465	0.0001734	0.00035568	0.0004127	8.754e-05
MRI_FCWML008	0.49805	0.00056134	0.0018771	0.0011228	0.0011049	0.0012022	0.00099414	0.0019442	0.0022543	0.00055113
MRI_FCWML008	0.62257	0.0019605	0.0059352	0.0036244	0.0035923	0.0038729	0.0032721	0.0061182	0.0070895	0.0019597
MRI_FCWML008	0.74708	0.0050242	0.01388	0.0086518	0.0086341	0.0092265	0.0079567	0.014238	0.016488	0.0050967
MRI_FCWML008	0.8716	0.010589	0.026829	0.017075	0.017155	0.018173	0.015989	0.027384	0.031688	0.010878
MRI_FCWML008	0.99611	0.019506	0.045477	0.029567	0.029906	0.031406	0.028181	0.046174	0.05339	0.02026
MRI_FCWML008	1.1206	0.032563	0.070021	0.046536	0.047389	0.049332	0.045144	0.070695	0.081679	0.034151
MRI_FCWML008	1.2451	0.050424	0.10017	0.068112	0.069833	0.072056	0.067245	0.10053	0.11605	0.053347
MRI_FCWML008	1.3696	0.073582	0.13524	0.094169	0.097208	0.099412	0.094605	0.13486	0.15554	0.078454
MRI_FCWML008	1.4942	0.10229	0.17432	0.12439	0.12926	0.13104	0.12711	0.17267	0.19891	0.1098
MRI_FCWML008	1.6187	0.13654	0.21639	0.15834	0.16559	0.16643	0.16442	0.21286	0.24487	0.14737
MRI_FCWML008	1.7432	0.17607	0.26045	0.19551	0.20564	0.20503	0.20605	0.25441	0.29215	0.19085
MRI_FCWML008	1.8677	0.2204	0.30557	0.23533	0.24881	0.24621	0.25135	0.2964	0.33964	0.23964
MRI_FCWML008	1.9922	0.26887	0.35091	0.27724	0.29443	0.28937	0.29962	0.33807	0.38636	0.2929
MRI_FCWML008	2.1167	0.32068	0.39578	0.32069	0.34182	0.3339	0.35009	0.37881	0.43153	0.34966
MRI_FCWML008	2.2412	0.37497	0.43961	0.36514	0.39032	0.37925	0.40196	0.41814	0.47457	0.40883
MRI_FCWML008	2.3658	0.43083	0.48195	0.41007	0.43929	0.42487	0.45447	0.45577	0.51507	0.46929
MRI_FCWML008	2.4903	0.48732	0.52251	0.45505	0.48814	0.4703	0.5069	0.4915	0.55278	0.52993
MRI_FCWML008	2.6148	0.54359	0.56106	0.49963	0.53632	0.51512	0.55855	0.52527	0.58762	0.58969
MRI_FCWML008	2.7393	0.59878	0.59749	0.54346	0.58335	0.55895	0.60882	0.55708	0.61959	0.64759
MRI_FCWML008	2.8638	0.65215	0.63176	0.58619	0.62881	0.60148	0.65717	0.587	0.64881	0.70276
MRI_FCWML008	2.9883	0.70302	0.6639	0.62756	0.67233	0.64243	0.70314	0.61516	0.67547	0.75444
MRI_FCWML008	3.1128	0.75082	0.69398	0.6673	0.71363	0.68159	0.74635	0.64171	0.6998	0.802
MRI_FCWML008	3.2374	0.79508	0.72208	0.70522	0.75245	0.71878	0.7865	0.66683	0.72205	0.84494
MRI_FCWML008	3.3619	0.83539	0.74833	0.74115	0.78862	0.75384	0.82335	0.69066	0.7425	0.88288
MRI_FCWML008	3.4864	0.87149	0.77286	0.77495	0.82198	0.78667	0.85674	0.71339	0.76142	0.91557
MRI_FCWML008	3.6109	0.90317	0.79579	0.80651	0.85246	0.81719	0.88657	0.73515	0.77905	0.94288
MRI_FCWML008	3.7354	0.93032	0.81723	0.83574	0.87998	0.84534	0.91279	0.75607	0.79564	0.96475
MRI_FCWML008	3.8599	0.95289	0.8373	0.86259	0.90454	0.87109	0.9354	0.77625	0.81137	0.98123
MRI_FCWML008	3.9844	0.97092	0.85609	0.88702	0.92614	0.89442	0.95445	0.79575	0.82643	0.99247
MRI_FCWML008	4.1089	0.98449	0.87368	0.909	0.94481	0.91533	0.97001	0.81464	0.84093	0.99864
MRI_FCWML008	4.2335	0.99374	0.89011	0.92854	0.96062	0.93383	0.9822	0.83291	0.85499	1
MRI_FCWML008	4.358	0.99884	0.90544	0.94563	0.97362	0.94996	0.99114	0.85058	0.86865	0.99684
MRI_FCWML008	4.4825	1	0.91967	0.96031	0.98391	0.96374	0.99697	0.86762	0.88195	0.98947
MRI_FCWML008	4.607	0.99746	0.93283	0.9726	0.99159	0.97521	0.99987	0.88397	0.89489	0.97826
MRI_FCWML008	4.7315	0.99147	0.94491	0.98255	0.99675	0.98444	1	0.89958	0.90744	0.96354
MRI_FCWML008	4.856	0.9823	0.95587	0.9902	0.99952	0.99147	0.99754	0.91438	0.91955	0.9457
MRI_FCWML008	4.9805	0.97022	0.96572	0.99561	1	0.99636	0.99267	0.92828	0.93117	0.92509
MRI_FCWML008	5.1051	0.95552	0.97439	0.99886	0.99832	0.99918	0.98557	0.94121	0.94219	0.90208
MRI_FCWML008	5.2296	0.93846	0.98187	1	0.99459	1	0.97642	0.95306	0.95255	0.87701
MRI_FCWML008	5.3541	0.91933	0.98812	0.99912	0.98893	0.99889	0.96539	0.96375	0.96213	0.85023
MRI_FCWML008	5.4786	0.89838	0.99309	0.99629	0.98147	0.99594	0.95265	0.9732	0.97084	0.82204
MRI_FCWML008	5.6031	0.87586	0.99674	0.99161	0.97233	0.99121	0.93837	0.98133	0.97859	0.79275
MRI_FCWML008	5.7276	0.85203	0.99906	0.98515	0.96162	0.98479	0.92271	0.98807	0.98528	0.76263
MRI_FCWML008	5.8521	0.8271	1	0.977	0.94946	0.97676	0.90581	0.99335	0.99082	0.73194
MRI_FCWML008	5.9767	0.8013	0.99955	0.96727	0.93595	0.96721	0.88782	0.99713	0.99512	0.70092
MRI_FCWML008	6.1012	0.77481	0.9977	0.95604	0.92122	0.95622	0.86888	0.99935	0.99813	0.66977
MRI_FCWML008	6.2257	0.74783	0.99444	0.94341	0.90536	0.94388	0.8491	1	0.99977	0.63868
MRI_FCWML008	6.3502	0.72052	0.98976	0.92947	0.88849	0.93028	0.82861	0.99905	1	0.60782
MRI_FCWML008	6.4747	0.69303	0.98369	0.91432	0.87069	0.9155	0.80752	0.9965	0.99878	0.57734
MRI_FCWML008	6.5992	0.66551	0.97624	0.89806	0.85206	0.89964	0.78593	0.99236	0.99609	0.54736
MRI_FCWML008	6.7237	0.63806	0.96743	0.88078	0.83271	0.88278	0.76394	0.98664	0.99192	0.518
MRI_FCWML008	6.8482	0.61082	0.95731	0.86257	0.81271	0.865	0.74163	0.97936	0.98626	0.48933
MRI_FCWML008	6.9728	0.58386	0.9459	0.84352	0.79215	0.8464	0.7191	0.97057	0.97913	0.46144
MRI_FCWML008	7.0973	0.55728	0.93326	0.82373	0.77111	0.82705	0.69641	0.96032	0.97055	0.43438
MRI_FCWML008	7.2218	0.53114	0.91944	0.80329	0.74968	0.80704	0.67363	0.94865	0.96055	0.40819
MRI_FCWML008	7.3463	0.50551	0.90451	0.78227	0.72791	0.78645	0.65083	0.93563	0.94917	0.38292
MRI_FCWML008	7.4708	0.48044	0.88851	0.76076	0.70589	0.76535	0.62806	0.92133	0.93647	0.35859
MRI_FCWML008	7.5953	0.45597	0.87153	0.73884	0.68368	0.74383	0.60538	0.90582	0.9225	0.3352
MRI_FCWML008	7.7198	0.43213	0.85363	0.71659	0.66133	0.72195	0.58283	0.88918	0.90732	0.31276
MRI_FCWML008	7.8444	0.40895	0.83488	0.69407	0.63892	0.69978	0.56046	0.87149	0.89101	0.29127
MRI_FCWML008	7.9689	0.38645	0.81535	0.67136	0.61648	0.67739	0.5383	0.85283	0.87364	0.27072
MRI_FCWML008	8.0934	0.36464	0.79513	0.64852	0.59408	0.65485	0.51639	0.83329	0.85529	0.25108
MRI_FCWML008	8.2179	0.34352	0.77429	0.62562	0.57176	0.63222	0.49477	0.81295	0.83603	0.23235
MRI_FCWML008	8.3424	0.32311	0.75289	0.60271	0.54956	0.60954	0.47345	0.7919	0.81595	0.2145
MRI_FCWML008	8.4669	0.3034	0.73102	0.57984	0.52753	0.58688	0.45246	0.77023	0.79513	0.19751
MRI_FCWML008	8.5914	0.28438	0.70876	0.55707	0.50569	0.56429	0.43183	0.74801	0.77365	0.18133
MRI_FCWML008	8.716	0.26605	0.68616	0.53445	0.4841	0.54181	0.41157	0.72534	0.7516	0.16595
MRI_FCWML008	8.8405	0.24839	0.6633	0.51201	0.46276	0.51948	0.39169	0.70229	0.72906	0.15133
MRI_FCWML008	8.965	0.2314	0.64024	0.48979	0.44173	0.49735	0.37222	0.67894	0.7061	0.13745
MRI_FCWML008	9.0895	0.21506	0.61706	0.46784	0.42101	0.47546	0.35316	0.65535	0.6828	0.12426
MRI_FCWML008	9.214	0.19935	0.59381	0.44619	0.40064	0.45383	0.33452	0.63162	0.65924	0.11173
MRI_FCWML008	9.3385	0.18426	0.57054	0.42485	0.38062	0.4325	0.31631	0.60779	0.63549	0.099846
MRI_FCWML008	9.463	0.16977	0.54732	0.40387	0.36099	0.41149	0.29853	0.58394	0.61161	0.088562
MRI_FCWML008	9.5875	0.15586	0.5242	0.38326	0.34176	0.39083	0.2812	0.56012	0.58768	0.077851
MRI_FCWML008	9.7121	0.14252	0.50122	0.36305	0.32293	0.37055	0.26431	0.53639	0.56375	0.067686
MRI_FCWML008	9.8366	0.12972	0.47842	0.34325	0.30453	0.35066	0.24787	0.51281	0.53988	0.058038
MRI_FCWML008	9.9611	0.11746	0.45586	0.32388	0.28656	0.33118	0.23187	0.48942	0.51613	0.04888
MRI_FCWML008	10.0856	0.1057	0.43357	0.30495	0.26902	0.31212	0.21632	0.46626	0.49254	0.040188
MRI_FCWML008	10.2101	0.09444	0.41158	0.28648	0.25194	0.29351	0.20122	0.44339	0.46917	0.031939
MRI_FCWML008	10.3346	0.083656	0.38992	0.26847	0.2353	0.27534	0.18656	0.42083	0.44606	0.024108
MRI_FCWML008	10.4591	0.073333	0.36863	0.25093	0.21912	0.25763	0.17235	0.39861	0.42325	0.016677
MRI_FCWML008	10.5837	0.063456	0.34773	0.23387	0.2034	0.24039	0.15858	0.37678	0.40077	0.0096254
MRI_FCWML008	10.7082	0.05401	0.32725	0.21729	0.18814	0.22361	0.14525	0.35536	0.37865	0.0029348
MRI_FCWML008	10.8327	0.044979	0.3072	0.2012	0.17334	0.20732	0.13235	0.33437	0.35693	-0.0034113
MRI_FCWML008	10.9572	0.036351	0.2876	0.18559	0.159	0.1915	0.11989	0.31383	0.33564	-0.0094285
MRI_FCWML008	11.0817	0.028112	0.26847	0.17047	0.14512	0.17616	0.10785	0.29376	0.31479	-0.015131
MRI_FCWML008	11.2062	0.02025	0.24982	0.15583	0.13169	0.1613	0.096235	0.27418	0.2944	-0.020532
MRI_FCWML008	11.3307	0.012752	0.23166	0.14168	0.11872	0.14693	0.085038	0.2551	0.27451	-0.025644
MRI_FCWML008	11.4553	0.0056084	0.214	0.12801	0.1062	0.13303	0.074253	0.23653	0.25511	-0.030479
MRI_FCWML008	11.5798	-0.0011924	0.19686	0.11482	0.094135	0.11961	0.063876	0.21848	0.23622	-0.035045
MRI_FCWML008	11.7043	-0.0076605	0.18023	0.1021	0.082509	0.10666	0.053902	0.20097	0.21786	-0.039354
MRI_FCWML008	11.8288	-0.013806	0.16412	0.089857	0.071323	0.094189	0.044325	0.18398	0.20004	-0.043413
MRI_FCWML008	11.9533	-0.019637	0.14853	0.078078	0.060572	0.082182	0.035139	0.16754	0.18275	-0.047231
MRI_FCWML008	12.0778	-0.025162	0.13346	0.06676	0.050249	0.070637	0.026338	0.15163	0.16601	-0.050815
MRI_FCWML008	12.2023	-0.030391	0.11892	0.055895	0.040351	0.059548	0.017918	0.13627	0.14982	-0.054173
MRI_FCWML008	12.3268	-0.035332	0.1049	0.045479	0.03087	0.048911	0.0098709	0.12145	0.13417	-0.05731
MRI_FCWML008	12.4514	-0.039991	0.091405	0.035505	0.021801	0.03872	0.0021916	0.10716	0.11908	-0.060234
MRI_FCWML008	12.5759	-0.044376	0.078425	0.025966	0.013137	0.028967	-0.0051262	0.093415	0.10454	-0.062949
MRI_FCWML008	12.7004	-0.048495	0.06596	0.016855	0.0048711	0.019646	-0.012089	0.080201	0.090554	-0.065462
MRI_FCWML008	12.8249	-0.052354	0.054004	0.0081636	-0.0030024	0.010751	-0.018703	0.067516	0.077111	-0.067778
MRI_FCWML008	12.9494	-0.05596	0.042553	-0.0001144	-0.010491	0.002274	-0.024975	0.055354	0.064209	-0.069901
MRI_FCWML008	13.0739	-0.05932	0.0316	-0.0079871	-0.017602	-0.0057923	-0.030912	0.04371	0.051846	-0.071838
MRI_FCWML008	13.1984	-0.06244	0.021139	-0.015462	-0.024342	-0.013455	-0.036519	0.032577	0.040014	-0.073592
MRI_FCWML008	13.323	-0.065327	0.011164	-0.022548	-0.030719	-0.020723	-0.041805	0.021949	0.028709	-0.075169
MRI_FCWML008	13.4475	-0.067986	0.0016661	-0.029253	-0.036741	-0.027604	-0.046776	0.011816	0.017922	-0.076573
MRI_FCWML008	13.572	-0.070425	-0.0073621	-0.035585	-0.042414	-0.034105	-0.051438	0.0021723	0.0076474	-0.07781
MRI_FCWML008	13.6965	-0.07265	-0.015929	-0.041552	-0.047748	-0.040236	-0.0558	-0.0069916	-0.0021241	-0.078884
MRI_FCWML008	13.821	-0.074666	-0.024043	-0.047163	-0.052749	-0.046004	-0.059868	-0.015684	-0.011401	-0.0798
MRI_FCWML008	13.9455	-0.07648	-0.031713	-0.052426	-0.057426	-0.051417	-0.06365	-0.023915	-0.020192	-0.080562
MRI_FCWML008	14.07	-0.078099	-0.038949	-0.057351	-0.061787	-0.056486	-0.067153	-0.031694	-0.028506	-0.081177
MRI_FCWML008	14.1946	-0.079527	-0.04576	-0.061945	-0.06584	-0.061217	-0.070384	-0.039029	-0.036353	-0.081647
MRI_FCWML008	14.3191	-0.080772	-0.052155	-0.066217	-0.069594	-0.065621	-0.073351	-0.045932	-0.043744	-0.08198
MRI_FCWML008	14.4436	-0.081839	-0.058146	-0.070177	-0.073056	-0.069705	-0.076061	-0.052413	-0.050689	-0.082179
MRI_FCWML008	14.5681	-0.082736	-0.063741	-0.073832	-0.076235	-0.07348	-0.078523	-0.058481	-0.057198	-0.08225
MRI_FCWML008	14.6926	-0.083467	-0.068951	-0.077193	-0.079139	-0.076953	-0.080744	-0.064148	-0.063282	-0.082197
MRI_FCWML008	14.8171	-0.08404	-0.073787	-0.080268	-0.081778	-0.080134	-0.082731	-0.069423	-0.068952	-0.082027
MRI_FCWML008	14.9416	-0.084461	-0.07826	-0.083065	-0.084159	-0.083032	-0.084494	-0.074319	-0.07422	-0.081744
MRI_FCWML008	15.0661	-0.084735	-0.082379	-0.085594	-0.086291	-0.085655	-0.086038	-0.078845	-0.079096	-0.081353
MRI_FCWML008	15.1907	-0.08487	-0.086155	-0.087865	-0.088182	-0.088014	-0.087373	-0.083013	-0.083593	-0.08086
MRI_FCWML008	15.3152	-0.084871	-0.0896	-0.089885	-0.089842	-0.090117	-0.088506	-0.086834	-0.087721	-0.08027
MRI_FCWML008	15.4397	-0.084744	-0.092725	-0.091663	-0.091279	-0.091974	-0.089445	-0.090318	-0.091493	-0.079588
MRI_FCWML008	15.5642	-0.084496	-0.095539	-0.09321	-0.092501	-0.093592	-0.090198	-0.093477	-0.09492	-0.07882
MRI_FCWML008	15.6887	-0.084133	-0.098055	-0.094533	-0.093517	-0.094983	-0.090773	-0.096322	-0.098013	-0.077971
MRI_FCWML008	15.8132	-0.083661	-0.10028	-0.095641	-0.094335	-0.096154	-0.091177	-0.098865	-0.10079	-0.077045
MRI_FCWML008	15.9377	-0.083086	-0.10223	-0.096544	-0.094964	-0.097114	-0.091419	-0.10112	-0.10325	-0.076049
MRI_FCWML008	16.0623	-0.082414	-0.10392	-0.09725	-0.095412	-0.097873	-0.091505	-0.10309	-0.10541	-0.074987
MRI_FCWML008	16.1868	-0.081651	-0.10534	-0.097768	-0.095688	-0.098439	-0.091445	-0.10479	-0.10729	-0.073864
MRI_FCWML008	16.3113	-0.080802	-0.10653	-0.098107	-0.0958	-0.098822	-0.091244	-0.10623	-0.10889	-0.072685
MRI_FCWML008	16.4358	-0.079874	-0.10748	-0.098274	-0.095757	-0.099029	-0.090912	-0.10742	-0.11023	-0.071455
MRI_FCWML008	16.5603	-0.078872	-0.1082	-0.09828	-0.095565	-0.09907	-0.090454	-0.10838	-0.11132	-0.070179
MRI_FCWML008	16.6848	-0.077802	-0.10871	-0.098131	-0.095233	-0.098953	-0.089879	-0.10911	-0.11217	-0.068862
MRI_FCWML008	16.8093	-0.076669	-0.10902	-0.097836	-0.09477	-0.098687	-0.089193	-0.10963	-0.11279	-0.067507
MRI_FCWML008	16.9339	-0.075478	-0.10914	-0.097403	-0.094182	-0.098279	-0.088404	-0.10994	-0.11319	-0.06612
MRI_FCWML008	17.0584	-0.074234	-0.10907	-0.096841	-0.093477	-0.097739	-0.087519	-0.11005	-0.11338	-0.064704
MRI_FCWML008	17.1829	-0.072943	-0.10883	-0.096157	-0.092664	-0.097073	-0.086543	-0.10998	-0.11338	-0.063264
MRI_FCWML008	17.3074	-0.071609	-0.10843	-0.095358	-0.091748	-0.09629	-0.085484	-0.10974	-0.11319	-0.061804
MRI_FCWML008	17.4319	-0.070237	-0.10787	-0.094452	-0.090737	-0.095397	-0.084348	-0.10933	-0.11283	-0.060327
MRI_FCWML008	17.5564	-0.068832	-0.10717	-0.093448	-0.089638	-0.094402	-0.083142	-0.10877	-0.1123	-0.058838
MRI_FCWML008	17.6809	-0.067397	-0.10634	-0.09235	-0.088459	-0.093312	-0.081871	-0.10806	-0.11162	-0.05734
MRI_FCWML008	17.8054	-0.065938	-0.10538	-0.091168	-0.087204	-0.092135	-0.080541	-0.10722	-0.11079	-0.055835
MRI_FCWML008	17.93	-0.064458	-0.1043	-0.089907	-0.085882	-0.090877	-0.079158	-0.10624	-0.10983	-0.054328
MRI_FCWML008	18.0545	-0.062962	-0.10311	-0.088574	-0.084497	-0.089545	-0.077728	-0.10515	-0.10874	-0.052822
MRI_FCWML008	18.179	-0.061452	-0.10182	-0.087176	-0.083056	-0.088145	-0.076255	-0.10395	-0.10753	-0.051318
MRI_FCWML008	18.3035	-0.059932	-0.10044	-0.085718	-0.081565	-0.086685	-0.074745	-0.10265	-0.10622	-0.049821
MRI_FCWML008	18.428	-0.058406	-0.098979	-0.084207	-0.08003	-0.085169	-0.073203	-0.10126	-0.1048	-0.048333
MRI_FCWML008	18.5525	-0.056878	-0.097436	-0.082648	-0.078455	-0.083604	-0.071634	-0.099778	-0.1033	-0.046855
MRI_FCWML008	18.677	-0.055349	-0.095824	-0.081047	-0.076846	-0.081995	-0.070041	-0.09822	-0.10171	-0.04539
MRI_FCWML008	18.8016	-0.053823	-0.094149	-0.07941	-0.075207	-0.080349	-0.06843	-0.096592	-0.10005	-0.043941
MRI_FCWML008	18.9261	-0.052303	-0.092418	-0.077741	-0.073545	-0.078669	-0.066804	-0.0949	-0.098315	-0.042509
MRI_FCWML008	19.0506	-0.050792	-0.090637	-0.076045	-0.071862	-0.076962	-0.065168	-0.093152	-0.096523	-0.041096
MRI_FCWML008	19.1751	-0.04929	-0.088813	-0.074328	-0.070163	-0.075232	-0.063524	-0.091354	-0.094677	-0.039704
MRI_FCWML008	19.2996	-0.047802	-0.086952	-0.072593	-0.068454	-0.073484	-0.061877	-0.089512	-0.092785	-0.038333
MRI_FCWML008	19.4241	-0.046328	-0.085059	-0.070844	-0.066736	-0.071721	-0.06023	-0.087633	-0.090852	-0.036987
MRI_FCWML008	19.5486	-0.044871	-0.08314	-0.069087	-0.065014	-0.069948	-0.058586	-0.085722	-0.088884	-0.035664
MRI_FCWML008	19.6732	-0.043432	-0.0812	-0.067324	-0.063292	-0.06817	-0.056948	-0.083785	-0.086888	-0.034368
MRI_FCWML008	19.7977	-0.042013	-0.079244	-0.065559	-0.061573	-0.066389	-0.055318	-0.081827	-0.084868	-0.033098
MRI_FCWML008	19.9222	-0.040616	-0.077277	-0.063796	-0.059859	-0.064609	-0.053699	-0.079853	-0.082831	-0.031855
MRI_FCWML008	20.0467	-0.039242	-0.075302	-0.062038	-0.058154	-0.062834	-0.052094	-0.077867	-0.080781	-0.030641
MRI_FCWML008	20.1712	-0.037892	-0.073326	-0.060288	-0.056461	-0.061066	-0.050505	-0.075875	-0.078723	-0.029455
MRI_FCWML008	20.2957	-0.036566	-0.07135	-0.058548	-0.054781	-0.059308	-0.048934	-0.07388	-0.076661	-0.028299
MRI_FCWML008	20.4202	-0.035267	-0.069379	-0.056822	-0.053118	-0.057564	-0.047382	-0.071887	-0.0746	-0.027172
MRI_FCWML008	20.5447	-0.033995	-0.067417	-0.055111	-0.051473	-0.055835	-0.045852	-0.069899	-0.072544	-0.026075
MRI_FCWML008	20.6693	-0.03275	-0.065467	-0.053418	-0.049848	-0.054124	-0.044345	-0.067919	-0.070495	-0.025008
MRI_FCWML008	20.7938	-0.031534	-0.063531	-0.051746	-0.048245	-0.052432	-0.042862	-0.065951	-0.068458	-0.023972
MRI_FCWML008	20.9183	-0.030346	-0.061613	-0.050095	-0.046666	-0.050763	-0.041405	-0.063999	-0.066436	-0.022965
MRI_FCWML008	21.0428	-0.029187	-0.059714	-0.048469	-0.045113	-0.049118	-0.039974	-0.062064	-0.064432	-0.021989
MRI_FCWML008	21.1673	-0.028057	-0.057839	-0.046867	-0.043586	-0.047498	-0.038571	-0.060149	-0.062449	-0.021043
MRI_FCWML008	21.2918	-0.026958	-0.055988	-0.045292	-0.042086	-0.045904	-0.037197	-0.058257	-0.060489	-0.020128
MRI_FCWML008	21.4163	-0.025888	-0.054163	-0.043745	-0.040616	-0.044339	-0.035852	-0.05639	-0.058554	-0.019241
MRI_FCWML008	21.5409	-0.024847	-0.052367	-0.042227	-0.039175	-0.042803	-0.034538	-0.05455	-0.056647	-0.018385
MRI_FCWML008	21.6654	-0.023837	-0.050601	-0.04074	-0.037765	-0.041297	-0.033254	-0.052739	-0.054769	-0.017557
MRI_FCWML008	21.7899	-0.022856	-0.048867	-0.039283	-0.036386	-0.039823	-0.032001	-0.050958	-0.052922	-0.016758
MRI_FCWML008	21.9144	-0.021905	-0.047165	-0.037858	-0.035039	-0.03838	-0.030779	-0.04921	-0.051109	-0.015987
MRI_FCWML008	22.0389	-0.020983	-0.045497	-0.036466	-0.033725	-0.03697	-0.029589	-0.047494	-0.049329	-0.015245
MRI_FCWML008	22.1634	-0.020091	-0.043864	-0.035106	-0.032443	-0.035593	-0.028431	-0.045813	-0.047585	-0.014529
MRI_FCWML008	22.2879	-0.019227	-0.042267	-0.03378	-0.031193	-0.03425	-0.027304	-0.044166	-0.045877	-0.013841
MRI_FCWML008	22.4125	-0.018392	-0.040707	-0.032487	-0.029977	-0.032941	-0.02621	-0.042557	-0.044206	-0.013179
MRI_FCWML008	22.537	-0.017585	-0.039183	-0.031228	-0.028794	-0.031666	-0.025147	-0.040983	-0.042574	-0.012542
MRI_FCWML008	22.6615	-0.016806	-0.037697	-0.030002	-0.027645	-0.030425	-0.024115	-0.039448	-0.04098	-0.011931
MRI_FCWML008	22.786	-0.016054	-0.036249	-0.028811	-0.026528	-0.029218	-0.023115	-0.03795	-0.039425	-0.011344
MRI_FCWML008	22.9105	-0.015329	-0.034839	-0.027654	-0.025445	-0.028046	-0.022147	-0.03649	-0.03791	-0.010781
MRI_FCWML008	23.035	-0.01463	-0.033467	-0.026531	-0.024394	-0.026907	-0.021209	-0.035069	-0.036435	-0.010241
MRI_FCWML008	23.1595	-0.013957	-0.032133	-0.025441	-0.023376	-0.025803	-0.020302	-0.033687	-0.034999	-0.0097241
MRI_FCWML008	23.284	-0.01331	-0.030838	-0.024385	-0.02239	-0.024733	-0.019424	-0.032343	-0.033604	-0.009229
MRI_FCWML008	23.4086	-0.012686	-0.02958	-0.023361	-0.021436	-0.023696	-0.018577	-0.031038	-0.032248	-0.0087552
MRI_FCWML008	23.5331	-0.012088	-0.028361	-0.022371	-0.020513	-0.022692	-0.017758	-0.029771	-0.030933	-0.0083022
MRI_FCWML008	23.6576	-0.011512	-0.027179	-0.021413	-0.019622	-0.021721	-0.016969	-0.028542	-0.029657	-0.0078692
MRI_FCWML008	23.7821	-0.01096	-0.026034	-0.020487	-0.018761	-0.020782	-0.016207	-0.027351	-0.02842	-0.0074555
MRI_FCWML008	23.9066	-0.010429	-0.024927	-0.019592	-0.01793	-0.019876	-0.015474	-0.026198	-0.027223	-0.0070606
MRI_FCWML008	24.0311	-0.0099206	-0.023855	-0.018729	-0.017128	-0.019	-0.014767	-0.025082	-0.026064	-0.0066839
MRI_FCWML008	24.1556	-0.0094331	-0.02282	-0.017895	-0.016356	-0.018155	-0.014087	-0.024003	-0.024943	-0.0063246
MRI_FCWML008	24.2802	-0.008966	-0.02182	-0.017092	-0.015612	-0.017341	-0.013432	-0.02296	-0.02386	-0.0059821
MRI_FCWML008	24.4047	-0.0085187	-0.020855	-0.016318	-0.014895	-0.016556	-0.012803	-0.021953	-0.022813	-0.0056559
MRI_FCWML008	24.5292	-0.0080906	-0.019923	-0.015572	-0.014206	-0.0158	-0.012198	-0.020981	-0.021803	-0.0053453
MRI_FCWML008	24.6537	-0.0076811	-0.019026	-0.014855	-0.013543	-0.015072	-0.011618	-0.020044	-0.020829	-0.0050497
MRI_FCWML008	24.7782	-0.0072896	-0.018161	-0.014164	-0.012906	-0.014372	-0.01106	-0.01914	-0.01989	-0.0047686
MRI_FCWML008	24.9027	-0.0069155	-0.017329	-0.013501	-0.012294	-0.013699	-0.010526	-0.018269	-0.018986	-0.0045014
MRI_FCWML008	25.0272	-0.0065581	-0.016527	-0.012863	-0.011706	-0.013053	-0.010013	-0.017431	-0.018115	-0.0042475
MRI_FCWML008	25.1518	-0.006217	-0.015757	-0.012251	-0.011142	-0.012432	-0.0095218	-0.016624	-0.017277	-0.0040064
MRI_FCWML008	25.2763	-0.0058914	-0.015016	-0.011663	-0.010602	-0.011836	-0.0090513	-0.015848	-0.01647	-0.0037775
MRI_FCWML008	25.4008	-0.005581	-0.014305	-0.011099	-0.010083	-0.011264	-0.0086008	-0.015103	-0.015696	-0.0035603
MRI_FCWML008	25.5253	-0.005285	-0.013622	-0.010559	-0.009587	-0.010716	-0.0081697	-0.014386	-0.014952	-0.0033544
MRI_FCWML008	25.6498	-0.0050029	-0.012966	-0.010041	-0.0091115	-0.010191	-0.0077574	-0.013699	-0.014237	-0.0031592
MRI_FCWML008	25.7743	-0.0047343	-0.012337	-0.0095449	-0.0086565	-0.0096874	-0.0073633	-0.013039	-0.013551	-0.0029743
MRI_FCWML008	25.8988	-0.0044786	-0.011735	-0.00907	-0.0082212	-0.0092056	-0.0069867	-0.012406	-0.012894	-0.0027991
MRI_FCWML008	26.0233	-0.0042352	-0.011157	-0.0086156	-0.007805	-0.0087446	-0.006627	-0.0118	-0.012264	-0.0026333
MRI_FCWML008	26.1479	-0.0040037	-0.010604	-0.008181	-0.0074072	-0.0083038	-0.0062837	-0.011218	-0.01166	-0.0024765
MRI_FCWML008	26.2724	-0.0037836	-0.010075	-0.0077656	-0.0070272	-0.0078823	-0.0059561	-0.010662	-0.011081	-0.0023282
MRI_FCWML008	26.3969	-0.0035744	-0.009569	-0.0073686	-0.0066644	-0.0074795	-0.0056437	-0.010129	-0.010528	-0.0021879
MRI_FCWML008	26.5214	-0.0033757	-0.0090848	-0.0069895	-0.0063182	-0.0070949	-0.0053458	-0.00962	-0.0099986	-0.0020554
MRI_FCWML008	26.6459	-0.003187	-0.0086221	-0.0066276	-0.0059879	-0.0067277	-0.0050619	-0.0091328	-0.0094924	-0.0019303
MRI_FCWML008	26.7704	-0.0030079	-0.0081801	-0.0062823	-0.0056729	-0.0063773	-0.0047916	-0.0086673	-0.0090085	-0.0018121
MRI_FCWML008	26.8949	-0.002838	-0.007758	-0.0059529	-0.0053727	-0.0060431	-0.0045342	-0.0082226	-0.0085464	-0.0017006
MRI_FCWML008	27.0195	-0.0026768	-0.0073552	-0.005639	-0.0050867	-0.0057245	-0.0042892	-0.007798	-0.0081051	-0.0015955
MRI_FCWML008	27.144	-0.002524	-0.0069709	-0.0053398	-0.0048143	-0.0054209	-0.0040561	-0.0073927	-0.0076839	-0.0014963
MRI_FCWML008	27.2685	-0.0023792	-0.0066044	-0.0050548	-0.0045551	-0.0051317	-0.0038345	-0.0070061	-0.0072821	-0.0014028
MRI_FCWML008	27.393	-0.002242	-0.0062551	-0.0047834	-0.0043084	-0.0048564	-0.0036239	-0.0066375	-0.006899	-0.0013147
MRI_FCWML008	27.5175	-0.002112	-0.0059223	-0.0045252	-0.0040738	-0.0045943	-0.0034237	-0.0062862	-0.0065338	-0.0012318
MRI_FCWML008	27.642	-0.001989	-0.0056054	-0.0042795	-0.0038507	-0.004345	-0.0032336	-0.0059514	-0.006186	-0.0011537
MRI_FCWML008	27.7665	-0.0018727	-0.0053037	-0.0040459	-0.0036387	-0.0041079	-0.0030531	-0.0056327	-0.0058547	-0.0010802
MRI_FCWML008	27.8911	-0.0017626	-0.0050166	-0.0038238	-0.0034373	-0.0038825	-0.0028818	-0.0053293	-0.0055393	-0.0010111
MRI_FCWML008	28.0156	-0.0016585	-0.0047435	-0.0036128	-0.0032461	-0.0036683	-0.0027193	-0.0050406	-0.0052392	-0.00094604
MRI_FCWML008	28.1401	-0.0015601	-0.0044839	-0.0034124	-0.0030645	-0.0034649	-0.0025652	-0.004766	-0.0049539	-0.00088493
MRI_FCWML008	28.2646	-0.0014671	-0.0042372	-0.0032221	-0.0028923	-0.0032717	-0.0024191	-0.0045049	-0.0046825	-0.00082751
MRI_FCWML008	28.3891	-0.0013792	-0.0040028	-0.0030415	-0.0027289	-0.0030884	-0.0022807	-0.0042568	-0.0044247	-0.00077357
MRI_FCWML008	28.5136	-0.0012963	-0.0037801	-0.0028702	-0.002574	-0.0029145	-0.0021495	-0.0040211	-0.0041797	-0.00072292
MRI_FCWML008	28.6381	-0.001218	-0.0035688	-0.0027077	-0.0024271	-0.0027495	-0.0020254	-0.0037973	-0.0039471	-0.00067538
MRI_FCWML008	28.7626	-0.0011441	-0.0033683	-0.0025536	-0.002288	-0.0025932	-0.0019078	-0.0035849	-0.0037263	-0.00063078
MRI_FCWML008	28.8872	-0.0010744	-0.0031781	-0.0024076	-0.0021562	-0.002445	-0.0017965	-0.0033833	-0.0035167	-0.00058894
MRI_FCWML008	29.0117	-0.0010087	-0.0029977	-0.0022693	-0.0020314	-0.0023046	-0.0016913	-0.0031921	-0.003318	-0.00054972
MRI_FCWML008	29.1362	-0.00094674	-0.0028268	-0.0021384	-0.0019133	-0.0021716	-0.0015918	-0.0030108	-0.0031296	-0.00051295
MRI_FCWML008	29.2607	-0.00088836	-0.0026648	-0.0020144	-0.0018016	-0.0020457	-0.0014977	-0.002839	-0.002951	-0.0004785
MRI_FCWML008	29.3852	-0.00083335	-0.0025114	-0.0018971	-0.0016959	-0.0019266	-0.0014088	-0.0026762	-0.0027817	-0.00044623
MRI_FCWML008	29.5097	-0.00078154	-0.0023661	-0.0017861	-0.001596	-0.0018139	-0.0013249	-0.002522	-0.0026215	-0.00041601
MRI_FCWML008	29.6342	-0.00073277	-0.0022286	-0.0016811	-0.0015015	-0.0017073	-0.0012455	-0.002376	-0.0024697	-0.00038773
MRI_FCWML008	29.7588	-0.00068686	-0.0020985	-0.0015818	-0.0014123	-0.0016066	-0.0011707	-0.0022378	-0.0023261	-0.00036127
MRI_FCWML008	29.8833	-0.00064367	-0.0019754	-0.0014881	-0.001328	-0.0015114	-0.0011	-0.0021071	-0.0021902	-0.00033652
MRI_FCWML008	30.0078	-0.00060303	-0.0018591	-0.0013995	-0.0012484	-0.0014214	-0.0010333	-0.0019834	-0.0020617	-0.00031337
MRI_FCWML008	30.1323	-0.00056483	-0.0017491	-0.0013158	-0.0011732	-0.0013364	-0.00097045	-0.0018665	-0.0019402	-0.00029173
MRI_FCWML008	30.2568	-0.00052891	-0.0016451	-0.0012368	-0.0011023	-0.0012562	-0.00091116	-0.001756	-0.0018253	-0.00027151
MRI_FCWML008	30.3813	-0.00049515	-0.001547	-0.0011622	-0.0010354	-0.0011805	-0.00085527	-0.0016516	-0.0017168	-0.00025262
MRI_FCWML008	30.5058	-0.00046343	-0.0014543	-0.0010918	-0.00097236	-0.001109	-0.00080261	-0.001553	-0.0016143	-0.00023498
MRI_FCWML008	30.6304	-0.00043364	-0.0013668	-0.0010255	-0.00091289	-0.0010416	-0.000753	-0.0014598	-0.0015175	-0.00021851
MRI_FCWML008	30.7549	-0.00040567	-0.0012842	-0.00096291	-0.00085684	-0.0009781	-0.00070628	-0.0013719	-0.0014261	-0.00020314
MRI_FCWML008	30.8794	-0.00037941	-0.0012063	-0.00090392	-0.00080402	-0.00091819	-0.0006623	-0.001289	-0.0013399	-0.0001888
MRI_FCWML008	31.0039	-0.00035477	-0.0011328	-0.00084833	-0.00075427	-0.00086174	-0.0006209	-0.0012107	-0.0012585	-0.00017542
MRI_FCWML008	31.1284	-0.00033165	-0.0010635	-0.00079595	-0.00070743	-0.00080855	-0.00058195	-0.001137	-0.0011818	-0.00016295
MRI_FCWML008	31.2529	-0.00030996	-0.00099826	-0.00074663	-0.00066333	-0.00075846	-0.00054531	-0.0010674	-0.0011095	-0.00015132
MRI_FCWML008	31.3774	-0.00028963	-0.00093674	-0.00070019	-0.00062183	-0.00071129	-0.00051085	-0.0010018	-0.0010414	-0.00014049
MRI_FCWML008	31.5019	-0.00027057	-0.0008788	-0.00065648	-0.00058278	-0.0006669	-0.00047846	-0.00094005	-0.00097715	-0.00013039
MRI_FCWML008	31.6265	-0.0002527	-0.00082423	-0.00061534	-0.00054606	-0.00062512	-0.00044802	-0.00088186	-0.00091666	-0.00012099
MRI_FCWML008	31.751	-0.00023596	-0.00077286	-0.00057665	-0.00051153	-0.00058582	-0.00041941	-0.00082707	-0.00085971	-0.00011224
MRI_FCWML008	31.8755	-0.00022028	-0.00072452	-0.00054026	-0.00047906	-0.00054886	-0.00039254	-0.00077549	-0.0008061	-0.00010409
MRI_FCWML008	32	-0.0002056	-0.00067904	-0.00050604	-0.00044856	-0.00051411	-0.00036731	-0.00072695	-0.00075564	-9.6512e-05
MRI_FCWML009	0.12451	0	0	0	0	0	0	0	0	0
MRI_FCWML009	0.24903	1.2987e-05	9.2168e-06	1.4683e-05	6.5823e-06	3.1333e-06	1.7973e-05	6.2228e-06	5.2282e-06	1.2563e-05
MRI_FCWML009	0.37354	0.00027993	0.00020482	0.00031381	0.00015157	7.8494e-05	0.00038021	0.00014245	0.00012155	0.00027507
MRI_FCWML009	0.49805	0.0015533	0.0011665	0.0017284	0.00088829	0.0004889	0.0020748	0.00083097	0.00071765	0.0015472
MRI_FCWML009	0.62257	0.0049603	0.0038166	0.0054795	0.0029808	0.0017242	0.0065188	0.0027773	0.0024235	0.0050043
MRI_FCWML009	0.74708	0.011715	0.0092287	0.012848	0.0073784	0.0044545	0.015146	0.0068497	0.006033	0.011969
MRI_FCWML009	0.8716	0.022876	0.018445	0.024904	0.015076	0.0094538	0.029079	0.013949	0.012392	0.023665
MRI_FCWML009	0.99611	0.039185	0.032341	0.042335	0.026999	0.01752	0.048941	0.024901	0.022299	0.041055
MRI_FCWML009	1.1206	0.060996	0.051541	0.065381	0.043915	0.029406	0.074786	0.040382	0.036437	0.064741
MRI_FCWML009	1.2451	0.088269	0.076386	0.093832	0.066386	0.045758	0.10613	0.060871	0.05532	0.09494
MRI_FCWML009	1.3696	0.12062	0.10693	0.12712	0.094727	0.06707	0.14205	0.086627	0.079267	0.1315
MRI_FCWML009	1.4942	0.15743	0.14294	0.16443	0.12897	0.093622	0.18141	0.11767	0.10838	0.17394
MRI_FCWML009	1.6187	0.19795	0.18399	0.20489	0.16888	0.12546	0.22305	0.1538	0.14252	0.22153
MRI_FCWML009	1.7432	0.24136	0.22941	0.24757	0.21393	0.16239	0.26583	0.1946	0.18138	0.27336
MRI_FCWML009	1.8677	0.28685	0.27845	0.29163	0.26343	0.20403	0.30878	0.23949	0.22445	0.32838
MRI_FCWML009	1.9922	0.33364	0.33025	0.33629	0.31651	0.24981	0.35106	0.2878	0.27111	0.38551
MRI_FCWML009	2.1167	0.38099	0.38391	0.38087	0.37222	0.29904	0.39204	0.33873	0.32064	0.44366
MRI_FCWML009	2.2412	0.42828	0.43854	0.42483	0.42955	0.35094	0.43125	0.39148	0.37228	0.5018
MRI_FCWML009	2.3658	0.47494	0.49329	0.46771	0.48751	0.40469	0.46838	0.44523	0.42522	0.55898
MRI_FCWML009	2.4903	0.52049	0.54736	0.50917	0.54514	0.45944	0.50325	0.49917	0.47869	0.61434
MRI_FCWML009	2.6148	0.56456	0.60003	0.54896	0.60153	0.51436	0.53584	0.55255	0.53194	0.66717
MRI_FCWML009	2.7393	0.60684	0.65068	0.58692	0.6559	0.56867	0.56619	0.60468	0.58426	0.71686
MRI_FCWML009	2.8638	0.64711	0.69877	0.62295	0.70753	0.62164	0.59443	0.65494	0.63502	0.76294
MRI_FCWML009	2.9883	0.6852	0.74385	0.65701	0.75583	0.67261	0.62073	0.70279	0.68365	0.80507
MRI_FCWML009	3.1128	0.721	0.7856	0.68912	0.80032	0.72099	0.64531	0.74777	0.72966	0.84302
MRI_FCWML009	3.2374	0.75446	0.82375	0.7193	0.84064	0.76631	0.66837	0.78953	0.77266	0.87666
MRI_FCWML009	3.3619	0.78556	0.85814	0.74761	0.87651	0.80813	0.69016	0.82776	0.81231	0.90595
MRI_FCWML009	3.4864	0.81429	0.88867	0.77413	0.90778	0.84615	0.71087	0.86225	0.84835	0.93095
MRI_FCWML009	3.6109	0.84071	0.9153	0.79893	0.93437	0.88013	0.73069	0.89288	0.88061	0.95175
MRI_FCWML009	3.7354	0.86485	0.93807	0.8221	0.95628	0.90989	0.74981	0.91955	0.90898	0.96854
MRI_FCWML009	3.8599	0.88677	0.95704	0.8437	0.97358	0.93535	0.76833	0.94226	0.9334	0.9815
MRI_FCWML009	3.9844	0.90653	0.97234	0.8638	0.98641	0.95649	0.78638	0.96105	0.95387	0.99087
MRI_FCWML009	4.1089	0.92422	0.98411	0.88244	0.99494	0.97333	0.80401	0.97599	0.97045	0.9969
MRI_FCWML009	4.2335	0.93989	0.99252	0.89969	0.99939	0.98596	0.82127	0.9872	0.98321	0.99985
MRI_FCWML009	4.358	0.95361	0.99775	0.91555	1	0.9945	0.83815	0.99482	0.99229	1
MRI_FCWML009	4.4825	0.96544	1	0.93007	0.99704	0.99911	0.85465	0.99902	0.99782	0.9976
MRI_FCWML009	4.607	0.97545	0.99948	0.94323	0.9908	1	0.8707	1	1	0.99291
MRI_FCWML009	4.7315	0.98368	0.9964	0.95506	0.98156	0.99737	0.88626	0.99795	0.999	0.98617
MRI_FCWML009	4.856	0.9902	0.99096	0.96554	0.9696	0.99145	0.90123	0.99308	0.99503	0.97762
MRI_FCWML009	4.9805	0.99505	0.98337	0.97466	0.95522	0.98249	0.91552	0.98561	0.98831	0.96746
MRI_FCWML009	5.1051	0.99827	0.97381	0.98241	0.9387	0.97075	0.92904	0.97576	0.97904	0.9559
MRI_FCWML009	5.2296	0.99991	0.9625	0.98876	0.92029	0.95646	0.94168	0.96373	0.96744	0.94313
MRI_FCWML009	5.3541	1	0.94959	0.99372	0.90028	0.9399	0.95333	0.94975	0.95373	0.92929
MRI_FCWML009	5.4786	0.99859	0.93526	0.99725	0.87888	0.92131	0.96389	0.934	0.93812	0.91454
MRI_FCWML009	5.6031	0.99572	0.91968	0.99935	0.85634	0.90093	0.97325	0.9167	0.92081	0.89901
MRI_FCWML009	5.7276	0.99143	0.90299	1	0.83287	0.879	0.98134	0.89803	0.90202	0.88282
MRI_FCWML009	5.8521	0.98575	0.88533	0.99921	0.80866	0.85576	0.98806	0.87817	0.88191	0.86606
MRI_FCWML009	5.9767	0.97873	0.86683	0.99697	0.78389	0.8314	0.99333	0.85729	0.86068	0.84882
MRI_FCWML009	6.1012	0.97042	0.84762	0.9933	0.75872	0.80614	0.99712	0.83554	0.8385	0.83118
MRI_FCWML009	6.2257	0.96086	0.82779	0.98821	0.7333	0.78016	0.99935	0.81309	0.81553	0.81321
MRI_FCWML009	6.3502	0.9501	0.80745	0.98171	0.70777	0.75364	1	0.79005	0.79192	0.79496
MRI_FCWML009	6.4747	0.93819	0.78669	0.97384	0.68222	0.72674	0.99905	0.76657	0.7678	0.77649
MRI_FCWML009	6.5992	0.92518	0.7656	0.96463	0.65678	0.69961	0.99648	0.74275	0.74331	0.75783
MRI_FCWML009	6.7237	0.91114	0.74425	0.95412	0.63153	0.67239	0.9923	0.71871	0.71856	0.73902
MRI_FCWML009	6.8482	0.89611	0.72271	0.94236	0.60654	0.64519	0.98653	0.69454	0.69366	0.7201
MRI_FCWML009	6.9728	0.88016	0.70104	0.9294	0.58188	0.61813	0.97919	0.67033	0.66871	0.70109
MRI_FCWML009	7.0973	0.86335	0.6793	0.91529	0.5576	0.5913	0.97032	0.64615	0.64379	0.68203
MRI_FCWML009	7.2218	0.84575	0.65755	0.9001	0.53376	0.56478	0.95996	0.62208	0.61899	0.66292
MRI_FCWML009	7.3463	0.82741	0.63583	0.8839	0.5104	0.53866	0.94818	0.59819	0.59438	0.6438
MRI_FCWML009	7.4708	0.8084	0.61417	0.86674	0.48753	0.513	0.93502	0.57452	0.57001	0.62468
MRI_FCWML009	7.5953	0.78878	0.59263	0.8487	0.46519	0.48784	0.92058	0.55112	0.54595	0.60558
MRI_FCWML009	7.7198	0.76863	0.57124	0.82985	0.44339	0.46324	0.90491	0.52805	0.52224	0.58651
MRI_FCWML009	7.8444	0.748	0.55001	0.81026	0.42215	0.43923	0.8881	0.50532	0.49891	0.5675
MRI_FCWML009	7.9689	0.72696	0.529	0.79002	0.40148	0.41585	0.87022	0.48299	0.47602	0.54855
MRI_FCWML009	8.0934	0.70557	0.50821	0.76918	0.38137	0.39311	0.85138	0.46107	0.45358	0.5297
MRI_FCWML009	8.2179	0.68389	0.48768	0.74783	0.36183	0.37103	0.83164	0.43958	0.43162	0.51094
MRI_FCWML009	8.3424	0.66198	0.46741	0.72604	0.34286	0.34963	0.81111	0.41855	0.41016	0.49229
MRI_FCWML009	8.4669	0.6399	0.44744	0.70387	0.32445	0.32891	0.78986	0.39799	0.38921	0.47378
MRI_FCWML009	8.5914	0.6177	0.42778	0.6814	0.3066	0.30887	0.76799	0.37791	0.3688	0.45541
MRI_FCWML009	8.716	0.59543	0.40843	0.6587	0.28929	0.28951	0.74557	0.35831	0.34892	0.4372
MRI_FCWML009	8.8405	0.57316	0.38943	0.63582	0.27253	0.27083	0.7227	0.33922	0.32958	0.41917
MRI_FCWML009	8.965	0.55092	0.37076	0.61283	0.25629	0.25283	0.69945	0.32062	0.31078	0.40132
MRI_FCWML009	9.0895	0.52876	0.35246	0.58979	0.24058	0.23548	0.6759	0.30252	0.29254	0.38368
MRI_FCWML009	9.214	0.50672	0.33452	0.56675	0.22536	0.21879	0.65213	0.28493	0.27484	0.36625
MRI_FCWML009	9.3385	0.48485	0.31695	0.54377	0.21065	0.20273	0.62821	0.26784	0.25767	0.34905
MRI_FCWML009	9.463	0.46317	0.29976	0.52089	0.19641	0.18729	0.60421	0.25124	0.24105	0.3321
MRI_FCWML009	9.5875	0.44174	0.28295	0.49817	0.18265	0.17246	0.58019	0.23515	0.22496	0.3154
MRI_FCWML009	9.7121	0.42057	0.26653	0.47564	0.16934	0.15822	0.55621	0.21954	0.20939	0.29897
MRI_FCWML009	9.8366	0.3997	0.25051	0.45335	0.15649	0.14456	0.53233	0.20441	0.19435	0.28282
MRI_FCWML009	9.9611	0.37915	0.23488	0.43133	0.14407	0.13146	0.5086	0.18977	0.17981	0.26696
MRI_FCWML009	10.0856	0.35895	0.21966	0.40962	0.13208	0.11889	0.48507	0.1756	0.16577	0.25139
MRI_FCWML009	10.2101	0.33912	0.20483	0.38824	0.1205	0.10686	0.46179	0.16189	0.15222	0.23614
MRI_FCWML009	10.3346	0.31968	0.1904	0.36722	0.10933	0.095327	0.43879	0.14865	0.13916	0.22121
MRI_FCWML009	10.4591	0.30064	0.17638	0.3466	0.098549	0.08429	0.41612	0.13585	0.12656	0.20661
MRI_FCWML009	10.5837	0.28203	0.16275	0.32638	0.088159	0.07373	0.39381	0.1235	0.11444	0.19234
MRI_FCWML009	10.7082	0.26386	0.14953	0.30659	0.078146	0.06363	0.37189	0.11159	0.10276	0.17841
MRI_FCWML009	10.8327	0.24613	0.13672	0.28725	0.068504	0.053977	0.35038	0.10011	0.091529	0.16483
MRI_FCWML009	10.9572	0.22886	0.1243	0.26837	0.059223	0.044755	0.32932	0.089044	0.080732	0.15161
MRI_FCWML009	11.0817	0.21206	0.11228	0.24996	0.050296	0.03595	0.30872	0.078396	0.07036	0.13874
MRI_FCWML009	11.2062	0.19572	0.10065	0.23204	0.041716	0.02755	0.2886	0.068155	0.060403	0.12624
MRI_FCWML009	11.3307	0.17987	0.089426	0.21462	0.033476	0.019541	0.26897	0.058314	0.050853	0.11411
MRI_FCWML009	11.4553	0.16449	0.07859	0.19769	0.025571	0.011911	0.24986	0.048865	0.041699	0.10234
MRI_FCWML009	11.5798	0.1496	0.068143	0.18127	0.017992	0.0046476	0.23126	0.0398	0.032935	0.090953
MRI_FCWML009	11.7043	0.13519	0.058082	0.16535	0.010736	-0.0022594	0.2132	0.031113	0.02455	0.079937
MRI_FCWML009	11.8288	0.12127	0.048403	0.14995	0.0037948	-0.0088211	0.19567	0.022796	0.016537	0.069297
MRI_FCWML009	11.9533	0.10783	0.039104	0.13507	-0.0028358	-0.015048	0.17869	0.014843	0.0088881	0.059033
MRI_FCWML009	12.0778	0.094873	0.03018	0.12069	-0.0091616	-0.020949	0.16225	0.0072461	0.0015941	0.049145
MRI_FCWML009	12.2023	0.082396	0.021628	0.10683	-0.015188	-0.026535	0.14636	-8.3411e-07	-0.0053523	0.039633
MRI_FCWML009	12.3268	0.070397	0.013442	0.093482	-0.02092	-0.031814	0.13102	-0.0069048	-0.011959	0.030495
MRI_FCWML009	12.4514	0.058871	0.0056177	0.080638	-0.026363	-0.036795	0.11622	-0.013473	-0.018233	0.021729
MRI_FCWML009	12.5759	0.047813	-0.0018488	0.068298	-0.031522	-0.041486	0.10198	-0.019711	-0.024183	0.013334
MRI_FCWML009	12.7004	0.03722	-0.008963	0.056456	-0.036402	-0.045895	0.088273	-0.025627	-0.029815	0.0053071
MRI_FCWML009	12.8249	0.027085	-0.01573	0.045109	-0.041009	-0.05003	0.07511	-0.031226	-0.035136	-0.0023557
MRI_FCWML009	12.9494	0.017403	-0.022156	0.034249	-0.045347	-0.053899	0.062483	-0.036516	-0.040155	-0.0096575
MRI_FCWML009	13.0739	0.0081668	-0.028245	0.023871	-0.049421	-0.057509	0.050385	-0.041503	-0.044877	-0.016603
MRI_FCWML009	13.1984	-0.00063021	-0.034005	0.013969	-0.053238	-0.060867	0.03881	-0.046193	-0.049311	-0.023195
MRI_FCWML009	13.323	-0.0089951	-0.039441	0.0045337	-0.056803	-0.063981	0.027753	-0.050595	-0.053462	-0.029441
MRI_FCWML009	13.4475	-0.016935	-0.044559	-0.0044412	-0.06012	-0.066856	0.017205	-0.054713	-0.057339	-0.035344
MRI_FCWML009	13.572	-0.024459	-0.049365	-0.012964	-0.063195	-0.069501	0.007159	-0.058556	-0.060948	-0.040911
MRI_FCWML009	13.6965	-0.031574	-0.053867	-0.021043	-0.066035	-0.071922	-0.0023939	-0.062129	-0.064296	-0.046148
MRI_FCWML009	13.821	-0.038288	-0.058071	-0.028687	-0.068645	-0.074125	-0.011462	-0.06544	-0.067389	-0.05106
MRI_FCWML009	13.9455	-0.044611	-0.061984	-0.035905	-0.07103	-0.076117	-0.020055	-0.068495	-0.070236	-0.055655
MRI_FCWML009	14.07	-0.050551	-0.065614	-0.042706	-0.073197	-0.077905	-0.028183	-0.071302	-0.072843	-0.059939
MRI_FCWML009	14.1946	-0.056116	-0.068966	-0.049099	-0.075153	-0.079496	-0.035854	-0.073868	-0.075216	-0.063919
MRI_FCWML009	14.3191	-0.061317	-0.07205	-0.055095	-0.076902	-0.080895	-0.043079	-0.076199	-0.077364	-0.067603
MRI_FCWML009	14.4436	-0.066162	-0.074871	-0.060702	-0.078451	-0.082109	-0.049868	-0.078302	-0.079293	-0.070999
MRI_FCWML009	14.5681	-0.070661	-0.077439	-0.065931	-0.079807	-0.083146	-0.056232	-0.080186	-0.08101	-0.074114
MRI_FCWML009	14.6926	-0.074822	-0.079759	-0.070792	-0.080976	-0.084011	-0.062182	-0.081856	-0.082522	-0.076956
MRI_FCWML009	14.8171	-0.078657	-0.081842	-0.075295	-0.081965	-0.08471	-0.067728	-0.083321	-0.083837	-0.079533
MRI_FCWML009	14.9416	-0.082175	-0.083693	-0.07945	-0.082779	-0.085251	-0.072881	-0.084587	-0.084961	-0.081853
MRI_FCWML009	15.0661	-0.085384	-0.085321	-0.083268	-0.083427	-0.08564	-0.077653	-0.085662	-0.085901	-0.083926
MRI_FCWML009	15.1907	-0.088296	-0.086735	-0.086759	-0.083914	-0.085882	-0.082055	-0.086553	-0.086665	-0.085759
MRI_FCWML009	15.3152	-0.09092	-0.087941	-0.089933	-0.084247	-0.085985	-0.086097	-0.087267	-0.087261	-0.08736
MRI_FCWML009	15.4397	-0.093266	-0.088948	-0.092802	-0.084433	-0.085955	-0.089791	-0.087811	-0.087693	-0.08874
MRI_FCWML009	15.5642	-0.095344	-0.089765	-0.095374	-0.084479	-0.085799	-0.093149	-0.088194	-0.087971	-0.089905
MRI_FCWML009	15.6887	-0.097163	-0.090398	-0.097662	-0.084391	-0.085521	-0.096182	-0.088421	-0.088101	-0.090865
MRI_FCWML009	15.8132	-0.098735	-0.090856	-0.099676	-0.084175	-0.08513	-0.098902	-0.088501	-0.08809	-0.091628
MRI_FCWML009	15.9377	-0.10007	-0.091148	-0.10143	-0.083839	-0.08463	-0.10132	-0.08844	-0.087945	-0.092203
MRI_FCWML009	16.0623	-0.10117	-0.09128	-0.10292	-0.083389	-0.084028	-0.10345	-0.088245	-0.087672	-0.092599
MRI_FCWML009	16.1868	-0.10206	-0.091261	-0.10417	-0.082832	-0.08333	-0.10529	-0.087924	-0.087279	-0.092823
MRI_FCWML009	16.3113	-0.10273	-0.091098	-0.1052	-0.082173	-0.082542	-0.10687	-0.087483	-0.086772	-0.092886
MRI_FCWML009	16.4358	-0.10321	-0.0908	-0.10599	-0.08142	-0.081669	-0.10819	-0.086929	-0.086157	-0.092794
MRI_FCWML009	16.5603	-0.1035	-0.090373	-0.10658	-0.080578	-0.080718	-0.10927	-0.08627	-0.085443	-0.092556
MRI_FCWML009	16.6848	-0.1036	-0.089825	-0.10696	-0.079654	-0.079694	-0.11011	-0.08551	-0.084633	-0.092181
MRI_FCWML009	16.8093	-0.10354	-0.089164	-0.10715	-0.078653	-0.078603	-0.11073	-0.084658	-0.083736	-0.091676
MRI_FCWML009	16.9339	-0.10331	-0.088396	-0.10716	-0.077581	-0.077449	-0.11113	-0.083719	-0.082757	-0.091049
MRI_FCWML009	17.0584	-0.10293	-0.08753	-0.107	-0.076445	-0.076239	-0.11133	-0.0827	-0.081702	-0.090309
MRI_FCWML009	17.1829	-0.10241	-0.086571	-0.10667	-0.07525	-0.074977	-0.11134	-0.081606	-0.080577	-0.089462
MRI_FCWML009	17.3074	-0.10175	-0.085526	-0.10619	-0.074	-0.073668	-0.11117	-0.080444	-0.079388	-0.088516
MRI_FCWML009	17.4319	-0.10096	-0.084402	-0.10556	-0.072702	-0.072318	-0.11082	-0.07922	-0.078141	-0.087478
MRI_FCWML009	17.5564	-0.10005	-0.083206	-0.1048	-0.07136	-0.07093	-0.11032	-0.077939	-0.07684	-0.086356
MRI_FCWML009	17.6809	-0.099038	-0.081943	-0.10391	-0.06998	-0.06951	-0.10966	-0.076606	-0.075491	-0.085156
MRI_FCWML009	17.8054	-0.097919	-0.08062	-0.10291	-0.068566	-0.068061	-0.10886	-0.075227	-0.074099	-0.083885
MRI_FCWML009	17.93	-0.096705	-0.079242	-0.10179	-0.067123	-0.066588	-0.10793	-0.073806	-0.072669	-0.082549
MRI_FCWML009	18.0545	-0.095403	-0.077815	-0.10057	-0.065655	-0.065094	-0.10687	-0.07235	-0.071206	-0.081154
MRI_FCWML009	18.179	-0.094022	-0.076345	-0.099257	-0.064166	-0.063585	-0.1057	-0.070862	-0.069714	-0.079707
MRI_FCWML009	18.3035	-0.092567	-0.074837	-0.097857	-0.062661	-0.062063	-0.10442	-0.069347	-0.068197	-0.078214
MRI_FCWML009	18.428	-0.091045	-0.073295	-0.096379	-0.061143	-0.060531	-0.10304	-0.067809	-0.066661	-0.076679
MRI_FCWML009	18.5525	-0.089464	-0.071725	-0.094829	-0.059615	-0.058994	-0.10158	-0.066253	-0.065108	-0.075108
MRI_FCWML009	18.677	-0.08783	-0.070132	-0.093215	-0.058082	-0.057455	-0.10003	-0.064683	-0.063543	-0.073507
MRI_FCWML009	18.8016	-0.086148	-0.068519	-0.091543	-0.056546	-0.055916	-0.098404	-0.063102	-0.061969	-0.07188
MRI_FCWML009	18.9261	-0.084426	-0.06689	-0.089819	-0.055012	-0.05438	-0.096714	-0.061513	-0.06039	-0.070232
MRI_FCWML009	19.0506	-0.082667	-0.065251	-0.08805	-0.05348	-0.05285	-0.094963	-0.059921	-0.058808	-0.068567
MRI_FCWML009	19.1751	-0.080878	-0.063604	-0.086241	-0.051955	-0.051328	-0.09316	-0.058329	-0.057228	-0.06689
MRI_FCWML009	19.2996	-0.079064	-0.061953	-0.0844	-0.050439	-0.049817	-0.09131	-0.056739	-0.055651	-0.065204
MRI_FCWML009	19.4241	-0.07723	-0.060302	-0.08253	-0.048934	-0.048319	-0.08942	-0.055154	-0.054082	-0.063514
MRI_FCWML009	19.5486	-0.07538	-0.058654	-0.080637	-0.047443	-0.046836	-0.087495	-0.053577	-0.052521	-0.061822
MRI_FCWML009	19.6732	-0.073519	-0.057011	-0.078726	-0.045967	-0.04537	-0.085541	-0.052011	-0.050972	-0.060133
MRI_FCWML009	19.7977	-0.071651	-0.055377	-0.076802	-0.044509	-0.043923	-0.083564	-0.050458	-0.049437	-0.058449
MRI_FCWML009	19.9222	-0.06978	-0.053754	-0.074869	-0.04307	-0.042495	-0.081569	-0.04892	-0.047917	-0.056774
MRI_FCWML009	20.0467	-0.067909	-0.052144	-0.072931	-0.041651	-0.04109	-0.079561	-0.047399	-0.046415	-0.055109
MRI_FCWML009	20.1712	-0.066043	-0.05055	-0.070993	-0.040255	-0.039707	-0.077544	-0.045896	-0.044933	-0.053458
MRI_FCWML009	20.2957	-0.064185	-0.048974	-0.069058	-0.038882	-0.038348	-0.075524	-0.044414	-0.043472	-0.051823
MRI_FCWML009	20.4202	-0.062337	-0.047418	-0.06713	-0.037534	-0.037014	-0.073503	-0.042954	-0.042033	-0.050206
MRI_FCWML009	20.5447	-0.060502	-0.045883	-0.065211	-0.036212	-0.035707	-0.071486	-0.041518	-0.040618	-0.048609
MRI_FCWML009	20.6693	-0.058684	-0.044371	-0.063306	-0.034916	-0.034426	-0.069476	-0.040106	-0.039228	-0.047034
MRI_FCWML009	20.7938	-0.056884	-0.042884	-0.061416	-0.033647	-0.033173	-0.067478	-0.03872	-0.037864	-0.045483
MRI_FCWML009	20.9183	-0.055106	-0.041423	-0.059544	-0.032407	-0.031948	-0.065493	-0.037361	-0.036527	-0.043957
MRI_FCWML009	21.0428	-0.05335	-0.039988	-0.057694	-0.031195	-0.030752	-0.063526	-0.03603	-0.035217	-0.042457
MRI_FCWML009	21.1673	-0.051619	-0.038581	-0.055866	-0.030012	-0.029585	-0.061578	-0.034727	-0.033936	-0.040984
MRI_FCWML009	21.2918	-0.049915	-0.037204	-0.054064	-0.028859	-0.028447	-0.059653	-0.033452	-0.032685	-0.039541
MRI_FCWML009	21.4163	-0.048238	-0.035855	-0.052288	-0.027736	-0.027339	-0.057752	-0.032208	-0.031462	-0.038127
MRI_FCWML009	21.5409	-0.046592	-0.034538	-0.050541	-0.026642	-0.026261	-0.055878	-0.030993	-0.03027	-0.036743
MRI_FCWML009	21.6654	-0.044976	-0.03325	-0.048825	-0.025579	-0.025212	-0.054032	-0.029809	-0.029107	-0.035391
MRI_FCWML009	21.7899	-0.043392	-0.031994	-0.04714	-0.024545	-0.024194	-0.052217	-0.028656	-0.027975	-0.03407
MRI_FCWML009	21.9144	-0.041841	-0.03077	-0.045487	-0.023542	-0.023205	-0.050434	-0.027533	-0.026874	-0.032781
MRI_FCWML009	22.0389	-0.040323	-0.029577	-0.043868	-0.022568	-0.022245	-0.048683	-0.026441	-0.025803	-0.031525
MRI_FCWML009	22.1634	-0.03884	-0.028417	-0.042284	-0.021624	-0.021316	-0.046968	-0.025379	-0.024763	-0.030301
MRI_FCWML009	22.2879	-0.037392	-0.027288	-0.040735	-0.02071	-0.020415	-0.045287	-0.024349	-0.023753	-0.02911
MRI_FCWML009	22.4125	-0.035979	-0.026191	-0.039222	-0.019825	-0.019543	-0.043643	-0.023349	-0.022774	-0.027952
MRI_FCWML009	22.537	-0.034601	-0.025126	-0.037746	-0.018969	-0.0187	-0.042036	-0.02238	-0.021824	-0.026827
MRI_FCWML009	22.6615	-0.03326	-0.024093	-0.036307	-0.018142	-0.017885	-0.040467	-0.02144	-0.020905	-0.025735
MRI_FCWML009	22.786	-0.031955	-0.023092	-0.034904	-0.017343	-0.017098	-0.038937	-0.020531	-0.020015	-0.024675
MRI_FCWML009	22.9105	-0.030686	-0.022122	-0.03354	-0.016571	-0.016338	-0.037445	-0.019652	-0.019154	-0.023648
MRI_FCWML009	23.035	-0.029453	-0.021183	-0.032212	-0.015827	-0.015606	-0.035991	-0.018801	-0.018322	-0.022653
MRI_FCWML009	23.1595	-0.028256	-0.020275	-0.030922	-0.01511	-0.014899	-0.034577	-0.017979	-0.017518	-0.02169
MRI_FCWML009	23.284	-0.027095	-0.019396	-0.02967	-0.014419	-0.014219	-0.033202	-0.017186	-0.016742	-0.020759
MRI_FCWML009	23.4086	-0.025969	-0.018548	-0.028454	-0.013753	-0.013563	-0.031867	-0.016421	-0.015994	-0.019859
MRI_FCWML009	23.5331	-0.024879	-0.017729	-0.027276	-0.013113	-0.012933	-0.03057	-0.015683	-0.015273	-0.018989
MRI_FCWML009	23.6576	-0.023824	-0.016939	-0.026135	-0.012497	-0.012326	-0.029312	-0.014971	-0.014578	-0.018149
MRI_FCWML009	23.7821	-0.022803	-0.016177	-0.025029	-0.011906	-0.011744	-0.028093	-0.014286	-0.013908	-0.017339
MRI_FCWML009	23.9066	-0.021816	-0.015443	-0.02396	-0.011337	-0.011184	-0.026912	-0.013627	-0.013264	-0.016559
MRI_FCWML009	24.0311	-0.020863	-0.014736	-0.022926	-0.010792	-0.010647	-0.025769	-0.012993	-0.012645	-0.015806
MRI_FCWML009	24.1556	-0.019943	-0.014056	-0.021927	-0.010268	-0.010131	-0.024663	-0.012383	-0.01205	-0.015082
MRI_FCWML009	24.2802	-0.019055	-0.013401	-0.020962	-0.0097663	-0.0096367	-0.023595	-0.011797	-0.011478	-0.014384
MRI_FCWML009	24.4047	-0.018199	-0.012772	-0.020032	-0.0092852	-0.0091629	-0.022562	-0.011234	-0.010929	-0.013714
MRI_FCWML009	24.5292	-0.017374	-0.012168	-0.019134	-0.0088245	-0.008709	-0.021566	-0.010694	-0.010402	-0.013069
MRI_FCWML009	24.6537	-0.01658	-0.011587	-0.018269	-0.0083834	-0.0082744	-0.020604	-0.010176	-0.0098965	-0.01245
MRI_FCWML009	24.7782	-0.015816	-0.01103	-0.017436	-0.0079613	-0.0078586	-0.019677	-0.0096795	-0.0094121	-0.011855
MRI_FCWML009	24.9027	-0.01508	-0.010496	-0.016634	-0.0075576	-0.0074609	-0.018784	-0.0092036	-0.008948	-0.011285
[truncated: 15,991 more rows]
