# Supplementary material for: Pupil size reflects activation of subcortical ascending arousal system nuclei during rest
Source: eLife. 2023 Jun 27;12:e84822. doi: 10.7554/eLife.84822 (PMC10299825; doi:10.7554/eLife.84822)
Supplement: Figure 3—source data 1. [file elife-84822-fig3-data1.zip › Figure3-SourceData/Fig3_C_rsHRF_roi_event_num_both_days.csv]

subj	LC	VTA	SN	DR	MR	BF	ACC	OCC	Pons
MRI_FCWML001	25	16	21	21	19	22	17	17	23
MRI_FCWML002	28	21	24	23	21	23	23	21	26
MRI_FCWML003	22	19	19	22	24	19	18	20	24
MRI_FCWML004	12	12	13	13	10	12	8	10	12
MRI_FCWML006	25	19	17	18	18	16	13	15	24
MRI_FCWML007	25	24	25	20	20	19	17	18	19
MRI_FCWML008	23	19	23	19	19	17	19	17	20
MRI_FCWML009	25	16	18	22	23	19	18	21	17
MRI_FCWML010	18	19	19	23	21	20	17	24	24
MRI_FCWML011	24	18	22	23	21	21	18	17	23
MRI_FCWML012	24	20	26	24	23	19	20	24	21
MRI_FCWML013	20	19	23	26	25	19	21	20	21
MRI_FCWML014	24	18	25	18	25	21	20	19	24
MRI_FCWML015	21	19	20	18	22	26	19	19	22
MRI_FCWML016	26	20	19	19	24	18	23	21	23
MRI_FCWML017	25	21	20	22	26	16	20	19	23
MRI_FCWML018	25	18	20	22	19	21	18	28	23
MRI_FCWML020	21	21	21	23	16	20	14	21	25
MRI_FCWML022	23	21	17	21	23	22	17	23	22
MRI_FCWML023	22	19	23	22	21	21	24	20	22
MRI_FCWML025	23	17	25	23	22	20	23	21	22
MRI_FCWML026	22	20	25	24	18	22	18	15	19
MRI_FCWML027	23	18	19	20	18	15	17	25	26
MRI_FCWML028	22	21	18	20	21	18	19	17	17
MRI_FCWML029	28	19	23	21	26	22	21	18	22
MRI_FCWML030	22	23	23	20	21	22	21	23	21
MRI_FCWML031	24	23	19	20	19	28	21	19	21
MRI_FCWML032	23	22	22	21	21	20	20	20	22
MRI_FCWML033	24	25	21	25	21	23	21	22	23
MRI_FCWML035	23	24	21	21	18	20	24	27	23
MRI_FCWML036	25	18	20	20	23	22	22	24	24
MRI_FCWML037	21	23	22	23	23	20	19	21	19
MRI_FCWML038	20	18	22	25	23	21	19	18	17
MRI_FCWML040	24	19	19	23	21	20	18	16	24
MRI_FCWML041	19	21	22	20	20	21	19	19	24
MRI_FCWML042	18	21	26	16	23	20	19	20	23
MRI_FCWML043	23	19	21	21	23	17	18	20	18
MRI_FCWML046	21	28	20	23	21	21	17	17	23
MRI_FCWML047	25	21	23	22	20	22	19	16	16
MRI_FCWML048	24	24	25	25	23	25	19	24	19
MRI_FCWML049	27	20	21	23	26	22	16	20	24
MRI_FCWML051	20	17	25	24	21	18	18	19	19
MRI_FCWML052	18	20	17	22	17	23	14	24	20
MRI_FCWML053	22	24	21	22	22	19	17	20	24
MRI_FCWML054	25	21	18	22	24	21	19	15	23
MRI_FCWML055	30	21	22	23	20	20	16	22	29
MRI_FCWML056	20	23	20	22	20	22	18	17	21
MRI_FCWML057	22	22	19	21	23	20	20	12	21
MRI_FCWML061	25	26	20	26	23	20	19	15	26
MRI_FCWML063	24	25	22	27	22	22	18	22	23
MRI_FCWML064	19	24	20	24	22	25	20	18	25
MRI_FCWML104	21	20	19	20	21	17	21	14	19
MRI_FCWML107	20	14	12	15	14	24	14	18	18
MRI_FCWML108	19	25	20	19	21	24	19	20	23
MRI_FCWML109	20	21	16	20	19	18	19	16	21
MRI_FCWML119	24	19	23	17	16	21	17	17	23
MRI_FCWML121	16	20	23	24	18	22	17	17	23
MRI_FCWML128	25	23	16	18	18	21	18	17	20
MRI_FCWML129	22	18	23	23	22	20	19	24	19
MRI_FCWML134	26	20	23	21	22	20	19	20	22
MRI_FCWML150	21	22	24	19	23	24	16	20	22
MRI_FCWML158	26	25	19	21	18	24	19	23	24
MRI_FCWML159	23	20	21	20	21	17	17	18	20
MRI_FCWML160	20	20	19	23	22	20	17	18	26
MRI_FCWML162	21	15	19	23	20	19	14	17	17
MRI_FCWML205	22	14	14	14	13	15	14	20	21
MRI_FCWML219	20	25	26	21	23	25	21	22	21
MRI_FCWML255	26	19	25	28	25	18	16	15	24
MRI_FCWML320	22	21	26	21	24	23	21	23	22
MRI_FCWML328	23	24	24	20	18	24	17	20	24
