# Supplementary material for: Pupil size reflects activation of subcortical ascending arousal system nuclei during rest
Source: eLife. 2023 Jun 27;12:e84822. doi: 10.7554/eLife.84822 (PMC10299825; doi:10.7554/eLife.84822)
Supplement: Figure 3—source data 1. [file elife-84822-fig3-data1.zip › Figure3-SourceData/Fig3_D_rsHRF_roi_TTP_both_days.csv]

subj	LC	VTA	SN	DR	MR	BF	ACC	OCC	Pons
MRI_FCWML001	4.1089	4.358	4.358	4.9805	4.607	4.358	6.2257	5.8521	4.2335
MRI_FCWML002	4.856	4.607	4.2335	4.1089	4.2335	5.9767	4.358	4.2335	4.1089
MRI_FCWML003	4.9805	4.2335	4.2335	4.1089	4.1089	4.2335	4.358	5.1051	4.1089
MRI_FCWML004	4.1089	5.6031	4.7315	4.1089	4.1089	4.9805	5.8521	4.856	4.9805
MRI_FCWML006	4.1089	5.9767	5.9767	5.4786	5.3541	5.4786	6.2257	6.2257	5.1051
MRI_FCWML007	4.607	4.358	5.1051	4.4825	4.607	4.358	4.358	4.4825	4.2335
MRI_FCWML008	4.358	5.7276	5.1051	4.856	5.1051	4.607	6.1012	6.2257	4.1089
MRI_FCWML009	5.2296	4.358	5.6031	4.2335	4.4825	6.2257	4.4825	4.4825	4.2335
MRI_FCWML010	5.9767	4.856	4.4825	4.358	4.1089	5.1051	6.1012	5.8521	4.1089
MRI_FCWML011	4.358	4.607	5.7276	4.1089	5.1051	4.358	4.2335	4.2335	4.2335
MRI_FCWML012	4.1089	4.856	3.9844	4.7315	4.1089	3.8599	5.4786	4.9805	3.9844
MRI_FCWML013	4.2335	4.2335	4.1089	4.9805	4.2335	5.9767	5.9767	4.1089	4.2335
MRI_FCWML014	4.2335	4.607	4.1089	4.7315	4.358	4.1089	4.4825	4.4825	4.358
MRI_FCWML015	4.4825	5.9767	4.358	5.3541	5.9767	3.9844	4.7315	5.2296	4.1089
MRI_FCWML016	5.2296	4.856	4.607	5.3541	5.3541	4.4825	4.607	6.1012	4.2335
MRI_FCWML017	4.607	4.1089	4.2335	3.9844	4.1089	4.9805	5.8521	5.2296	4.2335
MRI_FCWML018	4.7315	5.8521	5.6031	5.4786	5.7276	4.607	5.6031	3.9844	4.1089
MRI_FCWML020	5.8521	4.2335	4.4825	4.1089	4.358	4.856	6.4747	5.7276	5.3541
MRI_FCWML022	5.3541	4.1089	4.1089	4.9805	4.2335	4.1089	5.9767	4.7315	4.7315
MRI_FCWML023	3.9844	4.1089	4.2335	4.7315	5.6031	4.358	4.4825	4.607	4.2335
MRI_FCWML025	3.9844	4.2335	4.2335	4.2335	4.9805	4.7315	4.9805	5.8521	4.2335
MRI_FCWML026	4.7315	5.8521	4.856	4.358	4.607	4.2335	5.8521	4.358	4.2335
MRI_FCWML027	4.358	4.358	5.1051	4.358	4.7315	6.4747	4.7315	6.1012	4.7315
MRI_FCWML028	4.1089	4.7315	5.7276	3.9844	4.4825	5.1051	5.8521	5.9767	4.358
MRI_FCWML029	3.9844	4.2335	4.1089	4.1089	4.358	4.358	4.2335	4.4825	4.1089
MRI_FCWML030	4.607	4.2335	4.4825	4.4825	4.2335	5.1051	3.9844	5.9767	5.2296
MRI_FCWML031	4.7315	4.358	4.7315	4.1089	4.2335	4.856	4.856	6.3502	4.7315
MRI_FCWML032	4.1089	4.7315	4.1089	5.8521	4.1089	5.9767	5.6031	4.358	4.4825
MRI_FCWML033	4.2335	4.1089	4.9805	4.9805	4.4825	5.1051	5.7276	5.8521	4.1089
MRI_FCWML035	5.1051	4.2335	4.856	4.4825	4.4825	5.3541	4.358	4.358	4.4825
MRI_FCWML036	3.9844	5.2296	4.358	4.2335	4.856	5.6031	4.358	4.4825	4.2335
MRI_FCWML037	4.856	4.1089	4.2335	5.3541	4.2335	4.1089	5.9767	5.8521	4.856
MRI_FCWML038	5.3541	4.2335	4.9805	4.1089	4.358	4.607	6.2257	5.9767	4.358
MRI_FCWML040	4.1089	4.1089	4.358	4.607	4.7315	5.8521	6.2257	5.9767	4.2335
MRI_FCWML041	4.856	4.607	4.2335	4.7315	4.358	4.607	4.2335	6.2257	4.358
MRI_FCWML042	4.4825	4.358	4.2335	4.4825	4.2335	4.2335	5.9767	4.4825	4.2335
MRI_FCWML043	5.3541	4.4825	4.358	5.1051	4.7315	6.1012	4.358	5.8521	4.1089
MRI_FCWML046	4.2335	4.358	4.2335	4.607	4.1089	4.4825	5.4786	5.8521	4.358
MRI_FCWML047	4.1089	4.358	5.7276	4.607	4.358	6.1012	5.9767	6.1012	4.358
MRI_FCWML048	4.856	4.1089	4.2335	4.9805	4.1089	4.607	5.4786	4.2335	4.358
MRI_FCWML049	4.9805	4.358	4.9805	4.607	4.2335	5.6031	5.8521	5.9767	4.607
MRI_FCWML051	4.2335	5.9767	5.9767	4.358	3.8599	4.9805	5.9767	5.7276	4.1089
MRI_FCWML052	3.7354	4.1089	5.8521	3.9844	4.4825	4.607	6.2257	4.7315	4.2335
MRI_FCWML053	4.1089	5.2296	4.9805	5.2296	3.9844	5.6031	6.1012	5.6031	3.9844
MRI_FCWML054	4.1089	4.1089	4.1089	4.856	4.1089	4.1089	6.2257	6.2257	5.3541
MRI_FCWML055	4.2335	4.4825	5.8521	4.358	4.1089	5.1051	4.7315	5.8521	5.1051
MRI_FCWML056	4.2335	3.9844	4.358	4.1089	4.2335	5.4786	6.1012	6.1012	4.607
MRI_FCWML057	4.9805	3.9844	5.6031	4.9805	4.2335	5.8521	6.1012	6.1012	4.2335
MRI_FCWML061	4.9805	4.2335	4.2335	4.1089	4.2335	4.4825	5.8521	5.9767	4.1089
MRI_FCWML063	4.2335	4.2335	4.2335	4.1089	4.2335	4.2335	4.2335	4.856	5.2296
MRI_FCWML064	5.9767	4.9805	5.1051	3.8599	3.9844	4.2335	4.7315	4.358	4.9805
MRI_FCWML104	4.2335	4.358	4.1089	6.2257	4.2335	4.2335	5.9767	5.8521	5.9767
MRI_FCWML107	4.2335	6.1012	5.8521	5.8521	5.9767	4.1089	5.9767	5.9767	4.358
MRI_FCWML108	4.2335	5.1051	4.1089	4.358	4.856	4.2335	4.358	4.4825	4.9805
MRI_FCWML109	3.8599	5.4786	4.7315	5.4786	4.607	5.7276	6.2257	5.8521	4.2335
MRI_FCWML119	4.1089	4.9805	5.1051	4.7315	5.4786	4.4825	6.2257	6.1012	5.2296
MRI_FCWML121	4.2335	4.2335	4.358	4.1089	5.1051	4.358	6.1012	6.1012	4.358
MRI_FCWML128	4.1089	4.358	4.2335	4.607	5.1051	4.1089	5.9767	6.1012	3.9844
MRI_FCWML129	4.2335	6.2257	4.607	4.1089	5.3541	4.358	5.9767	4.607	5.1051
MRI_FCWML134	4.9805	4.2335	4.1089	4.7315	4.607	4.7315	4.4825	4.1089	5.6031
MRI_FCWML150	5.2296	4.358	4.4825	4.1089	5.2296	4.856	4.358	5.3541	4.358
MRI_FCWML158	4.358	4.7315	5.3541	4.2335	4.1089	4.1089	6.3502	4.607	4.2335
MRI_FCWML159	4.2335	4.358	5.2296	4.856	4.856	6.2257	5.9767	4.4825	4.1089
MRI_FCWML160	4.607	4.358	6.1012	4.1089	4.2335	5.3541	6.1012	6.1012	4.856
MRI_FCWML162	4.7315	5.3541	4.9805	4.358	5.1051	4.7315	6.1012	6.3502	4.1089
MRI_FCWML205	4.2335	5.8521	6.3502	5.8521	5.9767	5.1051	6.1012	4.2335	4.2335
MRI_FCWML219	4.856	4.1089	3.9844	4.9805	4.856	5.1051	5.8521	4.607	4.2335
MRI_FCWML255	5.3541	4.7315	3.9844	4.1089	3.9844	5.6031	6.1012	5.6031	4.2335
MRI_FCWML320	4.1089	3.9844	5.2296	4.4825	4.358	5.1051	4.607	5.8521	4.856
MRI_FCWML328	3.9844	4.4825	4.2335	5.3541	4.1089	4.1089	4.4825	4.4825	4.2335
