# Supplementary material for: Pupil size reflects activation of subcortical ascending arousal system nuclei during rest
Source: eLife. 2023 Jun 27;12:e84822. doi: 10.7554/eLife.84822 (PMC10299825; doi:10.7554/eLife.84822)
Supplement: Figure 3—source data 1. [file elife-84822-fig3-data1.zip › Figure3-SourceData/Fig3_G/con_stat_rsHRF_ana_ACC.csv]

subj	spmT_0001.nii
MRI_FCWML001	-0.022858
MRI_FCWML002	-0.030788
MRI_FCWML003	-0.48862
MRI_FCWML004	-0.3618
MRI_FCWML006	-0.35794
MRI_FCWML007	-0.0097163
MRI_FCWML008	-0.40193
MRI_FCWML009	-0.73056
MRI_FCWML010	-0.4291
MRI_FCWML011	-0.017505
MRI_FCWML012	0.11724
MRI_FCWML013	-0.11298
MRI_FCWML014	-0.1157
MRI_FCWML015	0.15086
MRI_FCWML016	-0.20652
MRI_FCWML017	0.064435
MRI_FCWML018	-0.19787
MRI_FCWML020	0.077297
MRI_FCWML022	-0.21331
MRI_FCWML023	0.13661
MRI_FCWML025	0.14001
MRI_FCWML026	0.065108
MRI_FCWML027	-0.20582
MRI_FCWML028	0.18727
MRI_FCWML029	0.028761
MRI_FCWML030	0.041995
MRI_FCWML031	-0.46574
MRI_FCWML032	-0.45934
MRI_FCWML033	-0.10963
MRI_FCWML035	0.020176
MRI_FCWML036	0.34057
MRI_FCWML037	-0.0026079
MRI_FCWML038	-0.15021
MRI_FCWML040	-0.16982
MRI_FCWML041	0.080064
MRI_FCWML042	-0.073581
MRI_FCWML043	-0.0079551
MRI_FCWML046	0.11756
MRI_FCWML047	-0.15841
MRI_FCWML048	-0.32371
MRI_FCWML049	-0.14281
MRI_FCWML051	0.30002
MRI_FCWML052	-0.72264
MRI_FCWML053	0.48222
MRI_FCWML054	0.073811
MRI_FCWML055	0.094486
MRI_FCWML056	0.17357
MRI_FCWML057	0.339
MRI_FCWML061	0.21527
MRI_FCWML063	0.13595
MRI_FCWML064	0.32761
MRI_FCWML104	-0.66418
MRI_FCWML107	-0.39274
MRI_FCWML108	-0.14326
MRI_FCWML109	0.10767
MRI_FCWML119	-0.068204
MRI_FCWML121	-0.18438
MRI_FCWML128	0.35578
MRI_FCWML129	-0.14972
MRI_FCWML134	-0.11231
MRI_FCWML150	-0.14183
MRI_FCWML158	-0.56713
MRI_FCWML159	0.3607
MRI_FCWML160	-0.32034
MRI_FCWML162	0.056863
MRI_FCWML205	-0.42459
MRI_FCWML219	-0.090164
MRI_FCWML255	0.021914
MRI_FCWML320	-0.23617
MRI_FCWML328	-0.10157
