# Supplementary material for: Pupil size reflects activation of subcortical ascending arousal system nuclei during rest
Source: eLife. 2023 Jun 27;12:e84822. doi: 10.7554/eLife.84822 (PMC10299825; doi:10.7554/eLife.84822)
Supplement: Figure 3—source data 1. [file elife-84822-fig3-data1.zip › Figure3-SourceData/Fig3_G/con_stat_rsHRF_ana_BF.csv]

subj	spmT_0001.nii
MRI_FCWML001	0.48069
MRI_FCWML002	0.58651
MRI_FCWML003	-0.54647
MRI_FCWML004	-0.036137
MRI_FCWML006	-0.023799
MRI_FCWML007	0.19089
MRI_FCWML008	-0.54406
MRI_FCWML009	-0.13323
MRI_FCWML010	0.079994
MRI_FCWML011	-0.62659
MRI_FCWML012	-0.29423
MRI_FCWML013	-0.23296
MRI_FCWML014	-0.11656
MRI_FCWML015	0.1706
MRI_FCWML016	-0.3839
MRI_FCWML017	-0.21686
MRI_FCWML018	0.33983
MRI_FCWML020	0.98895
MRI_FCWML022	0.049108
MRI_FCWML023	-0.47761
MRI_FCWML025	-0.18466
MRI_FCWML026	0.051401
MRI_FCWML027	0.64399
MRI_FCWML028	0.31146
MRI_FCWML029	-0.1081
MRI_FCWML030	-0.070056
MRI_FCWML031	-0.13335
MRI_FCWML032	-0.75201
MRI_FCWML033	0.2929
MRI_FCWML035	0.07185
MRI_FCWML036	-0.073468
MRI_FCWML037	-0.012398
MRI_FCWML038	-0.27031
MRI_FCWML040	-0.023458
MRI_FCWML041	-0.42916
MRI_FCWML042	-0.28279
MRI_FCWML043	-0.40289
MRI_FCWML046	0.14043
MRI_FCWML047	0.89827
MRI_FCWML048	-0.16336
MRI_FCWML049	-0.60122
MRI_FCWML051	0.13847
MRI_FCWML052	-0.95732
MRI_FCWML053	0.64474
MRI_FCWML054	-0.080704
MRI_FCWML055	0.61347
MRI_FCWML056	0.11711
MRI_FCWML057	0.17771
MRI_FCWML061	-0.034508
MRI_FCWML063	-0.017819
MRI_FCWML064	-0.60771
MRI_FCWML104	0.28134
MRI_FCWML107	-0.37052
MRI_FCWML108	-0.30635
MRI_FCWML109	1.0657
MRI_FCWML119	0.20808
MRI_FCWML121	-0.082007
MRI_FCWML128	0.24988
MRI_FCWML129	-0.14301
MRI_FCWML134	-0.03616
MRI_FCWML150	-0.71373
MRI_FCWML158	-0.099644
MRI_FCWML159	-0.46552
MRI_FCWML160	-0.60592
MRI_FCWML162	-0.27416
MRI_FCWML205	0.12115
MRI_FCWML219	0.17341
MRI_FCWML255	0.44221
MRI_FCWML320	-0.54624
MRI_FCWML328	0.45532
