# Supplementary material for: Pupil size reflects activation of subcortical ascending arousal system nuclei during rest
Source: eLife. 2023 Jun 27;12:e84822. doi: 10.7554/eLife.84822 (PMC10299825; doi:10.7554/eLife.84822)
Supplement: Figure 3—source data 1. [file elife-84822-fig3-data1.zip › Figure3-SourceData/Fig3_G/con_stat_rsHRF_ana_DR.csv]

subj	spmT_0001.nii
MRI_FCWML001	0.19236
MRI_FCWML002	0.28853
MRI_FCWML003	-0.2003
MRI_FCWML004	-0.97502
MRI_FCWML006	0.76963
MRI_FCWML007	0.18666
MRI_FCWML008	-0.82711
MRI_FCWML009	0.22174
MRI_FCWML010	-0.054048
MRI_FCWML011	0.57049
MRI_FCWML012	0.10172
MRI_FCWML013	-0.17018
MRI_FCWML014	-0.42148
MRI_FCWML015	0.57901
MRI_FCWML016	-0.44762
MRI_FCWML017	0.39877
MRI_FCWML018	-0.25111
MRI_FCWML020	-0.21217
MRI_FCWML022	0.40736
MRI_FCWML023	0.012431
MRI_FCWML025	-0.7347
MRI_FCWML026	-0.013712
MRI_FCWML027	0.43386
MRI_FCWML028	0.63438
MRI_FCWML029	0.47556
MRI_FCWML030	0.47508
MRI_FCWML031	-0.65996
MRI_FCWML032	-0.20695
MRI_FCWML033	-0.56034
MRI_FCWML035	0.19318
MRI_FCWML036	0.060753
MRI_FCWML037	0.45826
MRI_FCWML038	-0.40862
MRI_FCWML040	0.43918
MRI_FCWML041	-0.36664
MRI_FCWML042	0.21193
MRI_FCWML043	0.026771
MRI_FCWML046	0.4144
MRI_FCWML047	0.44407
MRI_FCWML048	-0.5404
MRI_FCWML049	0.21673
MRI_FCWML051	-0.04408
MRI_FCWML052	0.049087
MRI_FCWML053	0.40686
MRI_FCWML054	0.066213
MRI_FCWML055	0.48914
MRI_FCWML056	-1.1703
MRI_FCWML057	0.75079
MRI_FCWML061	-0.49455
MRI_FCWML063	-0.057723
MRI_FCWML064	0.075273
MRI_FCWML104	1.0727
MRI_FCWML107	-0.56445
MRI_FCWML108	-0.53318
MRI_FCWML109	0.48501
MRI_FCWML119	-0.364
MRI_FCWML121	-0.19998
MRI_FCWML128	-0.76116
MRI_FCWML129	0.2936
MRI_FCWML134	-0.36579
MRI_FCWML150	-0.20661
MRI_FCWML158	-0.6316
MRI_FCWML159	-0.061282
MRI_FCWML160	-0.0033765
MRI_FCWML162	-0.50625
MRI_FCWML205	0.14027
MRI_FCWML219	-0.22861
MRI_FCWML255	0.047421
MRI_FCWML320	0.05416
MRI_FCWML328	-1.0665
