# Supplementary material for: Pupil size reflects activation of subcortical ascending arousal system nuclei during rest
Source: eLife. 2023 Jun 27;12:e84822. doi: 10.7554/eLife.84822 (PMC10299825; doi:10.7554/eLife.84822)
Supplement: Figure 3—source data 1. [file elife-84822-fig3-data1.zip › Figure3-SourceData/Fig3_G/con_stat_rsHRF_ana_LC.csv]

subj	spmT_0001.nii
MRI_FCWML001	-0.3248
MRI_FCWML002	-0.013714
MRI_FCWML003	0.56342
MRI_FCWML004	-0.3844
MRI_FCWML006	-0.20504
MRI_FCWML007	-0.81732
MRI_FCWML008	-0.48203
MRI_FCWML009	0.033209
MRI_FCWML010	-0.14287
MRI_FCWML011	0.36131
MRI_FCWML012	0.46145
MRI_FCWML013	0.093856
MRI_FCWML014	-0.63137
MRI_FCWML015	0.4584
MRI_FCWML016	-0.2322
MRI_FCWML017	0.093367
MRI_FCWML018	0.18302
MRI_FCWML020	-1.6908
MRI_FCWML022	-0.024742
MRI_FCWML023	-0.54537
MRI_FCWML025	-0.18398
MRI_FCWML026	-0.46496
MRI_FCWML027	0.096206
MRI_FCWML028	1.5852
MRI_FCWML029	-0.16024
MRI_FCWML030	-0.39679
MRI_FCWML031	-1.6342
MRI_FCWML032	0.1061
MRI_FCWML033	-0.84621
MRI_FCWML035	-0.12052
MRI_FCWML036	-0.36425
MRI_FCWML037	1.1926
MRI_FCWML038	-0.30556
MRI_FCWML040	-0.12601
MRI_FCWML041	0.51083
MRI_FCWML042	-0.47551
MRI_FCWML043	0.15795
MRI_FCWML046	-0.088374
MRI_FCWML047	-0.12627
MRI_FCWML048	0.41794
MRI_FCWML049	-0.41136
MRI_FCWML051	-0.29924
MRI_FCWML052	-1.3224
MRI_FCWML053	0.66003
MRI_FCWML054	0.3137
MRI_FCWML055	-0.26192
MRI_FCWML056	-0.42651
MRI_FCWML057	-0.037824
MRI_FCWML061	-0.90052
MRI_FCWML063	0.49901
MRI_FCWML064	1.0748
MRI_FCWML104	0.51961
MRI_FCWML107	0.91164
MRI_FCWML108	0.011385
MRI_FCWML109	-0.38284
MRI_FCWML119	-0.16845
MRI_FCWML121	-0.59038
MRI_FCWML128	-0.91716
MRI_FCWML129	-1.34
MRI_FCWML134	0.065611
MRI_FCWML150	-1.4602
MRI_FCWML158	-0.18544
MRI_FCWML159	-0.88395
MRI_FCWML160	-0.096485
MRI_FCWML162	-0.23808
MRI_FCWML205	0.92617
MRI_FCWML219	-0.1595
MRI_FCWML255	0.4067
MRI_FCWML320	0.99021
MRI_FCWML328	-0.048165
