# Supplementary material for: Pupil size reflects activation of subcortical ascending arousal system nuclei during rest
Source: eLife. 2023 Jun 27;12:e84822. doi: 10.7554/eLife.84822 (PMC10299825; doi:10.7554/eLife.84822)
Supplement: Figure 3—source data 1. [file elife-84822-fig3-data1.zip › Figure3-SourceData/Fig3_G/con_stat_rsHRF_ana_MR.csv]

subj	spmT_0001.nii
MRI_FCWML001	0.17109
MRI_FCWML002	0.15364
MRI_FCWML003	-0.27719
MRI_FCWML004	-0.21908
MRI_FCWML006	0.33347
MRI_FCWML007	0.2687
MRI_FCWML008	0.13872
MRI_FCWML009	0.22958
MRI_FCWML010	0.013803
MRI_FCWML011	-0.16451
MRI_FCWML012	-0.15835
MRI_FCWML013	-0.3968
MRI_FCWML014	-0.83916
MRI_FCWML015	0.39832
MRI_FCWML016	0.22255
MRI_FCWML017	-0.12827
MRI_FCWML018	-0.11181
MRI_FCWML020	-0.19302
MRI_FCWML022	-0.16456
MRI_FCWML023	0.14883
MRI_FCWML025	0.48503
MRI_FCWML026	0.016477
MRI_FCWML027	0.26968
MRI_FCWML028	0.1167
MRI_FCWML029	-0.062421
MRI_FCWML030	0.21627
MRI_FCWML031	-0.96345
MRI_FCWML032	0.26565
MRI_FCWML033	0.22964
MRI_FCWML035	0.26699
MRI_FCWML036	0.59723
MRI_FCWML037	0.22716
MRI_FCWML038	0.18701
MRI_FCWML040	0.8744
MRI_FCWML041	-0.30358
MRI_FCWML042	-1.0462
MRI_FCWML043	0.40846
MRI_FCWML046	-0.49964
MRI_FCWML047	-0.5731
MRI_FCWML048	-0.56532
MRI_FCWML049	-0.52459
MRI_FCWML051	-0.2831
MRI_FCWML052	-0.55486
MRI_FCWML053	0.2203
MRI_FCWML054	0.46954
MRI_FCWML055	0.0471
MRI_FCWML056	-0.011552
MRI_FCWML057	0.50534
MRI_FCWML061	0.11654
MRI_FCWML063	-0.24497
MRI_FCWML064	-0.50602
MRI_FCWML104	0.75139
MRI_FCWML107	-0.9018
MRI_FCWML108	0.42445
MRI_FCWML109	0.060819
MRI_FCWML119	-0.85824
MRI_FCWML121	0.057035
MRI_FCWML128	-0.15098
MRI_FCWML129	-0.072405
MRI_FCWML134	0.34079
MRI_FCWML150	0.077017
MRI_FCWML158	-0.21233
MRI_FCWML159	0.86837
MRI_FCWML160	-0.18764
MRI_FCWML162	0.37689
MRI_FCWML205	0.52059
MRI_FCWML219	-0.024373
MRI_FCWML255	-0.012299
MRI_FCWML320	-0.41954
MRI_FCWML328	-0.71387
