# Supplementary material for: Pupil size reflects activation of subcortical ascending arousal system nuclei during rest
Source: eLife. 2023 Jun 27;12:e84822. doi: 10.7554/eLife.84822 (PMC10299825; doi:10.7554/eLife.84822)
Supplement: Figure 3—source data 1. [file elife-84822-fig3-data1.zip › Figure3-SourceData/Fig3_G/con_stat_rsHRF_ana_OCC.csv]

subj	spmT_0001.nii
MRI_FCWML001	-0.36509
MRI_FCWML002	-0.45161
MRI_FCWML003	-0.35049
MRI_FCWML004	-0.71122
MRI_FCWML006	-0.72216
MRI_FCWML007	-1.0545
MRI_FCWML008	-1.4922
MRI_FCWML009	-0.92056
MRI_FCWML010	-0.62281
MRI_FCWML011	-0.53754
MRI_FCWML012	-0.21711
MRI_FCWML013	0.75973
MRI_FCWML014	-1.1309
MRI_FCWML015	-0.26793
MRI_FCWML016	-1.6634
MRI_FCWML017	-0.67859
MRI_FCWML018	-0.84553
MRI_FCWML020	-1.0955
MRI_FCWML022	-0.34134
MRI_FCWML023	-0.41764
MRI_FCWML025	0.21981
MRI_FCWML026	-0.46398
MRI_FCWML027	-0.57992
MRI_FCWML028	-0.68146
MRI_FCWML029	-0.62373
MRI_FCWML030	-0.88552
MRI_FCWML031	-1.0975
MRI_FCWML032	-1.2624
MRI_FCWML033	-1.5002
MRI_FCWML035	-0.77798
MRI_FCWML036	0.13163
MRI_FCWML037	-1.0191
MRI_FCWML038	-0.32289
MRI_FCWML040	-0.92561
MRI_FCWML041	-0.04572
MRI_FCWML042	-1.0901
MRI_FCWML043	0.071592
MRI_FCWML046	-0.11486
MRI_FCWML047	-1.3456
MRI_FCWML048	-0.66688
MRI_FCWML049	-0.66297
MRI_FCWML051	-1.247
MRI_FCWML052	-1.7688
MRI_FCWML053	-0.29962
MRI_FCWML054	0.079575
MRI_FCWML055	-0.43459
MRI_FCWML056	1.0613
MRI_FCWML057	-0.43428
MRI_FCWML061	-0.93048
MRI_FCWML063	-0.40747
MRI_FCWML064	0.45164
MRI_FCWML104	-2.901
MRI_FCWML107	-1.0767
MRI_FCWML108	-0.2595
MRI_FCWML109	-0.89606
MRI_FCWML119	0.089889
MRI_FCWML121	-0.28866
MRI_FCWML128	-0.039955
MRI_FCWML129	-1.1718
MRI_FCWML134	-0.13979
MRI_FCWML150	-0.23698
MRI_FCWML158	-1.7664
MRI_FCWML159	0.047188
MRI_FCWML160	-0.53818
MRI_FCWML162	0.13528
MRI_FCWML205	-0.98764
MRI_FCWML219	-0.10555
MRI_FCWML255	0.33691
MRI_FCWML320	0.064143
MRI_FCWML328	-0.55012
