# Supplementary material for: Pupil size reflects activation of subcortical ascending arousal system nuclei during rest
Source: eLife. 2023 Jun 27;12:e84822. doi: 10.7554/eLife.84822 (PMC10299825; doi:10.7554/eLife.84822)
Supplement: Figure 3—source data 1. [file elife-84822-fig3-data1.zip › Figure3-SourceData/Fig3_G/con_stat_rsHRF_ana_PONS.csv]

subj	spmT_0001.nii
MRI_FCWML001	0.54336
MRI_FCWML002	0.86885
MRI_FCWML003	0.01353
MRI_FCWML004	-0.081436
MRI_FCWML006	-0.57016
MRI_FCWML007	-0.27792
MRI_FCWML008	0.065823
MRI_FCWML009	-0.25109
MRI_FCWML010	-0.21314
MRI_FCWML011	-0.15266
MRI_FCWML012	-0.1389
MRI_FCWML013	-0.80948
MRI_FCWML014	0.28473
MRI_FCWML015	0.24516
MRI_FCWML016	-0.35003
MRI_FCWML017	-0.12429
MRI_FCWML018	-6.6605e-05
MRI_FCWML020	0.8584
MRI_FCWML022	0.074898
MRI_FCWML023	-0.80257
MRI_FCWML025	-0.28918
MRI_FCWML026	-0.24055
MRI_FCWML027	0.55371
MRI_FCWML028	-0.71617
MRI_FCWML029	0.47401
MRI_FCWML030	0.51953
MRI_FCWML031	0.062925
MRI_FCWML032	-0.55075
MRI_FCWML033	-0.41688
MRI_FCWML035	0.2131
MRI_FCWML036	0.66126
MRI_FCWML037	0.18122
MRI_FCWML038	0.40818
MRI_FCWML040	-0.25563
MRI_FCWML041	0.32678
MRI_FCWML042	0.58267
MRI_FCWML043	-0.08163
MRI_FCWML046	-0.11283
MRI_FCWML047	0.73162
MRI_FCWML048	0.17039
MRI_FCWML049	-0.22575
MRI_FCWML051	0.10328
MRI_FCWML052	0.10647
MRI_FCWML053	0.30842
MRI_FCWML054	-0.29856
MRI_FCWML055	-0.19737
MRI_FCWML056	0.065199
MRI_FCWML057	-0.29821
MRI_FCWML061	0.02832
MRI_FCWML063	0.5051
MRI_FCWML064	0.052789
MRI_FCWML104	-0.044264
MRI_FCWML107	-0.15905
MRI_FCWML108	0.16149
MRI_FCWML109	0.26499
MRI_FCWML119	-0.57036
MRI_FCWML121	-0.32055
MRI_FCWML128	0.10842
MRI_FCWML129	-0.43398
MRI_FCWML134	0.82748
MRI_FCWML150	-0.50833
MRI_FCWML158	0.42484
MRI_FCWML159	1.0882
MRI_FCWML160	0.55706
MRI_FCWML162	1.4125
MRI_FCWML205	-0.36203
MRI_FCWML219	-0.34323
MRI_FCWML255	0.092542
MRI_FCWML320	0.12003
MRI_FCWML328	-0.66929
