# Supplementary material for: Pupil size reflects activation of subcortical ascending arousal system nuclei during rest
Source: eLife. 2023 Jun 27;12:e84822. doi: 10.7554/eLife.84822 (PMC10299825; doi:10.7554/eLife.84822)
Supplement: Figure 3—source data 1. [file elife-84822-fig3-data1.zip › Figure3-SourceData/Fig3_G/con_stat_rsHRF_ana_SN.csv]

subj	spmT_0001.nii
MRI_FCWML001	0.16123
MRI_FCWML002	0.002275
MRI_FCWML003	-0.37869
MRI_FCWML004	0.2923
MRI_FCWML006	-0.25898
MRI_FCWML007	0.064584
MRI_FCWML008	-0.18525
MRI_FCWML009	0.08377
MRI_FCWML010	-0.12012
MRI_FCWML011	-0.11381
MRI_FCWML012	-0.22206
MRI_FCWML013	0.081825
MRI_FCWML014	-0.12922
MRI_FCWML015	-0.086084
MRI_FCWML016	-0.23457
MRI_FCWML017	0.40078
MRI_FCWML018	0.20851
MRI_FCWML020	-0.7092
MRI_FCWML022	-0.13778
MRI_FCWML023	0.054216
MRI_FCWML025	0.013129
MRI_FCWML026	-0.017169
MRI_FCWML027	0.23911
MRI_FCWML028	-0.31378
MRI_FCWML029	-0.047166
MRI_FCWML030	0.18952
MRI_FCWML031	-0.39279
MRI_FCWML032	0.12623
MRI_FCWML033	0.11558
MRI_FCWML035	-0.089682
MRI_FCWML036	0.25693
MRI_FCWML037	0.31903
MRI_FCWML038	-0.13518
MRI_FCWML040	0.10409
MRI_FCWML041	0.075283
MRI_FCWML042	-0.39348
MRI_FCWML043	-0.10892
MRI_FCWML046	0.16804
MRI_FCWML047	0.23767
MRI_FCWML048	-0.1146
MRI_FCWML049	0.068992
MRI_FCWML051	-0.090802
MRI_FCWML052	-0.56294
MRI_FCWML053	-0.097335
MRI_FCWML054	-0.0090491
MRI_FCWML055	0.24375
MRI_FCWML056	-0.0082898
MRI_FCWML057	0.20498
MRI_FCWML061	-0.025758
MRI_FCWML063	0.00034152
MRI_FCWML064	-0.032719
MRI_FCWML104	0.50716
MRI_FCWML107	-0.4982
MRI_FCWML108	-0.062097
MRI_FCWML109	0.30628
MRI_FCWML119	0.015714
MRI_FCWML121	-0.33619
MRI_FCWML128	-0.21966
MRI_FCWML129	-0.45125
MRI_FCWML134	-0.1165
MRI_FCWML150	0.13719
MRI_FCWML158	0.35748
MRI_FCWML159	0.33809
MRI_FCWML160	0.02762
MRI_FCWML162	0.09821
MRI_FCWML205	-0.048842
MRI_FCWML219	0.14574
MRI_FCWML255	0.13295
MRI_FCWML320	-0.15796
MRI_FCWML328	0.090061
