# Supplementary material for: Pupil size reflects activation of subcortical ascending arousal system nuclei during rest
Source: eLife. 2023 Jun 27;12:e84822. doi: 10.7554/eLife.84822 (PMC10299825; doi:10.7554/eLife.84822)
Supplement: Figure 3—source data 1. [file elife-84822-fig3-data1.zip › Figure3-SourceData/Fig3_G/con_stat_rsHRF_ana_VTA.csv]

subj	spmT_0001.nii
MRI_FCWML001	0.090576
MRI_FCWML002	-0.17893
MRI_FCWML003	-0.086073
MRI_FCWML004	0.44606
MRI_FCWML006	-0.20207
MRI_FCWML007	0.098036
MRI_FCWML008	-0.020038
MRI_FCWML009	-0.4259
MRI_FCWML010	-0.19246
MRI_FCWML011	-0.23847
MRI_FCWML012	0.25831
MRI_FCWML013	-0.25234
MRI_FCWML014	-0.36033
MRI_FCWML015	0.15783
MRI_FCWML016	-0.34432
MRI_FCWML017	0.055906
MRI_FCWML018	0.2439
MRI_FCWML020	0.1503
MRI_FCWML022	-0.28307
MRI_FCWML023	0.11631
MRI_FCWML025	0.085608
MRI_FCWML026	0.012068
MRI_FCWML027	-0.16561
MRI_FCWML028	0.10527
MRI_FCWML029	0.14187
MRI_FCWML030	0.068041
MRI_FCWML031	0.029992
MRI_FCWML032	-0.13973
MRI_FCWML033	0.35231
MRI_FCWML035	-0.047886
MRI_FCWML036	0.32958
MRI_FCWML037	0.30482
MRI_FCWML038	-0.2654
MRI_FCWML040	-0.10037
MRI_FCWML041	0.23445
MRI_FCWML042	-0.17299
MRI_FCWML043	-0.11631
MRI_FCWML046	-0.18145
MRI_FCWML047	-0.19061
MRI_FCWML048	-0.0059207
MRI_FCWML049	-0.17091
MRI_FCWML051	-0.13057
MRI_FCWML052	-0.85827
MRI_FCWML053	-0.33621
MRI_FCWML054	0.19676
MRI_FCWML055	0.30948
MRI_FCWML056	0.16326
MRI_FCWML057	0.19162
MRI_FCWML061	0.15607
MRI_FCWML063	-0.15799
MRI_FCWML064	0.56276
MRI_FCWML104	0.64576
MRI_FCWML107	-0.3333
MRI_FCWML108	0.10112
MRI_FCWML109	0.60813
MRI_FCWML119	-0.22071
MRI_FCWML121	-0.17853
MRI_FCWML128	-0.15686
MRI_FCWML129	-0.3483
MRI_FCWML134	0.04377
MRI_FCWML150	0.20967
MRI_FCWML158	-0.42363
MRI_FCWML159	0.0018152
MRI_FCWML160	-0.31173
MRI_FCWML162	-0.039294
MRI_FCWML205	-0.079975
MRI_FCWML219	-0.023988
MRI_FCWML255	0.24733
MRI_FCWML320	-0.04564
MRI_FCWML328	-0.071393
