# Supplementary material for: Pupil size reflects activation of subcortical ascending arousal system nuclei during rest
Source: eLife. 2023 Jun 27;12:e84822. doi: 10.7554/eLife.84822 (PMC10299825; doi:10.7554/eLife.84822)
Supplement: Figure 3—source data 1. [file elife-84822-fig3-data1.zip › Figure3-SourceData/Fig3_H/con_stat_rsHRF_ana_ACC.csv]

subj	spmT_0001.nii
MRI_FCWML001	-0.16886
MRI_FCWML002	-0.0011846
MRI_FCWML003	-0.51275
MRI_FCWML004	-0.37
MRI_FCWML006	-0.19189
MRI_FCWML007	0.035768
MRI_FCWML008	-0.074182
MRI_FCWML009	-0.68317
MRI_FCWML010	0.14817
MRI_FCWML011	-0.15388
MRI_FCWML012	0.18764
MRI_FCWML013	0.07689
MRI_FCWML014	-0.22305
MRI_FCWML015	-0.052936
MRI_FCWML016	0.23933
MRI_FCWML017	0.028674
MRI_FCWML018	0.082556
MRI_FCWML020	0.12145
MRI_FCWML022	-0.18974
MRI_FCWML023	0.05282
MRI_FCWML025	0.16901
MRI_FCWML026	0.19988
MRI_FCWML027	-0.15616
MRI_FCWML028	0.17796
MRI_FCWML029	-0.030522
MRI_FCWML030	0.14771
MRI_FCWML031	0.060679
MRI_FCWML032	-0.082429
MRI_FCWML033	0.043481
MRI_FCWML035	0.16518
MRI_FCWML036	0.21119
MRI_FCWML037	0.20798
MRI_FCWML038	0.12216
MRI_FCWML040	-0.12351
MRI_FCWML041	0.25462
MRI_FCWML042	-0.15585
MRI_FCWML043	-0.14809
MRI_FCWML046	0.024143
MRI_FCWML047	0.24109
MRI_FCWML048	-0.19616
MRI_FCWML049	-0.30498
MRI_FCWML051	0.39722
MRI_FCWML052	-0.9346
MRI_FCWML053	0.28071
MRI_FCWML054	0.073755
MRI_FCWML055	0.14126
MRI_FCWML056	-0.16278
MRI_FCWML057	-0.19179
MRI_FCWML061	0.23937
MRI_FCWML063	0.3894
MRI_FCWML064	0.32652
MRI_FCWML104	-0.41106
MRI_FCWML107	-0.080759
MRI_FCWML108	0.16628
MRI_FCWML109	0.51006
MRI_FCWML119	-0.4123
MRI_FCWML121	-0.090011
MRI_FCWML128	-0.19583
MRI_FCWML129	-0.37561
MRI_FCWML134	-0.17741
MRI_FCWML150	0.10946
MRI_FCWML158	-0.33463
MRI_FCWML159	0.28981
MRI_FCWML160	0.071295
MRI_FCWML162	0.078608
MRI_FCWML205	-0.019815
MRI_FCWML219	-0.099717
MRI_FCWML255	-0.17131
MRI_FCWML320	-0.28606
MRI_FCWML328	0.024608
