# Supplementary material for: Pupil size reflects activation of subcortical ascending arousal system nuclei during rest
Source: eLife. 2023 Jun 27;12:e84822. doi: 10.7554/eLife.84822 (PMC10299825; doi:10.7554/eLife.84822)
Supplement: Figure 3—source data 1. [file elife-84822-fig3-data1.zip › Figure3-SourceData/Fig3_H/con_stat_rsHRF_ana_BF.csv]

subj	spmT_0001.nii
MRI_FCWML001	0.59821
MRI_FCWML002	0.3427
MRI_FCWML003	-0.93487
MRI_FCWML004	-0.58922
MRI_FCWML006	0.4495
MRI_FCWML007	0.4358
MRI_FCWML008	-0.35609
MRI_FCWML009	-0.53696
MRI_FCWML010	0.70322
MRI_FCWML011	0.0071208
MRI_FCWML012	-1.1689
MRI_FCWML013	0.35014
MRI_FCWML014	-0.077404
MRI_FCWML015	0.030175
MRI_FCWML016	0.040857
MRI_FCWML017	-0.32185
MRI_FCWML018	-0.021122
MRI_FCWML020	-0.15944
MRI_FCWML022	-0.08355
MRI_FCWML023	-0.75454
MRI_FCWML025	-0.01027
MRI_FCWML026	-0.17732
MRI_FCWML027	0.77805
MRI_FCWML028	0.054004
MRI_FCWML029	-0.16922
MRI_FCWML030	0.18747
MRI_FCWML031	0.1468
MRI_FCWML032	-0.63451
MRI_FCWML033	0.31723
MRI_FCWML035	-0.071463
MRI_FCWML036	0.17624
MRI_FCWML037	-0.3719
MRI_FCWML038	-0.11949
MRI_FCWML040	-0.0046134
MRI_FCWML041	0.11108
MRI_FCWML042	-0.0088333
MRI_FCWML043	-0.4702
MRI_FCWML046	0.25183
MRI_FCWML047	0.8707
MRI_FCWML048	-0.18061
MRI_FCWML049	-0.48932
MRI_FCWML051	0.33357
MRI_FCWML052	-0.76884
MRI_FCWML053	-0.12001
MRI_FCWML054	-0.27779
MRI_FCWML055	0.96666
MRI_FCWML056	-0.090338
MRI_FCWML057	-1.0321
MRI_FCWML061	-0.059628
MRI_FCWML063	0.13531
MRI_FCWML064	-0.61996
MRI_FCWML104	0.26075
MRI_FCWML107	-0.23623
MRI_FCWML108	0.26816
MRI_FCWML109	0.52506
MRI_FCWML119	0.1755
MRI_FCWML121	-0.086326
MRI_FCWML128	0.44603
MRI_FCWML129	-0.13759
MRI_FCWML134	-0.17442
MRI_FCWML150	0.19857
MRI_FCWML158	0.17344
MRI_FCWML159	-0.30553
MRI_FCWML160	0.38041
MRI_FCWML162	0.50658
MRI_FCWML205	0.19898
MRI_FCWML219	0.55222
MRI_FCWML255	-0.062845
MRI_FCWML320	-0.204
MRI_FCWML328	0.40688
