# Supplementary material for: Pupil size reflects activation of subcortical ascending arousal system nuclei during rest
Source: eLife. 2023 Jun 27;12:e84822. doi: 10.7554/eLife.84822 (PMC10299825; doi:10.7554/eLife.84822)
Supplement: Figure 3—source data 1. [file elife-84822-fig3-data1.zip › Figure3-SourceData/Fig3_H/con_stat_rsHRF_ana_DR.csv]

subj	spmT_0001.nii
MRI_FCWML001	0.0006133
MRI_FCWML002	-0.10958
MRI_FCWML003	0.0036042
MRI_FCWML004	-0.58704
MRI_FCWML006	0.51692
MRI_FCWML007	0.67128
MRI_FCWML008	-0.64846
MRI_FCWML009	0.023554
MRI_FCWML010	0.44862
MRI_FCWML011	0.042951
MRI_FCWML012	-0.5632
MRI_FCWML013	-0.45787
MRI_FCWML014	-0.49875
MRI_FCWML015	-0.81
MRI_FCWML016	-0.36567
MRI_FCWML017	0.65734
MRI_FCWML018	-0.46162
MRI_FCWML020	0.57559
MRI_FCWML022	0.1674
MRI_FCWML023	0.71777
MRI_FCWML025	-0.35008
MRI_FCWML026	-0.56321
MRI_FCWML027	0.1805
MRI_FCWML028	0.35659
MRI_FCWML029	0.2622
MRI_FCWML030	0.16893
MRI_FCWML031	-0.47503
MRI_FCWML032	0.28782
MRI_FCWML033	0.040986
MRI_FCWML035	-0.44504
MRI_FCWML036	0.079443
MRI_FCWML037	0.35788
MRI_FCWML038	-0.020838
MRI_FCWML040	0.0068823
MRI_FCWML041	0.21213
MRI_FCWML042	0.43143
MRI_FCWML043	0.42731
MRI_FCWML046	-0.1725
MRI_FCWML047	0.77001
MRI_FCWML048	-0.0032584
MRI_FCWML049	-0.20614
MRI_FCWML051	-0.040929
MRI_FCWML052	0.31692
MRI_FCWML053	0.4208
MRI_FCWML054	-0.090075
MRI_FCWML055	0.66782
MRI_FCWML056	-0.25336
MRI_FCWML057	0.51422
MRI_FCWML061	-0.46604
MRI_FCWML063	-0.38412
MRI_FCWML064	0.14071
MRI_FCWML104	1.0563
MRI_FCWML107	0.084959
MRI_FCWML108	-0.093942
MRI_FCWML109	0.12596
MRI_FCWML119	-0.55083
MRI_FCWML121	-0.4898
MRI_FCWML128	-0.7348
MRI_FCWML129	-0.0025498
MRI_FCWML134	-0.10465
MRI_FCWML150	-0.55781
MRI_FCWML158	-0.55149
MRI_FCWML159	-0.19307
MRI_FCWML160	0.079482
MRI_FCWML162	-0.39413
MRI_FCWML205	0.45919
MRI_FCWML219	0.0090599
MRI_FCWML255	-0.025654
MRI_FCWML320	0.19091
MRI_FCWML328	-0.54272
