# Supplementary material for: Pupil size reflects activation of subcortical ascending arousal system nuclei during rest
Source: eLife. 2023 Jun 27;12:e84822. doi: 10.7554/eLife.84822 (PMC10299825; doi:10.7554/eLife.84822)
Supplement: Figure 3—source data 1. [file elife-84822-fig3-data1.zip › Figure3-SourceData/Fig3_H/con_stat_rsHRF_ana_LC.csv]

subj	spmT_0001.nii
MRI_FCWML001	-0.10456
MRI_FCWML002	-0.39486
MRI_FCWML003	0.75767
MRI_FCWML004	-1.1187
MRI_FCWML006	-0.059176
MRI_FCWML007	-0.30027
MRI_FCWML008	-0.56012
MRI_FCWML009	-0.25502
MRI_FCWML010	0.90742
MRI_FCWML011	0.67017
MRI_FCWML012	0.10662
MRI_FCWML013	-0.081482
MRI_FCWML014	0.16168
MRI_FCWML015	-0.64121
MRI_FCWML016	0.015214
MRI_FCWML017	-0.59168
MRI_FCWML018	0.45823
MRI_FCWML020	0.071943
MRI_FCWML022	-0.13811
MRI_FCWML023	-0.16645
MRI_FCWML025	-0.26029
MRI_FCWML026	-1.2132
MRI_FCWML027	0.54877
MRI_FCWML028	0.41188
MRI_FCWML029	-0.10723
MRI_FCWML030	-0.64335
MRI_FCWML031	-1.5947
MRI_FCWML032	0.29546
MRI_FCWML033	0.25389
MRI_FCWML035	1.1748
MRI_FCWML036	0.34437
MRI_FCWML037	-3.3163
MRI_FCWML038	0.43776
MRI_FCWML040	-0.084804
MRI_FCWML041	-0.35666
MRI_FCWML042	-0.12152
MRI_FCWML043	0.30221
MRI_FCWML046	0.47754
MRI_FCWML047	-0.060015
MRI_FCWML048	-0.41431
MRI_FCWML049	0.26322
MRI_FCWML051	-0.032072
MRI_FCWML052	-0.51701
MRI_FCWML053	0.012274
MRI_FCWML054	0.53917
MRI_FCWML055	-0.89276
MRI_FCWML056	0.068924
MRI_FCWML057	-0.0077455
MRI_FCWML061	-0.27083
MRI_FCWML063	-0.097457
MRI_FCWML064	0.26362
MRI_FCWML104	0.26067
MRI_FCWML107	0.79901
MRI_FCWML108	-0.26268
MRI_FCWML109	0.21682
MRI_FCWML119	0.46177
MRI_FCWML121	0.17421
MRI_FCWML128	-0.58546
MRI_FCWML129	0.020594
MRI_FCWML134	-0.31199
MRI_FCWML150	-1.5158
MRI_FCWML158	-0.183
MRI_FCWML159	-1.0614
MRI_FCWML160	0.013015
MRI_FCWML162	0.44933
MRI_FCWML205	0.3379
MRI_FCWML219	0.92325
MRI_FCWML255	-0.28805
MRI_FCWML320	-0.030227
MRI_FCWML328	-0.57765
