# Supplementary material for: Pupil size reflects activation of subcortical ascending arousal system nuclei during rest
Source: eLife. 2023 Jun 27;12:e84822. doi: 10.7554/eLife.84822 (PMC10299825; doi:10.7554/eLife.84822)
Supplement: Figure 3—source data 1. [file elife-84822-fig3-data1.zip › Figure3-SourceData/Fig3_H/con_stat_rsHRF_ana_MR.csv]

subj	spmT_0001.nii
MRI_FCWML001	-0.015715
MRI_FCWML002	-0.0026633
MRI_FCWML003	-0.067466
MRI_FCWML004	-0.75132
MRI_FCWML006	-0.10011
MRI_FCWML007	-0.33692
MRI_FCWML008	-0.11969
MRI_FCWML009	-0.27354
MRI_FCWML010	0.78341
MRI_FCWML011	-0.011294
MRI_FCWML012	-0.54364
MRI_FCWML013	-0.28758
MRI_FCWML014	-0.53545
MRI_FCWML015	0.53167
MRI_FCWML016	0.31064
MRI_FCWML017	-0.12427
MRI_FCWML018	-0.59899
MRI_FCWML020	-0.091787
MRI_FCWML022	0.11827
MRI_FCWML023	0.4747
MRI_FCWML025	0.55451
MRI_FCWML026	-0.81817
MRI_FCWML027	0.12856
MRI_FCWML028	0.38281
MRI_FCWML029	0.39487
MRI_FCWML030	0.028683
MRI_FCWML031	-1.0972
MRI_FCWML032	0.054807
MRI_FCWML033	0.35015
MRI_FCWML035	-0.21216
MRI_FCWML036	1.0823
MRI_FCWML037	-0.2133
MRI_FCWML038	-0.22737
MRI_FCWML040	0.75649
MRI_FCWML041	0.61193
MRI_FCWML042	-0.046955
MRI_FCWML043	-0.20679
MRI_FCWML046	-0.45435
MRI_FCWML047	-0.24483
MRI_FCWML048	-0.29621
MRI_FCWML049	-0.40782
MRI_FCWML051	-0.79462
MRI_FCWML052	-1.1008
MRI_FCWML053	-0.10417
MRI_FCWML054	0.26067
MRI_FCWML055	0.050174
MRI_FCWML056	0.20894
MRI_FCWML057	0.35294
MRI_FCWML061	0.097078
MRI_FCWML063	-0.50739
MRI_FCWML064	-0.28856
MRI_FCWML104	0.62973
MRI_FCWML107	0.37828
MRI_FCWML108	0.54264
MRI_FCWML109	0.60698
MRI_FCWML119	-0.65617
MRI_FCWML121	-0.33498
MRI_FCWML128	-0.15778
MRI_FCWML129	0.21242
MRI_FCWML134	0.031193
MRI_FCWML150	0.31047
MRI_FCWML158	-0.083136
MRI_FCWML159	0.60221
MRI_FCWML160	0.25766
MRI_FCWML162	-0.49712
MRI_FCWML205	0.29783
MRI_FCWML219	0.87939
MRI_FCWML255	-0.017626
MRI_FCWML320	0.12258
MRI_FCWML328	-0.86804
