# Supplementary material for: Pupil size reflects activation of subcortical ascending arousal system nuclei during rest
Source: eLife. 2023 Jun 27;12:e84822. doi: 10.7554/eLife.84822 (PMC10299825; doi:10.7554/eLife.84822)
Supplement: Figure 3—source data 1. [file elife-84822-fig3-data1.zip › Figure3-SourceData/Fig3_H/con_stat_rsHRF_ana_OCC.csv]

subj	spmT_0001.nii
MRI_FCWML001	-0.37552
MRI_FCWML002	7.0361e-05
MRI_FCWML003	0.23374
MRI_FCWML004	-0.73278
MRI_FCWML006	-0.2114
MRI_FCWML007	-0.56123
MRI_FCWML008	-0.83194
MRI_FCWML009	-0.14772
MRI_FCWML010	0.76536
MRI_FCWML011	0.17871
MRI_FCWML012	-0.47532
MRI_FCWML013	0.6106
MRI_FCWML014	-0.14837
MRI_FCWML015	-0.22354
MRI_FCWML016	-0.47221
MRI_FCWML017	0.040796
MRI_FCWML018	-0.021991
MRI_FCWML020	-0.37189
MRI_FCWML022	-0.16347
MRI_FCWML023	0.21729
MRI_FCWML025	0.52829
MRI_FCWML026	-0.020637
MRI_FCWML027	-0.60225
MRI_FCWML028	-0.86867
MRI_FCWML029	-0.87141
MRI_FCWML030	-0.33539
MRI_FCWML031	-0.50343
MRI_FCWML032	-0.69251
MRI_FCWML033	-0.53303
MRI_FCWML035	0.2442
MRI_FCWML036	0.29211
MRI_FCWML037	-0.72777
MRI_FCWML038	0.29794
MRI_FCWML040	-0.60771
MRI_FCWML041	1.077
MRI_FCWML042	-0.29967
MRI_FCWML043	-0.38675
MRI_FCWML046	-0.37274
MRI_FCWML047	-0.83224
MRI_FCWML048	-0.43271
MRI_FCWML049	-0.32578
MRI_FCWML051	-0.22066
MRI_FCWML052	-0.8537
MRI_FCWML053	-0.098151
MRI_FCWML054	-0.019084
MRI_FCWML055	0.031732
MRI_FCWML056	0.22203
MRI_FCWML057	-0.94593
MRI_FCWML061	-0.53904
MRI_FCWML063	0.056647
MRI_FCWML064	0.75589
MRI_FCWML104	-2.2291
MRI_FCWML107	-0.2944
MRI_FCWML108	0.38578
MRI_FCWML109	0.32775
MRI_FCWML119	-0.0055028
MRI_FCWML121	-0.34884
MRI_FCWML128	-0.30905
MRI_FCWML129	-0.65011
MRI_FCWML134	0.24703
MRI_FCWML150	0.14606
MRI_FCWML158	-1.0122
MRI_FCWML159	0.43943
MRI_FCWML160	0.38604
MRI_FCWML162	-0.23327
MRI_FCWML205	0.14904
MRI_FCWML219	0.062432
MRI_FCWML255	-0.61798
MRI_FCWML320	0.14425
MRI_FCWML328	-0.083259
