# Supplementary material for: Pupil size reflects activation of subcortical ascending arousal system nuclei during rest
Source: eLife. 2023 Jun 27;12:e84822. doi: 10.7554/eLife.84822 (PMC10299825; doi:10.7554/eLife.84822)
Supplement: Figure 3—source data 1. [file elife-84822-fig3-data1.zip › Figure3-SourceData/Fig3_H/con_stat_rsHRF_ana_PONS.csv]

subj	spmT_0001.nii
MRI_FCWML001	0.94818
MRI_FCWML002	0.6128
MRI_FCWML003	0.22353
MRI_FCWML004	0.076045
MRI_FCWML006	-0.62384
MRI_FCWML007	0.1533
MRI_FCWML008	-0.22506
MRI_FCWML009	-0.02887
MRI_FCWML010	-0.35008
MRI_FCWML011	-0.35305
MRI_FCWML012	-0.45632
MRI_FCWML013	-0.73392
MRI_FCWML014	0.27343
MRI_FCWML015	0.19145
MRI_FCWML016	-0.64703
MRI_FCWML017	0.53322
MRI_FCWML018	0.6913
MRI_FCWML020	0.19989
MRI_FCWML022	-0.1533
MRI_FCWML023	-1.0585
MRI_FCWML025	-0.25346
MRI_FCWML026	-0.51599
MRI_FCWML027	0.32742
MRI_FCWML028	-0.81828
MRI_FCWML029	0.69245
MRI_FCWML030	0.57611
MRI_FCWML031	-0.14281
MRI_FCWML032	-0.35983
MRI_FCWML033	-0.66414
MRI_FCWML035	0.3249
MRI_FCWML036	1.0355
MRI_FCWML037	0.0070022
MRI_FCWML038	-0.54066
MRI_FCWML040	-0.59637
MRI_FCWML041	-0.15574
MRI_FCWML042	0.31274
MRI_FCWML043	-0.082395
MRI_FCWML046	0.2145
MRI_FCWML047	0.13467
MRI_FCWML048	0.37274
MRI_FCWML049	-0.3548
MRI_FCWML051	0.093372
MRI_FCWML052	0.3924
MRI_FCWML053	-0.90945
MRI_FCWML054	0.30689
MRI_FCWML055	0.0080553
MRI_FCWML056	-0.34473
MRI_FCWML057	0.72797
MRI_FCWML061	0.20942
MRI_FCWML063	0.3798
MRI_FCWML064	-0.3315
MRI_FCWML104	-0.36198
MRI_FCWML107	-0.13473
MRI_FCWML108	0.50944
MRI_FCWML109	-0.026476
MRI_FCWML119	-0.70004
MRI_FCWML121	-0.4233
MRI_FCWML128	-0.011379
MRI_FCWML129	0.31563
MRI_FCWML134	-0.0038478
MRI_FCWML150	0.61766
MRI_FCWML158	0.26299
MRI_FCWML159	1.1209
MRI_FCWML160	0.63781
MRI_FCWML162	1.7706
MRI_FCWML205	-0.23089
MRI_FCWML219	-0.12332
MRI_FCWML255	1.2969
MRI_FCWML320	0.22684
MRI_FCWML328	-0.46943
