# Supplementary material for: Pupil size reflects activation of subcortical ascending arousal system nuclei during rest
Source: eLife. 2023 Jun 27;12:e84822. doi: 10.7554/eLife.84822 (PMC10299825; doi:10.7554/eLife.84822)
Supplement: Figure 3—source data 1. [file elife-84822-fig3-data1.zip › Figure3-SourceData/Fig3_H/con_stat_rsHRF_ana_SN.csv]

subj	spmT_0001.nii
MRI_FCWML001	0.016708
MRI_FCWML002	0.17478
MRI_FCWML003	-0.11968
MRI_FCWML004	0.19569
MRI_FCWML006	-0.0314
MRI_FCWML007	0.21804
MRI_FCWML008	0.00061763
MRI_FCWML009	-0.1106
MRI_FCWML010	0.29536
MRI_FCWML011	-0.033386
MRI_FCWML012	-0.30438
MRI_FCWML013	0.116
MRI_FCWML014	-0.32034
MRI_FCWML015	-0.066642
MRI_FCWML016	0.18445
MRI_FCWML017	0.13875
MRI_FCWML018	0.16263
MRI_FCWML020	0.10101
MRI_FCWML022	0.16402
MRI_FCWML023	-0.047752
MRI_FCWML025	0.05809
MRI_FCWML026	0.063693
MRI_FCWML027	0.112
MRI_FCWML028	-0.30751
MRI_FCWML029	0.22823
MRI_FCWML030	0.18098
MRI_FCWML031	-0.092605
MRI_FCWML032	0.43139
MRI_FCWML033	0.19543
MRI_FCWML035	0.040444
MRI_FCWML036	0.23205
MRI_FCWML037	-0.15647
MRI_FCWML038	-0.088741
MRI_FCWML040	-0.040982
MRI_FCWML041	0.35844
MRI_FCWML042	0.010537
MRI_FCWML043	0.22313
MRI_FCWML046	-0.018767
MRI_FCWML047	0.26662
MRI_FCWML048	-0.091592
MRI_FCWML049	-0.13343
MRI_FCWML051	-0.021167
MRI_FCWML052	-0.25356
MRI_FCWML053	-0.13752
MRI_FCWML054	-0.057318
MRI_FCWML055	0.21326
MRI_FCWML056	-0.13585
MRI_FCWML057	-0.14748
MRI_FCWML061	-0.061831
MRI_FCWML063	0.027361
MRI_FCWML064	-0.093319
MRI_FCWML104	0.51432
MRI_FCWML107	-0.33442
MRI_FCWML108	0.067855
MRI_FCWML109	0.20878
MRI_FCWML119	-0.23011
MRI_FCWML121	-0.26391
MRI_FCWML128	-0.14008
MRI_FCWML129	-0.13079
MRI_FCWML134	-0.10864
MRI_FCWML150	-0.016344
MRI_FCWML158	0.016753
MRI_FCWML159	0.38268
MRI_FCWML160	0.18534
MRI_FCWML162	0.092616
MRI_FCWML205	0.26752
MRI_FCWML219	0.34379
MRI_FCWML255	-0.073493
MRI_FCWML320	-0.36672
MRI_FCWML328	0.12351
