# Supplementary material for: Pupil size reflects activation of subcortical ascending arousal system nuclei during rest
Source: eLife. 2023 Jun 27;12:e84822. doi: 10.7554/eLife.84822 (PMC10299825; doi:10.7554/eLife.84822)
Supplement: Figure 3—source data 1. [file elife-84822-fig3-data1.zip › Figure3-SourceData/Fig3_H/con_stat_rsHRF_ana_VTA.csv]

subj	spmT_0001.nii
MRI_FCWML001	0.15229
MRI_FCWML002	0.053616
MRI_FCWML003	-0.20443
MRI_FCWML004	-0.014038
MRI_FCWML006	-0.27101
MRI_FCWML007	0.18239
MRI_FCWML008	-0.216
MRI_FCWML009	-0.9454
MRI_FCWML010	0.28244
MRI_FCWML011	-0.28905
MRI_FCWML012	-0.31813
MRI_FCWML013	-0.13131
MRI_FCWML014	0.13459
MRI_FCWML015	0.2235
MRI_FCWML016	0.078315
MRI_FCWML017	0.045352
MRI_FCWML018	0.21534
MRI_FCWML020	-0.044156
MRI_FCWML022	0.012206
MRI_FCWML023	-0.29056
MRI_FCWML025	0.13553
MRI_FCWML026	-0.033243
MRI_FCWML027	-0.14644
MRI_FCWML028	0.18259
MRI_FCWML029	0.23663
MRI_FCWML030	0.17357
MRI_FCWML031	0.45839
MRI_FCWML032	-0.087166
MRI_FCWML033	0.29335
MRI_FCWML035	0.076706
MRI_FCWML036	0.28824
MRI_FCWML037	0.26981
MRI_FCWML038	0.0023769
MRI_FCWML040	0.091098
MRI_FCWML041	0.52286
MRI_FCWML042	0.18315
MRI_FCWML043	-0.05915
MRI_FCWML046	-0.030322
MRI_FCWML047	-0.2979
MRI_FCWML048	0.048733
MRI_FCWML049	-0.18579
MRI_FCWML051	0.12719
MRI_FCWML052	-0.56718
MRI_FCWML053	0.049308
MRI_FCWML054	0.038276
MRI_FCWML055	0.15153
MRI_FCWML056	-0.09987
MRI_FCWML057	-0.42144
MRI_FCWML061	-0.21406
MRI_FCWML063	0.1205
MRI_FCWML064	0.56556
MRI_FCWML104	0.50988
MRI_FCWML107	-0.18181
MRI_FCWML108	0.10478
MRI_FCWML109	0.36061
MRI_FCWML119	-0.508
MRI_FCWML121	-0.13129
MRI_FCWML128	0.2016
MRI_FCWML129	-0.27283
MRI_FCWML134	0.097283
MRI_FCWML150	0.27405
MRI_FCWML158	-0.18519
MRI_FCWML159	0.082948
MRI_FCWML160	0.35868
MRI_FCWML162	0.16767
MRI_FCWML205	0.14269
MRI_FCWML219	0.18184
MRI_FCWML255	-0.10758
MRI_FCWML320	-0.32472
MRI_FCWML328	-0.081045
