# Supplementary material for: Pupil size reflects activation of subcortical ascending arousal system nuclei during rest
Source: eLife. 2023 Jun 27;12:e84822. doi: 10.7554/eLife.84822 (PMC10299825; doi:10.7554/eLife.84822)
Supplement: Figure 4—source data 1. [file elife-84822-fig4-data1.zip]

Archive with 72 entries (68 files):
- Figure4-SourceData/
- Figure4-SourceData/Fig4_AD/
- Figure4-SourceData/Fig4_AD/con_stat_rsHRF_P1_ACC.csv
- Figure4-SourceData/Fig4_AD/con_stat_rsHRF_P1_BF.csv
- Figure4-SourceData/Fig4_AD/con_stat_rsHRF_P1_DR.csv
- Figure4-SourceData/Fig4_AD/con_stat_rsHRF_P1_LC.csv
- Figure4-SourceData/Fig4_AD/con_stat_rsHRF_P1_MR.csv
- Figure4-SourceData/Fig4_AD/con_stat_rsHRF_P1_OCC.csv
- Figure4-SourceData/Fig4_AD/con_stat_rsHRF_P1_PONS.csv
- Figure4-SourceData/Fig4_AD/con_stat_rsHRF_P1_SN.csv
- Figure4-SourceData/Fig4_AD/con_stat_rsHRF_P1_VTA.csv
- Figure4-SourceData/Fig4_AD/con_stat_rsHRF_P2_ACC.csv
- Figure4-SourceData/Fig4_AD/con_stat_rsHRF_P2_BF.csv
- Figure4-SourceData/Fig4_AD/con_stat_rsHRF_P2_DR.csv
- Figure4-SourceData/Fig4_AD/con_stat_rsHRF_P2_LC.csv
- Figure4-SourceData/Fig4_AD/con_stat_rsHRF_P2_MR.csv
- Figure4-SourceData/Fig4_AD/con_stat_rsHRF_P2_OCC.csv
- Figure4-SourceData/Fig4_AD/con_stat_rsHRF_P2_PONS.csv
- Figure4-SourceData/Fig4_AD/con_stat_rsHRF_P2_SN.csv
- Figure4-SourceData/Fig4_AD/con_stat_rsHRF_P2_VTA.csv
- Figure4-SourceData/Fig4_AD/con_stat_rsHRF_P3_ACC.csv
- Figure4-SourceData/Fig4_AD/con_stat_rsHRF_P3_BF.csv
- Figure4-SourceData/Fig4_AD/con_stat_rsHRF_P3_DR.csv
- Figure4-SourceData/Fig4_AD/con_stat_rsHRF_P3_LC.csv
- Figure4-SourceData/Fig4_AD/con_stat_rsHRF_P3_MR.csv
- Figure4-SourceData/Fig4_AD/con_stat_rsHRF_P3_OCC.csv
- Figure4-SourceData/Fig4_AD/con_stat_rsHRF_P3_PONS.csv
- Figure4-SourceData/Fig4_AD/con_stat_rsHRF_P3_SN.csv
- Figure4-SourceData/Fig4_AD/con_stat_rsHRF_P3_VTA.csv
- Figure4-SourceData/Fig4_AD/con_stat_rsHRF_P4_ACC.csv
- Figure4-SourceData/Fig4_AD/con_stat_rsHRF_P4_BF.csv
- Figure4-SourceData/Fig4_AD/con_stat_rsHRF_P4_DR.csv
- Figure4-SourceData/Fig4_AD/con_stat_rsHRF_P4_LC.csv
- Figure4-SourceData/Fig4_AD/con_stat_rsHRF_P4_MR.csv
- Figure4-SourceData/Fig4_AD/con_stat_rsHRF_P4_OCC.csv
- Figure4-SourceData/Fig4_AD/con_stat_rsHRF_P4_PONS.csv
- Figure4-SourceData/Fig4_AD/con_stat_rsHRF_P4_SN.csv
- Figure4-SourceData/Fig4_AD/con_stat_rsHRF_P4_VTA.csv
- Figure4-SourceData/Fig4_AD/con_stat_rsHRF_P5_ACC.csv
- Figure4-SourceData/Fig4_AD/con_stat_rsHRF_P5_BF.csv
- Figure4-SourceData/Fig4_AD/con_stat_rsHRF_P5_DR.csv
- Figure4-SourceData/Fig4_AD/con_stat_rsHRF_P5_LC.csv
- Figure4-SourceData/Fig4_AD/con_stat_rsHRF_P5_MR.csv
- Figure4-SourceData/Fig4_AD/con_stat_rsHRF_P5_OCC.csv
- Figure4-SourceData/Fig4_AD/con_stat_rsHRF_P5_PONS.csv
- Figure4-SourceData/Fig4_AD/con_stat_rsHRF_P5_SN.csv
- Figure4-SourceData/Fig4_AD/con_stat_rsHRF_P5_VTA.csv
- Figure4-SourceData/Fig4_AD/con_stat_rsHRF_P6_ACC.csv
- Figure4-SourceData/Fig4_AD/con_stat_rsHRF_P6_BF.csv
- Figure4-SourceData/Fig4_AD/con_stat_rsHRF_P6_DR.csv
- Figure4-SourceData/Fig4_AD/con_stat_rsHRF_P6_LC.csv
- Figure4-SourceData/Fig4_AD/con_stat_rsHRF_P6_MR.csv
- Figure4-SourceData/Fig4_AD/con_stat_rsHRF_P6_OCC.csv
- Figure4-SourceData/Fig4_AD/con_stat_rsHRF_P6_PONS.csv
- Figure4-SourceData/Fig4_AD/con_stat_rsHRF_P6_SN.csv
- Figure4-SourceData/Fig4_AD/con_stat_rsHRF_P6_VTA.csv
- Figure4-SourceData/Fig4_B/
- Figure4-SourceData/Fig4_B/Fig4_A_respmT_0001.nii
- Figure4-SourceData/Fig4_B/Fig4_A_respmT_0002.nii
- Figure4-SourceData/Fig4_C/
- Figure4-SourceData/Fig4_C/TTP1_respmT_0001.nii
- Figure4-SourceData/Fig4_C/TTP1_respmT_0002.nii
- Figure4-SourceData/Fig4_C/TTP2_respmT_0001.nii
- Figure4-SourceData/Fig4_C/TTP2_respmT_0002.nii
- Figure4-SourceData/Fig4_C/TTP3_respmT_0001.nii
- Figure4-SourceData/Fig4_C/TTP3_respmT_0002.nii
- Figure4-SourceData/Fig4_C/TTP4_respmT_0001.nii
- Figure4-SourceData/Fig4_C/TTP4_respmT_0002.nii
- Figure4-SourceData/Fig4_C/TTP5_respmT_0001.nii
- Figure4-SourceData/Fig4_C/TTP5_respmT_0002.nii
- Figure4-SourceData/Fig4_C/TTP6_respmT_0001.nii
- Figure4-SourceData/Fig4_C/TTP6_respmT_0002.nii
