# Supplementary material for: Pupil size reflects activation of subcortical ascending arousal system nuclei during rest
Source: eLife. 2023 Jun 27;12:e84822. doi: 10.7554/eLife.84822 (PMC10299825; doi:10.7554/eLife.84822)
Supplement: Figure 4—source data 1. [file elife-84822-fig4-data1.zip › Figure4-SourceData/Fig4_AD/con_stat_rsHRF_P1_ACC.csv]

subj	spmT_0001.nii
MRI_FCWML001	0.45328
MRI_FCWML002	0.38361
MRI_FCWML003	-0.19609
MRI_FCWML004	-0.003353
MRI_FCWML006	0.60377
MRI_FCWML007	0.48978
MRI_FCWML008	-0.027569
MRI_FCWML009	-0.57756
MRI_FCWML010	0.10312
MRI_FCWML011	0.21491
MRI_FCWML012	0.16178
MRI_FCWML013	-0.08945
MRI_FCWML014	0.25531
MRI_FCWML015	0.2075
MRI_FCWML016	0.12932
MRI_FCWML017	0.1185
MRI_FCWML018	0.58983
MRI_FCWML020	0.27669
MRI_FCWML022	-0.010387
MRI_FCWML023	0.27157
MRI_FCWML025	0.31007
MRI_FCWML026	-0.011275
MRI_FCWML027	0.10158
MRI_FCWML028	0.39256
MRI_FCWML029	-0.056733
MRI_FCWML030	0.39005
MRI_FCWML031	0.43741
MRI_FCWML032	0.76641
MRI_FCWML033	0.58114
MRI_FCWML035	0.12294
MRI_FCWML036	0.41611
MRI_FCWML037	0.29162
MRI_FCWML038	0.15504
MRI_FCWML040	0.25302
MRI_FCWML041	0.0059995
MRI_FCWML042	0.23895
MRI_FCWML043	0.073042
MRI_FCWML046	0.22371
MRI_FCWML047	0.58801
MRI_FCWML048	0.04358
MRI_FCWML049	0.43723
MRI_FCWML051	0.6714
MRI_FCWML052	-0.85264
MRI_FCWML053	0.10647
MRI_FCWML054	0.12954
MRI_FCWML055	0.26463
MRI_FCWML056	-0.18
MRI_FCWML057	0.49514
MRI_FCWML061	0.1149
MRI_FCWML063	0.15703
MRI_FCWML064	-0.62111
MRI_FCWML104	0.48863
MRI_FCWML107	-0.14567
MRI_FCWML108	-0.041445
MRI_FCWML109	0.61956
MRI_FCWML119	0.33373
MRI_FCWML121	0.019209
MRI_FCWML128	0.10328
MRI_FCWML129	0.24174
MRI_FCWML134	-0.096675
MRI_FCWML150	0.131
MRI_FCWML158	0.54401
MRI_FCWML159	0.034136
MRI_FCWML160	0.14058
MRI_FCWML162	0.096197
MRI_FCWML205	0.41285
MRI_FCWML219	0.12647
MRI_FCWML255	-0.10682
MRI_FCWML320	-0.14236
MRI_FCWML328	0.15912
