# Supplementary material for: Pupil size reflects activation of subcortical ascending arousal system nuclei during rest
Source: eLife. 2023 Jun 27;12:e84822. doi: 10.7554/eLife.84822 (PMC10299825; doi:10.7554/eLife.84822)
Supplement: Figure 4—source data 1. [file elife-84822-fig4-data1.zip › Figure4-SourceData/Fig4_AD/con_stat_rsHRF_P1_BF.csv]

subj	spmT_0001.nii
MRI_FCWML001	0.26476
MRI_FCWML002	0.16854
MRI_FCWML003	0.13734
MRI_FCWML004	0.24897
MRI_FCWML006	0.0053874
MRI_FCWML007	0.054178
MRI_FCWML008	-0.21972
MRI_FCWML009	-0.18395
MRI_FCWML010	-0.1277
MRI_FCWML011	0.20687
MRI_FCWML012	-0.054704
MRI_FCWML013	-0.11006
MRI_FCWML014	0.24246
MRI_FCWML015	0.28352
MRI_FCWML016	0.031322
MRI_FCWML017	0.21584
MRI_FCWML018	0.048259
MRI_FCWML020	0.035699
MRI_FCWML022	0.206
MRI_FCWML023	-0.024866
MRI_FCWML025	-0.10806
MRI_FCWML026	0.073657
MRI_FCWML027	-0.013071
MRI_FCWML028	-0.043645
MRI_FCWML029	0.002665
MRI_FCWML030	0.20529
MRI_FCWML031	-0.027187
MRI_FCWML032	0.26828
MRI_FCWML033	0.5877
MRI_FCWML035	-0.0013579
MRI_FCWML036	0.26313
MRI_FCWML037	0.48914
MRI_FCWML038	0.26069
MRI_FCWML040	0.049306
MRI_FCWML041	-0.080176
MRI_FCWML042	0.23874
MRI_FCWML043	-0.19672
MRI_FCWML046	-0.00079476
MRI_FCWML047	0.15132
MRI_FCWML048	-0.076153
MRI_FCWML049	0.70133
MRI_FCWML051	0.1727
MRI_FCWML052	-0.50296
MRI_FCWML053	0.042813
MRI_FCWML054	0.05405
MRI_FCWML055	0.038165
MRI_FCWML056	-0.31869
MRI_FCWML057	0.12803
MRI_FCWML061	0.07624
MRI_FCWML063	0.058069
MRI_FCWML064	-0.090932
MRI_FCWML104	0.7369
MRI_FCWML107	0.44752
MRI_FCWML108	0.26725
MRI_FCWML109	0.1409
MRI_FCWML119	-0.087091
MRI_FCWML121	0.12973
MRI_FCWML128	0.39162
MRI_FCWML129	-0.055998
MRI_FCWML134	0.43981
MRI_FCWML150	-0.33217
MRI_FCWML158	0.4193
MRI_FCWML159	0.39111
MRI_FCWML160	0.27818
MRI_FCWML162	-0.02459
MRI_FCWML205	0.26961
MRI_FCWML219	-0.18969
MRI_FCWML255	-0.035205
MRI_FCWML320	0.295
MRI_FCWML328	0.33814
