# Supplementary material for: Pupil size reflects activation of subcortical ascending arousal system nuclei during rest
Source: eLife. 2023 Jun 27;12:e84822. doi: 10.7554/eLife.84822 (PMC10299825; doi:10.7554/eLife.84822)
Supplement: Figure 4—source data 1. [file elife-84822-fig4-data1.zip › Figure4-SourceData/Fig4_AD/con_stat_rsHRF_P1_DR.csv]

subj	spmT_0001.nii
MRI_FCWML001	-0.56771
MRI_FCWML002	-0.35802
MRI_FCWML003	-0.19816
MRI_FCWML004	0.16366
MRI_FCWML006	-0.065394
MRI_FCWML007	0.87624
MRI_FCWML008	-0.040029
MRI_FCWML009	0.17666
MRI_FCWML010	0.40884
MRI_FCWML011	0.24955
MRI_FCWML012	0.76106
MRI_FCWML013	-0.6851
MRI_FCWML014	0.084703
MRI_FCWML015	1.1055
MRI_FCWML016	-0.0054794
MRI_FCWML017	-0.049574
MRI_FCWML018	0.24365
MRI_FCWML020	-0.01507
MRI_FCWML022	-0.2852
MRI_FCWML023	-0.16906
MRI_FCWML025	-0.87407
MRI_FCWML026	0.44576
MRI_FCWML027	-0.14071
MRI_FCWML028	0.64674
MRI_FCWML029	-0.38477
MRI_FCWML030	0.51431
MRI_FCWML031	0.41065
MRI_FCWML032	1.3007
MRI_FCWML033	0.31521
MRI_FCWML035	0.16373
MRI_FCWML036	0.0093311
MRI_FCWML037	0.42401
MRI_FCWML038	0.33802
MRI_FCWML040	-0.088936
MRI_FCWML041	-0.43576
MRI_FCWML042	0.49174
MRI_FCWML043	-0.056936
MRI_FCWML046	-0.27884
MRI_FCWML047	-0.23767
MRI_FCWML048	0.079415
MRI_FCWML049	0.065153
MRI_FCWML051	0.58516
MRI_FCWML052	-0.042726
MRI_FCWML053	0.21776
MRI_FCWML054	0.51027
MRI_FCWML055	0.75007
MRI_FCWML056	-0.1184
MRI_FCWML057	0.39583
MRI_FCWML061	-0.50337
MRI_FCWML063	0.22585
MRI_FCWML064	-0.78823
MRI_FCWML104	0.59632
MRI_FCWML107	1.354
MRI_FCWML108	-0.39434
MRI_FCWML109	0.65352
MRI_FCWML119	-0.18499
MRI_FCWML121	0.51676
MRI_FCWML128	0.10027
MRI_FCWML129	0.22533
MRI_FCWML134	-0.62366
MRI_FCWML150	-0.70627
MRI_FCWML158	1.2559
MRI_FCWML159	-0.1467
MRI_FCWML160	0.097136
MRI_FCWML162	0.22011
MRI_FCWML205	0.29202
MRI_FCWML219	-0.62621
MRI_FCWML255	0.081033
MRI_FCWML320	-0.42505
MRI_FCWML328	1.0685
