# Supplementary material for: Pupil size reflects activation of subcortical ascending arousal system nuclei during rest
Source: eLife. 2023 Jun 27;12:e84822. doi: 10.7554/eLife.84822 (PMC10299825; doi:10.7554/eLife.84822)
Supplement: Figure 4—source data 1. [file elife-84822-fig4-data1.zip › Figure4-SourceData/Fig4_AD/con_stat_rsHRF_P1_LC.csv]

subj	spmT_0001.nii
MRI_FCWML001	1.4111
MRI_FCWML002	1.1048
MRI_FCWML003	0.45026
MRI_FCWML004	-0.03852
MRI_FCWML006	1.4602
MRI_FCWML007	-0.12151
MRI_FCWML008	-0.20168
MRI_FCWML009	0.29402
MRI_FCWML010	0.80354
MRI_FCWML011	0.57455
MRI_FCWML012	0.35494
MRI_FCWML013	0.59474
MRI_FCWML014	0.18085
MRI_FCWML015	0.084486
MRI_FCWML016	0.57293
MRI_FCWML017	-0.17183
MRI_FCWML018	-0.46152
MRI_FCWML020	0.29133
MRI_FCWML022	0.013849
MRI_FCWML023	0.78107
MRI_FCWML025	-0.84798
MRI_FCWML026	0.52606
MRI_FCWML027	-1.0232
MRI_FCWML028	0.46305
MRI_FCWML029	0.45819
MRI_FCWML030	0.40686
MRI_FCWML031	0.015325
MRI_FCWML032	0.15913
MRI_FCWML033	0.76861
MRI_FCWML035	0.34409
MRI_FCWML036	0.77747
MRI_FCWML037	3.5852
MRI_FCWML038	-0.020319
MRI_FCWML040	0.12154
MRI_FCWML041	-0.83659
MRI_FCWML042	-0.068916
MRI_FCWML043	0.5418
MRI_FCWML046	1.1388
MRI_FCWML047	1.3682
MRI_FCWML048	-0.65271
MRI_FCWML049	-0.050092
MRI_FCWML051	0.47402
MRI_FCWML052	-0.083768
MRI_FCWML053	0.2367
MRI_FCWML054	0.42424
MRI_FCWML055	-0.013247
MRI_FCWML056	1.2847
MRI_FCWML057	0.77183
MRI_FCWML061	-0.45631
MRI_FCWML063	0.93223
MRI_FCWML064	-1.2517
MRI_FCWML104	-1.0334
MRI_FCWML107	0.12123
MRI_FCWML108	-0.35991
MRI_FCWML109	0.57971
MRI_FCWML119	0.51546
MRI_FCWML121	0.23265
MRI_FCWML128	-0.61239
MRI_FCWML129	0.16925
MRI_FCWML134	0.2163
MRI_FCWML150	-0.27257
MRI_FCWML158	-0.4909
MRI_FCWML159	-2.0049
MRI_FCWML160	0.13243
MRI_FCWML162	2.7571
MRI_FCWML205	0.52175
MRI_FCWML219	-0.14309
MRI_FCWML255	-0.50039
MRI_FCWML320	0.32959
MRI_FCWML328	0.53896
