# Supplementary material for: Pupil size reflects activation of subcortical ascending arousal system nuclei during rest
Source: eLife. 2023 Jun 27;12:e84822. doi: 10.7554/eLife.84822 (PMC10299825; doi:10.7554/eLife.84822)
Supplement: Figure 4—source data 1. [file elife-84822-fig4-data1.zip › Figure4-SourceData/Fig4_AD/con_stat_rsHRF_P1_MR.csv]

subj	spmT_0001.nii
MRI_FCWML001	0.53424
MRI_FCWML002	1.411
MRI_FCWML003	0.12975
MRI_FCWML004	-0.61798
MRI_FCWML006	0.52561
MRI_FCWML007	0.71069
MRI_FCWML008	-0.28577
MRI_FCWML009	-1.482
MRI_FCWML010	0.90147
MRI_FCWML011	0.067855
MRI_FCWML012	0.31431
MRI_FCWML013	0.36446
MRI_FCWML014	-0.83379
MRI_FCWML015	1.3413
MRI_FCWML016	0.17316
MRI_FCWML017	0.055337
MRI_FCWML018	0.35461
MRI_FCWML020	0.78178
MRI_FCWML022	-0.11084
MRI_FCWML023	0.66239
MRI_FCWML025	-0.017798
MRI_FCWML026	0.62954
MRI_FCWML027	0.025569
MRI_FCWML028	0.27225
MRI_FCWML029	-0.75763
MRI_FCWML030	-0.013063
MRI_FCWML031	0.45735
MRI_FCWML032	0.13745
MRI_FCWML033	0.067899
MRI_FCWML035	0.061061
MRI_FCWML036	1.1008
MRI_FCWML037	0.38086
MRI_FCWML038	0.26873
MRI_FCWML040	0.88573
MRI_FCWML041	0.96101
MRI_FCWML042	-0.68637
MRI_FCWML043	-0.3972
MRI_FCWML046	1.0672
MRI_FCWML047	0.88134
MRI_FCWML048	-0.0075129
MRI_FCWML049	0.47008
MRI_FCWML051	0.2299
MRI_FCWML052	0.23191
MRI_FCWML053	0.10926
MRI_FCWML054	0.2976
MRI_FCWML055	0.019067
MRI_FCWML056	-0.85629
MRI_FCWML057	0.13034
MRI_FCWML061	0.096045
MRI_FCWML063	1.2654
MRI_FCWML064	-0.3153
MRI_FCWML104	0.57499
MRI_FCWML107	-0.66397
MRI_FCWML108	-0.44535
MRI_FCWML109	0.23868
MRI_FCWML119	0.4975
MRI_FCWML121	0.98468
MRI_FCWML128	0.63275
MRI_FCWML129	0.40259
MRI_FCWML134	-0.35945
MRI_FCWML150	-0.25688
MRI_FCWML158	0.28926
MRI_FCWML159	-0.53216
MRI_FCWML160	1.1699
MRI_FCWML162	-0.047435
MRI_FCWML205	-0.56111
MRI_FCWML219	0.12271
MRI_FCWML255	0.16553
MRI_FCWML320	0.46479
MRI_FCWML328	-0.36466
