# Supplementary material for: Pupil size reflects activation of subcortical ascending arousal system nuclei during rest
Source: eLife. 2023 Jun 27;12:e84822. doi: 10.7554/eLife.84822 (PMC10299825; doi:10.7554/eLife.84822)
Supplement: Figure 4—source data 1. [file elife-84822-fig4-data1.zip › Figure4-SourceData/Fig4_AD/con_stat_rsHRF_P1_OCC.csv]

subj	spmT_0001.nii
MRI_FCWML001	0.27009
MRI_FCWML002	0.96743
MRI_FCWML003	-0.069769
MRI_FCWML004	-0.3492
MRI_FCWML006	0.79931
MRI_FCWML007	0.53917
MRI_FCWML008	0.44498
MRI_FCWML009	-0.5067
MRI_FCWML010	0.88727
MRI_FCWML011	0.24279
MRI_FCWML012	0.14327
MRI_FCWML013	0.66404
MRI_FCWML014	0.19379
MRI_FCWML015	1.0504
MRI_FCWML016	0.62767
MRI_FCWML017	1.0484
MRI_FCWML018	0.29657
MRI_FCWML020	-0.35909
MRI_FCWML022	0.096907
MRI_FCWML023	0.35971
MRI_FCWML025	0.77342
MRI_FCWML026	0.16702
MRI_FCWML027	0.18259
MRI_FCWML028	-0.12416
MRI_FCWML029	0.21825
MRI_FCWML030	0.4856
MRI_FCWML031	0.50241
MRI_FCWML032	1.7317
MRI_FCWML033	1.2358
MRI_FCWML035	0.044719
MRI_FCWML036	0.61407
MRI_FCWML037	0.48149
MRI_FCWML038	0.091071
MRI_FCWML040	0.11403
MRI_FCWML041	0.36613
MRI_FCWML042	0.1412
MRI_FCWML043	0.12955
MRI_FCWML046	0.97943
MRI_FCWML047	1.2375
MRI_FCWML048	-0.17131
MRI_FCWML049	-0.32635
MRI_FCWML051	0.95055
MRI_FCWML052	-0.10253
MRI_FCWML053	0.28509
MRI_FCWML054	0.1479
MRI_FCWML055	0.27334
MRI_FCWML056	-0.77799
MRI_FCWML057	0.17608
MRI_FCWML061	0.83145
MRI_FCWML063	0.25215
MRI_FCWML064	-0.6217
MRI_FCWML104	0.54353
MRI_FCWML107	-0.11067
MRI_FCWML108	-0.21429
MRI_FCWML109	0.95786
MRI_FCWML119	0.067753
MRI_FCWML121	-0.30588
MRI_FCWML128	0.55759
MRI_FCWML129	-0.25509
MRI_FCWML134	0.13796
MRI_FCWML150	0.11286
MRI_FCWML158	1.5532
MRI_FCWML159	0.23675
MRI_FCWML160	0.36908
MRI_FCWML162	-0.2039
MRI_FCWML205	0.892
MRI_FCWML219	0.29245
MRI_FCWML255	0.0943
MRI_FCWML320	0.40857
MRI_FCWML328	0.39619
