# Supplementary material for: Pupil size reflects activation of subcortical ascending arousal system nuclei during rest
Source: eLife. 2023 Jun 27;12:e84822. doi: 10.7554/eLife.84822 (PMC10299825; doi:10.7554/eLife.84822)
Supplement: Figure 4—source data 1. [file elife-84822-fig4-data1.zip › Figure4-SourceData/Fig4_AD/con_stat_rsHRF_P1_PONS.csv]

subj	spmT_0001.nii
MRI_FCWML001	0.17298
MRI_FCWML002	-0.50497
MRI_FCWML003	-0.48553
MRI_FCWML004	0.62582
MRI_FCWML006	0.30041
MRI_FCWML007	-0.21868
MRI_FCWML008	-0.18064
MRI_FCWML009	-1.1015
MRI_FCWML010	0.42214
MRI_FCWML011	-0.5036
MRI_FCWML012	0.68566
MRI_FCWML013	0.19761
MRI_FCWML014	0.48503
MRI_FCWML015	-0.33754
MRI_FCWML016	0.054208
MRI_FCWML017	0.85383
MRI_FCWML018	1.1688
MRI_FCWML020	0.027026
MRI_FCWML022	-0.059191
MRI_FCWML023	-0.93839
MRI_FCWML025	0.53497
MRI_FCWML026	-0.064044
MRI_FCWML027	-0.011019
MRI_FCWML028	0.81866
MRI_FCWML029	-0.68825
MRI_FCWML030	0.71218
MRI_FCWML031	-0.16349
MRI_FCWML032	0.43369
MRI_FCWML033	0.17875
MRI_FCWML035	-0.17855
MRI_FCWML036	-0.21936
MRI_FCWML037	-0.1579
MRI_FCWML038	-0.24728
MRI_FCWML040	-0.21009
MRI_FCWML041	0.19763
MRI_FCWML042	-0.29947
MRI_FCWML043	0.20302
MRI_FCWML046	-0.36297
MRI_FCWML047	-1.0192
MRI_FCWML048	-0.19241
MRI_FCWML049	0.32995
MRI_FCWML051	0.44935
MRI_FCWML052	-0.58188
MRI_FCWML053	-0.33557
MRI_FCWML054	-0.08912
MRI_FCWML055	-0.84891
MRI_FCWML056	0.28872
MRI_FCWML057	0.75374
MRI_FCWML061	0.49897
MRI_FCWML063	0.055679
MRI_FCWML064	-0.68525
MRI_FCWML104	-0.24015
MRI_FCWML107	0.6102
MRI_FCWML108	-0.69967
MRI_FCWML109	0.26053
MRI_FCWML119	0.48378
MRI_FCWML121	0.42075
MRI_FCWML128	-0.078289
MRI_FCWML129	-0.38036
MRI_FCWML134	-0.39753
MRI_FCWML150	0.050192
MRI_FCWML158	0.60805
MRI_FCWML159	-0.38471
MRI_FCWML160	0.3351
MRI_FCWML162	-0.53447
MRI_FCWML205	-0.24341
MRI_FCWML219	-0.54461
MRI_FCWML255	0.75233
MRI_FCWML320	-0.21039
MRI_FCWML328	-0.20198
