# Supplementary material for: Pupil size reflects activation of subcortical ascending arousal system nuclei during rest
Source: eLife. 2023 Jun 27;12:e84822. doi: 10.7554/eLife.84822 (PMC10299825; doi:10.7554/eLife.84822)
Supplement: Figure 4—source data 1. [file elife-84822-fig4-data1.zip › Figure4-SourceData/Fig4_AD/con_stat_rsHRF_P1_SN.csv]

subj	spmT_0001.nii
MRI_FCWML001	0.30138
MRI_FCWML002	0.32349
MRI_FCWML003	-0.24487
MRI_FCWML004	0.011743
MRI_FCWML006	0.38215
MRI_FCWML007	0.27527
MRI_FCWML008	0.1051
MRI_FCWML009	-0.3961
MRI_FCWML010	0.23491
MRI_FCWML011	0.29985
MRI_FCWML012	-0.04271
MRI_FCWML013	0.33906
MRI_FCWML014	0.35403
MRI_FCWML015	0.34645
MRI_FCWML016	0.49403
MRI_FCWML017	0.13903
MRI_FCWML018	0.39511
MRI_FCWML020	0.074792
MRI_FCWML022	0.36197
MRI_FCWML023	0.25191
MRI_FCWML025	0.064509
MRI_FCWML026	0.54947
MRI_FCWML027	0.09226
MRI_FCWML028	0.33915
MRI_FCWML029	0.42036
MRI_FCWML030	0.39912
MRI_FCWML031	0.26332
MRI_FCWML032	0.28844
MRI_FCWML033	0.082523
MRI_FCWML035	0.06909
MRI_FCWML036	0.21537
MRI_FCWML037	0.30047
MRI_FCWML038	0.18958
MRI_FCWML040	0.20031
MRI_FCWML041	-0.014465
MRI_FCWML042	-0.055902
MRI_FCWML043	0.35502
MRI_FCWML046	0.10422
MRI_FCWML047	0.56924
MRI_FCWML048	0.22745
MRI_FCWML049	0.62426
MRI_FCWML051	0.26816
MRI_FCWML052	0.40589
MRI_FCWML053	0.25366
MRI_FCWML054	0.27152
MRI_FCWML055	0.080379
MRI_FCWML056	0.22913
MRI_FCWML057	0.22053
MRI_FCWML061	0.3961
MRI_FCWML063	0.17526
MRI_FCWML064	-0.32762
MRI_FCWML104	0.36208
MRI_FCWML107	-0.13928
MRI_FCWML108	-0.35814
MRI_FCWML109	0.59139
MRI_FCWML119	-0.14764
MRI_FCWML121	0.15891
MRI_FCWML128	0.40449
MRI_FCWML129	-0.08205
MRI_FCWML134	-0.12966
MRI_FCWML150	-0.10855
MRI_FCWML158	0.41415
MRI_FCWML159	0.22162
MRI_FCWML160	0.45397
MRI_FCWML162	0.1587
MRI_FCWML205	0.42414
MRI_FCWML219	-0.14287
MRI_FCWML255	-0.047181
MRI_FCWML320	0.10788
MRI_FCWML328	0.14135
