# Supplementary material for: Pupil size reflects activation of subcortical ascending arousal system nuclei during rest
Source: eLife. 2023 Jun 27;12:e84822. doi: 10.7554/eLife.84822 (PMC10299825; doi:10.7554/eLife.84822)
Supplement: Figure 4—source data 1. [file elife-84822-fig4-data1.zip › Figure4-SourceData/Fig4_AD/con_stat_rsHRF_P1_VTA.csv]

subj	spmT_0001.nii
MRI_FCWML001	0.25424
MRI_FCWML002	0.44379
MRI_FCWML003	0.19403
MRI_FCWML004	0.58727
MRI_FCWML006	0.58974
MRI_FCWML007	0.28435
MRI_FCWML008	0.32613
MRI_FCWML009	-0.43468
MRI_FCWML010	0.085152
MRI_FCWML011	0.63699
MRI_FCWML012	0.2266
MRI_FCWML013	-0.31545
MRI_FCWML014	0.11495
MRI_FCWML015	0.52862
MRI_FCWML016	0.45891
MRI_FCWML017	0.40902
MRI_FCWML018	0.88543
MRI_FCWML020	0.26956
MRI_FCWML022	0.53588
MRI_FCWML023	0.38845
MRI_FCWML025	0.12715
MRI_FCWML026	0.63958
MRI_FCWML027	0.42159
MRI_FCWML028	0.4671
MRI_FCWML029	0.51217
MRI_FCWML030	0.64549
MRI_FCWML031	0.34404
MRI_FCWML032	0.35335
MRI_FCWML033	0.32428
MRI_FCWML035	0.17948
MRI_FCWML036	0.36741
MRI_FCWML037	0.33106
MRI_FCWML038	0.32687
MRI_FCWML040	0.289
MRI_FCWML041	0.33597
MRI_FCWML042	0.114
MRI_FCWML043	0.23243
MRI_FCWML046	0.36558
MRI_FCWML047	0.85882
MRI_FCWML048	0.075757
MRI_FCWML049	0.53212
MRI_FCWML051	0.90457
MRI_FCWML052	0.45735
MRI_FCWML053	0.10527
MRI_FCWML054	0.25687
MRI_FCWML055	-0.12111
MRI_FCWML056	0.21735
MRI_FCWML057	0.14756
MRI_FCWML061	0.088695
MRI_FCWML063	0.17452
MRI_FCWML064	-0.22723
MRI_FCWML104	0.68345
MRI_FCWML107	0.15279
MRI_FCWML108	-0.13729
MRI_FCWML109	0.51432
MRI_FCWML119	0.072189
MRI_FCWML121	0.10449
MRI_FCWML128	0.47882
MRI_FCWML129	-0.069604
MRI_FCWML134	0.1648
MRI_FCWML150	0.23592
MRI_FCWML158	0.30023
MRI_FCWML159	0.020747
MRI_FCWML160	0.35982
MRI_FCWML162	0.29801
MRI_FCWML205	0.51593
MRI_FCWML219	-0.017056
MRI_FCWML255	-0.20366
MRI_FCWML320	0.067557
MRI_FCWML328	0.063647
