# Supplementary material for: Pupil size reflects activation of subcortical ascending arousal system nuclei during rest
Source: eLife. 2023 Jun 27;12:e84822. doi: 10.7554/eLife.84822 (PMC10299825; doi:10.7554/eLife.84822)
Supplement: Figure 4—source data 1. [file elife-84822-fig4-data1.zip › Figure4-SourceData/Fig4_AD/con_stat_rsHRF_P2_ACC.csv]

subj	spmT_0001.nii
MRI_FCWML001	0.30285
MRI_FCWML002	0.36895
MRI_FCWML003	-0.15641
MRI_FCWML004	-0.2745
MRI_FCWML006	0.41244
MRI_FCWML007	0.27304
MRI_FCWML008	0.18643
MRI_FCWML009	-0.6584
MRI_FCWML010	-0.28121
MRI_FCWML011	0.39044
MRI_FCWML012	0.33784
MRI_FCWML013	0.23099
MRI_FCWML014	0.23723
MRI_FCWML015	0.51888
MRI_FCWML016	0.30048
MRI_FCWML017	0.10366
MRI_FCWML018	0.42543
MRI_FCWML020	0.26867
MRI_FCWML022	-0.039903
MRI_FCWML023	0.36819
MRI_FCWML025	0.16359
MRI_FCWML026	-0.057183
MRI_FCWML027	0.021794
MRI_FCWML028	0.7006
MRI_FCWML029	0.3891
MRI_FCWML030	0.15343
MRI_FCWML031	0.45904
MRI_FCWML032	0.35132
MRI_FCWML033	0.59867
MRI_FCWML035	0.14417
MRI_FCWML036	0.50999
MRI_FCWML037	0.28925
MRI_FCWML038	0.064564
MRI_FCWML040	0.37245
MRI_FCWML041	-0.082985
MRI_FCWML042	0.31035
MRI_FCWML043	0.15884
MRI_FCWML046	0.24699
MRI_FCWML047	0.9277
MRI_FCWML048	0.29364
MRI_FCWML049	0.40519
MRI_FCWML051	0.64526
MRI_FCWML052	-0.63984
MRI_FCWML053	0.38877
MRI_FCWML054	0.066512
MRI_FCWML055	0.13179
MRI_FCWML056	0.0040454
MRI_FCWML057	0.57476
MRI_FCWML061	0.36598
MRI_FCWML063	0.07105
MRI_FCWML064	-0.26473
MRI_FCWML104	0.85763
MRI_FCWML107	-0.21697
MRI_FCWML108	-0.019259
MRI_FCWML109	0.58018
MRI_FCWML119	-0.041497
MRI_FCWML121	0.19294
MRI_FCWML128	0.14466
MRI_FCWML129	0.068109
MRI_FCWML134	0.14904
MRI_FCWML150	0.45943
MRI_FCWML158	0.24737
MRI_FCWML159	0.31548
MRI_FCWML160	-0.23882
MRI_FCWML162	0.50881
MRI_FCWML205	0.27803
MRI_FCWML219	0.39423
MRI_FCWML255	0.07824
MRI_FCWML320	-0.041707
MRI_FCWML328	0.37478
