# Supplementary material for: Pupil size reflects activation of subcortical ascending arousal system nuclei during rest
Source: eLife. 2023 Jun 27;12:e84822. doi: 10.7554/eLife.84822 (PMC10299825; doi:10.7554/eLife.84822)
Supplement: Figure 4—source data 1. [file elife-84822-fig4-data1.zip › Figure4-SourceData/Fig4_AD/con_stat_rsHRF_P2_BF.csv]

subj	spmT_0001.nii
MRI_FCWML001	0.58022
MRI_FCWML002	0.36365
MRI_FCWML003	0.27042
MRI_FCWML004	-0.0045095
MRI_FCWML006	0.048843
MRI_FCWML007	0.27645
MRI_FCWML008	-0.2009
MRI_FCWML009	-0.097799
MRI_FCWML010	0.22221
MRI_FCWML011	0.0306
MRI_FCWML012	-0.030689
MRI_FCWML013	-0.098358
MRI_FCWML014	-0.11725
MRI_FCWML015	0.16122
MRI_FCWML016	-0.059311
MRI_FCWML017	0.055169
MRI_FCWML018	0.24717
MRI_FCWML020	0.022184
MRI_FCWML022	0.12538
MRI_FCWML023	-0.035712
MRI_FCWML025	0.088064
MRI_FCWML026	0.31705
MRI_FCWML027	0.10309
MRI_FCWML028	0.18853
MRI_FCWML029	0.28165
MRI_FCWML030	0.10005
MRI_FCWML031	0.24395
MRI_FCWML032	0.58339
MRI_FCWML033	0.31334
MRI_FCWML035	0.2649
MRI_FCWML036	0.40075
MRI_FCWML037	0.3853
MRI_FCWML038	0.078757
MRI_FCWML040	-0.089778
MRI_FCWML041	-0.00081356
MRI_FCWML042	-0.045306
MRI_FCWML043	0.22447
MRI_FCWML046	-0.033157
MRI_FCWML047	0.3968
MRI_FCWML048	0.3213
MRI_FCWML049	0.69458
MRI_FCWML051	0.42158
MRI_FCWML052	0.019991
MRI_FCWML053	-0.14146
MRI_FCWML054	0.060812
MRI_FCWML055	0.158
MRI_FCWML056	0.014984
MRI_FCWML057	0.089371
MRI_FCWML061	0.12315
MRI_FCWML063	-0.021411
MRI_FCWML064	-0.016755
MRI_FCWML104	0.76965
MRI_FCWML107	0.30454
MRI_FCWML108	-0.14927
MRI_FCWML109	0.10596
MRI_FCWML119	0.015485
MRI_FCWML121	0.11123
MRI_FCWML128	0.097888
MRI_FCWML129	0.16469
MRI_FCWML134	0.34333
MRI_FCWML150	0.14886
MRI_FCWML158	0.29817
MRI_FCWML159	0.19261
MRI_FCWML160	0.53479
MRI_FCWML162	0.33951
MRI_FCWML205	0.50161
MRI_FCWML219	0.1345
MRI_FCWML255	0.037392
MRI_FCWML320	-0.00010871
MRI_FCWML328	0.10979
