# Supplementary material for: Pupil size reflects activation of subcortical ascending arousal system nuclei during rest
Source: eLife. 2023 Jun 27;12:e84822. doi: 10.7554/eLife.84822 (PMC10299825; doi:10.7554/eLife.84822)
Supplement: Figure 4—source data 1. [file elife-84822-fig4-data1.zip › Figure4-SourceData/Fig4_AD/con_stat_rsHRF_P2_DR.csv]

subj	spmT_0001.nii
MRI_FCWML001	-0.014016
MRI_FCWML002	-0.15829
MRI_FCWML003	-0.86628
MRI_FCWML004	-0.235
MRI_FCWML006	-0.12104
MRI_FCWML007	0.76859
MRI_FCWML008	-0.26966
MRI_FCWML009	0.49176
MRI_FCWML010	0.5864
MRI_FCWML011	0.061036
MRI_FCWML012	0.17016
MRI_FCWML013	0.2876
MRI_FCWML014	-0.0055108
MRI_FCWML015	0.71414
MRI_FCWML016	0.45831
MRI_FCWML017	0.35417
MRI_FCWML018	-0.42979
MRI_FCWML020	0.39171
MRI_FCWML022	-0.26984
MRI_FCWML023	0.55891
MRI_FCWML025	-0.15375
MRI_FCWML026	0.044821
MRI_FCWML027	1.2831
MRI_FCWML028	0.96799
MRI_FCWML029	0.49844
MRI_FCWML030	0.044165
MRI_FCWML031	0.13707
MRI_FCWML032	-0.0031242
MRI_FCWML033	0.47151
MRI_FCWML035	-0.267
MRI_FCWML036	-0.094077
MRI_FCWML037	0.85508
MRI_FCWML038	0.0063707
MRI_FCWML040	0.18173
MRI_FCWML041	-0.11996
MRI_FCWML042	0.14102
MRI_FCWML043	-0.24768
MRI_FCWML046	0.20404
MRI_FCWML047	0.65972
MRI_FCWML048	0.40066
MRI_FCWML049	-0.23779
MRI_FCWML051	0.030958
MRI_FCWML052	0.17352
MRI_FCWML053	-0.38126
MRI_FCWML054	0.53526
MRI_FCWML055	0.32047
MRI_FCWML056	-0.33264
MRI_FCWML057	0.063007
MRI_FCWML061	-0.54234
MRI_FCWML063	0.12214
MRI_FCWML064	-0.74336
MRI_FCWML104	1.5591
MRI_FCWML107	0.24635
MRI_FCWML108	0.22585
MRI_FCWML109	0.51756
MRI_FCWML119	-0.092106
MRI_FCWML121	0.19842
MRI_FCWML128	-0.29175
MRI_FCWML129	0.34625
MRI_FCWML134	-0.035259
MRI_FCWML150	0.11735
MRI_FCWML158	0.82861
MRI_FCWML159	0.17371
MRI_FCWML160	0.29301
MRI_FCWML162	0.34723
MRI_FCWML205	0.8191
MRI_FCWML219	-0.3904
MRI_FCWML255	-0.13745
MRI_FCWML320	-0.77862
MRI_FCWML328	-0.36764
