# Supplementary material for: Pupil size reflects activation of subcortical ascending arousal system nuclei during rest
Source: eLife. 2023 Jun 27;12:e84822. doi: 10.7554/eLife.84822 (PMC10299825; doi:10.7554/eLife.84822)
Supplement: Figure 4—source data 1. [file elife-84822-fig4-data1.zip › Figure4-SourceData/Fig4_AD/con_stat_rsHRF_P2_LC.csv]

subj	spmT_0001.nii
MRI_FCWML001	0.24929
MRI_FCWML002	0.73816
MRI_FCWML003	0.41975
MRI_FCWML004	-0.61488
MRI_FCWML006	0.46931
MRI_FCWML007	-0.27674
MRI_FCWML008	0.18
MRI_FCWML009	0.37228
MRI_FCWML010	0.88489
MRI_FCWML011	0.84047
MRI_FCWML012	1.0624
MRI_FCWML013	-0.12499
MRI_FCWML014	0.61276
MRI_FCWML015	-0.004821
MRI_FCWML016	0.16396
MRI_FCWML017	0.64296
MRI_FCWML018	0.19524
MRI_FCWML020	-0.79683
MRI_FCWML022	0.26969
MRI_FCWML023	-0.43099
MRI_FCWML025	-0.21628
MRI_FCWML026	-0.30374
MRI_FCWML027	0.34825
MRI_FCWML028	0.65992
MRI_FCWML029	0.57585
MRI_FCWML030	0.66168
MRI_FCWML031	-0.035154
MRI_FCWML032	0.335
MRI_FCWML033	0.25393
MRI_FCWML035	0.58982
MRI_FCWML036	0.53957
MRI_FCWML037	1.8316
MRI_FCWML038	-0.28926
MRI_FCWML040	-0.53531
MRI_FCWML041	0.28166
MRI_FCWML042	-0.41867
MRI_FCWML043	0.48685
MRI_FCWML046	0.51565
MRI_FCWML047	0.467
MRI_FCWML048	0.058624
MRI_FCWML049	0.49189
MRI_FCWML051	0.038234
MRI_FCWML052	-0.80158
MRI_FCWML053	-0.073469
MRI_FCWML054	-0.00276
MRI_FCWML055	-0.35702
MRI_FCWML056	0.24277
MRI_FCWML057	-0.10159
MRI_FCWML061	0.38654
MRI_FCWML063	0.69471
MRI_FCWML064	1.4677
MRI_FCWML104	0.83082
MRI_FCWML107	0.38618
MRI_FCWML108	-0.53118
MRI_FCWML109	0.58417
MRI_FCWML119	0.10007
MRI_FCWML121	-0.21031
MRI_FCWML128	-1.2953
MRI_FCWML129	-0.66655
MRI_FCWML134	0.21479
MRI_FCWML150	0.053774
MRI_FCWML158	0.42691
MRI_FCWML159	-1.6979
MRI_FCWML160	0.65587
MRI_FCWML162	1.4908
MRI_FCWML205	0.079809
MRI_FCWML219	-0.42625
MRI_FCWML255	0.11874
MRI_FCWML320	0.85504
MRI_FCWML328	-0.51907
