# Supplementary material for: Pupil size reflects activation of subcortical ascending arousal system nuclei during rest
Source: eLife. 2023 Jun 27;12:e84822. doi: 10.7554/eLife.84822 (PMC10299825; doi:10.7554/eLife.84822)
Supplement: Figure 4—source data 1. [file elife-84822-fig4-data1.zip › Figure4-SourceData/Fig4_AD/con_stat_rsHRF_P2_MR.csv]

subj	spmT_0001.nii
MRI_FCWML001	0.59956
MRI_FCWML002	0.55438
MRI_FCWML003	-0.55167
MRI_FCWML004	-0.40149
MRI_FCWML006	0.025905
MRI_FCWML007	0.10144
MRI_FCWML008	-0.72881
MRI_FCWML009	0.29955
MRI_FCWML010	0.093088
MRI_FCWML011	0.88128
MRI_FCWML012	-0.0036177
MRI_FCWML013	-0.47361
MRI_FCWML014	-0.59334
MRI_FCWML015	0.95237
MRI_FCWML016	0.67905
MRI_FCWML017	-0.21875
MRI_FCWML018	0.19866
MRI_FCWML020	-0.37095
MRI_FCWML022	0.021892
MRI_FCWML023	0.39363
MRI_FCWML025	0.17376
MRI_FCWML026	0.074603
MRI_FCWML027	0.15124
MRI_FCWML028	0.35597
MRI_FCWML029	0.19914
MRI_FCWML030	0.15218
MRI_FCWML031	-0.44004
MRI_FCWML032	0.35104
MRI_FCWML033	0.59604
MRI_FCWML035	0.30224
MRI_FCWML036	0.80252
MRI_FCWML037	0.48725
MRI_FCWML038	0.14429
MRI_FCWML040	0.86964
MRI_FCWML041	-0.00039282
MRI_FCWML042	0.31069
MRI_FCWML043	0.31213
MRI_FCWML046	0.45185
MRI_FCWML047	0.27603
MRI_FCWML048	0.15913
MRI_FCWML049	0.0081884
MRI_FCWML051	0.25087
MRI_FCWML052	-0.47866
MRI_FCWML053	0.1105
MRI_FCWML054	0.45635
MRI_FCWML055	-0.31769
MRI_FCWML056	-0.70281
MRI_FCWML057	-0.012693
MRI_FCWML061	0.61631
MRI_FCWML063	-0.81847
MRI_FCWML064	-0.6286
MRI_FCWML104	0.8666
MRI_FCWML107	0.36549
MRI_FCWML108	0.067535
MRI_FCWML109	0.24056
MRI_FCWML119	0.80762
MRI_FCWML121	0.14162
MRI_FCWML128	0.36961
MRI_FCWML129	0.65297
MRI_FCWML134	0.23667
MRI_FCWML150	0.69046
MRI_FCWML158	0.26164
MRI_FCWML159	0.10193
MRI_FCWML160	0.26166
MRI_FCWML162	0.39107
MRI_FCWML205	-0.60106
MRI_FCWML219	0.30603
MRI_FCWML255	-0.39748
MRI_FCWML320	0.70351
MRI_FCWML328	-0.62115
