# Supplementary material for: Pupil size reflects activation of subcortical ascending arousal system nuclei during rest
Source: eLife. 2023 Jun 27;12:e84822. doi: 10.7554/eLife.84822 (PMC10299825; doi:10.7554/eLife.84822)
Supplement: Figure 4—source data 1. [file elife-84822-fig4-data1.zip › Figure4-SourceData/Fig4_AD/con_stat_rsHRF_P2_OCC.csv]

subj	spmT_0001.nii
MRI_FCWML001	-0.34172
MRI_FCWML002	0.49214
MRI_FCWML003	-0.58552
MRI_FCWML004	-0.29684
MRI_FCWML006	0.53928
MRI_FCWML007	0.15136
MRI_FCWML008	-0.76892
MRI_FCWML009	-0.62997
MRI_FCWML010	0.36001
MRI_FCWML011	0.35255
MRI_FCWML012	-0.39553
MRI_FCWML013	0.87159
MRI_FCWML014	-0.68332
MRI_FCWML015	1.518
MRI_FCWML016	0.63186
MRI_FCWML017	0.39672
MRI_FCWML018	-0.44731
MRI_FCWML020	-0.53988
MRI_FCWML022	-0.17517
MRI_FCWML023	0.027024
MRI_FCWML025	0.54659
MRI_FCWML026	-0.69404
MRI_FCWML027	-0.70514
MRI_FCWML028	0.027457
MRI_FCWML029	0.056011
MRI_FCWML030	-0.61167
MRI_FCWML031	-0.048915
MRI_FCWML032	0.4819
MRI_FCWML033	0.83158
MRI_FCWML035	-0.9544
MRI_FCWML036	0.58897
MRI_FCWML037	0.0011247
MRI_FCWML038	0.048941
MRI_FCWML040	-0.10185
MRI_FCWML041	0.48027
MRI_FCWML042	-0.022352
MRI_FCWML043	-0.28374
MRI_FCWML046	0.97663
MRI_FCWML047	0.63253
MRI_FCWML048	-0.17187
MRI_FCWML049	-0.29246
MRI_FCWML051	0.41097
MRI_FCWML052	-0.38497
MRI_FCWML053	-0.24553
MRI_FCWML054	-0.20742
MRI_FCWML055	-0.20486
MRI_FCWML056	-0.93621
MRI_FCWML057	-0.39053
MRI_FCWML061	0.42216
MRI_FCWML063	-0.50164
MRI_FCWML064	0.054891
MRI_FCWML104	0.010849
MRI_FCWML107	-0.21535
MRI_FCWML108	-0.45467
MRI_FCWML109	-0.42749
MRI_FCWML119	0.57742
MRI_FCWML121	-0.29952
MRI_FCWML128	-0.087896
MRI_FCWML129	-0.82802
MRI_FCWML134	0.15794
MRI_FCWML150	0.4352
MRI_FCWML158	0.8072
MRI_FCWML159	0.86378
MRI_FCWML160	0.17239
MRI_FCWML162	0.14563
MRI_FCWML205	0.078484
MRI_FCWML219	1.0372
MRI_FCWML255	0.48026
MRI_FCWML320	0.8846
MRI_FCWML328	0.0852
