# Supplementary material for: Pupil size reflects activation of subcortical ascending arousal system nuclei during rest
Source: eLife. 2023 Jun 27;12:e84822. doi: 10.7554/eLife.84822 (PMC10299825; doi:10.7554/eLife.84822)
Supplement: Figure 4—source data 1. [file elife-84822-fig4-data1.zip › Figure4-SourceData/Fig4_AD/con_stat_rsHRF_P2_PONS.csv]

subj	spmT_0001.nii
MRI_FCWML001	0.52253
MRI_FCWML002	0.63563
MRI_FCWML003	0.063731
MRI_FCWML004	0.28203
MRI_FCWML006	-0.10393
MRI_FCWML007	-0.43831
MRI_FCWML008	-0.1741
MRI_FCWML009	-0.45356
MRI_FCWML010	0.062897
MRI_FCWML011	-0.0060256
MRI_FCWML012	-0.17537
MRI_FCWML013	-0.0041003
MRI_FCWML014	-0.13146
MRI_FCWML015	-0.096984
MRI_FCWML016	-0.59415
MRI_FCWML017	0.61359
MRI_FCWML018	0.22793
MRI_FCWML020	0.32478
MRI_FCWML022	0.025417
MRI_FCWML023	0.32672
MRI_FCWML025	-0.039283
MRI_FCWML026	-0.03555
MRI_FCWML027	-0.42099
MRI_FCWML028	0.16823
MRI_FCWML029	0.60842
MRI_FCWML030	0.38457
MRI_FCWML031	0.27819
MRI_FCWML032	0.1839
MRI_FCWML033	-0.34912
MRI_FCWML035	0.19845
MRI_FCWML036	0.10454
MRI_FCWML037	0.012967
MRI_FCWML038	-0.22974
MRI_FCWML040	-0.60653
MRI_FCWML041	0.20378
MRI_FCWML042	-1.1386
MRI_FCWML043	-0.11719
MRI_FCWML046	0.63425
MRI_FCWML047	0.26194
MRI_FCWML048	-0.14673
MRI_FCWML049	0.21984
MRI_FCWML051	0.35599
MRI_FCWML052	-0.092733
MRI_FCWML053	0.69878
MRI_FCWML054	-0.59741
MRI_FCWML055	-0.0029755
MRI_FCWML056	0.92859
MRI_FCWML057	0.44525
MRI_FCWML061	0.25549
MRI_FCWML063	0.11781
MRI_FCWML064	-0.65248
MRI_FCWML104	0.26945
MRI_FCWML107	0.77952
MRI_FCWML108	-0.10253
MRI_FCWML109	0.50126
MRI_FCWML119	-0.43818
MRI_FCWML121	0.4976
MRI_FCWML128	0.40976
MRI_FCWML129	0.024704
MRI_FCWML134	0.16076
MRI_FCWML150	0.44508
MRI_FCWML158	0.54838
MRI_FCWML159	0.50973
MRI_FCWML160	0.97058
MRI_FCWML162	-0.49804
MRI_FCWML205	-0.38342
MRI_FCWML219	-0.81827
MRI_FCWML255	0.83268
MRI_FCWML320	0.14454
MRI_FCWML328	-0.53794
