# Supplementary material for: Pupil size reflects activation of subcortical ascending arousal system nuclei during rest
Source: eLife. 2023 Jun 27;12:e84822. doi: 10.7554/eLife.84822 (PMC10299825; doi:10.7554/eLife.84822)
Supplement: Figure 4—source data 1. [file elife-84822-fig4-data1.zip › Figure4-SourceData/Fig4_AD/con_stat_rsHRF_P2_SN.csv]

subj	spmT_0001.nii
MRI_FCWML001	-0.27814
MRI_FCWML002	0.20734
MRI_FCWML003	-0.42077
MRI_FCWML004	0.016708
MRI_FCWML006	0.14938
MRI_FCWML007	0.098847
MRI_FCWML008	0.068294
MRI_FCWML009	-0.19885
MRI_FCWML010	0.21239
MRI_FCWML011	0.29152
MRI_FCWML012	-0.064773
MRI_FCWML013	0.078627
MRI_FCWML014	0.10175
MRI_FCWML015	0.47963
MRI_FCWML016	0.49288
MRI_FCWML017	0.35625
MRI_FCWML018	0.13409
MRI_FCWML020	-0.016693
MRI_FCWML022	-0.041428
MRI_FCWML023	0.13766
MRI_FCWML025	0.14925
MRI_FCWML026	0.10428
MRI_FCWML027	-0.16648
MRI_FCWML028	0.57407
MRI_FCWML029	0.28583
MRI_FCWML030	0.18535
MRI_FCWML031	0.38176
MRI_FCWML032	0.23445
MRI_FCWML033	0.35915
MRI_FCWML035	0.031156
MRI_FCWML036	0.13418
MRI_FCWML037	0.3645
MRI_FCWML038	-0.20956
MRI_FCWML040	0.50359
MRI_FCWML041	0.073421
MRI_FCWML042	-0.18028
MRI_FCWML043	0.14176
MRI_FCWML046	0.063216
MRI_FCWML047	0.37163
MRI_FCWML048	0.2212
MRI_FCWML049	0.73265
MRI_FCWML051	0.39166
MRI_FCWML052	0.021442
MRI_FCWML053	0.14461
MRI_FCWML054	0.38332
MRI_FCWML055	0.32436
MRI_FCWML056	-0.074956
MRI_FCWML057	-0.013623
MRI_FCWML061	0.065948
MRI_FCWML063	0.2123
MRI_FCWML064	-0.036551
MRI_FCWML104	0.85441
MRI_FCWML107	-0.051404
MRI_FCWML108	0.020952
MRI_FCWML109	0.40574
MRI_FCWML119	-0.304
MRI_FCWML121	0.26513
MRI_FCWML128	0.090822
MRI_FCWML129	-0.084901
MRI_FCWML134	-0.045134
MRI_FCWML150	0.16706
MRI_FCWML158	0.63538
MRI_FCWML159	0.39351
MRI_FCWML160	0.56585
MRI_FCWML162	0.23665
MRI_FCWML205	-0.013955
MRI_FCWML219	0.36976
MRI_FCWML255	0.10067
MRI_FCWML320	0.56136
MRI_FCWML328	0.4457
