# Supplementary material for: Pupil size reflects activation of subcortical ascending arousal system nuclei during rest
Source: eLife. 2023 Jun 27;12:e84822. doi: 10.7554/eLife.84822 (PMC10299825; doi:10.7554/eLife.84822)
Supplement: Figure 4—source data 1. [file elife-84822-fig4-data1.zip › Figure4-SourceData/Fig4_AD/con_stat_rsHRF_P2_VTA.csv]

subj	spmT_0001.nii
MRI_FCWML001	0.04341
MRI_FCWML002	0.34172
MRI_FCWML003	0.1738
MRI_FCWML004	0.281
MRI_FCWML006	0.24107
MRI_FCWML007	0.47874
MRI_FCWML008	0.18325
MRI_FCWML009	-0.54651
MRI_FCWML010	0.077885
MRI_FCWML011	0.16648
MRI_FCWML012	0.21854
MRI_FCWML013	0.28865
MRI_FCWML014	-0.055479
MRI_FCWML015	0.27167
MRI_FCWML016	0.18391
MRI_FCWML017	0.28506
MRI_FCWML018	0.16997
MRI_FCWML020	0.15463
MRI_FCWML022	-0.020148
MRI_FCWML023	-0.40866
MRI_FCWML025	-0.12832
MRI_FCWML026	0.084587
MRI_FCWML027	-0.052745
MRI_FCWML028	0.30636
MRI_FCWML029	0.41324
MRI_FCWML030	0.17108
MRI_FCWML031	0.46934
MRI_FCWML032	-0.047854
MRI_FCWML033	0.23826
MRI_FCWML035	-0.088792
MRI_FCWML036	0.4432
MRI_FCWML037	0.45043
MRI_FCWML038	-0.038638
MRI_FCWML040	0.35383
MRI_FCWML041	0.41046
MRI_FCWML042	-0.54437
MRI_FCWML043	0.33597
MRI_FCWML046	0.43087
MRI_FCWML047	0.46604
MRI_FCWML048	0.28763
MRI_FCWML049	0.7571
MRI_FCWML051	0.88597
MRI_FCWML052	-0.18138
MRI_FCWML053	0.046498
MRI_FCWML054	0.53266
MRI_FCWML055	0.027265
MRI_FCWML056	0.14998
MRI_FCWML057	0.19597
MRI_FCWML061	0.1749
MRI_FCWML063	-0.021674
MRI_FCWML064	0.15121
MRI_FCWML104	1.005
MRI_FCWML107	-0.17639
MRI_FCWML108	0.30072
MRI_FCWML109	0.74902
MRI_FCWML119	0.16279
MRI_FCWML121	0.38166
MRI_FCWML128	-0.066253
MRI_FCWML129	-0.3319
MRI_FCWML134	-0.11318
MRI_FCWML150	0.69854
MRI_FCWML158	-0.043799
MRI_FCWML159	-0.047364
MRI_FCWML160	0.2799
MRI_FCWML162	0.82825
MRI_FCWML205	-0.3323
MRI_FCWML219	0.19586
MRI_FCWML255	0.22827
MRI_FCWML320	0.29885
MRI_FCWML328	0.28193
