# Supplementary material for: Pupil size reflects activation of subcortical ascending arousal system nuclei during rest
Source: eLife. 2023 Jun 27;12:e84822. doi: 10.7554/eLife.84822 (PMC10299825; doi:10.7554/eLife.84822)
Supplement: Figure 4—source data 1. [file elife-84822-fig4-data1.zip › Figure4-SourceData/Fig4_AD/con_stat_rsHRF_P3_ACC.csv]

subj	spmT_0001.nii
MRI_FCWML001	0.24999
MRI_FCWML002	0.32202
MRI_FCWML003	-0.22561
MRI_FCWML004	-0.3478
MRI_FCWML006	0.3022
MRI_FCWML007	0.24476
MRI_FCWML008	0.15702
MRI_FCWML009	-0.66716
MRI_FCWML010	-0.2592
MRI_FCWML011	0.32033
MRI_FCWML012	0.30865
MRI_FCWML013	0.20864
MRI_FCWML014	0.20932
MRI_FCWML015	0.45853
MRI_FCWML016	0.177
MRI_FCWML017	0.13459
MRI_FCWML018	0.28242
MRI_FCWML020	0.24235
MRI_FCWML022	-0.11142
MRI_FCWML023	0.38774
MRI_FCWML025	0.20276
MRI_FCWML026	-0.014996
MRI_FCWML027	0.029626
MRI_FCWML028	0.6785
MRI_FCWML029	0.38839
MRI_FCWML030	0.14813
MRI_FCWML031	0.36713
MRI_FCWML032	0.22827
MRI_FCWML033	0.59073
MRI_FCWML035	0.11096
MRI_FCWML036	0.52888
MRI_FCWML037	0.25838
MRI_FCWML038	0.0095914
MRI_FCWML040	0.30421
MRI_FCWML041	-0.11307
MRI_FCWML042	0.35875
MRI_FCWML043	0.14412
MRI_FCWML046	0.3188
MRI_FCWML047	0.86589
MRI_FCWML048	0.11302
MRI_FCWML049	0.2513
MRI_FCWML051	0.67363
MRI_FCWML052	-0.96518
MRI_FCWML053	0.45088
MRI_FCWML054	0.10652
MRI_FCWML055	0.19146
MRI_FCWML056	0.089262
MRI_FCWML057	0.59852
MRI_FCWML061	0.3524
MRI_FCWML063	0.067934
MRI_FCWML064	0.029149
MRI_FCWML104	0.67288
MRI_FCWML107	-0.27922
MRI_FCWML108	-0.078132
MRI_FCWML109	0.62397
MRI_FCWML119	-0.0046413
MRI_FCWML121	0.13268
MRI_FCWML128	0.20968
MRI_FCWML129	0.09086
MRI_FCWML134	0.13247
MRI_FCWML150	0.3939
MRI_FCWML158	0.055949
MRI_FCWML159	0.44506
MRI_FCWML160	-0.23102
MRI_FCWML162	0.54562
MRI_FCWML205	0.21494
MRI_FCWML219	0.38427
MRI_FCWML255	0.10122
MRI_FCWML320	-0.041836
MRI_FCWML328	0.31168
