# Supplementary material for: Pupil size reflects activation of subcortical ascending arousal system nuclei during rest
Source: eLife. 2023 Jun 27;12:e84822. doi: 10.7554/eLife.84822 (PMC10299825; doi:10.7554/eLife.84822)
Supplement: Figure 4—source data 1. [file elife-84822-fig4-data1.zip › Figure4-SourceData/Fig4_AD/con_stat_rsHRF_P3_BF.csv]

subj	spmT_0001.nii
MRI_FCWML001	0.53632
MRI_FCWML002	0.34942
MRI_FCWML003	0.17843
MRI_FCWML004	0.081684
MRI_FCWML006	0.044988
MRI_FCWML007	0.29564
MRI_FCWML008	-0.17748
MRI_FCWML009	-0.15528
MRI_FCWML010	0.29247
MRI_FCWML011	0.051826
MRI_FCWML012	-0.07791
MRI_FCWML013	-0.082889
MRI_FCWML014	-0.045768
MRI_FCWML015	0.15569
MRI_FCWML016	-0.12399
MRI_FCWML017	0.10364
MRI_FCWML018	0.21789
MRI_FCWML020	-0.058011
MRI_FCWML022	0.14628
MRI_FCWML023	-0.039271
MRI_FCWML025	0.044494
MRI_FCWML026	0.32149
MRI_FCWML027	0.055327
MRI_FCWML028	0.066824
MRI_FCWML029	0.31163
MRI_FCWML030	0.10089
MRI_FCWML031	0.27675
MRI_FCWML032	0.48482
MRI_FCWML033	0.25511
MRI_FCWML035	0.33552
MRI_FCWML036	0.47941
MRI_FCWML037	0.33083
MRI_FCWML038	0.084827
MRI_FCWML040	-0.057657
MRI_FCWML041	-0.019578
MRI_FCWML042	0.0059919
MRI_FCWML043	0.1862
MRI_FCWML046	0.016844
MRI_FCWML047	0.32936
MRI_FCWML048	0.24828
MRI_FCWML049	0.67172
MRI_FCWML051	0.40465
MRI_FCWML052	-0.1424
MRI_FCWML053	-0.12238
MRI_FCWML054	0.048975
MRI_FCWML055	0.27695
MRI_FCWML056	-0.023366
MRI_FCWML057	0.060016
MRI_FCWML061	0.094539
MRI_FCWML063	0.023109
MRI_FCWML064	0.18905
MRI_FCWML104	0.82467
MRI_FCWML107	0.25476
MRI_FCWML108	-0.10478
MRI_FCWML109	0.12064
MRI_FCWML119	0.061695
MRI_FCWML121	0.20953
MRI_FCWML128	-0.00030223
MRI_FCWML129	0.14977
MRI_FCWML134	0.30304
MRI_FCWML150	0.23204
MRI_FCWML158	0.28516
MRI_FCWML159	0.17093
MRI_FCWML160	0.52613
MRI_FCWML162	0.34026
MRI_FCWML205	0.50257
MRI_FCWML219	0.10336
MRI_FCWML255	0.10563
MRI_FCWML320	-0.061748
MRI_FCWML328	0.03804
