# Supplementary material for: Pupil size reflects activation of subcortical ascending arousal system nuclei during rest
Source: eLife. 2023 Jun 27;12:e84822. doi: 10.7554/eLife.84822 (PMC10299825; doi:10.7554/eLife.84822)
Supplement: Figure 4—source data 1. [file elife-84822-fig4-data1.zip › Figure4-SourceData/Fig4_AD/con_stat_rsHRF_P3_DR.csv]

subj	spmT_0001.nii
MRI_FCWML001	-0.01317
MRI_FCWML002	0.013694
MRI_FCWML003	-0.73636
MRI_FCWML004	-0.42432
MRI_FCWML006	0.013947
MRI_FCWML007	0.76424
MRI_FCWML008	-0.45235
MRI_FCWML009	0.66321
MRI_FCWML010	0.53872
MRI_FCWML011	0.34495
MRI_FCWML012	0.14095
MRI_FCWML013	0.18268
MRI_FCWML014	-0.09121
MRI_FCWML015	0.76935
MRI_FCWML016	0.27754
MRI_FCWML017	0.44929
MRI_FCWML018	-0.34559
MRI_FCWML020	0.20884
MRI_FCWML022	-0.10865
MRI_FCWML023	0.47786
MRI_FCWML025	-0.4769
MRI_FCWML026	0.15359
MRI_FCWML027	1.1111
MRI_FCWML028	0.88896
MRI_FCWML029	0.49446
MRI_FCWML030	0.096212
MRI_FCWML031	0.054194
MRI_FCWML032	-0.18749
MRI_FCWML033	0.39653
MRI_FCWML035	-0.049633
MRI_FCWML036	-0.1003
MRI_FCWML037	0.80305
MRI_FCWML038	-0.12243
MRI_FCWML040	0.29213
MRI_FCWML041	-0.26147
MRI_FCWML042	0.15752
MRI_FCWML043	-0.15156
MRI_FCWML046	0.28115
MRI_FCWML047	0.68846
MRI_FCWML048	0.20791
MRI_FCWML049	-0.16585
MRI_FCWML051	-0.10723
MRI_FCWML052	0.28105
MRI_FCWML053	-0.42131
MRI_FCWML054	0.52926
MRI_FCWML055	0.39221
MRI_FCWML056	-0.4167
MRI_FCWML057	0.20815
MRI_FCWML061	-0.68485
MRI_FCWML063	0.20662
MRI_FCWML064	-0.36421
MRI_FCWML104	1.5938
MRI_FCWML107	0.14229
MRI_FCWML108	0.10478
MRI_FCWML109	0.59051
MRI_FCWML119	0.024486
MRI_FCWML121	0.22896
MRI_FCWML128	-0.23949
MRI_FCWML129	0.48798
MRI_FCWML134	-0.2151
MRI_FCWML150	-0.08647
MRI_FCWML158	0.57322
MRI_FCWML159	0.082133
MRI_FCWML160	0.18051
MRI_FCWML162	0.028296
MRI_FCWML205	0.78421
MRI_FCWML219	-0.47577
MRI_FCWML255	-0.10637
MRI_FCWML320	-0.71235
MRI_FCWML328	-0.55835
