# Supplementary material for: Pupil size reflects activation of subcortical ascending arousal system nuclei during rest
Source: eLife. 2023 Jun 27;12:e84822. doi: 10.7554/eLife.84822 (PMC10299825; doi:10.7554/eLife.84822)
Supplement: Figure 4—source data 1. [file elife-84822-fig4-data1.zip › Figure4-SourceData/Fig4_AD/con_stat_rsHRF_P3_LC.csv]

subj	spmT_0001.nii
MRI_FCWML001	0.075906
MRI_FCWML002	0.63437
MRI_FCWML003	0.50596
MRI_FCWML004	-0.71547
MRI_FCWML006	0.36028
MRI_FCWML007	-0.36596
MRI_FCWML008	-0.057348
MRI_FCWML009	0.47611
MRI_FCWML010	0.78342
MRI_FCWML011	0.85519
MRI_FCWML012	1.1034
MRI_FCWML013	-0.10918
MRI_FCWML014	0.30702
MRI_FCWML015	0.19874
MRI_FCWML016	0.18855
MRI_FCWML017	0.41106
MRI_FCWML018	0.29738
MRI_FCWML020	-1.0906
MRI_FCWML022	0.34138
MRI_FCWML023	-0.53863
MRI_FCWML025	-0.33312
MRI_FCWML026	-0.37082
MRI_FCWML027	0.27283
MRI_FCWML028	0.96098
MRI_FCWML029	0.62059
MRI_FCWML030	0.4575
MRI_FCWML031	-0.55027
MRI_FCWML032	0.36721
MRI_FCWML033	0.12122
MRI_FCWML035	0.39364
MRI_FCWML036	0.25786
MRI_FCWML037	2.3511
MRI_FCWML038	-0.53099
MRI_FCWML040	-0.54857
MRI_FCWML041	0.22132
MRI_FCWML042	-0.553
MRI_FCWML043	0.39169
MRI_FCWML046	0.40011
MRI_FCWML047	0.24492
MRI_FCWML048	0.12915
MRI_FCWML049	0.35467
MRI_FCWML051	-0.067632
MRI_FCWML052	-1.1978
MRI_FCWML053	0.043979
MRI_FCWML054	0.034823
MRI_FCWML055	-0.52006
MRI_FCWML056	0.091589
MRI_FCWML057	-0.070779
MRI_FCWML061	-0.045191
MRI_FCWML063	0.69458
MRI_FCWML064	1.161
MRI_FCWML104	0.53163
MRI_FCWML107	0.40736
MRI_FCWML108	-0.50826
MRI_FCWML109	0.36633
MRI_FCWML119	0.044969
MRI_FCWML121	-0.50638
MRI_FCWML128	-1.272
MRI_FCWML129	-0.90445
MRI_FCWML134	0.17061
MRI_FCWML150	-0.10428
MRI_FCWML158	0.26485
MRI_FCWML159	-1.6472
MRI_FCWML160	0.59686
MRI_FCWML162	1.8672
MRI_FCWML205	0.16508
MRI_FCWML219	-0.53963
MRI_FCWML255	-0.023227
MRI_FCWML320	1.0267
MRI_FCWML328	-0.37934
