# Supplementary material for: Pupil size reflects activation of subcortical ascending arousal system nuclei during rest
Source: eLife. 2023 Jun 27;12:e84822. doi: 10.7554/eLife.84822 (PMC10299825; doi:10.7554/eLife.84822)
Supplement: Figure 4—source data 1. [file elife-84822-fig4-data1.zip › Figure4-SourceData/Fig4_AD/con_stat_rsHRF_P3_MR.csv]

subj	spmT_0001.nii
MRI_FCWML001	0.50909
MRI_FCWML002	0.52149
MRI_FCWML003	-0.45695
MRI_FCWML004	-0.4409
MRI_FCWML006	0.021406
MRI_FCWML007	0.1578
MRI_FCWML008	-0.68561
MRI_FCWML009	0.49938
MRI_FCWML010	0.097174
MRI_FCWML011	0.77483
MRI_FCWML012	-0.029225
MRI_FCWML013	-0.4713
MRI_FCWML014	-0.62478
MRI_FCWML015	0.9267
MRI_FCWML016	0.79546
MRI_FCWML017	-0.18524
MRI_FCWML018	0.15698
MRI_FCWML020	-0.31039
MRI_FCWML022	-0.12377
MRI_FCWML023	0.31559
MRI_FCWML025	0.29838
MRI_FCWML026	0.20486
MRI_FCWML027	0.10191
MRI_FCWML028	0.23305
MRI_FCWML029	0.19204
MRI_FCWML030	0.10782
MRI_FCWML031	-0.6503
MRI_FCWML032	0.43055
MRI_FCWML033	0.66774
MRI_FCWML035	0.37893
MRI_FCWML036	0.75216
MRI_FCWML037	0.49483
MRI_FCWML038	0.12292
MRI_FCWML040	0.82613
MRI_FCWML041	-0.0095965
MRI_FCWML042	0.044207
MRI_FCWML043	0.226
MRI_FCWML046	0.36956
MRI_FCWML047	0.059136
MRI_FCWML048	0.0013831
MRI_FCWML049	-0.073195
MRI_FCWML051	0.16167
MRI_FCWML052	-0.60899
MRI_FCWML053	0.2562
MRI_FCWML054	0.56986
MRI_FCWML055	-0.23936
MRI_FCWML056	-0.82684
MRI_FCWML057	-0.07626
MRI_FCWML061	0.5523
MRI_FCWML063	-0.6207
MRI_FCWML064	-0.53543
MRI_FCWML104	0.7412
MRI_FCWML107	0.1194
MRI_FCWML108	0.005253
MRI_FCWML109	0.28826
MRI_FCWML119	0.75044
MRI_FCWML121	0.17559
MRI_FCWML128	0.3945
MRI_FCWML129	0.41678
MRI_FCWML134	0.46339
MRI_FCWML150	0.70523
MRI_FCWML158	0.17299
MRI_FCWML159	0.35023
MRI_FCWML160	0.14337
MRI_FCWML162	0.40222
MRI_FCWML205	-0.56438
MRI_FCWML219	0.15444
MRI_FCWML255	-0.32417
MRI_FCWML320	0.52197
MRI_FCWML328	-0.73951
