# Supplementary material for: Pupil size reflects activation of subcortical ascending arousal system nuclei during rest
Source: eLife. 2023 Jun 27;12:e84822. doi: 10.7554/eLife.84822 (PMC10299825; doi:10.7554/eLife.84822)
Supplement: Figure 4—source data 1. [file elife-84822-fig4-data1.zip › Figure4-SourceData/Fig4_AD/con_stat_rsHRF_P3_OCC.csv]

subj	spmT_0001.nii
MRI_FCWML001	-0.40893
MRI_FCWML002	0.33036
MRI_FCWML003	-0.55168
MRI_FCWML004	-0.31797
MRI_FCWML006	0.36551
MRI_FCWML007	-0.060664
MRI_FCWML008	-1.1945
MRI_FCWML009	-0.71657
MRI_FCWML010	0.33035
MRI_FCWML011	0.13382
MRI_FCWML012	-0.48133
MRI_FCWML013	0.95407
MRI_FCWML014	-0.84386
MRI_FCWML015	1.263
MRI_FCWML016	0.2606
MRI_FCWML017	0.23686
MRI_FCWML018	-0.77093
MRI_FCWML020	-0.74742
MRI_FCWML022	-0.17375
MRI_FCWML023	-0.11751
MRI_FCWML025	0.60055
MRI_FCWML026	-0.71713
MRI_FCWML027	-0.69101
MRI_FCWML028	-0.16063
MRI_FCWML029	-0.063266
MRI_FCWML030	-0.83783
MRI_FCWML031	-0.40695
MRI_FCWML032	0.10455
MRI_FCWML033	0.47926
MRI_FCWML035	-1.0492
MRI_FCWML036	0.52335
MRI_FCWML037	-0.15698
MRI_FCWML038	-0.1392
MRI_FCWML040	-0.26167
MRI_FCWML041	0.14423
MRI_FCWML042	-0.13892
MRI_FCWML043	-0.30535
MRI_FCWML046	0.98175
MRI_FCWML047	0.23295
MRI_FCWML048	-0.41164
MRI_FCWML049	-0.27411
MRI_FCWML051	0.064412
MRI_FCWML052	-0.75361
MRI_FCWML053	-0.38472
MRI_FCWML054	-0.15085
MRI_FCWML055	-0.35001
MRI_FCWML056	-0.65414
MRI_FCWML057	-0.54113
MRI_FCWML061	0.15322
MRI_FCWML063	-0.54021
MRI_FCWML064	0.20281
MRI_FCWML104	-0.4555
MRI_FCWML107	-0.38881
MRI_FCWML108	-0.48091
MRI_FCWML109	-0.79314
MRI_FCWML119	0.62406
MRI_FCWML121	-0.35139
MRI_FCWML128	-0.09427
MRI_FCWML129	-1.0954
MRI_FCWML134	0.066217
MRI_FCWML150	0.3275
MRI_FCWML158	0.23357
MRI_FCWML159	0.71065
MRI_FCWML160	0.032065
MRI_FCWML162	0.32169
MRI_FCWML205	-0.16726
MRI_FCWML219	0.94764
MRI_FCWML255	0.44619
MRI_FCWML320	0.87661
MRI_FCWML328	-0.17839
