# Supplementary material for: Pupil size reflects activation of subcortical ascending arousal system nuclei during rest
Source: eLife. 2023 Jun 27;12:e84822. doi: 10.7554/eLife.84822 (PMC10299825; doi:10.7554/eLife.84822)
Supplement: Figure 4—source data 1. [file elife-84822-fig4-data1.zip › Figure4-SourceData/Fig4_AD/con_stat_rsHRF_P3_PONS.csv]

subj	spmT_0001.nii
MRI_FCWML001	0.55366
MRI_FCWML002	0.81445
MRI_FCWML003	-0.046512
MRI_FCWML004	0.2056
MRI_FCWML006	-0.12472
MRI_FCWML007	-0.47524
MRI_FCWML008	-0.065279
MRI_FCWML009	-0.58311
MRI_FCWML010	0.13568
MRI_FCWML011	-0.1707
MRI_FCWML012	-0.12072
MRI_FCWML013	-0.26996
MRI_FCWML014	-0.088732
MRI_FCWML015	0.00054762
MRI_FCWML016	-0.64893
MRI_FCWML017	0.61861
MRI_FCWML018	0.14324
MRI_FCWML020	0.40248
MRI_FCWML022	0.039253
MRI_FCWML023	0.077519
MRI_FCWML025	-0.0024386
MRI_FCWML026	-0.030518
MRI_FCWML027	-0.22483
MRI_FCWML028	-0.017372
MRI_FCWML029	0.72432
MRI_FCWML030	0.50479
MRI_FCWML031	0.061373
MRI_FCWML032	-0.022534
MRI_FCWML033	-0.31026
MRI_FCWML035	0.23294
MRI_FCWML036	0.29113
MRI_FCWML037	0.023434
MRI_FCWML038	-0.039112
MRI_FCWML040	-0.56278
MRI_FCWML041	0.30298
MRI_FCWML042	-0.93777
MRI_FCWML043	-0.066369
MRI_FCWML046	0.46056
MRI_FCWML047	0.3783
MRI_FCWML048	-0.10154
MRI_FCWML049	0.16413
MRI_FCWML051	0.31484
MRI_FCWML052	-0.098489
MRI_FCWML053	0.70033
MRI_FCWML054	-0.64806
MRI_FCWML055	-0.14934
MRI_FCWML056	0.86006
MRI_FCWML057	0.31218
MRI_FCWML061	0.19441
MRI_FCWML063	0.19577
MRI_FCWML064	-0.7171
MRI_FCWML104	0.029134
MRI_FCWML107	0.6915
MRI_FCWML108	0.012152
MRI_FCWML109	0.40372
MRI_FCWML119	-0.4712
MRI_FCWML121	0.37926
MRI_FCWML128	0.24858
MRI_FCWML129	-0.0039192
MRI_FCWML134	0.22575
MRI_FCWML150	0.29926
MRI_FCWML158	0.56222
MRI_FCWML159	0.77858
MRI_FCWML160	0.91565
MRI_FCWML162	0.019805
MRI_FCWML205	-0.3856
MRI_FCWML219	-0.83436
MRI_FCWML255	0.89116
MRI_FCWML320	-0.004516
MRI_FCWML328	-0.50046
