# Supplementary material for: Pupil size reflects activation of subcortical ascending arousal system nuclei during rest
Source: eLife. 2023 Jun 27;12:e84822. doi: 10.7554/eLife.84822 (PMC10299825; doi:10.7554/eLife.84822)
Supplement: Figure 4—source data 1. [file elife-84822-fig4-data1.zip › Figure4-SourceData/Fig4_AD/con_stat_rsHRF_P3_SN.csv]

subj	spmT_0001.nii
MRI_FCWML001	-0.21589
MRI_FCWML002	0.18189
MRI_FCWML003	-0.49365
MRI_FCWML004	0.095131
MRI_FCWML006	0.11589
MRI_FCWML007	0.12159
MRI_FCWML008	-0.010244
MRI_FCWML009	-0.16899
MRI_FCWML010	0.18605
MRI_FCWML011	0.20455
MRI_FCWML012	-0.12355
MRI_FCWML013	0.092178
MRI_FCWML014	0.039289
MRI_FCWML015	0.32879
MRI_FCWML016	0.41089
MRI_FCWML017	0.42357
MRI_FCWML018	0.1383
MRI_FCWML020	-0.1808
MRI_FCWML022	-0.033885
MRI_FCWML023	0.15662
MRI_FCWML025	0.17311
MRI_FCWML026	0.10672
MRI_FCWML027	-0.16173
MRI_FCWML028	0.45057
MRI_FCWML029	0.23365
MRI_FCWML030	0.19626
MRI_FCWML031	0.23213
MRI_FCWML032	0.26508
MRI_FCWML033	0.34809
MRI_FCWML035	-0.037595
MRI_FCWML036	0.11975
MRI_FCWML037	0.37985
MRI_FCWML038	-0.16605
MRI_FCWML040	0.42529
MRI_FCWML041	0.0069512
MRI_FCWML042	-0.25701
MRI_FCWML043	0.13879
MRI_FCWML046	0.10134
MRI_FCWML047	0.36258
MRI_FCWML048	0.16469
MRI_FCWML049	0.65405
MRI_FCWML051	0.30456
MRI_FCWML052	-0.15126
MRI_FCWML053	0.066766
MRI_FCWML054	0.33748
MRI_FCWML055	0.34532
MRI_FCWML056	-0.0515
MRI_FCWML057	0.016335
MRI_FCWML061	0.045218
MRI_FCWML063	0.20599
MRI_FCWML064	0.057299
MRI_FCWML104	0.82097
MRI_FCWML107	-0.14523
MRI_FCWML108	-0.027046
MRI_FCWML109	0.49443
MRI_FCWML119	-0.22955
MRI_FCWML121	0.17472
MRI_FCWML128	0.003265
MRI_FCWML129	-0.25927
MRI_FCWML134	-0.077219
MRI_FCWML150	0.18311
MRI_FCWML158	0.58177
MRI_FCWML159	0.43392
MRI_FCWML160	0.55428
MRI_FCWML162	0.2701
MRI_FCWML205	-0.032164
MRI_FCWML219	0.34304
MRI_FCWML255	0.091495
MRI_FCWML320	0.4913
MRI_FCWML328	0.40739
