# Supplementary material for: Pupil size reflects activation of subcortical ascending arousal system nuclei during rest
Source: eLife. 2023 Jun 27;12:e84822. doi: 10.7554/eLife.84822 (PMC10299825; doi:10.7554/eLife.84822)
Supplement: Figure 4—source data 1. [file elife-84822-fig4-data1.zip › Figure4-SourceData/Fig4_AD/con_stat_rsHRF_P3_VTA.csv]

subj	spmT_0001.nii
MRI_FCWML001	0.030096
MRI_FCWML002	0.2766
MRI_FCWML003	0.11596
MRI_FCWML004	0.28749
MRI_FCWML006	0.19845
MRI_FCWML007	0.455
MRI_FCWML008	0.21125
MRI_FCWML009	-0.52276
MRI_FCWML010	0.11189
MRI_FCWML011	0.028804
MRI_FCWML012	0.22006
MRI_FCWML013	0.20426
MRI_FCWML014	-0.24597
MRI_FCWML015	0.245
MRI_FCWML016	0.067112
MRI_FCWML017	0.28302
MRI_FCWML018	0.15833
MRI_FCWML020	0.23604
MRI_FCWML022	-0.13383
MRI_FCWML023	-0.3006
MRI_FCWML025	-0.086406
MRI_FCWML026	0.15724
MRI_FCWML027	-0.12925
MRI_FCWML028	0.29322
MRI_FCWML029	0.39241
MRI_FCWML030	0.24514
MRI_FCWML031	0.46562
MRI_FCWML032	-0.067577
MRI_FCWML033	0.27966
MRI_FCWML035	-0.099888
MRI_FCWML036	0.4453
MRI_FCWML037	0.40379
MRI_FCWML038	-0.1215
MRI_FCWML040	0.2677
MRI_FCWML041	0.27364
MRI_FCWML042	-0.54388
MRI_FCWML043	0.30971
MRI_FCWML046	0.35491
MRI_FCWML047	0.38988
MRI_FCWML048	0.18761
MRI_FCWML049	0.54051
MRI_FCWML051	0.7195
MRI_FCWML052	-0.47688
MRI_FCWML053	-0.0077498
MRI_FCWML054	0.57658
MRI_FCWML055	0.042416
MRI_FCWML056	0.20184
MRI_FCWML057	0.13578
MRI_FCWML061	0.1411
MRI_FCWML063	-0.12726
MRI_FCWML064	0.35047
MRI_FCWML104	0.98114
MRI_FCWML107	-0.27705
MRI_FCWML108	0.25565
MRI_FCWML109	0.84546
MRI_FCWML119	0.16076
MRI_FCWML121	0.27445
MRI_FCWML128	-0.066357
MRI_FCWML129	-0.36005
MRI_FCWML134	-0.12378
MRI_FCWML150	0.68409
MRI_FCWML158	-0.18927
MRI_FCWML159	0.026141
MRI_FCWML160	0.11809
MRI_FCWML162	0.74101
MRI_FCWML205	-0.32606
MRI_FCWML219	0.1942
MRI_FCWML255	0.23446
MRI_FCWML320	0.27026
MRI_FCWML328	0.20545
