# Supplementary material for: Pupil size reflects activation of subcortical ascending arousal system nuclei during rest
Source: eLife. 2023 Jun 27;12:e84822. doi: 10.7554/eLife.84822 (PMC10299825; doi:10.7554/eLife.84822)
Supplement: Figure 4—source data 1. [file elife-84822-fig4-data1.zip › Figure4-SourceData/Fig4_AD/con_stat_rsHRF_P4_ACC.csv]

subj	spmT_0001.nii
MRI_FCWML001	0.20228
MRI_FCWML002	0.22441
MRI_FCWML003	-0.30278
MRI_FCWML004	-0.32935
MRI_FCWML006	0.15014
MRI_FCWML007	0.17885
MRI_FCWML008	0.10308
MRI_FCWML009	-0.73335
MRI_FCWML010	-0.29392
MRI_FCWML011	0.24699
MRI_FCWML012	0.27452
MRI_FCWML013	0.19354
MRI_FCWML014	0.13092
MRI_FCWML015	0.43162
MRI_FCWML016	0.12762
MRI_FCWML017	0.1226
MRI_FCWML018	0.1083
MRI_FCWML020	0.24705
MRI_FCWML022	-0.15428
MRI_FCWML023	0.29994
MRI_FCWML025	0.19069
MRI_FCWML026	-0.074727
MRI_FCWML027	0.05007
MRI_FCWML028	0.63835
MRI_FCWML029	0.37114
MRI_FCWML030	0.112
MRI_FCWML031	0.20574
MRI_FCWML032	0.034936
MRI_FCWML033	0.47246
MRI_FCWML035	0.10322
MRI_FCWML036	0.52262
MRI_FCWML037	0.24456
MRI_FCWML038	-0.089344
MRI_FCWML040	0.20404
MRI_FCWML041	-0.053676
MRI_FCWML042	0.29012
MRI_FCWML043	0.11664
MRI_FCWML046	0.33273
MRI_FCWML047	0.81901
MRI_FCWML048	0.047511
MRI_FCWML049	0.10763
MRI_FCWML051	0.67547
MRI_FCWML052	-1.2567
MRI_FCWML053	0.49565
MRI_FCWML054	0.04498
MRI_FCWML055	0.18191
MRI_FCWML056	0.13677
MRI_FCWML057	0.57435
MRI_FCWML061	0.338
MRI_FCWML063	0.02852
MRI_FCWML064	0.30025
MRI_FCWML104	0.46143
MRI_FCWML107	-0.37507
MRI_FCWML108	-0.14136
MRI_FCWML109	0.60444
MRI_FCWML119	-0.070167
MRI_FCWML121	0.031814
MRI_FCWML128	0.20209
MRI_FCWML129	0.02449
MRI_FCWML134	0.093558
MRI_FCWML150	0.29125
MRI_FCWML158	-0.083149
MRI_FCWML159	0.4737
MRI_FCWML160	-0.303
MRI_FCWML162	0.56404
MRI_FCWML205	0.049474
MRI_FCWML219	0.35476
MRI_FCWML255	0.098138
MRI_FCWML320	-0.075294
MRI_FCWML328	0.18791
