# Supplementary material for: Pupil size reflects activation of subcortical ascending arousal system nuclei during rest
Source: eLife. 2023 Jun 27;12:e84822. doi: 10.7554/eLife.84822 (PMC10299825; doi:10.7554/eLife.84822)
Supplement: Figure 4—source data 1. [file elife-84822-fig4-data1.zip › Figure4-SourceData/Fig4_AD/con_stat_rsHRF_P4_BF.csv]

subj	spmT_0001.nii
MRI_FCWML001	0.47444
MRI_FCWML002	0.28279
MRI_FCWML003	0.11846
MRI_FCWML004	0.15499
MRI_FCWML006	0.10639
MRI_FCWML007	0.27728
MRI_FCWML008	-0.15925
MRI_FCWML009	-0.26526
MRI_FCWML010	0.33386
MRI_FCWML011	0.06882
MRI_FCWML012	-0.079318
MRI_FCWML013	-0.097011
MRI_FCWML014	0.011026
MRI_FCWML015	0.19491
MRI_FCWML016	-0.080985
MRI_FCWML017	0.10971
MRI_FCWML018	0.157
MRI_FCWML020	-0.1084
MRI_FCWML022	0.092214
MRI_FCWML023	-0.034719
MRI_FCWML025	0.029699
MRI_FCWML026	0.32395
MRI_FCWML027	0.13272
MRI_FCWML028	-0.017217
MRI_FCWML029	0.27712
MRI_FCWML030	0.018917
MRI_FCWML031	0.32248
MRI_FCWML032	0.31816
MRI_FCWML033	0.17164
MRI_FCWML035	0.37933
MRI_FCWML036	0.50707
MRI_FCWML037	0.31319
MRI_FCWML038	-0.02865
MRI_FCWML040	-0.0019419
MRI_FCWML041	-0.029657
MRI_FCWML042	0.038015
MRI_FCWML043	0.15923
MRI_FCWML046	0.080634
MRI_FCWML047	0.31113
MRI_FCWML048	0.26068
MRI_FCWML049	0.54146
MRI_FCWML051	0.30304
MRI_FCWML052	-0.28168
MRI_FCWML053	-0.044377
MRI_FCWML054	0.074714
MRI_FCWML055	0.3287
MRI_FCWML056	-0.12934
MRI_FCWML057	0.057131
MRI_FCWML061	0.077383
MRI_FCWML063	-0.019465
MRI_FCWML064	0.24834
MRI_FCWML104	0.87028
MRI_FCWML107	0.13324
MRI_FCWML108	-0.057715
MRI_FCWML109	0.10632
MRI_FCWML119	-0.023535
MRI_FCWML121	0.29874
MRI_FCWML128	-0.08023
MRI_FCWML129	0.14506
MRI_FCWML134	0.26869
MRI_FCWML150	0.33385
MRI_FCWML158	0.20467
MRI_FCWML159	0.15378
MRI_FCWML160	0.43623
MRI_FCWML162	0.32692
MRI_FCWML205	0.4726
MRI_FCWML219	0.089872
MRI_FCWML255	0.16058
MRI_FCWML320	-0.12614
MRI_FCWML328	0.002289
