# Supplementary material for: Pupil size reflects activation of subcortical ascending arousal system nuclei during rest
Source: eLife. 2023 Jun 27;12:e84822. doi: 10.7554/eLife.84822 (PMC10299825; doi:10.7554/eLife.84822)
Supplement: Figure 4—source data 1. [file elife-84822-fig4-data1.zip › Figure4-SourceData/Fig4_AD/con_stat_rsHRF_P4_DR.csv]

subj	spmT_0001.nii
MRI_FCWML001	-0.010493
MRI_FCWML002	0.1264
MRI_FCWML003	-0.6349
MRI_FCWML004	-0.41446
MRI_FCWML006	0.22642
MRI_FCWML007	0.6252
MRI_FCWML008	-0.47795
MRI_FCWML009	0.70191
MRI_FCWML010	0.41251
MRI_FCWML011	0.48255
MRI_FCWML012	0.050533
MRI_FCWML013	0.12081
MRI_FCWML014	-0.062867
MRI_FCWML015	0.62424
MRI_FCWML016	0.11504
MRI_FCWML017	0.4439
MRI_FCWML018	-0.25495
MRI_FCWML020	0.11418
MRI_FCWML022	-0.038963
MRI_FCWML023	0.44903
MRI_FCWML025	-0.5175
MRI_FCWML026	0.069269
MRI_FCWML027	1.0389
MRI_FCWML028	0.82555
MRI_FCWML029	0.59991
MRI_FCWML030	0.30867
MRI_FCWML031	-0.11359
MRI_FCWML032	-0.41891
MRI_FCWML033	0.16369
MRI_FCWML035	0.1255
MRI_FCWML036	-0.14218
MRI_FCWML037	0.77808
MRI_FCWML038	-0.2427
MRI_FCWML040	0.41951
MRI_FCWML041	-0.40756
MRI_FCWML042	0.064062
MRI_FCWML043	-0.19209
MRI_FCWML046	0.27689
MRI_FCWML047	0.67297
MRI_FCWML048	0.075232
MRI_FCWML049	-0.12042
MRI_FCWML051	-0.21597
MRI_FCWML052	0.31312
MRI_FCWML053	-0.38711
MRI_FCWML054	0.34107
MRI_FCWML055	0.49426
MRI_FCWML056	-0.68778
MRI_FCWML057	0.4044
MRI_FCWML061	-0.82702
MRI_FCWML063	0.1907
MRI_FCWML064	-0.086299
MRI_FCWML104	1.556
MRI_FCWML107	-0.00096346
MRI_FCWML108	-0.078196
MRI_FCWML109	0.48111
MRI_FCWML119	0.072468
MRI_FCWML121	0.17375
MRI_FCWML128	-0.39423
MRI_FCWML129	0.62196
MRI_FCWML134	-0.23917
MRI_FCWML150	-0.3005
MRI_FCWML158	0.29551
MRI_FCWML159	0.056281
MRI_FCWML160	0.076132
MRI_FCWML162	-0.22404
MRI_FCWML205	0.80345
MRI_FCWML219	-0.49202
MRI_FCWML255	-0.055792
MRI_FCWML320	-0.58782
MRI_FCWML328	-0.76988
