# Supplementary material for: Pupil size reflects activation of subcortical ascending arousal system nuclei during rest
Source: eLife. 2023 Jun 27;12:e84822. doi: 10.7554/eLife.84822 (PMC10299825; doi:10.7554/eLife.84822)
Supplement: Figure 4—source data 1. [file elife-84822-fig4-data1.zip › Figure4-SourceData/Fig4_AD/con_stat_rsHRF_P4_LC.csv]

subj	spmT_0001.nii
MRI_FCWML001	-0.075302
MRI_FCWML002	0.48961
MRI_FCWML003	0.42409
MRI_FCWML004	-0.62802
MRI_FCWML006	0.25126
MRI_FCWML007	-0.45527
MRI_FCWML008	-0.13166
MRI_FCWML009	0.41692
MRI_FCWML010	0.62912
MRI_FCWML011	0.80508
MRI_FCWML012	0.94901
MRI_FCWML013	-0.031382
MRI_FCWML014	0.11481
MRI_FCWML015	0.31673
MRI_FCWML016	-0.010039
MRI_FCWML017	0.2241
MRI_FCWML018	0.23663
MRI_FCWML020	-1.073
MRI_FCWML022	0.24574
MRI_FCWML023	-0.65926
MRI_FCWML025	-0.20691
MRI_FCWML026	-0.51917
MRI_FCWML027	0.23863
MRI_FCWML028	1.1361
MRI_FCWML029	0.45161
MRI_FCWML030	0.20032
MRI_FCWML031	-0.99255
MRI_FCWML032	0.27527
MRI_FCWML033	-0.13585
MRI_FCWML035	0.15508
MRI_FCWML036	0.061239
MRI_FCWML037	2.5534
MRI_FCWML038	-0.63701
MRI_FCWML040	-0.39172
MRI_FCWML041	0.16188
MRI_FCWML042	-0.79481
MRI_FCWML043	0.3719
MRI_FCWML046	0.29674
MRI_FCWML047	-0.043765
MRI_FCWML048	0.214
MRI_FCWML049	0.11525
MRI_FCWML051	-0.15761
MRI_FCWML052	-1.6184
MRI_FCWML053	0.14687
MRI_FCWML054	0.053594
MRI_FCWML055	-0.59941
MRI_FCWML056	-0.14639
MRI_FCWML057	-0.14608
MRI_FCWML061	-0.48803
MRI_FCWML063	0.4996
MRI_FCWML064	0.98748
MRI_FCWML104	0.22625
MRI_FCWML107	0.36596
MRI_FCWML108	-0.40896
MRI_FCWML109	0.24371
MRI_FCWML119	-0.02914
MRI_FCWML121	-0.65705
MRI_FCWML128	-1.4096
MRI_FCWML129	-1.0856
MRI_FCWML134	0.13552
MRI_FCWML150	-0.31973
MRI_FCWML158	0.0066633
MRI_FCWML159	-1.4888
MRI_FCWML160	0.4235
MRI_FCWML162	2.1
MRI_FCWML205	0.36858
MRI_FCWML219	-0.41042
MRI_FCWML255	0.090342
MRI_FCWML320	1.1928
MRI_FCWML328	-0.38917
