# Supplementary material for: Pupil size reflects activation of subcortical ascending arousal system nuclei during rest
Source: eLife. 2023 Jun 27;12:e84822. doi: 10.7554/eLife.84822 (PMC10299825; doi:10.7554/eLife.84822)
Supplement: Figure 4—source data 1. [file elife-84822-fig4-data1.zip › Figure4-SourceData/Fig4_AD/con_stat_rsHRF_P4_MR.csv]

subj	spmT_0001.nii
MRI_FCWML001	0.33409
MRI_FCWML002	0.50466
MRI_FCWML003	-0.46966
MRI_FCWML004	-0.4708
MRI_FCWML006	-0.013196
MRI_FCWML007	0.15157
MRI_FCWML008	-0.46015
MRI_FCWML009	0.55863
MRI_FCWML010	0.0077601
MRI_FCWML011	0.50512
MRI_FCWML012	0.015838
MRI_FCWML013	-0.42275
MRI_FCWML014	-0.79078
MRI_FCWML015	0.86161
MRI_FCWML016	0.79463
MRI_FCWML017	-0.14655
MRI_FCWML018	-0.10454
MRI_FCWML020	-0.21692
MRI_FCWML022	-0.17505
MRI_FCWML023	0.26153
MRI_FCWML025	0.25863
MRI_FCWML026	0.11388
MRI_FCWML027	0.1321
MRI_FCWML028	0.2147
MRI_FCWML029	0.16299
MRI_FCWML030	0.15111
MRI_FCWML031	-0.76337
MRI_FCWML032	0.39319
MRI_FCWML033	0.6167
MRI_FCWML035	0.42407
MRI_FCWML036	0.72454
MRI_FCWML037	0.44926
MRI_FCWML038	0.075705
MRI_FCWML040	0.92537
MRI_FCWML041	-0.15905
MRI_FCWML042	-0.29792
MRI_FCWML043	0.35726
MRI_FCWML046	0.13045
MRI_FCWML047	-0.20055
MRI_FCWML048	-0.26541
MRI_FCWML049	-0.3707
MRI_FCWML051	0.018763
MRI_FCWML052	-0.63785
MRI_FCWML053	0.24416
MRI_FCWML054	0.61451
MRI_FCWML055	-0.26846
MRI_FCWML056	-0.67349
MRI_FCWML057	-0.041476
MRI_FCWML061	0.52412
MRI_FCWML063	-0.47547
MRI_FCWML064	-0.42877
MRI_FCWML104	0.69431
MRI_FCWML107	-0.26547
MRI_FCWML108	0.016578
MRI_FCWML109	0.24389
MRI_FCWML119	0.49812
MRI_FCWML121	0.23547
MRI_FCWML128	0.23588
MRI_FCWML129	0.34461
MRI_FCWML134	0.639
MRI_FCWML150	0.73684
MRI_FCWML158	0.04259
MRI_FCWML159	0.63922
MRI_FCWML160	0.17485
MRI_FCWML162	0.49352
MRI_FCWML205	-0.39091
MRI_FCWML219	0.10416
MRI_FCWML255	-0.21245
MRI_FCWML320	0.29163
MRI_FCWML328	-0.8162
