# Supplementary material for: Pupil size reflects activation of subcortical ascending arousal system nuclei during rest
Source: eLife. 2023 Jun 27;12:e84822. doi: 10.7554/eLife.84822 (PMC10299825; doi:10.7554/eLife.84822)
Supplement: Figure 4—source data 1. [file elife-84822-fig4-data1.zip › Figure4-SourceData/Fig4_AD/con_stat_rsHRF_P4_OCC.csv]

subj	spmT_0001.nii
MRI_FCWML001	-0.41091
MRI_FCWML002	0.10508
MRI_FCWML003	-0.6402
MRI_FCWML004	-0.43656
MRI_FCWML006	0.18656
MRI_FCWML007	-0.29933
MRI_FCWML008	-1.4957
MRI_FCWML009	-0.7674
MRI_FCWML010	0.17474
MRI_FCWML011	-0.055401
MRI_FCWML012	-0.56944
MRI_FCWML013	0.94208
MRI_FCWML014	-1.015
MRI_FCWML015	0.98118
MRI_FCWML016	-0.17434
MRI_FCWML017	-0.081239
MRI_FCWML018	-0.92934
MRI_FCWML020	-0.88875
MRI_FCWML022	-0.29203
MRI_FCWML023	-0.26813
MRI_FCWML025	0.50396
MRI_FCWML026	-0.79678
MRI_FCWML027	-0.78144
MRI_FCWML028	-0.2733
MRI_FCWML029	-0.24295
MRI_FCWML030	-1.0471
MRI_FCWML031	-0.75379
MRI_FCWML032	-0.40671
MRI_FCWML033	0.050144
MRI_FCWML035	-1.0866
MRI_FCWML036	0.45237
MRI_FCWML037	-0.32383
MRI_FCWML038	-0.24453
MRI_FCWML040	-0.47871
MRI_FCWML041	0.093001
MRI_FCWML042	-0.41596
MRI_FCWML043	-0.28532
MRI_FCWML046	0.77871
MRI_FCWML047	-0.12915
MRI_FCWML048	-0.49992
MRI_FCWML049	-0.42601
MRI_FCWML051	-0.30278
MRI_FCWML052	-1.2645
MRI_FCWML053	-0.47562
MRI_FCWML054	-0.13116
MRI_FCWML055	-0.48653
MRI_FCWML056	-0.28646
MRI_FCWML057	-0.66517
MRI_FCWML061	-0.058757
MRI_FCWML063	-0.68744
MRI_FCWML064	0.24286
MRI_FCWML104	-0.97863
MRI_FCWML107	-0.59232
MRI_FCWML108	-0.50115
MRI_FCWML109	-1.0917
MRI_FCWML119	0.53268
MRI_FCWML121	-0.37704
MRI_FCWML128	-0.27034
MRI_FCWML129	-1.2552
MRI_FCWML134	-0.025024
MRI_FCWML150	0.23417
MRI_FCWML158	-0.29619
MRI_FCWML159	0.59509
MRI_FCWML160	-0.13369
MRI_FCWML162	0.49137
MRI_FCWML205	-0.55629
MRI_FCWML219	0.75469
MRI_FCWML255	0.37054
MRI_FCWML320	0.96522
MRI_FCWML328	-0.47538
