# Supplementary material for: Pupil size reflects activation of subcortical ascending arousal system nuclei during rest
Source: eLife. 2023 Jun 27;12:e84822. doi: 10.7554/eLife.84822 (PMC10299825; doi:10.7554/eLife.84822)
Supplement: Figure 4—source data 1. [file elife-84822-fig4-data1.zip › Figure4-SourceData/Fig4_AD/con_stat_rsHRF_P4_PONS.csv]

subj	spmT_0001.nii
MRI_FCWML001	0.74916
MRI_FCWML002	0.88142
MRI_FCWML003	-0.068022
MRI_FCWML004	0.08372
MRI_FCWML006	-0.11446
MRI_FCWML007	-0.52923
MRI_FCWML008	0.047291
MRI_FCWML009	-0.55548
MRI_FCWML010	0.089921
MRI_FCWML011	-0.2945
MRI_FCWML012	-0.03636
MRI_FCWML013	-0.55116
MRI_FCWML014	0.0077961
MRI_FCWML015	0.13895
MRI_FCWML016	-0.60211
MRI_FCWML017	0.41531
MRI_FCWML018	0.057701
MRI_FCWML020	0.43519
MRI_FCWML022	0.071661
MRI_FCWML023	-0.27517
MRI_FCWML025	-0.25032
MRI_FCWML026	-0.024507
MRI_FCWML027	0.037143
MRI_FCWML028	-0.26024
MRI_FCWML029	0.8808
MRI_FCWML030	0.41071
MRI_FCWML031	-0.030579
MRI_FCWML032	-0.25884
MRI_FCWML033	-0.32085
MRI_FCWML035	0.21846
MRI_FCWML036	0.45785
MRI_FCWML037	0.11804
MRI_FCWML038	0.26527
MRI_FCWML040	-0.51518
MRI_FCWML041	0.24688
MRI_FCWML042	-0.60339
MRI_FCWML043	-0.093627
MRI_FCWML046	0.23977
MRI_FCWML047	0.47997
MRI_FCWML048	-0.02889
MRI_FCWML049	0.047611
MRI_FCWML051	0.23482
MRI_FCWML052	-0.071174
MRI_FCWML053	0.64399
MRI_FCWML054	-0.71652
MRI_FCWML055	-0.24464
MRI_FCWML056	0.67784
MRI_FCWML057	0.23416
MRI_FCWML061	0.15211
MRI_FCWML063	0.18708
MRI_FCWML064	-0.63243
MRI_FCWML104	-0.19216
MRI_FCWML107	0.47688
MRI_FCWML108	0.19383
MRI_FCWML109	0.23942
MRI_FCWML119	-0.44017
MRI_FCWML121	0.18433
MRI_FCWML128	0.18259
MRI_FCWML129	0.037138
MRI_FCWML134	0.29296
MRI_FCWML150	0.03504
MRI_FCWML158	0.60905
MRI_FCWML159	0.89366
MRI_FCWML160	0.76927
MRI_FCWML162	0.54664
MRI_FCWML205	-0.55155
MRI_FCWML219	-0.82666
MRI_FCWML255	0.79843
MRI_FCWML320	-0.13131
MRI_FCWML328	-0.54592
