# Supplementary material for: Pupil size reflects activation of subcortical ascending arousal system nuclei during rest
Source: eLife. 2023 Jun 27;12:e84822. doi: 10.7554/eLife.84822 (PMC10299825; doi:10.7554/eLife.84822)
Supplement: Figure 4—source data 1. [file elife-84822-fig4-data1.zip › Figure4-SourceData/Fig4_AD/con_stat_rsHRF_P4_SN.csv]

subj	spmT_0001.nii
MRI_FCWML001	-0.10651
MRI_FCWML002	0.14108
MRI_FCWML003	-0.46662
MRI_FCWML004	0.13739
MRI_FCWML006	0.053089
MRI_FCWML007	0.13184
MRI_FCWML008	-0.061022
MRI_FCWML009	-0.20367
MRI_FCWML010	0.11503
MRI_FCWML011	0.16093
MRI_FCWML012	-0.20645
MRI_FCWML013	0.10415
MRI_FCWML014	0.014244
MRI_FCWML015	0.18479
MRI_FCWML016	0.29354
MRI_FCWML017	0.42715
MRI_FCWML018	0.15076
MRI_FCWML020	-0.33808
MRI_FCWML022	-0.035856
MRI_FCWML023	0.058026
MRI_FCWML025	0.12092
MRI_FCWML026	0.095274
MRI_FCWML027	-0.11707
MRI_FCWML028	0.30148
MRI_FCWML029	0.14068
MRI_FCWML030	0.17021
MRI_FCWML031	0.10165
MRI_FCWML032	0.22884
MRI_FCWML033	0.29285
MRI_FCWML035	-0.037048
MRI_FCWML036	0.16619
MRI_FCWML037	0.3944
MRI_FCWML038	-0.18685
MRI_FCWML040	0.3331
MRI_FCWML041	0.033432
MRI_FCWML042	-0.34982
MRI_FCWML043	0.11435
MRI_FCWML046	0.1124
MRI_FCWML047	0.32705
MRI_FCWML048	0.084945
MRI_FCWML049	0.53303
MRI_FCWML051	0.22935
MRI_FCWML052	-0.2929
MRI_FCWML053	-0.019688
MRI_FCWML054	0.23349
MRI_FCWML055	0.26933
MRI_FCWML056	-0.015686
MRI_FCWML057	0.078278
MRI_FCWML061	0.027099
MRI_FCWML063	0.1475
MRI_FCWML064	0.11958
MRI_FCWML104	0.74472
MRI_FCWML107	-0.25033
MRI_FCWML108	-0.04329
MRI_FCWML109	0.50948
MRI_FCWML119	-0.17979
MRI_FCWML121	-0.0016748
MRI_FCWML128	-0.16276
MRI_FCWML129	-0.37562
MRI_FCWML134	-0.091301
MRI_FCWML150	0.22284
MRI_FCWML158	0.57564
MRI_FCWML159	0.42201
MRI_FCWML160	0.47317
MRI_FCWML162	0.30581
MRI_FCWML205	-0.098466
MRI_FCWML219	0.34601
MRI_FCWML255	0.10893
MRI_FCWML320	0.33215
MRI_FCWML328	0.29708
