# Supplementary material for: Pupil size reflects activation of subcortical ascending arousal system nuclei during rest
Source: eLife. 2023 Jun 27;12:e84822. doi: 10.7554/eLife.84822 (PMC10299825; doi:10.7554/eLife.84822)
Supplement: Figure 4—source data 1. [file elife-84822-fig4-data1.zip › Figure4-SourceData/Fig4_AD/con_stat_rsHRF_P4_VTA.csv]

subj	spmT_0001.nii
MRI_FCWML001	0.057815
MRI_FCWML002	0.15349
MRI_FCWML003	0.064627
MRI_FCWML004	0.28228
MRI_FCWML006	0.096873
MRI_FCWML007	0.36622
MRI_FCWML008	0.26434
MRI_FCWML009	-0.64188
MRI_FCWML010	0.11133
MRI_FCWML011	-0.069757
MRI_FCWML012	0.15422
MRI_FCWML013	0.099895
MRI_FCWML014	-0.36336
MRI_FCWML015	0.19506
MRI_FCWML016	-0.016722
MRI_FCWML017	0.22753
MRI_FCWML018	0.20343
MRI_FCWML020	0.30484
MRI_FCWML022	-0.20677
MRI_FCWML023	-0.20069
MRI_FCWML025	-0.086133
MRI_FCWML026	0.28201
MRI_FCWML027	-0.18619
MRI_FCWML028	0.27714
MRI_FCWML029	0.3286
MRI_FCWML030	0.19317
MRI_FCWML031	0.41423
MRI_FCWML032	-0.07678
MRI_FCWML033	0.29521
MRI_FCWML035	-0.10641
MRI_FCWML036	0.48983
MRI_FCWML037	0.34797
MRI_FCWML038	-0.19537
MRI_FCWML040	0.18208
MRI_FCWML041	0.31173
MRI_FCWML042	-0.52803
MRI_FCWML043	0.28685
MRI_FCWML046	0.23997
MRI_FCWML047	0.26208
MRI_FCWML048	0.2085
MRI_FCWML049	0.24867
MRI_FCWML051	0.59486
MRI_FCWML052	-0.66
MRI_FCWML053	-0.08542
MRI_FCWML054	0.48251
MRI_FCWML055	0.05006
MRI_FCWML056	0.11805
MRI_FCWML057	0.096497
MRI_FCWML061	0.14723
MRI_FCWML063	-0.19755
MRI_FCWML064	0.41898
MRI_FCWML104	0.93809
MRI_FCWML107	-0.37531
MRI_FCWML108	0.17533
MRI_FCWML109	0.88621
MRI_FCWML119	0.11816
MRI_FCWML121	0.084117
MRI_FCWML128	-0.16071
MRI_FCWML129	-0.38443
MRI_FCWML134	-0.057381
MRI_FCWML150	0.63361
MRI_FCWML158	-0.266
MRI_FCWML159	0.0068436
MRI_FCWML160	-0.034646
MRI_FCWML162	0.68095
MRI_FCWML205	-0.33225
MRI_FCWML219	0.21046
MRI_FCWML255	0.24684
MRI_FCWML320	0.16397
MRI_FCWML328	0.080648
