# Supplementary material for: Pupil size reflects activation of subcortical ascending arousal system nuclei during rest
Source: eLife. 2023 Jun 27;12:e84822. doi: 10.7554/eLife.84822 (PMC10299825; doi:10.7554/eLife.84822)
Supplement: Figure 4—source data 1. [file elife-84822-fig4-data1.zip › Figure4-SourceData/Fig4_AD/con_stat_rsHRF_P5_ACC.csv]

subj	spmT_0001.nii
MRI_FCWML001	0.12912
MRI_FCWML002	0.1137
MRI_FCWML003	-0.38595
MRI_FCWML004	-0.29807
MRI_FCWML006	-0.035709
MRI_FCWML007	0.10302
MRI_FCWML008	0.0049947
MRI_FCWML009	-0.77134
MRI_FCWML010	-0.31763
MRI_FCWML011	0.12564
MRI_FCWML012	0.22091
MRI_FCWML013	0.12663
MRI_FCWML014	0.035161
MRI_FCWML015	0.35862
MRI_FCWML016	0.034451
MRI_FCWML017	0.098468
MRI_FCWML018	-0.08718
MRI_FCWML020	0.2295
MRI_FCWML022	-0.19939
MRI_FCWML023	0.18421
MRI_FCWML025	0.16591
MRI_FCWML026	-0.078869
MRI_FCWML027	0.02211
MRI_FCWML028	0.52685
MRI_FCWML029	0.27325
MRI_FCWML030	0.073854
MRI_FCWML031	-0.01315
MRI_FCWML032	-0.17288
MRI_FCWML033	0.29708
MRI_FCWML035	0.090277
MRI_FCWML036	0.49505
MRI_FCWML037	0.2032
MRI_FCWML038	-0.16286
MRI_FCWML040	0.079445
MRI_FCWML041	0.01076
MRI_FCWML042	0.18344
MRI_FCWML043	0.068852
MRI_FCWML046	0.30315
MRI_FCWML047	0.69593
MRI_FCWML048	-0.048446
MRI_FCWML049	-0.048541
MRI_FCWML051	0.62333
MRI_FCWML052	-1.4589
MRI_FCWML053	0.48605
MRI_FCWML054	-0.010161
MRI_FCWML055	0.15637
MRI_FCWML056	0.16896
MRI_FCWML057	0.50137
MRI_FCWML061	0.29166
MRI_FCWML063	0.027403
MRI_FCWML064	0.46341
MRI_FCWML104	0.16098
MRI_FCWML107	-0.43927
MRI_FCWML108	-0.17962
MRI_FCWML109	0.50743
MRI_FCWML119	-0.15732
MRI_FCWML121	-0.085989
MRI_FCWML128	0.18995
MRI_FCWML129	-0.043106
MRI_FCWML134	0.029726
MRI_FCWML150	0.13441
MRI_FCWML158	-0.23639
MRI_FCWML159	0.45534
MRI_FCWML160	-0.33908
MRI_FCWML162	0.50278
MRI_FCWML205	-0.13375
MRI_FCWML219	0.2927
MRI_FCWML255	0.1001
MRI_FCWML320	-0.12413
MRI_FCWML328	0.033438
