# Supplementary material for: Pupil size reflects activation of subcortical ascending arousal system nuclei during rest
Source: eLife. 2023 Jun 27;12:e84822. doi: 10.7554/eLife.84822 (PMC10299825; doi:10.7554/eLife.84822)
Supplement: Figure 4—source data 1. [file elife-84822-fig4-data1.zip › Figure4-SourceData/Fig4_AD/con_stat_rsHRF_P5_BF.csv]

subj	spmT_0001.nii
MRI_FCWML001	0.36259
MRI_FCWML002	0.1819
MRI_FCWML003	0.045421
MRI_FCWML004	0.19681
MRI_FCWML006	0.16218
MRI_FCWML007	0.23962
MRI_FCWML008	-0.14491
MRI_FCWML009	-0.37904
MRI_FCWML010	0.37225
MRI_FCWML011	0.039894
MRI_FCWML012	-0.11109
MRI_FCWML013	-0.07403
MRI_FCWML014	0.073603
MRI_FCWML015	0.1705
MRI_FCWML016	-0.10779
MRI_FCWML017	0.11806
MRI_FCWML018	0.067205
MRI_FCWML020	-0.18708
MRI_FCWML022	0.0201
MRI_FCWML023	0.0015162
MRI_FCWML025	0.0034584
MRI_FCWML026	0.30693
MRI_FCWML027	0.18256
MRI_FCWML028	-0.10449
MRI_FCWML029	0.16483
MRI_FCWML030	-0.044161
MRI_FCWML031	0.34381
MRI_FCWML032	0.12711
MRI_FCWML033	0.067082
MRI_FCWML035	0.39157
MRI_FCWML036	0.49684
MRI_FCWML037	0.30172
MRI_FCWML038	-0.10083
MRI_FCWML040	0.06582
MRI_FCWML041	-0.052491
MRI_FCWML042	0.068857
MRI_FCWML043	0.092925
MRI_FCWML046	0.12984
MRI_FCWML047	0.28864
MRI_FCWML048	0.23595
MRI_FCWML049	0.29869
MRI_FCWML051	0.1906
MRI_FCWML052	-0.41246
MRI_FCWML053	0.048587
MRI_FCWML054	0.089039
MRI_FCWML055	0.37411
MRI_FCWML056	-0.23841
MRI_FCWML057	0.10598
MRI_FCWML061	0.045451
MRI_FCWML063	-0.03234
MRI_FCWML064	0.31467
MRI_FCWML104	0.88319
MRI_FCWML107	0.039487
MRI_FCWML108	-0.02658
MRI_FCWML109	0.093948
MRI_FCWML119	-0.13311
MRI_FCWML121	0.34484
MRI_FCWML128	-0.16715
MRI_FCWML129	0.10731
MRI_FCWML134	0.21679
MRI_FCWML150	0.36334
MRI_FCWML158	0.10335
MRI_FCWML159	0.11167
MRI_FCWML160	0.31931
MRI_FCWML162	0.2765
MRI_FCWML205	0.37553
MRI_FCWML219	0.091587
MRI_FCWML255	0.20865
MRI_FCWML320	-0.17414
MRI_FCWML328	-0.020597
