# Supplementary material for: Pupil size reflects activation of subcortical ascending arousal system nuclei during rest
Source: eLife. 2023 Jun 27;12:e84822. doi: 10.7554/eLife.84822 (PMC10299825; doi:10.7554/eLife.84822)
Supplement: Figure 4—source data 1. [file elife-84822-fig4-data1.zip › Figure4-SourceData/Fig4_AD/con_stat_rsHRF_P5_DR.csv]

subj	spmT_0001.nii
MRI_FCWML001	0.035478
MRI_FCWML002	0.22173
MRI_FCWML003	-0.45842
MRI_FCWML004	-0.43038
MRI_FCWML006	0.45347
MRI_FCWML007	0.45537
MRI_FCWML008	-0.52512
MRI_FCWML009	0.66479
MRI_FCWML010	0.21464
MRI_FCWML011	0.56596
MRI_FCWML012	-0.020405
MRI_FCWML013	0.061902
MRI_FCWML014	-0.067128
MRI_FCWML015	0.47832
MRI_FCWML016	-0.17227
MRI_FCWML017	0.40324
MRI_FCWML018	-0.1412
MRI_FCWML020	-0.039438
MRI_FCWML022	0.060585
MRI_FCWML023	0.32122
MRI_FCWML025	-0.56475
MRI_FCWML026	-0.038395
MRI_FCWML027	0.82934
MRI_FCWML028	0.72348
MRI_FCWML029	0.60137
MRI_FCWML030	0.4963
MRI_FCWML031	-0.32221
MRI_FCWML032	-0.59816
MRI_FCWML033	-0.13406
MRI_FCWML035	0.23327
MRI_FCWML036	-0.12493
MRI_FCWML037	0.72241
MRI_FCWML038	-0.32447
MRI_FCWML040	0.50613
MRI_FCWML041	-0.50545
MRI_FCWML042	-0.043261
MRI_FCWML043	-0.1704
MRI_FCWML046	0.31126
MRI_FCWML047	0.58124
MRI_FCWML048	-0.12716
MRI_FCWML049	-0.024802
MRI_FCWML051	-0.2279
MRI_FCWML052	0.25179
MRI_FCWML053	-0.24813
MRI_FCWML054	0.15791
MRI_FCWML055	0.57486
MRI_FCWML056	-0.94422
MRI_FCWML057	0.57051
MRI_FCWML061	-0.7851
MRI_FCWML063	0.12346
MRI_FCWML064	0.07251
MRI_FCWML104	1.5095
MRI_FCWML107	-0.15889
MRI_FCWML108	-0.29768
MRI_FCWML109	0.40784
MRI_FCWML119	0.018372
MRI_FCWML121	0.082941
MRI_FCWML128	-0.54628
MRI_FCWML129	0.59065
MRI_FCWML134	-0.27906
MRI_FCWML150	-0.36885
MRI_FCWML158	-0.041726
MRI_FCWML159	0.04016
MRI_FCWML160	-0.018301
MRI_FCWML162	-0.43037
MRI_FCWML205	0.72888
MRI_FCWML219	-0.47403
MRI_FCWML255	0.0039014
MRI_FCWML320	-0.35798
MRI_FCWML328	-0.94527
