# Supplementary material for: Pupil size reflects activation of subcortical ascending arousal system nuclei during rest
Source: eLife. 2023 Jun 27;12:e84822. doi: 10.7554/eLife.84822 (PMC10299825; doi:10.7554/eLife.84822)
Supplement: Figure 4—source data 1. [file elife-84822-fig4-data1.zip › Figure4-SourceData/Fig4_AD/con_stat_rsHRF_P5_LC.csv]

subj	spmT_0001.nii
MRI_FCWML001	-0.19087
MRI_FCWML002	0.30099
MRI_FCWML003	0.37851
MRI_FCWML004	-0.4645
MRI_FCWML006	0.10371
MRI_FCWML007	-0.55242
MRI_FCWML008	-0.25524
MRI_FCWML009	0.3261
MRI_FCWML010	0.50138
MRI_FCWML011	0.671
MRI_FCWML012	0.7511
MRI_FCWML013	0.02974
MRI_FCWML014	-0.17923
MRI_FCWML015	0.40181
MRI_FCWML016	-0.1937
MRI_FCWML017	0.11283
MRI_FCWML018	0.13199
MRI_FCWML020	-1.0638
MRI_FCWML022	0.088834
MRI_FCWML023	-0.70991
MRI_FCWML025	-0.10463
MRI_FCWML026	-0.57837
MRI_FCWML027	0.088094
MRI_FCWML028	1.3426
MRI_FCWML029	0.14871
MRI_FCWML030	-0.10126
MRI_FCWML031	-1.3665
MRI_FCWML032	0.16725
MRI_FCWML033	-0.44551
MRI_FCWML035	-0.019231
MRI_FCWML036	-0.14167
MRI_FCWML037	2.5135
MRI_FCWML038	-0.63033
MRI_FCWML040	-0.20379
MRI_FCWML041	0.1721
MRI_FCWML042	-0.90609
MRI_FCWML043	0.38252
MRI_FCWML046	0.11059
MRI_FCWML047	-0.24067
MRI_FCWML048	0.33519
MRI_FCWML049	-0.15868
MRI_FCWML051	-0.18992
MRI_FCWML052	-1.8014
MRI_FCWML053	0.34031
MRI_FCWML054	0.10223
MRI_FCWML055	-0.56025
MRI_FCWML056	-0.27943
MRI_FCWML057	-0.16345
MRI_FCWML061	-0.82538
MRI_FCWML063	0.2905
MRI_FCWML064	0.7765
MRI_FCWML104	0.021695
MRI_FCWML107	0.45915
MRI_FCWML108	-0.20409
MRI_FCWML109	0.065007
MRI_FCWML119	-0.10072
MRI_FCWML121	-0.71003
MRI_FCWML128	-1.3006
MRI_FCWML129	-1.2166
MRI_FCWML134	0.1088
MRI_FCWML150	-0.70479
MRI_FCWML158	-0.26159
MRI_FCWML159	-1.2382
MRI_FCWML160	0.2094
MRI_FCWML162	1.8068
MRI_FCWML205	0.60353
MRI_FCWML219	-0.30611
MRI_FCWML255	0.1988
MRI_FCWML320	1.1958
MRI_FCWML328	-0.33689
