# Supplementary material for: Pupil size reflects activation of subcortical ascending arousal system nuclei during rest
Source: eLife. 2023 Jun 27;12:e84822. doi: 10.7554/eLife.84822 (PMC10299825; doi:10.7554/eLife.84822)
Supplement: Figure 4—source data 1. [file elife-84822-fig4-data1.zip › Figure4-SourceData/Fig4_AD/con_stat_rsHRF_P5_MR.csv]

subj	spmT_0001.nii
MRI_FCWML001	0.15947
MRI_FCWML002	0.4467
MRI_FCWML003	-0.4514
MRI_FCWML004	-0.45304
MRI_FCWML006	0.011701
MRI_FCWML007	0.16918
MRI_FCWML008	-0.19318
MRI_FCWML009	0.50925
MRI_FCWML010	-0.010847
MRI_FCWML011	0.15066
MRI_FCWML012	-0.010142
MRI_FCWML013	-0.36148
MRI_FCWML014	-0.88768
MRI_FCWML015	0.75125
MRI_FCWML016	0.74122
MRI_FCWML017	-0.093303
MRI_FCWML018	-0.25869
MRI_FCWML020	-0.16422
MRI_FCWML022	-0.20927
MRI_FCWML023	0.19894
MRI_FCWML025	0.2773
MRI_FCWML026	0.027331
MRI_FCWML027	0.19933
MRI_FCWML028	0.17892
MRI_FCWML029	0.034905
MRI_FCWML030	0.16614
MRI_FCWML031	-0.8449
MRI_FCWML032	0.33246
MRI_FCWML033	0.48837
MRI_FCWML035	0.42959
MRI_FCWML036	0.68988
MRI_FCWML037	0.37097
MRI_FCWML038	0.082334
MRI_FCWML040	0.95781
MRI_FCWML041	-0.28896
MRI_FCWML042	-0.65274
MRI_FCWML043	0.4481
MRI_FCWML046	-0.18962
MRI_FCWML047	-0.43135
MRI_FCWML048	-0.53213
MRI_FCWML049	-0.55845
MRI_FCWML051	-0.1192
MRI_FCWML052	-0.64265
MRI_FCWML053	0.15219
MRI_FCWML054	0.60892
MRI_FCWML055	-0.18249
MRI_FCWML056	-0.43843
MRI_FCWML057	0.11153
MRI_FCWML061	0.45486
MRI_FCWML063	-0.31345
MRI_FCWML064	-0.37625
MRI_FCWML104	0.65596
MRI_FCWML107	-0.64272
MRI_FCWML108	0.11531
MRI_FCWML109	0.14497
MRI_FCWML119	0.076811
MRI_FCWML121	0.31071
MRI_FCWML128	0.067647
MRI_FCWML129	0.24278
MRI_FCWML134	0.721
MRI_FCWML150	0.60278
MRI_FCWML158	-0.084972
MRI_FCWML159	0.86983
MRI_FCWML160	0.10719
MRI_FCWML162	0.59788
MRI_FCWML205	-0.12487
MRI_FCWML219	0.067983
MRI_FCWML255	-0.097212
MRI_FCWML320	0.035126
MRI_FCWML328	-0.85623
