# Supplementary material for: Pupil size reflects activation of subcortical ascending arousal system nuclei during rest
Source: eLife. 2023 Jun 27;12:e84822. doi: 10.7554/eLife.84822 (PMC10299825; doi:10.7554/eLife.84822)
Supplement: Figure 4—source data 1. [file elife-84822-fig4-data1.zip › Figure4-SourceData/Fig4_AD/con_stat_rsHRF_P5_OCC.csv]

subj	spmT_0001.nii
MRI_FCWML001	-0.34747
MRI_FCWML002	-0.14503
MRI_FCWML003	-0.67254
MRI_FCWML004	-0.54783
MRI_FCWML006	-0.057848
MRI_FCWML007	-0.58225
MRI_FCWML008	-1.649
MRI_FCWML009	-0.81213
MRI_FCWML010	0.0019613
MRI_FCWML011	-0.29079
MRI_FCWML012	-0.57647
MRI_FCWML013	0.86506
MRI_FCWML014	-1.1224
MRI_FCWML015	0.61453
MRI_FCWML016	-0.76052
MRI_FCWML017	-0.42137
MRI_FCWML018	-0.99747
MRI_FCWML020	-0.99316
MRI_FCWML022	-0.39452
MRI_FCWML023	-0.3848
MRI_FCWML025	0.36747
MRI_FCWML026	-0.71394
MRI_FCWML027	-0.80105
MRI_FCWML028	-0.39472
MRI_FCWML029	-0.45093
MRI_FCWML030	-1.1601
MRI_FCWML031	-1.0299
MRI_FCWML032	-0.89783
MRI_FCWML033	-0.47345
MRI_FCWML035	-1.0208
MRI_FCWML036	0.37107
MRI_FCWML037	-0.51526
MRI_FCWML038	-0.32232
MRI_FCWML040	-0.68204
MRI_FCWML041	0.0023989
MRI_FCWML042	-0.70576
MRI_FCWML043	-0.21028
MRI_FCWML046	0.46025
MRI_FCWML047	-0.50852
MRI_FCWML048	-0.58321
MRI_FCWML049	-0.56659
MRI_FCWML051	-0.68446
MRI_FCWML052	-1.7434
MRI_FCWML053	-0.53536
MRI_FCWML054	-0.096862
MRI_FCWML055	-0.59267
MRI_FCWML056	0.20807
MRI_FCWML057	-0.72479
MRI_FCWML061	-0.34248
MRI_FCWML063	-0.72151
MRI_FCWML064	0.27843
MRI_FCWML104	-1.5517
MRI_FCWML107	-0.78162
MRI_FCWML108	-0.43597
MRI_FCWML109	-1.2361
MRI_FCWML119	0.34986
MRI_FCWML121	-0.40541
MRI_FCWML128	-0.36952
MRI_FCWML129	-1.3294
MRI_FCWML134	-0.11096
MRI_FCWML150	0.10792
MRI_FCWML158	-0.87257
MRI_FCWML159	0.40911
MRI_FCWML160	-0.30642
MRI_FCWML162	0.60532
MRI_FCWML205	-0.87799
MRI_FCWML219	0.47616
MRI_FCWML255	0.30251
MRI_FCWML320	0.91653
MRI_FCWML328	-0.67688
