# Supplementary material for: Pupil size reflects activation of subcortical ascending arousal system nuclei during rest
Source: eLife. 2023 Jun 27;12:e84822. doi: 10.7554/eLife.84822 (PMC10299825; doi:10.7554/eLife.84822)
Supplement: Figure 4—source data 1. [file elife-84822-fig4-data1.zip › Figure4-SourceData/Fig4_AD/con_stat_rsHRF_P5_PONS.csv]

subj	spmT_0001.nii
MRI_FCWML001	0.82494
MRI_FCWML002	0.91151
MRI_FCWML003	-0.01745
MRI_FCWML004	-0.031492
MRI_FCWML006	-0.17907
MRI_FCWML007	-0.49227
MRI_FCWML008	0.10643
MRI_FCWML009	-0.43996
MRI_FCWML010	0.00026507
MRI_FCWML011	-0.32787
MRI_FCWML012	-0.025565
MRI_FCWML013	-0.76633
MRI_FCWML014	0.15653
MRI_FCWML015	0.24266
MRI_FCWML016	-0.52653
MRI_FCWML017	0.16539
MRI_FCWML018	-0.014715
MRI_FCWML020	0.54671
MRI_FCWML022	0.077154
MRI_FCWML023	-0.65716
MRI_FCWML025	-0.42356
MRI_FCWML026	-0.030238
MRI_FCWML027	0.28792
MRI_FCWML028	-0.48251
MRI_FCWML029	0.83224
MRI_FCWML030	0.3512
MRI_FCWML031	-0.095631
MRI_FCWML032	-0.5016
MRI_FCWML033	-0.33861
MRI_FCWML035	0.16374
MRI_FCWML036	0.57511
MRI_FCWML037	0.2093
MRI_FCWML038	0.48538
MRI_FCWML040	-0.41759
MRI_FCWML041	0.1967
MRI_FCWML042	-0.15764
MRI_FCWML043	-0.1042
MRI_FCWML046	-0.00082412
MRI_FCWML047	0.57838
MRI_FCWML048	0.045003
MRI_FCWML049	-0.074548
MRI_FCWML051	0.12186
MRI_FCWML052	-0.0307
MRI_FCWML053	0.49776
MRI_FCWML054	-0.70418
MRI_FCWML055	-0.32877
MRI_FCWML056	0.44371
MRI_FCWML057	0.063305
MRI_FCWML061	0.11338
MRI_FCWML063	0.18177
MRI_FCWML064	-0.47401
MRI_FCWML104	-0.36543
MRI_FCWML107	0.16393
MRI_FCWML108	0.28434
MRI_FCWML109	0.18863
MRI_FCWML119	-0.42209
MRI_FCWML121	-0.05878
MRI_FCWML128	0.11057
MRI_FCWML129	-0.018337
MRI_FCWML134	0.45226
MRI_FCWML150	-0.26634
MRI_FCWML158	0.58587
MRI_FCWML159	0.95473
MRI_FCWML160	0.58488
MRI_FCWML162	1.023
MRI_FCWML205	-0.59662
MRI_FCWML219	-0.67786
MRI_FCWML255	0.62827
MRI_FCWML320	-0.14106
MRI_FCWML328	-0.58872
