# Supplementary material for: Pupil size reflects activation of subcortical ascending arousal system nuclei during rest
Source: eLife. 2023 Jun 27;12:e84822. doi: 10.7554/eLife.84822 (PMC10299825; doi:10.7554/eLife.84822)
Supplement: Figure 4—source data 1. [file elife-84822-fig4-data1.zip › Figure4-SourceData/Fig4_AD/con_stat_rsHRF_P5_SN.csv]

subj	spmT_0001.nii
MRI_FCWML001	0.020869
MRI_FCWML002	0.092358
MRI_FCWML003	-0.42344
MRI_FCWML004	0.18615
MRI_FCWML006	-0.035345
MRI_FCWML007	0.1338
MRI_FCWML008	-0.11227
MRI_FCWML009	-0.19594
MRI_FCWML010	0.030785
MRI_FCWML011	0.082954
MRI_FCWML012	-0.25275
MRI_FCWML013	0.10168
MRI_FCWML014	-0.02804
MRI_FCWML015	0.039307
MRI_FCWML016	0.10548
MRI_FCWML017	0.42299
MRI_FCWML018	0.16114
MRI_FCWML020	-0.50095
MRI_FCWML022	-0.06041
MRI_FCWML023	-0.017088
MRI_FCWML025	0.056569
MRI_FCWML026	0.10931
MRI_FCWML027	-0.02873
MRI_FCWML028	0.094146
MRI_FCWML029	0.04026
MRI_FCWML030	0.15236
MRI_FCWML031	-0.066357
MRI_FCWML032	0.18099
MRI_FCWML033	0.2165
MRI_FCWML035	-0.028048
MRI_FCWML036	0.22119
MRI_FCWML037	0.39094
MRI_FCWML038	-0.18631
MRI_FCWML040	0.22859
MRI_FCWML041	0.058345
MRI_FCWML042	-0.39963
MRI_FCWML043	0.052739
MRI_FCWML046	0.13448
MRI_FCWML047	0.28509
MRI_FCWML048	-0.012096
MRI_FCWML049	0.35978
MRI_FCWML051	0.12025
MRI_FCWML052	-0.44632
MRI_FCWML053	-0.095137
MRI_FCWML054	0.1086
MRI_FCWML055	0.19527
MRI_FCWML056	0.013403
MRI_FCWML057	0.14147
MRI_FCWML061	0.0058993
MRI_FCWML063	0.07908
MRI_FCWML064	0.1486
MRI_FCWML104	0.64439
MRI_FCWML107	-0.34831
MRI_FCWML108	-0.046665
MRI_FCWML109	0.47637
MRI_FCWML119	-0.10201
MRI_FCWML121	-0.18806
MRI_FCWML128	-0.28332
MRI_FCWML129	-0.45284
MRI_FCWML134	-0.11376
MRI_FCWML150	0.23363
MRI_FCWML158	0.52966
MRI_FCWML159	0.39559
MRI_FCWML160	0.33178
MRI_FCWML162	0.30622
MRI_FCWML205	-0.12227
MRI_FCWML219	0.28098
MRI_FCWML255	0.12966
MRI_FCWML320	0.12952
MRI_FCWML328	0.17504
