# Supplementary material for: Pupil size reflects activation of subcortical ascending arousal system nuclei during rest
Source: eLife. 2023 Jun 27;12:e84822. doi: 10.7554/eLife.84822 (PMC10299825; doi:10.7554/eLife.84822)
Supplement: Figure 4—source data 1. [file elife-84822-fig4-data1.zip › Figure4-SourceData/Fig4_AD/con_stat_rsHRF_P5_VTA.csv]

subj	spmT_0001.nii
MRI_FCWML001	0.087899
MRI_FCWML002	0.01439
MRI_FCWML003	0.0077926
MRI_FCWML004	0.28918
MRI_FCWML006	-0.017821
MRI_FCWML007	0.25346
MRI_FCWML008	0.26891
MRI_FCWML009	-0.69766
MRI_FCWML010	0.065921
MRI_FCWML011	-0.14373
MRI_FCWML012	0.11973
MRI_FCWML013	-0.050833
MRI_FCWML014	-0.41629
MRI_FCWML015	0.14327
MRI_FCWML016	-0.11418
MRI_FCWML017	0.15315
MRI_FCWML018	0.25281
MRI_FCWML020	0.32907
MRI_FCWML022	-0.25199
MRI_FCWML023	-0.041394
MRI_FCWML025	-0.039934
MRI_FCWML026	0.40013
MRI_FCWML027	-0.22122
MRI_FCWML028	0.22682
MRI_FCWML029	0.25479
MRI_FCWML030	0.12714
MRI_FCWML031	0.29609
MRI_FCWML032	-0.097063
MRI_FCWML033	0.30356
MRI_FCWML035	-0.096789
MRI_FCWML036	0.52446
MRI_FCWML037	0.30435
MRI_FCWML038	-0.26794
MRI_FCWML040	0.067725
MRI_FCWML041	0.31701
MRI_FCWML042	-0.41687
MRI_FCWML043	0.2197
MRI_FCWML046	0.072584
MRI_FCWML047	0.10362
MRI_FCWML048	0.19398
MRI_FCWML049	-0.042654
MRI_FCWML051	0.40222
MRI_FCWML052	-0.81204
MRI_FCWML053	-0.17624
MRI_FCWML054	0.34575
MRI_FCWML055	0.098889
MRI_FCWML056	0.06986
MRI_FCWML057	0.08872
MRI_FCWML061	0.15109
MRI_FCWML063	-0.23181
MRI_FCWML064	0.47088
MRI_FCWML104	0.84425
MRI_FCWML107	-0.44045
MRI_FCWML108	0.10146
MRI_FCWML109	0.85968
MRI_FCWML119	0.030455
MRI_FCWML121	-0.10438
MRI_FCWML128	-0.21753
MRI_FCWML129	-0.37014
MRI_FCWML134	0.0096205
MRI_FCWML150	0.51292
MRI_FCWML158	-0.33333
MRI_FCWML159	-0.0055622
MRI_FCWML160	-0.19227
MRI_FCWML162	0.53596
MRI_FCWML205	-0.25064
MRI_FCWML219	0.15729
MRI_FCWML255	0.24124
MRI_FCWML320	0.048929
MRI_FCWML328	-0.046617
