# Supplementary material for: Pupil size reflects activation of subcortical ascending arousal system nuclei during rest
Source: eLife. 2023 Jun 27;12:e84822. doi: 10.7554/eLife.84822 (PMC10299825; doi:10.7554/eLife.84822)
Supplement: Figure 4—source data 1. [file elife-84822-fig4-data1.zip › Figure4-SourceData/Fig4_AD/con_stat_rsHRF_P6_ACC.csv]

subj	spmT_0001.nii
MRI_FCWML001	0.064209
MRI_FCWML002	0.028873
MRI_FCWML003	-0.4557
MRI_FCWML004	-0.28177
MRI_FCWML006	-0.20098
MRI_FCWML007	0.038101
MRI_FCWML008	-0.11464
MRI_FCWML009	-0.75134
MRI_FCWML010	-0.32449
MRI_FCWML011	0.0056588
MRI_FCWML012	0.16973
MRI_FCWML013	0.023073
MRI_FCWML014	-0.037404
MRI_FCWML015	0.25752
MRI_FCWML016	-0.079485
MRI_FCWML017	0.073326
MRI_FCWML018	-0.22524
MRI_FCWML020	0.19003
MRI_FCWML022	-0.23594
MRI_FCWML023	0.10954
MRI_FCWML025	0.1476
MRI_FCWML026	-0.0093944
MRI_FCWML027	-0.056476
MRI_FCWML028	0.38687
MRI_FCWML029	0.13906
MRI_FCWML030	0.046563
MRI_FCWML031	-0.22408
MRI_FCWML032	-0.32383
MRI_FCWML033	0.13921
MRI_FCWML035	0.067982
MRI_FCWML036	0.44931
MRI_FCWML037	0.13696
MRI_FCWML038	-0.18335
MRI_FCWML040	-0.026704
MRI_FCWML041	0.055656
MRI_FCWML042	0.084533
MRI_FCWML043	0.017596
MRI_FCWML046	0.24606
MRI_FCWML047	0.52104
MRI_FCWML048	-0.15863
MRI_FCWML049	-0.15946
MRI_FCWML051	0.54382
MRI_FCWML052	-1.4905
MRI_FCWML053	0.4546
MRI_FCWML054	-0.027083
MRI_FCWML055	0.13348
MRI_FCWML056	0.17971
MRI_FCWML057	0.41522
MRI_FCWML061	0.23368
MRI_FCWML063	0.082343
MRI_FCWML064	0.45508
MRI_FCWML104	-0.1496
MRI_FCWML107	-0.45597
MRI_FCWML108	-0.18274
MRI_FCWML109	0.38488
MRI_FCWML119	-0.21316
MRI_FCWML121	-0.18153
MRI_FCWML128	0.18979
MRI_FCWML129	-0.081958
MRI_FCWML134	-0.041297
MRI_FCWML150	-0.021196
MRI_FCWML158	-0.377
MRI_FCWML159	0.40704
MRI_FCWML160	-0.33222
MRI_FCWML162	0.37441
MRI_FCWML205	-0.26797
MRI_FCWML219	0.21125
MRI_FCWML255	0.10766
MRI_FCWML320	-0.18079
MRI_FCWML328	-0.089416
