# Supplementary material for: Pupil size reflects activation of subcortical ascending arousal system nuclei during rest
Source: eLife. 2023 Jun 27;12:e84822. doi: 10.7554/eLife.84822 (PMC10299825; doi:10.7554/eLife.84822)
Supplement: Figure 4—source data 1. [file elife-84822-fig4-data1.zip › Figure4-SourceData/Fig4_AD/con_stat_rsHRF_P6_BF.csv]

subj	spmT_0001.nii
MRI_FCWML001	0.24857
MRI_FCWML002	0.064332
MRI_FCWML003	-0.028686
MRI_FCWML004	0.19391
MRI_FCWML006	0.18938
MRI_FCWML007	0.18383
MRI_FCWML008	-0.14015
MRI_FCWML009	-0.4365
MRI_FCWML010	0.40048
MRI_FCWML011	-0.021435
MRI_FCWML012	-0.18201
MRI_FCWML013	-0.0056825
MRI_FCWML014	0.12039
MRI_FCWML015	0.080466
MRI_FCWML016	-0.22577
MRI_FCWML017	0.13373
MRI_FCWML018	-0.02574
MRI_FCWML020	-0.28482
MRI_FCWML022	-0.041335
MRI_FCWML023	0.053914
MRI_FCWML025	-0.022403
MRI_FCWML026	0.28781
MRI_FCWML027	0.18022
MRI_FCWML028	-0.16734
MRI_FCWML029	0.044073
MRI_FCWML030	-0.050684
MRI_FCWML031	0.32047
MRI_FCWML032	-0.0043845
MRI_FCWML033	-0.021564
MRI_FCWML035	0.35972
MRI_FCWML036	0.45129
MRI_FCWML037	0.30032
MRI_FCWML038	-0.080586
MRI_FCWML040	0.12031
MRI_FCWML041	-0.068052
MRI_FCWML042	0.0806
MRI_FCWML043	0.0010388
MRI_FCWML046	0.13087
MRI_FCWML047	0.27076
MRI_FCWML048	0.16731
MRI_FCWML049	0.04256
MRI_FCWML051	0.11483
MRI_FCWML052	-0.49325
MRI_FCWML053	0.11207
MRI_FCWML054	0.073166
MRI_FCWML055	0.40153
MRI_FCWML056	-0.29805
MRI_FCWML057	0.20031
MRI_FCWML061	0.0090313
MRI_FCWML063	0.0082744
MRI_FCWML064	0.37857
MRI_FCWML104	0.87937
MRI_FCWML107	0.018515
MRI_FCWML108	-0.022636
MRI_FCWML109	0.093126
MRI_FCWML119	-0.20685
MRI_FCWML121	0.31821
MRI_FCWML128	-0.23861
MRI_FCWML129	0.051837
MRI_FCWML134	0.16823
MRI_FCWML150	0.29017
MRI_FCWML158	0.026541
MRI_FCWML159	0.049024
MRI_FCWML160	0.22369
MRI_FCWML162	0.19926
MRI_FCWML205	0.25314
MRI_FCWML219	0.10057
MRI_FCWML255	0.23694
MRI_FCWML320	-0.19335
MRI_FCWML328	-0.01347
