# Supplementary material for: Pupil size reflects activation of subcortical ascending arousal system nuclei during rest
Source: eLife. 2023 Jun 27;12:e84822. doi: 10.7554/eLife.84822 (PMC10299825; doi:10.7554/eLife.84822)
Supplement: Figure 4—source data 1. [file elife-84822-fig4-data1.zip › Figure4-SourceData/Fig4_AD/con_stat_rsHRF_P6_DR.csv]

subj	spmT_0001.nii
MRI_FCWML001	0.12088
MRI_FCWML002	0.26737
MRI_FCWML003	-0.25188
MRI_FCWML004	-0.52571
MRI_FCWML006	0.62313
MRI_FCWML007	0.32156
MRI_FCWML008	-0.60833
MRI_FCWML009	0.54877
MRI_FCWML010	0.011637
MRI_FCWML011	0.57423
MRI_FCWML012	-0.026448
MRI_FCWML013	-0.0015242
MRI_FCWML014	-0.13582
MRI_FCWML015	0.4245
MRI_FCWML016	-0.48023
MRI_FCWML017	0.36071
MRI_FCWML018	-0.052711
MRI_FCWML020	-0.21813
MRI_FCWML022	0.18555
MRI_FCWML023	0.14318
MRI_FCWML025	-0.64768
MRI_FCWML026	-0.089435
MRI_FCWML027	0.54693
MRI_FCWML028	0.63135
MRI_FCWML029	0.50072
MRI_FCWML030	0.56431
MRI_FCWML031	-0.51129
MRI_FCWML032	-0.64105
MRI_FCWML033	-0.37796
MRI_FCWML035	0.24567
MRI_FCWML036	-0.040808
MRI_FCWML037	0.64427
MRI_FCWML038	-0.3669
MRI_FCWML040	0.51733
MRI_FCWML041	-0.50311
MRI_FCWML042	-0.080308
MRI_FCWML043	-0.080126
MRI_FCWML046	0.35987
MRI_FCWML047	0.4641
MRI_FCWML048	-0.34581
MRI_FCWML049	0.082806
MRI_FCWML051	-0.13641
MRI_FCWML052	0.11888
MRI_FCWML053	-0.013641
MRI_FCWML054	0.067928
MRI_FCWML055	0.58537
MRI_FCWML056	-1.0839
MRI_FCWML057	0.64878
MRI_FCWML061	-0.59866
MRI_FCWML063	0.026275
MRI_FCWML064	0.054533
MRI_FCWML104	1.4671
MRI_FCWML107	-0.29566
MRI_FCWML108	-0.45843
MRI_FCWML109	0.43931
MRI_FCWML119	-0.13097
MRI_FCWML121	-0.023244
MRI_FCWML128	-0.60841
MRI_FCWML129	0.3988
MRI_FCWML134	-0.34458
MRI_FCWML150	-0.27337
MRI_FCWML158	-0.35906
MRI_FCWML159	0.032378
MRI_FCWML160	-0.057962
MRI_FCWML162	-0.52552
MRI_FCWML205	0.57752
MRI_FCWML219	-0.42558
MRI_FCWML255	0.044797
MRI_FCWML320	-0.11161
MRI_FCWML328	-1.0325
