# Supplementary material for: Pupil size reflects activation of subcortical ascending arousal system nuclei during rest
Source: eLife. 2023 Jun 27;12:e84822. doi: 10.7554/eLife.84822 (PMC10299825; doi:10.7554/eLife.84822)
Supplement: Figure 4—source data 1. [file elife-84822-fig4-data1.zip › Figure4-SourceData/Fig4_AD/con_stat_rsHRF_P6_LC.csv]

subj	spmT_0001.nii
MRI_FCWML001	-0.24632
MRI_FCWML002	0.12286
MRI_FCWML003	0.40768
MRI_FCWML004	-0.3159
MRI_FCWML006	-0.040338
MRI_FCWML007	-0.62358
MRI_FCWML008	-0.40914
MRI_FCWML009	0.23384
MRI_FCWML010	0.4287
MRI_FCWML011	0.51839
MRI_FCWML012	0.58743
MRI_FCWML013	0.053765
MRI_FCWML014	-0.47802
MRI_FCWML015	0.44689
MRI_FCWML016	-0.25992
MRI_FCWML017	0.1165
MRI_FCWML018	0.073363
MRI_FCWML020	-1.1296
MRI_FCWML022	-0.053535
MRI_FCWML023	-0.6691
MRI_FCWML025	-0.10837
MRI_FCWML026	-0.51715
MRI_FCWML027	-0.10366
MRI_FCWML028	1.5288
MRI_FCWML029	-0.14747
MRI_FCWML030	-0.33165
MRI_FCWML031	-1.5792
MRI_FCWML032	0.10072
MRI_FCWML033	-0.70076
MRI_FCWML035	-0.046838
MRI_FCWML036	-0.32214
MRI_FCWML037	2.1997
MRI_FCWML038	-0.53608
MRI_FCWML040	-0.088878
MRI_FCWML041	0.27299
MRI_FCWML042	-0.81909
MRI_FCWML043	0.40116
MRI_FCWML046	-0.064199
MRI_FCWML047	-0.25196
MRI_FCWML048	0.43633
MRI_FCWML049	-0.36219
MRI_FCWML051	-0.18462
MRI_FCWML052	-1.6519
MRI_FCWML053	0.58421
MRI_FCWML054	0.19666
MRI_FCWML055	-0.41582
MRI_FCWML056	-0.2707
MRI_FCWML057	-0.097955
MRI_FCWML061	-0.95032
MRI_FCWML063	0.20558
MRI_FCWML064	0.63754
MRI_FCWML104	0.033058
MRI_FCWML107	0.70854
MRI_FCWML108	-0.013666
MRI_FCWML109	-0.12604
MRI_FCWML119	-0.14875
MRI_FCWML121	-0.67801
MRI_FCWML128	-0.97679
MRI_FCWML129	-1.2995
MRI_FCWML134	0.086416
MRI_FCWML150	-1.1604
MRI_FCWML158	-0.44332
MRI_FCWML159	-0.97667
MRI_FCWML160	0.037108
MRI_FCWML162	1.0054
MRI_FCWML205	0.80691
MRI_FCWML219	-0.29464
MRI_FCWML255	0.26195
MRI_FCWML320	1.0701
MRI_FCWML328	-0.20438
