# Supplementary material for: Pupil size reflects activation of subcortical ascending arousal system nuclei during rest
Source: eLife. 2023 Jun 27;12:e84822. doi: 10.7554/eLife.84822 (PMC10299825; doi:10.7554/eLife.84822)
Supplement: Figure 4—source data 1. [file elife-84822-fig4-data1.zip › Figure4-SourceData/Fig4_AD/con_stat_rsHRF_P6_MR.csv]

subj	spmT_0001.nii
MRI_FCWML001	0.076994
MRI_FCWML002	0.33409
MRI_FCWML003	-0.39601
MRI_FCWML004	-0.38966
MRI_FCWML006	0.099036
MRI_FCWML007	0.21143
MRI_FCWML008	0.013639
MRI_FCWML009	0.38552
MRI_FCWML010	0.058476
MRI_FCWML011	-0.093116
MRI_FCWML012	-0.11413
MRI_FCWML013	-0.34168
MRI_FCWML014	-0.87693
MRI_FCWML015	0.64556
MRI_FCWML016	0.64687
MRI_FCWML017	-0.06266
MRI_FCWML018	-0.23494
MRI_FCWML020	-0.17451
MRI_FCWML022	-0.22526
MRI_FCWML023	0.16902
MRI_FCWML025	0.37477
MRI_FCWML026	0.012342
MRI_FCWML027	0.26514
MRI_FCWML028	0.13066
MRI_FCWML029	-0.094964
MRI_FCWML030	0.14585
MRI_FCWML031	-0.88572
MRI_FCWML032	0.27669
MRI_FCWML033	0.35509
MRI_FCWML035	0.37734
MRI_FCWML036	0.64565
MRI_FCWML037	0.28473
MRI_FCWML038	0.13506
MRI_FCWML040	0.90724
MRI_FCWML041	-0.3318
MRI_FCWML042	-0.93132
MRI_FCWML043	0.44372
MRI_FCWML046	-0.44438
MRI_FCWML047	-0.55787
MRI_FCWML048	-0.67608
MRI_FCWML049	-0.57172
MRI_FCWML051	-0.21635
MRI_FCWML052	-0.61023
MRI_FCWML053	0.086696
MRI_FCWML054	0.55457
MRI_FCWML055	-0.01065
MRI_FCWML056	-0.20868
MRI_FCWML057	0.35518
MRI_FCWML061	0.37346
MRI_FCWML063	-0.20747
MRI_FCWML064	-0.42087
MRI_FCWML104	0.65786
MRI_FCWML107	-0.89736
MRI_FCWML108	0.27098
MRI_FCWML109	0.045568
MRI_FCWML119	-0.36081
MRI_FCWML121	0.35436
MRI_FCWML128	-0.036694
MRI_FCWML129	0.13607
MRI_FCWML134	0.6708
MRI_FCWML150	0.33616
MRI_FCWML158	-0.15484
MRI_FCWML159	0.97344
MRI_FCWML160	-0.053009
MRI_FCWML162	0.64079
MRI_FCWML205	0.15809
MRI_FCWML219	0.041785
MRI_FCWML255	-0.011141
MRI_FCWML320	-0.20045
MRI_FCWML328	-0.82767
