# Supplementary material for: Pupil size reflects activation of subcortical ascending arousal system nuclei during rest
Source: eLife. 2023 Jun 27;12:e84822. doi: 10.7554/eLife.84822 (PMC10299825; doi:10.7554/eLife.84822)
Supplement: Figure 4—source data 1. [file elife-84822-fig4-data1.zip › Figure4-SourceData/Fig4_AD/con_stat_rsHRF_P6_OCC.csv]

subj	spmT_0001.nii
MRI_FCWML001	-0.27664
MRI_FCWML002	-0.34084
MRI_FCWML003	-0.61932
MRI_FCWML004	-0.61706
MRI_FCWML006	-0.31765
MRI_FCWML007	-0.8233
MRI_FCWML008	-1.638
MRI_FCWML009	-0.85313
MRI_FCWML010	-0.13893
MRI_FCWML011	-0.49419
MRI_FCWML012	-0.4866
MRI_FCWML013	0.78583
MRI_FCWML014	-1.1345
MRI_FCWML015	0.26435
MRI_FCWML016	-1.3009
MRI_FCWML017	-0.65544
MRI_FCWML018	-0.94399
MRI_FCWML020	-1.0539
MRI_FCWML022	-0.43866
MRI_FCWML023	-0.43199
MRI_FCWML025	0.27029
MRI_FCWML026	-0.50885
MRI_FCWML027	-0.74038
MRI_FCWML028	-0.49696
MRI_FCWML029	-0.5753
MRI_FCWML030	-1.1548
MRI_FCWML031	-1.1742
MRI_FCWML032	-1.1864
MRI_FCWML033	-0.93824
MRI_FCWML035	-0.88587
MRI_FCWML036	0.29493
MRI_FCWML037	-0.67833
MRI_FCWML038	-0.36971
MRI_FCWML040	-0.81308
MRI_FCWML041	-0.11087
MRI_FCWML042	-0.92017
MRI_FCWML043	-0.097842
MRI_FCWML046	0.16153
MRI_FCWML047	-0.8155
MRI_FCWML048	-0.64788
MRI_FCWML049	-0.64853
MRI_FCWML051	-0.98783
MRI_FCWML052	-2.0054
MRI_FCWML053	-0.5419
MRI_FCWML054	-0.044836
MRI_FCWML055	-0.62074
MRI_FCWML056	0.64178
MRI_FCWML057	-0.68451
MRI_FCWML061	-0.62212
MRI_FCWML063	-0.61303
MRI_FCWML064	0.32369
MRI_FCWML104	-2.0571
MRI_FCWML107	-0.92157
MRI_FCWML108	-0.32629
MRI_FCWML109	-1.1872
MRI_FCWML119	0.16251
MRI_FCWML121	-0.4335
MRI_FCWML128	-0.33637
MRI_FCWML129	-1.3199
MRI_FCWML134	-0.15694
MRI_FCWML150	-0.010397
MRI_FCWML158	-1.3742
MRI_FCWML159	0.20383
MRI_FCWML160	-0.4399
MRI_FCWML162	0.60569
MRI_FCWML205	-1.0022
MRI_FCWML219	0.20587
MRI_FCWML255	0.27767
MRI_FCWML320	0.73323
MRI_FCWML328	-0.70244
