# Supplementary material for: Pupil size reflects activation of subcortical ascending arousal system nuclei during rest
Source: eLife. 2023 Jun 27;12:e84822. doi: 10.7554/eLife.84822 (PMC10299825; doi:10.7554/eLife.84822)
Supplement: Figure 4—source data 1. [file elife-84822-fig4-data1.zip › Figure4-SourceData/Fig4_AD/con_stat_rsHRF_P6_PONS.csv]

subj	spmT_0001.nii
MRI_FCWML001	0.76556
MRI_FCWML002	0.89615
MRI_FCWML003	0.056513
MRI_FCWML004	-0.086815
MRI_FCWML006	-0.32052
MRI_FCWML007	-0.37434
MRI_FCWML008	0.09554
MRI_FCWML009	-0.2866
MRI_FCWML010	-0.10506
MRI_FCWML011	-0.2567
MRI_FCWML012	-0.098879
MRI_FCWML013	-0.82419
MRI_FCWML014	0.27813
MRI_FCWML015	0.26086
MRI_FCWML016	-0.46881
MRI_FCWML017	-0.029567
MRI_FCWML018	-0.058769
MRI_FCWML020	0.72436
MRI_FCWML022	0.051654
MRI_FCWML023	-0.90061
MRI_FCWML025	-0.39987
MRI_FCWML026	-0.065456
MRI_FCWML027	0.44267
MRI_FCWML028	-0.61169
MRI_FCWML029	0.57241
MRI_FCWML030	0.3807
MRI_FCWML031	-0.096117
MRI_FCWML032	-0.64694
MRI_FCWML033	-0.35829
MRI_FCWML035	0.1015
MRI_FCWML036	0.61731
MRI_FCWML037	0.26114
MRI_FCWML038	0.48009
MRI_FCWML040	-0.30363
MRI_FCWML041	0.20346
MRI_FCWML042	0.26867
MRI_FCWML043	-0.092256
MRI_FCWML046	-0.12211
MRI_FCWML047	0.6666
MRI_FCWML048	0.10206
MRI_FCWML049	-0.16071
MRI_FCWML051	0.026095
MRI_FCWML052	0.020536
MRI_FCWML053	0.34641
MRI_FCWML054	-0.61387
MRI_FCWML055	-0.36242
MRI_FCWML056	0.26812
MRI_FCWML057	-0.17828
MRI_FCWML061	0.087787
MRI_FCWML063	0.22876
MRI_FCWML064	-0.28655
MRI_FCWML104	-0.40632
MRI_FCWML107	-0.12022
MRI_FCWML108	0.23948
MRI_FCWML109	0.26678
MRI_FCWML119	-0.46461
MRI_FCWML121	-0.24665
MRI_FCWML128	0.055034
MRI_FCWML129	-0.15397
MRI_FCWML134	0.67085
MRI_FCWML150	-0.49085
MRI_FCWML158	0.50257
MRI_FCWML159	0.98776
MRI_FCWML160	0.46701
MRI_FCWML162	1.2735
MRI_FCWML205	-0.46755
MRI_FCWML219	-0.44893
MRI_FCWML255	0.42637
MRI_FCWML320	-0.073403
MRI_FCWML328	-0.62654
