# Supplementary material for: Pupil size reflects activation of subcortical ascending arousal system nuclei during rest
Source: eLife. 2023 Jun 27;12:e84822. doi: 10.7554/eLife.84822 (PMC10299825; doi:10.7554/eLife.84822)
Supplement: Figure 4—source data 1. [file elife-84822-fig4-data1.zip › Figure4-SourceData/Fig4_AD/con_stat_rsHRF_P6_SN.csv]

subj	spmT_0001.nii
MRI_FCWML001	0.10279
MRI_FCWML002	0.048125
MRI_FCWML003	-0.38958
MRI_FCWML004	0.23517
MRI_FCWML006	-0.12191
MRI_FCWML007	0.1224
MRI_FCWML008	-0.14815
MRI_FCWML009	-0.12622
MRI_FCWML010	-0.038154
MRI_FCWML011	-0.0077614
MRI_FCWML012	-0.24227
MRI_FCWML013	0.093647
MRI_FCWML014	-0.083061
MRI_FCWML015	-0.06416
MRI_FCWML016	-0.083155
MRI_FCWML017	0.41857
MRI_FCWML018	0.16918
MRI_FCWML020	-0.63282
MRI_FCWML022	-0.10406
MRI_FCWML023	-0.0057437
MRI_FCWML025	0.017177
MRI_FCWML026	0.13482
MRI_FCWML027	0.074197
MRI_FCWML028	-0.099017
MRI_FCWML029	-0.022037
MRI_FCWML030	0.15571
MRI_FCWML031	-0.23033
MRI_FCWML032	0.14368
MRI_FCWML033	0.16005
MRI_FCWML035	-0.027542
MRI_FCWML036	0.26161
MRI_FCWML037	0.37065
MRI_FCWML038	-0.15238
MRI_FCWML040	0.15626
MRI_FCWML041	0.066788
MRI_FCWML042	-0.39286
MRI_FCWML043	-0.031168
MRI_FCWML046	0.15574
MRI_FCWML047	0.25781
MRI_FCWML048	-0.092971
MRI_FCWML049	0.21067
MRI_FCWML051	0.0064457
MRI_FCWML052	-0.57054
MRI_FCWML053	-0.13275
MRI_FCWML054	0.011684
MRI_FCWML055	0.1756
MRI_FCWML056	0.017141
MRI_FCWML057	0.18286
MRI_FCWML061	-0.0090845
MRI_FCWML063	0.02611
MRI_FCWML064	0.12817
MRI_FCWML104	0.55484
MRI_FCWML107	-0.42071
MRI_FCWML108	-0.049116
MRI_FCWML109	0.42006
MRI_FCWML119	-0.023794
MRI_FCWML121	-0.31137
MRI_FCWML128	-0.29099
MRI_FCWML129	-0.47164
MRI_FCWML134	-0.13937
MRI_FCWML150	0.21311
MRI_FCWML158	0.45746
MRI_FCWML159	0.37246
MRI_FCWML160	0.18703
MRI_FCWML162	0.25746
MRI_FCWML205	-0.091872
MRI_FCWML219	0.16918
MRI_FCWML255	0.14626
MRI_FCWML320	-0.03153
MRI_FCWML328	0.1038
