# Supplementary material for: Pupil size reflects activation of subcortical ascending arousal system nuclei during rest
Source: eLife. 2023 Jun 27;12:e84822. doi: 10.7554/eLife.84822 (PMC10299825; doi:10.7554/eLife.84822)
Supplement: Figure 4—source data 1. [file elife-84822-fig4-data1.zip › Figure4-SourceData/Fig4_AD/con_stat_rsHRF_P6_VTA.csv]

subj	spmT_0001.nii
MRI_FCWML001	0.10165
MRI_FCWML002	-0.094919
MRI_FCWML003	-0.051671
MRI_FCWML004	0.32229
MRI_FCWML006	-0.11144
MRI_FCWML007	0.15526
MRI_FCWML008	0.21285
MRI_FCWML009	-0.62389
MRI_FCWML010	-0.020075
MRI_FCWML011	-0.18756
MRI_FCWML012	0.1454
MRI_FCWML013	-0.1856
MRI_FCWML014	-0.39417
MRI_FCWML015	0.11475
MRI_FCWML016	-0.1999
MRI_FCWML017	0.092265
MRI_FCWML018	0.27875
MRI_FCWML020	0.2944
MRI_FCWML022	-0.26674
MRI_FCWML023	0.11022
MRI_FCWML025	0.041643
MRI_FCWML026	0.44277
MRI_FCWML027	-0.22147
MRI_FCWML028	0.16052
MRI_FCWML029	0.20328
MRI_FCWML030	0.078264
MRI_FCWML031	0.16014
MRI_FCWML032	-0.12518
MRI_FCWML033	0.31588
MRI_FCWML035	-0.07306
MRI_FCWML036	0.52723
MRI_FCWML037	0.29802
MRI_FCWML038	-0.28763
MRI_FCWML040	-0.036791
MRI_FCWML041	0.277
MRI_FCWML042	-0.26853
MRI_FCWML043	0.11508
MRI_FCWML046	-0.078595
MRI_FCWML047	-0.037242
MRI_FCWML048	0.12704
MRI_FCWML049	-0.20668
MRI_FCWML051	0.19472
MRI_FCWML052	-0.89228
MRI_FCWML053	-0.25571
MRI_FCWML054	0.22546
MRI_FCWML055	0.18701
MRI_FCWML056	0.097484
MRI_FCWML057	0.12708
MRI_FCWML061	0.14853
MRI_FCWML063	-0.21206
MRI_FCWML064	0.50602
MRI_FCWML104	0.73005
MRI_FCWML107	-0.45407
MRI_FCWML108	0.06959
MRI_FCWML109	0.78841
MRI_FCWML119	-0.073427
MRI_FCWML121	-0.19674
MRI_FCWML128	-0.20607
MRI_FCWML129	-0.33461
MRI_FCWML134	0.040582
MRI_FCWML150	0.36887
MRI_FCWML158	-0.39104
MRI_FCWML159	-0.00026551
MRI_FCWML160	-0.30275
MRI_FCWML162	0.33623
MRI_FCWML205	-0.12069
MRI_FCWML219	0.040967
MRI_FCWML255	0.22938
MRI_FCWML320	-0.047201
MRI_FCWML328	-0.10743
