# Supplementary material for: Pupil size reflects activation of subcortical ascending arousal system nuclei during rest
Source: eLife. 2023 Jun 27;12:e84822. doi: 10.7554/eLife.84822 (PMC10299825; doi:10.7554/eLife.84822)
Supplement: Figure 4—source data 2. [file elife-84822-fig4-data2.zip › Figure4_S1_SourceData/Fig4_S1A/con_stat_rsHRF_P1_ACC.csv]

subj	spmT_0001.nii
MRI_FCWML001	0.31621
MRI_FCWML002	0.12357
MRI_FCWML003	-0.25356
MRI_FCWML004	NaN
MRI_FCWML006	0.52914
MRI_FCWML007	0.081093
MRI_FCWML008	0.099947
MRI_FCWML009	-0.68857
MRI_FCWML010	-0.07836
MRI_FCWML011	0.068715
MRI_FCWML012	-0.00027377
MRI_FCWML013	-0.36944
MRI_FCWML014	0.030147
MRI_FCWML015	0.086693
MRI_FCWML016	NaN
MRI_FCWML017	0.02791
MRI_FCWML018	0.28523
MRI_FCWML020	0.27669
MRI_FCWML022	-0.010387
MRI_FCWML023	0.15347
MRI_FCWML025	NaN
MRI_FCWML026	0.2463
MRI_FCWML027	0.25904
MRI_FCWML028	0.39256
MRI_FCWML029	-0.089255
MRI_FCWML030	0.4139
MRI_FCWML031	0.23319
MRI_FCWML032	0.78856
MRI_FCWML033	0.58114
MRI_FCWML035	-0.019201
MRI_FCWML036	0.41611
MRI_FCWML037	0.25585
MRI_FCWML038	-0.074453
MRI_FCWML040	0.17011
MRI_FCWML041	0.27453
MRI_FCWML042	0.021441
MRI_FCWML043	NaN
MRI_FCWML046	0.27658
MRI_FCWML047	0.19761
MRI_FCWML048	0.094324
MRI_FCWML049	0.35558
MRI_FCWML051	0.34319
MRI_FCWML052	0.38676
MRI_FCWML053	0.0086173
MRI_FCWML054	0.026297
MRI_FCWML055	NaN
MRI_FCWML056	0.031652
MRI_FCWML057	0.36341
MRI_FCWML061	0.08388
MRI_FCWML063	0.019822
MRI_FCWML064	-0.62111
MRI_FCWML104	0.29366
MRI_FCWML107	NaN
MRI_FCWML108	-0.041445
MRI_FCWML109	0.48078
MRI_FCWML119	NaN
MRI_FCWML121	0.27212
MRI_FCWML128	-0.0099292
MRI_FCWML129	0.062262
MRI_FCWML134	0.2052
MRI_FCWML150	0.21436
MRI_FCWML158	0.53006
MRI_FCWML159	-0.20633
MRI_FCWML160	NaN
MRI_FCWML162	0.12414
MRI_FCWML205	0.10385
MRI_FCWML219	NaN
MRI_FCWML255	-0.12935
MRI_FCWML320	-0.17101
MRI_FCWML328	0.14867
