# Supplementary material for: Pupil size reflects activation of subcortical ascending arousal system nuclei during rest
Source: eLife. 2023 Jun 27;12:e84822. doi: 10.7554/eLife.84822 (PMC10299825; doi:10.7554/eLife.84822)
Supplement: Figure 4—source data 2. [file elife-84822-fig4-data2.zip › Figure4_S1_SourceData/Fig4_S1A/con_stat_rsHRF_P1_BF.csv]

subj	spmT_0001.nii
MRI_FCWML001	0.50775
MRI_FCWML002	0.32294
MRI_FCWML003	-0.3282
MRI_FCWML004	NaN
MRI_FCWML006	0.61836
MRI_FCWML007	-0.075485
MRI_FCWML008	-0.19404
MRI_FCWML009	-0.8776
MRI_FCWML010	0.21849
MRI_FCWML011	0.63718
MRI_FCWML012	-0.12896
MRI_FCWML013	0.12402
MRI_FCWML014	0.13833
MRI_FCWML015	0.19914
MRI_FCWML016	NaN
MRI_FCWML017	0.26981
MRI_FCWML018	0.21089
MRI_FCWML020	-0.15584
MRI_FCWML022	0.30895
MRI_FCWML023	-0.07394
MRI_FCWML025	NaN
MRI_FCWML026	0.99971
MRI_FCWML027	0.42236
MRI_FCWML028	0.095687
MRI_FCWML029	-0.25538
MRI_FCWML030	0.36708
MRI_FCWML031	0.53299
MRI_FCWML032	0.71263
MRI_FCWML033	0.22408
MRI_FCWML035	0.11093
MRI_FCWML036	0.74346
MRI_FCWML037	0.92061
MRI_FCWML038	0.16335
MRI_FCWML040	-0.014156
MRI_FCWML041	0.042353
MRI_FCWML042	0.056917
MRI_FCWML043	NaN
MRI_FCWML046	0.54814
MRI_FCWML047	0.58948
MRI_FCWML048	0.48066
MRI_FCWML049	0.54373
MRI_FCWML051	-0.1582
MRI_FCWML052	0.11502
MRI_FCWML053	0.097935
MRI_FCWML054	0.2865
MRI_FCWML055	NaN
MRI_FCWML056	-0.39863
MRI_FCWML057	-0.029131
MRI_FCWML061	0.12808
MRI_FCWML063	0.051644
MRI_FCWML064	-0.29183
MRI_FCWML104	0.39497
MRI_FCWML107	NaN
MRI_FCWML108	-0.13734
MRI_FCWML109	1.1293
MRI_FCWML119	NaN
MRI_FCWML121	0.56881
MRI_FCWML128	0.34753
MRI_FCWML129	0.088864
MRI_FCWML134	0.25062
MRI_FCWML150	0.4555
MRI_FCWML158	0.23724
MRI_FCWML159	-0.3562
MRI_FCWML160	NaN
MRI_FCWML162	-0.079999
MRI_FCWML205	0.28821
MRI_FCWML219	NaN
MRI_FCWML255	0.17121
MRI_FCWML320	0.43863
MRI_FCWML328	0.36608
