# Supplementary material for: Pupil size reflects activation of subcortical ascending arousal system nuclei during rest
Source: eLife. 2023 Jun 27;12:e84822. doi: 10.7554/eLife.84822 (PMC10299825; doi:10.7554/eLife.84822)
Supplement: Figure 4—source data 2. [file elife-84822-fig4-data2.zip › Figure4_S1_SourceData/Fig4_S1A/con_stat_rsHRF_P1_DR.csv]

subj	spmT_0001.nii
MRI_FCWML001	-0.30828
MRI_FCWML002	-0.064513
MRI_FCWML003	-0.087674
MRI_FCWML004	NaN
MRI_FCWML006	0.11441
MRI_FCWML007	-0.25753
MRI_FCWML008	0.0056284
MRI_FCWML009	0.37522
MRI_FCWML010	0.13925
MRI_FCWML011	0.047259
MRI_FCWML012	0.14818
MRI_FCWML013	-0.54219
MRI_FCWML014	-0.28503
MRI_FCWML015	1.0835
MRI_FCWML016	NaN
MRI_FCWML017	0.1415
MRI_FCWML018	0.36715
MRI_FCWML020	-0.01507
MRI_FCWML022	-0.2852
MRI_FCWML023	-0.35476
MRI_FCWML025	NaN
MRI_FCWML026	0.98946
MRI_FCWML027	-0.21199
MRI_FCWML028	0.64674
MRI_FCWML029	-0.38867
MRI_FCWML030	0.39457
MRI_FCWML031	0.36331
MRI_FCWML032	0.91574
MRI_FCWML033	0.31521
MRI_FCWML035	0.5209
MRI_FCWML036	0.0093311
MRI_FCWML037	0.58437
MRI_FCWML038	-0.2741
MRI_FCWML040	-0.21189
MRI_FCWML041	-0.25019
MRI_FCWML042	0.52837
MRI_FCWML043	NaN
MRI_FCWML046	-0.38952
MRI_FCWML047	-0.58601
MRI_FCWML048	-0.38423
MRI_FCWML049	-0.021287
MRI_FCWML051	0.29768
MRI_FCWML052	-0.00081433
MRI_FCWML053	-0.23237
MRI_FCWML054	0.070024
MRI_FCWML055	NaN
MRI_FCWML056	-0.18296
MRI_FCWML057	0.56693
MRI_FCWML061	-0.77649
MRI_FCWML063	0.16532
MRI_FCWML064	-0.78823
MRI_FCWML104	0.87481
MRI_FCWML107	NaN
MRI_FCWML108	-0.39434
MRI_FCWML109	0.47318
MRI_FCWML119	NaN
MRI_FCWML121	0.78966
MRI_FCWML128	0.86863
MRI_FCWML129	-0.94955
MRI_FCWML134	-0.037829
MRI_FCWML150	-0.40205
MRI_FCWML158	0.98637
MRI_FCWML159	-0.0064015
MRI_FCWML160	NaN
MRI_FCWML162	0.19606
MRI_FCWML205	-0.14548
MRI_FCWML219	NaN
MRI_FCWML255	-0.044376
MRI_FCWML320	-0.26137
MRI_FCWML328	-0.17106
