# Supplementary material for: Pupil size reflects activation of subcortical ascending arousal system nuclei during rest
Source: eLife. 2023 Jun 27;12:e84822. doi: 10.7554/eLife.84822 (PMC10299825; doi:10.7554/eLife.84822)
Supplement: Figure 4—source data 2. [file elife-84822-fig4-data2.zip › Figure4_S1_SourceData/Fig4_S1A/con_stat_rsHRF_P1_LC.csv]

subj	spmT_0001.nii
MRI_FCWML001	1.0453
MRI_FCWML002	0.56525
MRI_FCWML003	0.18305
MRI_FCWML004	NaN
MRI_FCWML006	0.89619
MRI_FCWML007	-0.027522
MRI_FCWML008	-0.5349
MRI_FCWML009	0.48431
MRI_FCWML010	0.39752
MRI_FCWML011	0.20358
MRI_FCWML012	-0.18545
MRI_FCWML013	0.1069
MRI_FCWML014	0.54837
MRI_FCWML015	-0.017641
MRI_FCWML016	NaN
MRI_FCWML017	-0.39768
MRI_FCWML018	-0.52164
MRI_FCWML020	0.29133
MRI_FCWML022	0.013849
MRI_FCWML023	0.72342
MRI_FCWML025	NaN
MRI_FCWML026	0.90419
MRI_FCWML027	-1.0152
MRI_FCWML028	0.46305
MRI_FCWML029	0.24778
MRI_FCWML030	0.43638
MRI_FCWML031	-0.51115
MRI_FCWML032	0.34743
MRI_FCWML033	0.76861
MRI_FCWML035	0.21919
MRI_FCWML036	0.77747
MRI_FCWML037	3.5
MRI_FCWML038	-0.98606
MRI_FCWML040	0.03744
MRI_FCWML041	-0.42994
MRI_FCWML042	-0.70315
MRI_FCWML043	NaN
MRI_FCWML046	0.31729
MRI_FCWML047	0.76753
MRI_FCWML048	-0.162
MRI_FCWML049	-0.50207
MRI_FCWML051	-0.20885
MRI_FCWML052	0.71693
MRI_FCWML053	-0.079143
MRI_FCWML054	0.24518
MRI_FCWML055	NaN
MRI_FCWML056	1.7572
MRI_FCWML057	1.0941
MRI_FCWML061	-0.25686
MRI_FCWML063	0.93405
MRI_FCWML064	-1.2517
MRI_FCWML104	0.38154
MRI_FCWML107	NaN
MRI_FCWML108	-0.35991
MRI_FCWML109	0.60378
MRI_FCWML119	NaN
MRI_FCWML121	0.71854
MRI_FCWML128	-1.0576
MRI_FCWML129	0.11178
MRI_FCWML134	0.017797
MRI_FCWML150	-0.40378
MRI_FCWML158	-0.19244
MRI_FCWML159	-1.7159
MRI_FCWML160	NaN
MRI_FCWML162	1.7088
MRI_FCWML205	0.58136
MRI_FCWML219	NaN
MRI_FCWML255	-0.86885
MRI_FCWML320	0.39508
MRI_FCWML328	0.95028
