# Supplementary material for: Pupil size reflects activation of subcortical ascending arousal system nuclei during rest
Source: eLife. 2023 Jun 27;12:e84822. doi: 10.7554/eLife.84822 (PMC10299825; doi:10.7554/eLife.84822)
Supplement: Figure 4—source data 2. [file elife-84822-fig4-data2.zip › Figure4_S1_SourceData/Fig4_S1A/con_stat_rsHRF_P1_MR.csv]

subj	spmT_0001.nii
MRI_FCWML001	0.7736
MRI_FCWML002	0.74575
MRI_FCWML003	0.52233
MRI_FCWML004	NaN
MRI_FCWML006	0.91005
MRI_FCWML007	0.54545
MRI_FCWML008	-0.44495
MRI_FCWML009	-1.9129
MRI_FCWML010	0.82935
MRI_FCWML011	-0.31649
MRI_FCWML012	0.40345
MRI_FCWML013	-0.13708
MRI_FCWML014	-0.20517
MRI_FCWML015	1.0991
MRI_FCWML016	NaN
MRI_FCWML017	-0.16935
MRI_FCWML018	0.21686
MRI_FCWML020	0.78178
MRI_FCWML022	-0.11084
MRI_FCWML023	0.55848
MRI_FCWML025	NaN
MRI_FCWML026	0.63676
MRI_FCWML027	-0.23502
MRI_FCWML028	0.27225
MRI_FCWML029	-0.46514
MRI_FCWML030	0.2417
MRI_FCWML031	0.34482
MRI_FCWML032	0.29519
MRI_FCWML033	0.067899
MRI_FCWML035	-0.19503
MRI_FCWML036	1.1008
MRI_FCWML037	0.5671
MRI_FCWML038	-0.27516
MRI_FCWML040	0.46029
MRI_FCWML041	0.96634
MRI_FCWML042	-0.45938
MRI_FCWML043	NaN
MRI_FCWML046	0.51754
MRI_FCWML047	0.51094
MRI_FCWML048	0.085623
MRI_FCWML049	-0.062696
MRI_FCWML051	0.027328
MRI_FCWML052	0.38855
MRI_FCWML053	-0.3028
MRI_FCWML054	0.34058
MRI_FCWML055	NaN
MRI_FCWML056	-0.46125
MRI_FCWML057	0.33794
MRI_FCWML061	-0.1284
MRI_FCWML063	0.9725
MRI_FCWML064	-0.3153
MRI_FCWML104	0.43009
MRI_FCWML107	NaN
MRI_FCWML108	-0.44535
MRI_FCWML109	0.32241
MRI_FCWML119	NaN
MRI_FCWML121	1.0079
MRI_FCWML128	0.71326
MRI_FCWML129	0.10355
MRI_FCWML134	-0.16469
MRI_FCWML150	-0.63949
MRI_FCWML158	0.6295
MRI_FCWML159	-0.52171
MRI_FCWML160	NaN
MRI_FCWML162	-0.010835
MRI_FCWML205	-0.57071
MRI_FCWML219	NaN
MRI_FCWML255	-0.25984
MRI_FCWML320	-0.17189
MRI_FCWML328	-0.2559
