# Supplementary material for: Pupil size reflects activation of subcortical ascending arousal system nuclei during rest
Source: eLife. 2023 Jun 27;12:e84822. doi: 10.7554/eLife.84822 (PMC10299825; doi:10.7554/eLife.84822)
Supplement: Figure 4—source data 2. [file elife-84822-fig4-data2.zip › Figure4_S1_SourceData/Fig4_S1A/con_stat_rsHRF_P1_OCC.csv]

subj	spmT_0001.nii
MRI_FCWML001	-0.032965
MRI_FCWML002	1.1443
MRI_FCWML003	0.19541
MRI_FCWML004	NaN
MRI_FCWML006	1.0405
MRI_FCWML007	0.31973
MRI_FCWML008	0.21955
MRI_FCWML009	-0.53948
MRI_FCWML010	0.74032
MRI_FCWML011	0.08535
MRI_FCWML012	-0.52084
MRI_FCWML013	-0.13371
MRI_FCWML014	0.047078
MRI_FCWML015	0.68334
MRI_FCWML016	NaN
MRI_FCWML017	0.42176
MRI_FCWML018	0.058069
MRI_FCWML020	-0.35909
MRI_FCWML022	0.096907
MRI_FCWML023	0.2456
MRI_FCWML025	NaN
MRI_FCWML026	0.48613
MRI_FCWML027	0.58462
MRI_FCWML028	-0.12416
MRI_FCWML029	0.30822
MRI_FCWML030	0.67398
MRI_FCWML031	0.11823
MRI_FCWML032	1.3197
MRI_FCWML033	1.2358
MRI_FCWML035	-0.058657
MRI_FCWML036	0.61407
MRI_FCWML037	0.78717
MRI_FCWML038	-0.14034
MRI_FCWML040	-0.094865
MRI_FCWML041	0.9004
MRI_FCWML042	0.080553
MRI_FCWML043	NaN
MRI_FCWML046	0.88138
MRI_FCWML047	0.60462
MRI_FCWML048	-0.1489
MRI_FCWML049	-0.12541
MRI_FCWML051	0.63741
MRI_FCWML052	0.60788
MRI_FCWML053	0.45412
MRI_FCWML054	-0.68403
MRI_FCWML055	NaN
MRI_FCWML056	-0.75894
MRI_FCWML057	0.16668
MRI_FCWML061	0.50216
MRI_FCWML063	-0.24485
MRI_FCWML064	-0.6217
MRI_FCWML104	0.33837
MRI_FCWML107	NaN
MRI_FCWML108	-0.21429
MRI_FCWML109	0.85635
MRI_FCWML119	NaN
MRI_FCWML121	-0.19248
MRI_FCWML128	0.14542
MRI_FCWML129	-0.36712
MRI_FCWML134	0.30565
MRI_FCWML150	0.13541
MRI_FCWML158	1.4477
MRI_FCWML159	-0.061748
MRI_FCWML160	NaN
MRI_FCWML162	-0.051779
MRI_FCWML205	0.25864
MRI_FCWML219	NaN
MRI_FCWML255	-0.26922
MRI_FCWML320	0.30061
MRI_FCWML328	0.33418
