# Supplementary material for: Pupil size reflects activation of subcortical ascending arousal system nuclei during rest
Source: eLife. 2023 Jun 27;12:e84822. doi: 10.7554/eLife.84822 (PMC10299825; doi:10.7554/eLife.84822)
Supplement: Figure 4—source data 2. [file elife-84822-fig4-data2.zip › Figure4_S1_SourceData/Fig4_S1A/con_stat_rsHRF_P1_PONS.csv]

subj	spmT_0001.nii
MRI_FCWML001	0.55197
MRI_FCWML002	0.0065873
MRI_FCWML003	0.060701
MRI_FCWML004	NaN
MRI_FCWML006	-0.1571
MRI_FCWML007	-0.065181
MRI_FCWML008	-0.13181
MRI_FCWML009	-1.2629
MRI_FCWML010	0.36226
MRI_FCWML011	0.10435
MRI_FCWML012	0.47765
MRI_FCWML013	0.30958
MRI_FCWML014	0.74656
MRI_FCWML015	0.16178
MRI_FCWML016	NaN
MRI_FCWML017	0.69101
MRI_FCWML018	1.2217
MRI_FCWML020	0.027026
MRI_FCWML022	-0.059191
MRI_FCWML023	-0.67158
MRI_FCWML025	NaN
MRI_FCWML026	-0.14049
MRI_FCWML027	0.038225
MRI_FCWML028	0.81866
MRI_FCWML029	-0.8303
MRI_FCWML030	0.35451
MRI_FCWML031	-0.11298
MRI_FCWML032	0.56712
MRI_FCWML033	0.17875
MRI_FCWML035	0.39424
MRI_FCWML036	-0.21936
MRI_FCWML037	-0.19001
MRI_FCWML038	0.35642
MRI_FCWML040	0.268
MRI_FCWML041	0.50839
MRI_FCWML042	-0.40736
MRI_FCWML043	NaN
MRI_FCWML046	-0.58582
MRI_FCWML047	-0.56796
MRI_FCWML048	-0.27929
MRI_FCWML049	0.2878
MRI_FCWML051	-0.26987
MRI_FCWML052	-0.43629
MRI_FCWML053	-0.018502
MRI_FCWML054	0.334
MRI_FCWML055	NaN
MRI_FCWML056	0.054508
MRI_FCWML057	0.76183
MRI_FCWML061	0.049619
MRI_FCWML063	-0.17588
MRI_FCWML064	-0.68525
MRI_FCWML104	0.26647
MRI_FCWML107	NaN
MRI_FCWML108	-0.69967
MRI_FCWML109	0.29024
MRI_FCWML119	NaN
MRI_FCWML121	0.043478
MRI_FCWML128	-0.057212
MRI_FCWML129	-0.39778
MRI_FCWML134	-0.25644
MRI_FCWML150	-0.11297
MRI_FCWML158	0.11461
MRI_FCWML159	-0.028716
MRI_FCWML160	NaN
MRI_FCWML162	-0.46598
MRI_FCWML205	-0.4179
MRI_FCWML219	NaN
MRI_FCWML255	0.43886
MRI_FCWML320	0.62441
MRI_FCWML328	-0.29511
