# Supplementary material for: Pupil size reflects activation of subcortical ascending arousal system nuclei during rest
Source: eLife. 2023 Jun 27;12:e84822. doi: 10.7554/eLife.84822 (PMC10299825; doi:10.7554/eLife.84822)
Supplement: Figure 4—source data 2. [file elife-84822-fig4-data2.zip › Figure4_S1_SourceData/Fig4_S1A/con_stat_rsHRF_P1_SN.csv]

subj	spmT_0001.nii
MRI_FCWML001	0.19654
MRI_FCWML002	0.27282
MRI_FCWML003	0.1197
MRI_FCWML004	NaN
MRI_FCWML006	0.31106
MRI_FCWML007	-0.14071
MRI_FCWML008	0.21996
MRI_FCWML009	-0.69076
MRI_FCWML010	0.15038
MRI_FCWML011	0.18707
MRI_FCWML012	-0.13251
MRI_FCWML013	0.19532
MRI_FCWML014	0.42039
MRI_FCWML015	0.13179
MRI_FCWML016	NaN
MRI_FCWML017	0.11653
MRI_FCWML018	0.24388
MRI_FCWML020	0.074792
MRI_FCWML022	0.36197
MRI_FCWML023	0.025728
MRI_FCWML025	NaN
MRI_FCWML026	0.39651
MRI_FCWML027	0.23331
MRI_FCWML028	0.33915
MRI_FCWML029	0.31813
MRI_FCWML030	0.43111
MRI_FCWML031	0.099004
MRI_FCWML032	0.30945
MRI_FCWML033	0.082523
MRI_FCWML035	-0.046126
MRI_FCWML036	0.21537
MRI_FCWML037	0.18198
MRI_FCWML038	0.12761
MRI_FCWML040	0.031672
MRI_FCWML041	0.11684
MRI_FCWML042	0.1236
MRI_FCWML043	NaN
MRI_FCWML046	0.019671
MRI_FCWML047	0.38026
MRI_FCWML048	0.039709
MRI_FCWML049	0.39112
MRI_FCWML051	0.15203
MRI_FCWML052	0.30678
MRI_FCWML053	0.27706
MRI_FCWML054	0.1546
MRI_FCWML055	NaN
MRI_FCWML056	0.21951
MRI_FCWML057	0.079114
MRI_FCWML061	0.33983
MRI_FCWML063	0.1636
MRI_FCWML064	-0.32762
MRI_FCWML104	0.38939
MRI_FCWML107	NaN
MRI_FCWML108	-0.35814
MRI_FCWML109	0.49629
MRI_FCWML119	NaN
MRI_FCWML121	0.15711
MRI_FCWML128	0.30369
MRI_FCWML129	0.32794
MRI_FCWML134	-0.081629
MRI_FCWML150	0.069552
MRI_FCWML158	0.36314
MRI_FCWML159	0.21881
MRI_FCWML160	NaN
MRI_FCWML162	0.206
MRI_FCWML205	0.21896
MRI_FCWML219	NaN
MRI_FCWML255	-0.2547
MRI_FCWML320	0.030449
MRI_FCWML328	0.19653
