# Supplementary material for: Pupil size reflects activation of subcortical ascending arousal system nuclei during rest
Source: eLife. 2023 Jun 27;12:e84822. doi: 10.7554/eLife.84822 (PMC10299825; doi:10.7554/eLife.84822)
Supplement: Figure 4—source data 2. [file elife-84822-fig4-data2.zip › Figure4_S1_SourceData/Fig4_S1A/con_stat_rsHRF_P1_VTA.csv]

subj	spmT_0001.nii
MRI_FCWML001	-0.055983
MRI_FCWML002	0.45146
MRI_FCWML003	0.28347
MRI_FCWML004	NaN
MRI_FCWML006	0.32623
MRI_FCWML007	0.14072
MRI_FCWML008	0.13223
MRI_FCWML009	-0.85391
MRI_FCWML010	0.091847
MRI_FCWML011	0.36475
MRI_FCWML012	-0.041071
MRI_FCWML013	-0.22841
MRI_FCWML014	0.021611
MRI_FCWML015	0.46318
MRI_FCWML016	NaN
MRI_FCWML017	0.20287
MRI_FCWML018	0.60609
MRI_FCWML020	0.26956
MRI_FCWML022	0.53588
MRI_FCWML023	0.11845
MRI_FCWML025	NaN
MRI_FCWML026	0.41813
MRI_FCWML027	0.60703
MRI_FCWML028	0.4671
MRI_FCWML029	0.40289
MRI_FCWML030	0.34992
MRI_FCWML031	0.25174
MRI_FCWML032	0.3687
MRI_FCWML033	0.32428
MRI_FCWML035	0.12029
MRI_FCWML036	0.36741
MRI_FCWML037	0.18287
MRI_FCWML038	0.14397
MRI_FCWML040	0.07004
MRI_FCWML041	0.38972
MRI_FCWML042	0.12072
MRI_FCWML043	NaN
MRI_FCWML046	0.18264
MRI_FCWML047	0.56131
MRI_FCWML048	0.11774
MRI_FCWML049	0.30038
MRI_FCWML051	0.60144
MRI_FCWML052	0.59141
MRI_FCWML053	0.33052
MRI_FCWML054	0.022918
MRI_FCWML055	NaN
MRI_FCWML056	0.24917
MRI_FCWML057	-0.13673
MRI_FCWML061	-0.039085
MRI_FCWML063	0.2405
MRI_FCWML064	-0.22723
MRI_FCWML104	0.65112
MRI_FCWML107	NaN
MRI_FCWML108	-0.13729
MRI_FCWML109	0.44821
MRI_FCWML119	NaN
MRI_FCWML121	0.31915
MRI_FCWML128	0.26198
MRI_FCWML129	0.043805
MRI_FCWML134	0.18545
MRI_FCWML150	0.078777
MRI_FCWML158	0.16587
MRI_FCWML159	0.028669
MRI_FCWML160	NaN
MRI_FCWML162	0.28325
MRI_FCWML205	0.32625
MRI_FCWML219	NaN
MRI_FCWML255	-0.39116
MRI_FCWML320	-0.21785
MRI_FCWML328	-0.017611
