# Supplementary material for: Pupil size reflects activation of subcortical ascending arousal system nuclei during rest
Source: eLife. 2023 Jun 27;12:e84822. doi: 10.7554/eLife.84822 (PMC10299825; doi:10.7554/eLife.84822)
Supplement: Figure 4—source data 2. [file elife-84822-fig4-data2.zip › Figure4_S1_SourceData/Fig4_S1A/con_stat_rsHRF_P2_ACC.csv]

subj	spmT_0001.nii
MRI_FCWML001	0.22505
MRI_FCWML002	0.18049
MRI_FCWML003	-0.32537
MRI_FCWML004	NaN
MRI_FCWML006	0.4317
MRI_FCWML007	0.055775
MRI_FCWML008	0.29031
MRI_FCWML009	-0.62535
MRI_FCWML010	-0.47446
MRI_FCWML011	0.27656
MRI_FCWML012	0.21386
MRI_FCWML013	0.18192
MRI_FCWML014	0.16169
MRI_FCWML015	0.2505
MRI_FCWML016	NaN
MRI_FCWML017	0.042157
MRI_FCWML018	0.27096
MRI_FCWML020	0.26867
MRI_FCWML022	-0.039903
MRI_FCWML023	0.1823
MRI_FCWML025	NaN
MRI_FCWML026	0.041237
MRI_FCWML027	0.067548
MRI_FCWML028	0.7006
MRI_FCWML029	0.35575
MRI_FCWML030	0.044912
MRI_FCWML031	0.4383
MRI_FCWML032	0.33177
MRI_FCWML033	0.59867
MRI_FCWML035	-0.047085
MRI_FCWML036	0.50999
MRI_FCWML037	0.29015
MRI_FCWML038	-0.14511
MRI_FCWML040	0.2796
MRI_FCWML041	0.0070578
MRI_FCWML042	0.35475
MRI_FCWML043	NaN
MRI_FCWML046	0.22935
MRI_FCWML047	0.5458
MRI_FCWML048	0.2824
MRI_FCWML049	0.4827
MRI_FCWML051	0.21109
MRI_FCWML052	-0.095902
MRI_FCWML053	0.31332
MRI_FCWML054	0.036448
MRI_FCWML055	NaN
MRI_FCWML056	0.17834
MRI_FCWML057	0.53682
MRI_FCWML061	0.40267
MRI_FCWML063	-0.085981
MRI_FCWML064	-0.26473
MRI_FCWML104	0.49811
MRI_FCWML107	NaN
MRI_FCWML108	0.034001
MRI_FCWML109	0.46464
MRI_FCWML119	NaN
MRI_FCWML121	0.4307
MRI_FCWML128	-0.01919
MRI_FCWML129	0.1189
MRI_FCWML134	0.28017
MRI_FCWML150	0.26681
MRI_FCWML158	0.21053
MRI_FCWML159	0.1868
MRI_FCWML160	NaN
MRI_FCWML162	0.45557
MRI_FCWML205	0.066929
MRI_FCWML219	NaN
MRI_FCWML255	0.024464
MRI_FCWML320	-0.33879
MRI_FCWML328	0.35946
