# Supplementary material for: Pupil size reflects activation of subcortical ascending arousal system nuclei during rest
Source: eLife. 2023 Jun 27;12:e84822. doi: 10.7554/eLife.84822 (PMC10299825; doi:10.7554/eLife.84822)
Supplement: Figure 4—source data 2. [file elife-84822-fig4-data2.zip › Figure4_S1_SourceData/Fig4_S1A/con_stat_rsHRF_P2_BF.csv]

subj	spmT_0001.nii
MRI_FCWML001	0.44729
MRI_FCWML002	0.083645
MRI_FCWML003	-0.42118
MRI_FCWML004	NaN
MRI_FCWML006	0.52745
MRI_FCWML007	0.18457
MRI_FCWML008	-0.10294
MRI_FCWML009	-0.4218
MRI_FCWML010	-0.28307
MRI_FCWML011	0.17916
MRI_FCWML012	-0.49093
MRI_FCWML013	-0.028412
MRI_FCWML014	0.35248
MRI_FCWML015	0.46197
MRI_FCWML016	NaN
MRI_FCWML017	-0.16481
MRI_FCWML018	0.62724
MRI_FCWML020	0.25599
MRI_FCWML022	0.38321
MRI_FCWML023	-0.5761
MRI_FCWML025	NaN
MRI_FCWML026	0.27499
MRI_FCWML027	0.54459
MRI_FCWML028	0.47582
MRI_FCWML029	0.85143
MRI_FCWML030	0.63334
MRI_FCWML031	0.52948
MRI_FCWML032	0.40801
MRI_FCWML033	0.36086
MRI_FCWML035	-0.23248
MRI_FCWML036	0.24147
MRI_FCWML037	0.35443
MRI_FCWML038	0.17906
MRI_FCWML040	0.27339
MRI_FCWML041	-0.064723
MRI_FCWML042	-0.26765
MRI_FCWML043	NaN
MRI_FCWML046	0.078772
MRI_FCWML047	0.79329
MRI_FCWML048	0.8302
MRI_FCWML049	0.66042
MRI_FCWML051	-0.38051
MRI_FCWML052	-0.20935
MRI_FCWML053	-0.027494
MRI_FCWML054	-0.049201
MRI_FCWML055	NaN
MRI_FCWML056	0.13913
MRI_FCWML057	0.15193
MRI_FCWML061	0.15263
MRI_FCWML063	-0.39264
MRI_FCWML064	-0.25528
MRI_FCWML104	0.75813
MRI_FCWML107	NaN
MRI_FCWML108	0.17695
MRI_FCWML109	1.0717
MRI_FCWML119	NaN
MRI_FCWML121	0.37961
MRI_FCWML128	0.61722
MRI_FCWML129	0.090061
MRI_FCWML134	-0.014384
MRI_FCWML150	0.62173
MRI_FCWML158	-0.12756
MRI_FCWML159	-0.7717
MRI_FCWML160	NaN
MRI_FCWML162	0.31173
MRI_FCWML205	-0.027887
MRI_FCWML219	NaN
MRI_FCWML255	-0.14437
MRI_FCWML320	-0.22728
MRI_FCWML328	0.61268
