# Supplementary material for: Pupil size reflects activation of subcortical ascending arousal system nuclei during rest
Source: eLife. 2023 Jun 27;12:e84822. doi: 10.7554/eLife.84822 (PMC10299825; doi:10.7554/eLife.84822)
Supplement: Figure 4—source data 2. [file elife-84822-fig4-data2.zip › Figure4_S1_SourceData/Fig4_S1A/con_stat_rsHRF_P2_DR.csv]

subj	spmT_0001.nii
MRI_FCWML001	0.1098
MRI_FCWML002	-0.23726
MRI_FCWML003	-0.28839
MRI_FCWML004	NaN
MRI_FCWML006	0.20184
MRI_FCWML007	0.30642
MRI_FCWML008	0.079143
MRI_FCWML009	0.69878
MRI_FCWML010	0.18947
MRI_FCWML011	-0.039207
MRI_FCWML012	0.24237
MRI_FCWML013	0.038299
MRI_FCWML014	-1.079
MRI_FCWML015	0.49012
MRI_FCWML016	NaN
MRI_FCWML017	0.18035
MRI_FCWML018	-0.4633
MRI_FCWML020	0.39171
MRI_FCWML022	-0.26984
MRI_FCWML023	0.15197
MRI_FCWML025	NaN
MRI_FCWML026	0.21656
MRI_FCWML027	1.1649
MRI_FCWML028	0.96799
MRI_FCWML029	0.48926
MRI_FCWML030	-0.43152
MRI_FCWML031	-0.14603
MRI_FCWML032	-0.025586
MRI_FCWML033	0.47151
MRI_FCWML035	0.16292
MRI_FCWML036	-0.094077
MRI_FCWML037	0.93899
MRI_FCWML038	-0.30226
MRI_FCWML040	0.37766
MRI_FCWML041	0.41986
MRI_FCWML042	0.10461
MRI_FCWML043	NaN
MRI_FCWML046	-0.36544
MRI_FCWML047	0.67186
MRI_FCWML048	0.085461
MRI_FCWML049	-0.17861
MRI_FCWML051	0.16797
MRI_FCWML052	0.22148
MRI_FCWML053	0.28322
MRI_FCWML054	-0.17628
MRI_FCWML055	NaN
MRI_FCWML056	-0.37487
MRI_FCWML057	0.22225
MRI_FCWML061	-0.040715
MRI_FCWML063	0.0019112
MRI_FCWML064	-0.74336
MRI_FCWML104	1.9333
MRI_FCWML107	NaN
MRI_FCWML108	0.33366
MRI_FCWML109	0.4212
MRI_FCWML119	NaN
MRI_FCWML121	-0.45333
MRI_FCWML128	0.1751
MRI_FCWML129	-0.2739
MRI_FCWML134	0.48836
MRI_FCWML150	-0.13505
MRI_FCWML158	0.73469
MRI_FCWML159	0.27178
MRI_FCWML160	NaN
MRI_FCWML162	0.1019
MRI_FCWML205	0.64086
MRI_FCWML219	NaN
MRI_FCWML255	-0.030594
MRI_FCWML320	-0.46497
MRI_FCWML328	-0.66716
