# Supplementary material for: Pupil size reflects activation of subcortical ascending arousal system nuclei during rest
Source: eLife. 2023 Jun 27;12:e84822. doi: 10.7554/eLife.84822 (PMC10299825; doi:10.7554/eLife.84822)
Supplement: Figure 4—source data 2. [file elife-84822-fig4-data2.zip › Figure4_S1_SourceData/Fig4_S1A/con_stat_rsHRF_P2_LC.csv]

subj	spmT_0001.nii
MRI_FCWML001	-0.20471
MRI_FCWML002	0.32256
MRI_FCWML003	0.59211
MRI_FCWML004	NaN
MRI_FCWML006	0.48338
MRI_FCWML007	0.63298
MRI_FCWML008	-0.2379
MRI_FCWML009	0.34945
MRI_FCWML010	0.17587
MRI_FCWML011	0.59086
MRI_FCWML012	0.86628
MRI_FCWML013	-0.28095
MRI_FCWML014	0.15071
MRI_FCWML015	-0.090069
MRI_FCWML016	NaN
MRI_FCWML017	0.41186
MRI_FCWML018	0.042281
MRI_FCWML020	-0.79683
MRI_FCWML022	0.26969
MRI_FCWML023	-0.53617
MRI_FCWML025	NaN
MRI_FCWML026	-0.16504
MRI_FCWML027	0.28986
MRI_FCWML028	0.65992
MRI_FCWML029	0.48502
MRI_FCWML030	0.1065
MRI_FCWML031	0.08412
MRI_FCWML032	0.52629
MRI_FCWML033	0.25393
MRI_FCWML035	0.47449
MRI_FCWML036	0.53957
MRI_FCWML037	1.9387
MRI_FCWML038	-0.46537
MRI_FCWML040	-0.90035
MRI_FCWML041	0.87054
MRI_FCWML042	-0.01168
MRI_FCWML043	NaN
MRI_FCWML046	0.49732
MRI_FCWML047	0.64123
MRI_FCWML048	0.40727
MRI_FCWML049	0.59461
MRI_FCWML051	0.16592
MRI_FCWML052	-0.32505
MRI_FCWML053	0.095739
MRI_FCWML054	-0.3437
MRI_FCWML055	NaN
MRI_FCWML056	0.18003
MRI_FCWML057	0.24326
MRI_FCWML061	0.078557
MRI_FCWML063	1.1712
MRI_FCWML064	1.4677
MRI_FCWML104	0.85838
MRI_FCWML107	NaN
MRI_FCWML108	-0.91016
MRI_FCWML109	0.24026
MRI_FCWML119	NaN
MRI_FCWML121	0.26865
MRI_FCWML128	-2.2393
MRI_FCWML129	-0.033064
MRI_FCWML134	0.27029
MRI_FCWML150	0.80217
MRI_FCWML158	0.64863
MRI_FCWML159	-1.3278
MRI_FCWML160	NaN
MRI_FCWML162	0.83251
MRI_FCWML205	-0.41325
MRI_FCWML219	NaN
MRI_FCWML255	-0.41833
MRI_FCWML320	1.0353
MRI_FCWML328	-0.64867
