# Supplementary material for: Pupil size reflects activation of subcortical ascending arousal system nuclei during rest
Source: eLife. 2023 Jun 27;12:e84822. doi: 10.7554/eLife.84822 (PMC10299825; doi:10.7554/eLife.84822)
Supplement: Figure 4—source data 2. [file elife-84822-fig4-data2.zip › Figure4_S1_SourceData/Fig4_S1A/con_stat_rsHRF_P2_MR.csv]

subj	spmT_0001.nii
MRI_FCWML001	0.46558
MRI_FCWML002	0.13799
MRI_FCWML003	-0.21704
MRI_FCWML004	NaN
MRI_FCWML006	0.71721
MRI_FCWML007	0.34482
MRI_FCWML008	-0.24113
MRI_FCWML009	-0.13262
MRI_FCWML010	-0.28806
MRI_FCWML011	0.93893
MRI_FCWML012	-0.15896
MRI_FCWML013	-0.5997
MRI_FCWML014	0.086817
MRI_FCWML015	0.35548
MRI_FCWML016	NaN
MRI_FCWML017	-0.3823
MRI_FCWML018	0.20023
MRI_FCWML020	-0.37095
MRI_FCWML022	0.021892
MRI_FCWML023	0.48143
MRI_FCWML025	NaN
MRI_FCWML026	0.5022
MRI_FCWML027	0.10734
MRI_FCWML028	0.35597
MRI_FCWML029	0.56454
MRI_FCWML030	0.0052852
MRI_FCWML031	-0.46002
MRI_FCWML032	0.24858
MRI_FCWML033	0.59604
MRI_FCWML035	0.018466
MRI_FCWML036	0.80252
MRI_FCWML037	0.44128
MRI_FCWML038	-0.30781
MRI_FCWML040	-0.006962
MRI_FCWML041	-0.0045336
MRI_FCWML042	0.42729
MRI_FCWML043	NaN
MRI_FCWML046	0.19789
MRI_FCWML047	0.19417
MRI_FCWML048	0.3355
MRI_FCWML049	0.25337
MRI_FCWML051	0.18452
MRI_FCWML052	-0.31818
MRI_FCWML053	0.22848
MRI_FCWML054	0.12022
MRI_FCWML055	NaN
MRI_FCWML056	0.5521
MRI_FCWML057	0.17027
MRI_FCWML061	0.18437
MRI_FCWML063	-0.46465
MRI_FCWML064	-0.6286
MRI_FCWML104	1.1278
MRI_FCWML107	NaN
MRI_FCWML108	0.1511
MRI_FCWML109	0.3665
MRI_FCWML119	NaN
MRI_FCWML121	0.45162
MRI_FCWML128	0.093834
MRI_FCWML129	0.88108
MRI_FCWML134	-0.05484
MRI_FCWML150	0.47571
MRI_FCWML158	0.040551
MRI_FCWML159	0.23801
MRI_FCWML160	NaN
MRI_FCWML162	0.11334
MRI_FCWML205	-1.011
MRI_FCWML219	NaN
MRI_FCWML255	-0.8409
MRI_FCWML320	-0.15289
MRI_FCWML328	-0.89698
