# Supplementary material for: Pupil size reflects activation of subcortical ascending arousal system nuclei during rest
Source: eLife. 2023 Jun 27;12:e84822. doi: 10.7554/eLife.84822 (PMC10299825; doi:10.7554/eLife.84822)
Supplement: Figure 4—source data 2. [file elife-84822-fig4-data2.zip › Figure4_S1_SourceData/Fig4_S1A/con_stat_rsHRF_P2_OCC.csv]

subj	spmT_0001.nii
MRI_FCWML001	-0.60463
MRI_FCWML002	0.54206
MRI_FCWML003	-0.24135
MRI_FCWML004	NaN
MRI_FCWML006	0.5461
MRI_FCWML007	0.6683
MRI_FCWML008	-0.91643
MRI_FCWML009	-0.60461
MRI_FCWML010	0.24697
MRI_FCWML011	0.15746
MRI_FCWML012	-0.69756
MRI_FCWML013	0.27652
MRI_FCWML014	-0.65853
MRI_FCWML015	0.97753
MRI_FCWML016	NaN
MRI_FCWML017	-0.01748
MRI_FCWML018	-0.29821
MRI_FCWML020	-0.53988
MRI_FCWML022	-0.17517
MRI_FCWML023	0.019831
MRI_FCWML025	NaN
MRI_FCWML026	-0.63947
MRI_FCWML027	0.035935
MRI_FCWML028	0.027457
MRI_FCWML029	0.33664
MRI_FCWML030	-0.88972
MRI_FCWML031	0.093626
MRI_FCWML032	0.33871
MRI_FCWML033	0.83158
MRI_FCWML035	-0.99623
MRI_FCWML036	0.58897
MRI_FCWML037	0.2109
MRI_FCWML038	-0.245
MRI_FCWML040	-0.039943
MRI_FCWML041	0.76149
MRI_FCWML042	0.10631
MRI_FCWML043	NaN
MRI_FCWML046	0.78879
MRI_FCWML047	0.29527
MRI_FCWML048	-0.092981
MRI_FCWML049	-0.11619
MRI_FCWML051	0.15764
MRI_FCWML052	0.14546
MRI_FCWML053	-0.047241
MRI_FCWML054	-0.67301
MRI_FCWML055	NaN
MRI_FCWML056	-0.94102
MRI_FCWML057	-0.12709
MRI_FCWML061	0.33278
MRI_FCWML063	-0.6873
MRI_FCWML064	0.054891
MRI_FCWML104	0.084737
MRI_FCWML107	NaN
MRI_FCWML108	-0.54077
MRI_FCWML109	-0.22838
MRI_FCWML119	NaN
MRI_FCWML121	-0.2037
MRI_FCWML128	-0.56867
MRI_FCWML129	-0.49254
MRI_FCWML134	0.68443
MRI_FCWML150	0.27675
MRI_FCWML158	0.77238
MRI_FCWML159	0.60293
MRI_FCWML160	NaN
MRI_FCWML162	0.5279
MRI_FCWML205	-0.38931
MRI_FCWML219	NaN
MRI_FCWML255	0.048472
MRI_FCWML320	0.55532
MRI_FCWML328	0.23955
