# Supplementary material for: Pupil size reflects activation of subcortical ascending arousal system nuclei during rest
Source: eLife. 2023 Jun 27;12:e84822. doi: 10.7554/eLife.84822 (PMC10299825; doi:10.7554/eLife.84822)
Supplement: Figure 4—source data 2. [file elife-84822-fig4-data2.zip › Figure4_S1_SourceData/Fig4_S1A/con_stat_rsHRF_P2_PONS.csv]

subj	spmT_0001.nii
MRI_FCWML001	0.62091
MRI_FCWML002	0.65173
MRI_FCWML003	0.07949
MRI_FCWML004	NaN
MRI_FCWML006	-0.10289
MRI_FCWML007	-0.27831
MRI_FCWML008	-0.1455
MRI_FCWML009	-0.17367
MRI_FCWML010	0.38506
MRI_FCWML011	0.2728
MRI_FCWML012	0.2912
MRI_FCWML013	0.44796
MRI_FCWML014	0.26199
MRI_FCWML015	0.42073
MRI_FCWML016	NaN
MRI_FCWML017	0.67869
MRI_FCWML018	0.31621
MRI_FCWML020	0.32478
MRI_FCWML022	0.025417
MRI_FCWML023	0.10098
MRI_FCWML025	NaN
MRI_FCWML026	0.029121
MRI_FCWML027	-0.64081
MRI_FCWML028	0.16823
MRI_FCWML029	0.47966
MRI_FCWML030	0.40387
MRI_FCWML031	0.055026
MRI_FCWML032	0.19653
MRI_FCWML033	-0.34912
MRI_FCWML035	0.094373
MRI_FCWML036	0.10454
MRI_FCWML037	-0.27519
MRI_FCWML038	-0.27386
MRI_FCWML040	-0.33506
MRI_FCWML041	0.31051
MRI_FCWML042	-0.074079
MRI_FCWML043	NaN
MRI_FCWML046	0.56981
MRI_FCWML047	0.52183
MRI_FCWML048	-0.26419
MRI_FCWML049	0.16902
MRI_FCWML051	-0.38208
MRI_FCWML052	0.17651
MRI_FCWML053	0.2927
MRI_FCWML054	0.046875
MRI_FCWML055	NaN
MRI_FCWML056	0.70618
MRI_FCWML057	0.42094
MRI_FCWML061	-0.032688
MRI_FCWML063	0.30597
MRI_FCWML064	-0.65248
MRI_FCWML104	0.33873
MRI_FCWML107	NaN
MRI_FCWML108	-0.015518
MRI_FCWML109	0.69966
MRI_FCWML119	NaN
MRI_FCWML121	0.010793
MRI_FCWML128	-0.32802
MRI_FCWML129	0.14731
MRI_FCWML134	0.40577
MRI_FCWML150	0.17093
MRI_FCWML158	0.10073
MRI_FCWML159	0.55769
MRI_FCWML160	NaN
MRI_FCWML162	-0.60251
MRI_FCWML205	-0.9401
MRI_FCWML219	NaN
MRI_FCWML255	0.56341
MRI_FCWML320	-0.86577
MRI_FCWML328	-0.4287
