# Supplementary material for: Pupil size reflects activation of subcortical ascending arousal system nuclei during rest
Source: eLife. 2023 Jun 27;12:e84822. doi: 10.7554/eLife.84822 (PMC10299825; doi:10.7554/eLife.84822)
Supplement: Figure 4—source data 2. [file elife-84822-fig4-data2.zip › Figure4_S1_SourceData/Fig4_S1A/con_stat_rsHRF_P2_SN.csv]

subj	spmT_0001.nii
MRI_FCWML001	-0.38099
MRI_FCWML002	0.12094
MRI_FCWML003	0.016871
MRI_FCWML004	NaN
MRI_FCWML006	0.13678
MRI_FCWML007	-0.20294
MRI_FCWML008	0.0099938
MRI_FCWML009	-0.2091
MRI_FCWML010	0.040008
MRI_FCWML011	0.18706
MRI_FCWML012	-0.04213
MRI_FCWML013	-0.17014
MRI_FCWML014	0.36836
MRI_FCWML015	0.29457
MRI_FCWML016	NaN
MRI_FCWML017	0.23071
MRI_FCWML018	0.086274
MRI_FCWML020	-0.016693
MRI_FCWML022	-0.041428
MRI_FCWML023	0.04681
MRI_FCWML025	NaN
MRI_FCWML026	-0.052588
MRI_FCWML027	-0.1074
MRI_FCWML028	0.57407
MRI_FCWML029	0.16143
MRI_FCWML030	0.1296
MRI_FCWML031	0.21697
MRI_FCWML032	0.21099
MRI_FCWML033	0.35915
MRI_FCWML035	-0.11776
MRI_FCWML036	0.13418
MRI_FCWML037	0.31311
MRI_FCWML038	-0.12792
MRI_FCWML040	0.36269
MRI_FCWML041	0.055057
MRI_FCWML042	-0.051932
MRI_FCWML043	NaN
MRI_FCWML046	-0.14894
MRI_FCWML047	0.24466
MRI_FCWML048	0.17641
MRI_FCWML049	0.21867
MRI_FCWML051	0.1087
MRI_FCWML052	0.015027
MRI_FCWML053	-0.17137
MRI_FCWML054	0.36431
MRI_FCWML055	NaN
MRI_FCWML056	-0.056832
MRI_FCWML057	-0.022101
MRI_FCWML061	0.12588
MRI_FCWML063	-0.010604
MRI_FCWML064	-0.036551
MRI_FCWML104	0.80341
MRI_FCWML107	NaN
MRI_FCWML108	-0.11479
MRI_FCWML109	0.4043
MRI_FCWML119	NaN
MRI_FCWML121	0.21379
MRI_FCWML128	0.20927
MRI_FCWML129	0.14453
MRI_FCWML134	-0.022202
MRI_FCWML150	0.074866
MRI_FCWML158	0.39577
MRI_FCWML159	0.3827
MRI_FCWML160	NaN
MRI_FCWML162	0.15697
MRI_FCWML205	-0.076022
MRI_FCWML219	NaN
MRI_FCWML255	-0.067557
MRI_FCWML320	0.32418
MRI_FCWML328	0.24749
