# Supplementary material for: Pupil size reflects activation of subcortical ascending arousal system nuclei during rest
Source: eLife. 2023 Jun 27;12:e84822. doi: 10.7554/eLife.84822 (PMC10299825; doi:10.7554/eLife.84822)
Supplement: Figure 4—source data 2. [file elife-84822-fig4-data2.zip › Figure4_S1_SourceData/Fig4_S1A/con_stat_rsHRF_P2_VTA.csv]

subj	spmT_0001.nii
MRI_FCWML001	0.060931
MRI_FCWML002	0.43001
MRI_FCWML003	0.12182
MRI_FCWML004	NaN
MRI_FCWML006	0.20167
MRI_FCWML007	0.083475
MRI_FCWML008	0.053679
MRI_FCWML009	-0.60362
MRI_FCWML010	-0.005009
MRI_FCWML011	-0.074523
MRI_FCWML012	0.13602
MRI_FCWML013	0.094187
MRI_FCWML014	0.27917
MRI_FCWML015	0.21407
MRI_FCWML016	NaN
MRI_FCWML017	0.21069
MRI_FCWML018	0.12002
MRI_FCWML020	0.15463
MRI_FCWML022	-0.020148
MRI_FCWML023	-0.58755
MRI_FCWML025	NaN
MRI_FCWML026	-0.11929
MRI_FCWML027	-0.095373
MRI_FCWML028	0.30636
MRI_FCWML029	0.28571
MRI_FCWML030	0.01819
MRI_FCWML031	0.34271
MRI_FCWML032	-0.17747
MRI_FCWML033	0.23826
MRI_FCWML035	-0.33085
MRI_FCWML036	0.4432
MRI_FCWML037	0.24718
MRI_FCWML038	0.055716
MRI_FCWML040	0.23316
MRI_FCWML041	0.2701
MRI_FCWML042	-0.24481
MRI_FCWML043	NaN
MRI_FCWML046	0.39233
MRI_FCWML047	0.16246
MRI_FCWML048	0.28598
MRI_FCWML049	0.49666
MRI_FCWML051	0.44616
MRI_FCWML052	0.049485
MRI_FCWML053	-0.032473
MRI_FCWML054	0.21437
MRI_FCWML055	NaN
MRI_FCWML056	-0.17667
MRI_FCWML057	-0.0036873
MRI_FCWML061	0.1818
MRI_FCWML063	0.0065384
MRI_FCWML064	0.15121
MRI_FCWML104	0.87497
MRI_FCWML107	NaN
MRI_FCWML108	0.28456
MRI_FCWML109	0.7628
MRI_FCWML119	NaN
MRI_FCWML121	0.21693
MRI_FCWML128	-0.3779
MRI_FCWML129	0.075967
MRI_FCWML134	0.10105
MRI_FCWML150	0.28855
MRI_FCWML158	-0.021825
MRI_FCWML159	-0.14305
MRI_FCWML160	NaN
MRI_FCWML162	0.62941
MRI_FCWML205	-0.19719
MRI_FCWML219	NaN
MRI_FCWML255	-0.042741
MRI_FCWML320	-0.30084
MRI_FCWML328	-0.0060426
