# Supplementary material for: Pupil size reflects activation of subcortical ascending arousal system nuclei during rest
Source: eLife. 2023 Jun 27;12:e84822. doi: 10.7554/eLife.84822 (PMC10299825; doi:10.7554/eLife.84822)
Supplement: Figure 4—source data 2. [file elife-84822-fig4-data2.zip › Figure4_S1_SourceData/Fig4_S1A/con_stat_rsHRF_P3_ACC.csv]

subj	spmT_0001.nii
MRI_FCWML001	0.1881
MRI_FCWML002	0.17786
MRI_FCWML003	-0.30505
MRI_FCWML004	NaN
MRI_FCWML006	0.33558
MRI_FCWML007	0.049632
MRI_FCWML008	0.2691
MRI_FCWML009	-0.57868
MRI_FCWML010	-0.42632
MRI_FCWML011	0.22064
MRI_FCWML012	0.16482
MRI_FCWML013	0.1463
MRI_FCWML014	0.12518
MRI_FCWML015	0.23079
MRI_FCWML016	NaN
MRI_FCWML017	0.096447
MRI_FCWML018	0.13268
MRI_FCWML020	0.24235
MRI_FCWML022	-0.11142
MRI_FCWML023	0.17976
MRI_FCWML025	NaN
MRI_FCWML026	0.11126
MRI_FCWML027	0.074689
MRI_FCWML028	0.6785
MRI_FCWML029	0.3484
MRI_FCWML030	0.019433
MRI_FCWML031	0.30226
MRI_FCWML032	0.22931
MRI_FCWML033	0.59073
MRI_FCWML035	-0.06185
MRI_FCWML036	0.52888
MRI_FCWML037	0.22318
MRI_FCWML038	-0.16309
MRI_FCWML040	0.22603
MRI_FCWML041	-0.039521
MRI_FCWML042	0.39088
MRI_FCWML043	NaN
MRI_FCWML046	0.26999
MRI_FCWML047	0.41841
MRI_FCWML048	0.068335
MRI_FCWML049	0.36118
MRI_FCWML051	0.20975
MRI_FCWML052	-0.19246
MRI_FCWML053	0.39357
MRI_FCWML054	0.048829
MRI_FCWML055	NaN
MRI_FCWML056	0.24824
MRI_FCWML057	0.57448
MRI_FCWML061	0.38819
MRI_FCWML063	-0.078416
MRI_FCWML064	0.029149
MRI_FCWML104	0.42954
MRI_FCWML107	NaN
MRI_FCWML108	-0.067266
MRI_FCWML109	0.5258
MRI_FCWML119	NaN
MRI_FCWML121	0.45098
MRI_FCWML128	0.049846
MRI_FCWML129	0.15219
MRI_FCWML134	0.25474
MRI_FCWML150	0.25145
MRI_FCWML158	0.089987
MRI_FCWML159	0.35696
MRI_FCWML160	NaN
MRI_FCWML162	0.47171
MRI_FCWML205	0.067679
MRI_FCWML219	NaN
MRI_FCWML255	0.08985
MRI_FCWML320	-0.36526
MRI_FCWML328	0.31104
