# Supplementary material for: Pupil size reflects activation of subcortical ascending arousal system nuclei during rest
Source: eLife. 2023 Jun 27;12:e84822. doi: 10.7554/eLife.84822 (PMC10299825; doi:10.7554/eLife.84822)
Supplement: Figure 4—source data 2. [file elife-84822-fig4-data2.zip › Figure4_S1_SourceData/Fig4_S1A/con_stat_rsHRF_P3_BF.csv]

subj	spmT_0001.nii
MRI_FCWML001	0.44553
MRI_FCWML002	0.11846
MRI_FCWML003	-0.55941
MRI_FCWML004	NaN
MRI_FCWML006	0.4342
MRI_FCWML007	0.071711
MRI_FCWML008	-0.028794
MRI_FCWML009	-0.19951
MRI_FCWML010	-0.23133
MRI_FCWML011	0.1133
MRI_FCWML012	-0.38382
MRI_FCWML013	-0.00092998
MRI_FCWML014	0.18714
MRI_FCWML015	0.37853
MRI_FCWML016	NaN
MRI_FCWML017	-0.11559
MRI_FCWML018	0.74385
MRI_FCWML020	0.47531
MRI_FCWML022	0.42793
MRI_FCWML023	-0.57577
MRI_FCWML025	NaN
MRI_FCWML026	0.28531
MRI_FCWML027	0.52719
MRI_FCWML028	0.48558
MRI_FCWML029	0.79802
MRI_FCWML030	0.58498
MRI_FCWML031	0.4227
MRI_FCWML032	0.17425
MRI_FCWML033	0.47233
MRI_FCWML035	-0.18963
MRI_FCWML036	0.23733
MRI_FCWML037	0.34173
MRI_FCWML038	0.13658
MRI_FCWML040	0.32042
MRI_FCWML041	-0.25366
MRI_FCWML042	-0.21421
MRI_FCWML043	NaN
MRI_FCWML046	0.079055
MRI_FCWML047	0.79191
MRI_FCWML048	0.46311
MRI_FCWML049	0.44163
MRI_FCWML051	-0.45579
MRI_FCWML052	-0.29485
MRI_FCWML053	0.1963
MRI_FCWML054	-0.10712
MRI_FCWML055	NaN
MRI_FCWML056	0.25671
MRI_FCWML057	0.21011
MRI_FCWML061	0.13568
MRI_FCWML063	-0.35106
MRI_FCWML064	-0.32828
MRI_FCWML104	0.69948
MRI_FCWML107	NaN
MRI_FCWML108	0.22774
MRI_FCWML109	1.1442
MRI_FCWML119	NaN
MRI_FCWML121	0.42983
MRI_FCWML128	0.61267
MRI_FCWML129	0.032285
MRI_FCWML134	-0.092231
MRI_FCWML150	0.6782
MRI_FCWML158	-0.13353
MRI_FCWML159	-0.7297
MRI_FCWML160	NaN
MRI_FCWML162	0.21166
MRI_FCWML205	-0.014325
MRI_FCWML219	NaN
MRI_FCWML255	0.067166
MRI_FCWML320	-0.20899
MRI_FCWML328	0.5864
