# Supplementary material for: Pupil size reflects activation of subcortical ascending arousal system nuclei during rest
Source: eLife. 2023 Jun 27;12:e84822. doi: 10.7554/eLife.84822 (PMC10299825; doi:10.7554/eLife.84822)
Supplement: Figure 4—source data 2. [file elife-84822-fig4-data2.zip › Figure4_S1_SourceData/Fig4_S1A/con_stat_rsHRF_P3_DR.csv]

subj	spmT_0001.nii
MRI_FCWML001	0.095039
MRI_FCWML002	-0.17713
MRI_FCWML003	-0.22031
MRI_FCWML004	NaN
MRI_FCWML006	0.20973
MRI_FCWML007	0.29778
MRI_FCWML008	-0.081694
MRI_FCWML009	0.91785
MRI_FCWML010	0.186
MRI_FCWML011	0.1999
MRI_FCWML012	0.13846
MRI_FCWML013	0.0039821
MRI_FCWML014	-1.1017
MRI_FCWML015	0.4375
MRI_FCWML016	NaN
MRI_FCWML017	0.23391
MRI_FCWML018	-0.41696
MRI_FCWML020	0.20884
MRI_FCWML022	-0.10865
MRI_FCWML023	0.091923
MRI_FCWML025	NaN
MRI_FCWML026	0.44652
MRI_FCWML027	1.0384
MRI_FCWML028	0.88896
MRI_FCWML029	0.45452
MRI_FCWML030	-0.30118
MRI_FCWML031	-0.14383
MRI_FCWML032	-0.089612
MRI_FCWML033	0.39653
MRI_FCWML035	0.2636
MRI_FCWML036	-0.1003
MRI_FCWML037	0.86302
MRI_FCWML038	-0.2817
MRI_FCWML040	0.43073
MRI_FCWML041	0.24675
MRI_FCWML042	0.030828
MRI_FCWML043	NaN
MRI_FCWML046	-0.31512
MRI_FCWML047	0.68295
MRI_FCWML048	-0.025551
MRI_FCWML049	-0.079118
MRI_FCWML051	0.079536
MRI_FCWML052	0.23497
MRI_FCWML053	0.21829
MRI_FCWML054	-0.10653
MRI_FCWML055	NaN
MRI_FCWML056	-0.40383
MRI_FCWML057	0.3691
MRI_FCWML061	-0.060558
MRI_FCWML063	0.087916
MRI_FCWML064	-0.36421
MRI_FCWML104	1.9001
MRI_FCWML107	NaN
MRI_FCWML108	0.27866
MRI_FCWML109	0.41744
MRI_FCWML119	NaN
MRI_FCWML121	-0.43012
MRI_FCWML128	0.098453
MRI_FCWML129	-0.2072
MRI_FCWML134	0.27185
MRI_FCWML150	-0.3617
MRI_FCWML158	0.4577
MRI_FCWML159	0.16361
MRI_FCWML160	NaN
MRI_FCWML162	-0.2404
MRI_FCWML205	0.59898
MRI_FCWML219	NaN
MRI_FCWML255	-0.031734
MRI_FCWML320	-0.52633
MRI_FCWML328	-0.67798
