# Supplementary material for: Pupil size reflects activation of subcortical ascending arousal system nuclei during rest
Source: eLife. 2023 Jun 27;12:e84822. doi: 10.7554/eLife.84822 (PMC10299825; doi:10.7554/eLife.84822)
Supplement: Figure 4—source data 2. [file elife-84822-fig4-data2.zip › Figure4_S1_SourceData/Fig4_S1A/con_stat_rsHRF_P3_LC.csv]

subj	spmT_0001.nii
MRI_FCWML001	-0.16286
MRI_FCWML002	0.056233
MRI_FCWML003	0.45583
MRI_FCWML004	NaN
MRI_FCWML006	0.44165
MRI_FCWML007	0.60724
MRI_FCWML008	-0.19078
MRI_FCWML009	0.42711
MRI_FCWML010	0.13464
MRI_FCWML011	0.69683
MRI_FCWML012	0.82739
MRI_FCWML013	-0.27876
MRI_FCWML014	0.11933
MRI_FCWML015	0.054534
MRI_FCWML016	NaN
MRI_FCWML017	0.16808
MRI_FCWML018	0.070925
MRI_FCWML020	-1.0906
MRI_FCWML022	0.34138
MRI_FCWML023	-0.60377
MRI_FCWML025	NaN
MRI_FCWML026	-0.092311
MRI_FCWML027	0.28808
MRI_FCWML028	0.96098
MRI_FCWML029	0.45201
MRI_FCWML030	0.052372
MRI_FCWML031	-0.19883
MRI_FCWML032	0.51801
MRI_FCWML033	0.12122
MRI_FCWML035	0.15689
MRI_FCWML036	0.25786
MRI_FCWML037	2.4058
MRI_FCWML038	-0.64696
MRI_FCWML040	-1.0357
MRI_FCWML041	0.77212
MRI_FCWML042	0.034481
MRI_FCWML043	NaN
MRI_FCWML046	0.42005
MRI_FCWML047	0.3205
MRI_FCWML048	0.47847
MRI_FCWML049	0.59114
MRI_FCWML051	0.21042
MRI_FCWML052	-0.62507
MRI_FCWML053	0.24848
MRI_FCWML054	-0.49548
MRI_FCWML055	NaN
MRI_FCWML056	-0.049369
MRI_FCWML057	0.24934
MRI_FCWML061	-0.13077
MRI_FCWML063	1.073
MRI_FCWML064	1.161
MRI_FCWML104	0.96734
MRI_FCWML107	NaN
MRI_FCWML108	-1.0165
MRI_FCWML109	0.064381
MRI_FCWML119	NaN
MRI_FCWML121	0.1909
MRI_FCWML128	-2.2612
MRI_FCWML129	-0.43779
MRI_FCWML134	0.1274
MRI_FCWML150	0.5464
MRI_FCWML158	0.61223
MRI_FCWML159	-1.2966
MRI_FCWML160	NaN
MRI_FCWML162	1.0246
MRI_FCWML205	-0.56958
MRI_FCWML219	NaN
MRI_FCWML255	-0.42967
MRI_FCWML320	1.1896
MRI_FCWML328	-0.49752
