# Supplementary material for: Pupil size reflects activation of subcortical ascending arousal system nuclei during rest
Source: eLife. 2023 Jun 27;12:e84822. doi: 10.7554/eLife.84822 (PMC10299825; doi:10.7554/eLife.84822)
Supplement: Figure 4—source data 2. [file elife-84822-fig4-data2.zip › Figure4_S1_SourceData/Fig4_S1A/con_stat_rsHRF_P3_MR.csv]

subj	spmT_0001.nii
MRI_FCWML001	0.56423
MRI_FCWML002	0.015788
MRI_FCWML003	-0.43308
MRI_FCWML004	NaN
MRI_FCWML006	0.64788
MRI_FCWML007	0.43437
MRI_FCWML008	-0.15017
MRI_FCWML009	0.11614
MRI_FCWML010	-0.12892
MRI_FCWML011	0.89302
MRI_FCWML012	-0.048857
MRI_FCWML013	-0.58833
MRI_FCWML014	0.093357
MRI_FCWML015	0.40594
MRI_FCWML016	NaN
MRI_FCWML017	-0.30205
MRI_FCWML018	0.292
MRI_FCWML020	-0.31039
MRI_FCWML022	-0.12377
MRI_FCWML023	0.35109
MRI_FCWML025	NaN
MRI_FCWML026	0.42478
MRI_FCWML027	0.14012
MRI_FCWML028	0.23305
MRI_FCWML029	0.46713
MRI_FCWML030	-0.052
MRI_FCWML031	-0.60476
MRI_FCWML032	0.31288
MRI_FCWML033	0.66774
MRI_FCWML035	0.09246
MRI_FCWML036	0.75216
MRI_FCWML037	0.46479
MRI_FCWML038	-0.2292
MRI_FCWML040	-0.022788
MRI_FCWML041	0.05041
MRI_FCWML042	0.21728
MRI_FCWML043	NaN
MRI_FCWML046	-0.016886
MRI_FCWML047	-0.058642
MRI_FCWML048	0.18748
MRI_FCWML049	0.37425
MRI_FCWML051	0.096028
MRI_FCWML052	-0.23443
MRI_FCWML053	0.42709
MRI_FCWML054	0.14774
MRI_FCWML055	NaN
MRI_FCWML056	0.62604
MRI_FCWML057	0.13811
MRI_FCWML061	0.020593
MRI_FCWML063	-0.13687
MRI_FCWML064	-0.53543
MRI_FCWML104	1.2386
MRI_FCWML107	NaN
MRI_FCWML108	-0.071084
MRI_FCWML109	0.37321
MRI_FCWML119	NaN
MRI_FCWML121	0.53301
MRI_FCWML128	0.092842
MRI_FCWML129	0.5146
MRI_FCWML134	0.0051964
MRI_FCWML150	0.32248
MRI_FCWML158	0.0083987
MRI_FCWML159	0.48475
MRI_FCWML160	NaN
MRI_FCWML162	0.19653
MRI_FCWML205	-0.99466
MRI_FCWML219	NaN
MRI_FCWML255	-0.74151
MRI_FCWML320	-0.10666
MRI_FCWML328	-0.96224
