# Supplementary material for: Pupil size reflects activation of subcortical ascending arousal system nuclei during rest
Source: eLife. 2023 Jun 27;12:e84822. doi: 10.7554/eLife.84822 (PMC10299825; doi:10.7554/eLife.84822)
Supplement: Figure 4—source data 2. [file elife-84822-fig4-data2.zip › Figure4_S1_SourceData/Fig4_S1A/con_stat_rsHRF_P3_OCC.csv]

subj	spmT_0001.nii
MRI_FCWML001	-0.59071
MRI_FCWML002	0.34275
MRI_FCWML003	-0.31385
MRI_FCWML004	NaN
MRI_FCWML006	0.31629
MRI_FCWML007	0.46712
MRI_FCWML008	-1.2441
MRI_FCWML009	-0.64683
MRI_FCWML010	0.24445
MRI_FCWML011	0.022104
MRI_FCWML012	-0.68142
MRI_FCWML013	0.29698
MRI_FCWML014	-0.84251
MRI_FCWML015	0.84426
MRI_FCWML016	NaN
MRI_FCWML017	-0.067769
MRI_FCWML018	-0.6214
MRI_FCWML020	-0.74742
MRI_FCWML022	-0.17375
MRI_FCWML023	-0.055664
MRI_FCWML025	NaN
MRI_FCWML026	-0.64125
MRI_FCWML027	0.046621
MRI_FCWML028	-0.16063
MRI_FCWML029	0.25536
MRI_FCWML030	-1.2008
MRI_FCWML031	-0.17275
MRI_FCWML032	0.02119
MRI_FCWML033	0.47926
MRI_FCWML035	-1.0071
MRI_FCWML036	0.52335
MRI_FCWML037	0.055963
MRI_FCWML038	-0.27706
MRI_FCWML040	-0.10363
MRI_FCWML041	0.40012
MRI_FCWML042	0.04498
MRI_FCWML043	NaN
MRI_FCWML046	0.80778
MRI_FCWML047	-0.02662
MRI_FCWML048	-0.27108
MRI_FCWML049	-0.091081
MRI_FCWML051	-0.060685
MRI_FCWML052	-0.029213
MRI_FCWML053	-0.037156
MRI_FCWML054	-0.6579
MRI_FCWML055	NaN
MRI_FCWML056	-0.82798
MRI_FCWML057	-0.16955
MRI_FCWML061	0.11158
MRI_FCWML063	-0.68508
MRI_FCWML064	0.20281
MRI_FCWML104	-0.20925
MRI_FCWML107	NaN
MRI_FCWML108	-0.61398
MRI_FCWML109	-0.46116
MRI_FCWML119	NaN
MRI_FCWML121	-0.21766
MRI_FCWML128	-0.54607
MRI_FCWML129	-0.79397
MRI_FCWML134	0.5745
MRI_FCWML150	0.2233
MRI_FCWML158	0.34777
MRI_FCWML159	0.47162
MRI_FCWML160	NaN
MRI_FCWML162	0.60197
MRI_FCWML205	-0.43135
MRI_FCWML219	NaN
MRI_FCWML255	0.10084
MRI_FCWML320	0.53446
MRI_FCWML328	0.10809
