# Supplementary material for: Pupil size reflects activation of subcortical ascending arousal system nuclei during rest
Source: eLife. 2023 Jun 27;12:e84822. doi: 10.7554/eLife.84822 (PMC10299825; doi:10.7554/eLife.84822)
Supplement: Figure 4—source data 2. [file elife-84822-fig4-data2.zip › Figure4_S1_SourceData/Fig4_S1A/con_stat_rsHRF_P3_PONS.csv]

subj	spmT_0001.nii
MRI_FCWML001	0.60116
MRI_FCWML002	0.7126
MRI_FCWML003	-0.0059187
MRI_FCWML004	NaN
MRI_FCWML006	-0.17339
MRI_FCWML007	-0.44261
MRI_FCWML008	-0.065025
MRI_FCWML009	-0.037532
MRI_FCWML010	0.50336
MRI_FCWML011	0.049859
MRI_FCWML012	0.15213
MRI_FCWML013	0.13896
MRI_FCWML014	0.25102
MRI_FCWML015	0.38199
MRI_FCWML016	NaN
MRI_FCWML017	0.71115
MRI_FCWML018	0.3934
MRI_FCWML020	0.40248
MRI_FCWML022	0.039253
MRI_FCWML023	-0.040377
MRI_FCWML025	NaN
MRI_FCWML026	0.0099855
MRI_FCWML027	-0.36414
MRI_FCWML028	-0.017372
MRI_FCWML029	0.66404
MRI_FCWML030	0.36284
MRI_FCWML031	-0.11099
MRI_FCWML032	0.048745
MRI_FCWML033	-0.31026
MRI_FCWML035	0.15992
MRI_FCWML036	0.29113
MRI_FCWML037	-0.17176
MRI_FCWML038	0.04107
MRI_FCWML040	-0.35807
MRI_FCWML041	0.45967
MRI_FCWML042	-0.17115
MRI_FCWML043	NaN
MRI_FCWML046	0.35916
MRI_FCWML047	0.54224
MRI_FCWML048	-0.27687
MRI_FCWML049	0.15662
MRI_FCWML051	-0.41013
MRI_FCWML052	0.13319
MRI_FCWML053	0.38382
MRI_FCWML054	0.045415
MRI_FCWML055	NaN
MRI_FCWML056	0.68161
MRI_FCWML057	0.16811
MRI_FCWML061	-0.11807
MRI_FCWML063	0.36313
MRI_FCWML064	-0.7171
MRI_FCWML104	0.33383
MRI_FCWML107	NaN
MRI_FCWML108	0.013655
MRI_FCWML109	0.74627
MRI_FCWML119	NaN
MRI_FCWML121	-0.087749
MRI_FCWML128	-0.33352
MRI_FCWML129	0.27673
MRI_FCWML134	0.33395
MRI_FCWML150	-0.11587
MRI_FCWML158	0.17499
MRI_FCWML159	0.79832
MRI_FCWML160	NaN
MRI_FCWML162	-0.15873
MRI_FCWML205	-0.98915
MRI_FCWML219	NaN
MRI_FCWML255	0.71361
MRI_FCWML320	-0.72058
MRI_FCWML328	-0.34086
