# Supplementary material for: Pupil size reflects activation of subcortical ascending arousal system nuclei during rest
Source: eLife. 2023 Jun 27;12:e84822. doi: 10.7554/eLife.84822 (PMC10299825; doi:10.7554/eLife.84822)
Supplement: Figure 4—source data 2. [file elife-84822-fig4-data2.zip › Figure4_S1_SourceData/Fig4_S1A/con_stat_rsHRF_P3_SN.csv]

subj	spmT_0001.nii
MRI_FCWML001	-0.32887
MRI_FCWML002	0.10859
MRI_FCWML003	-0.023709
MRI_FCWML004	NaN
MRI_FCWML006	0.11843
MRI_FCWML007	-0.16923
MRI_FCWML008	-0.032875
MRI_FCWML009	-0.15751
MRI_FCWML010	0.083818
MRI_FCWML011	0.093689
MRI_FCWML012	-0.067043
MRI_FCWML013	-0.19068
MRI_FCWML014	0.37786
MRI_FCWML015	0.22196
MRI_FCWML016	NaN
MRI_FCWML017	0.32889
MRI_FCWML018	0.076308
MRI_FCWML020	-0.1808
MRI_FCWML022	-0.033885
MRI_FCWML023	-0.032486
MRI_FCWML025	NaN
MRI_FCWML026	-0.0041026
MRI_FCWML027	-0.12604
MRI_FCWML028	0.45057
MRI_FCWML029	0.10922
MRI_FCWML030	0.12164
MRI_FCWML031	0.075686
MRI_FCWML032	0.22768
MRI_FCWML033	0.34809
MRI_FCWML035	-0.15201
MRI_FCWML036	0.11975
MRI_FCWML037	0.34846
MRI_FCWML038	-0.12125
MRI_FCWML040	0.3262
MRI_FCWML041	-0.025347
MRI_FCWML042	-0.098892
MRI_FCWML043	NaN
MRI_FCWML046	-0.13374
MRI_FCWML047	0.20892
MRI_FCWML048	0.17258
MRI_FCWML049	0.19671
MRI_FCWML051	0.058297
MRI_FCWML052	-0.036119
MRI_FCWML053	-0.17644
MRI_FCWML054	0.27864
MRI_FCWML055	NaN
MRI_FCWML056	-0.085795
MRI_FCWML057	0.032918
MRI_FCWML061	0.098507
MRI_FCWML063	0.02248
MRI_FCWML064	0.057299
MRI_FCWML104	0.86752
MRI_FCWML107	NaN
MRI_FCWML108	-0.12492
MRI_FCWML109	0.56264
MRI_FCWML119	NaN
MRI_FCWML121	0.18454
MRI_FCWML128	0.12369
MRI_FCWML129	0.016676
MRI_FCWML134	-0.031385
MRI_FCWML150	0.13666
MRI_FCWML158	0.37172
MRI_FCWML159	0.42068
MRI_FCWML160	NaN
MRI_FCWML162	0.19589
MRI_FCWML205	-0.084762
MRI_FCWML219	NaN
MRI_FCWML255	-0.040239
MRI_FCWML320	0.21247
MRI_FCWML328	0.24072
