# Supplementary material for: Pupil size reflects activation of subcortical ascending arousal system nuclei during rest
Source: eLife. 2023 Jun 27;12:e84822. doi: 10.7554/eLife.84822 (PMC10299825; doi:10.7554/eLife.84822)
Supplement: Figure 4—source data 2. [file elife-84822-fig4-data2.zip › Figure4_S1_SourceData/Fig4_S1A/con_stat_rsHRF_P3_VTA.csv]

subj	spmT_0001.nii
MRI_FCWML001	0.069022
MRI_FCWML002	0.33352
MRI_FCWML003	0.025215
MRI_FCWML004	NaN
MRI_FCWML006	0.15323
MRI_FCWML007	0.066897
MRI_FCWML008	0.15029
MRI_FCWML009	-0.55705
MRI_FCWML010	0.050217
MRI_FCWML011	-0.18361
MRI_FCWML012	0.21578
MRI_FCWML013	0.02633
MRI_FCWML014	0.16894
MRI_FCWML015	0.17311
MRI_FCWML016	NaN
MRI_FCWML017	0.24663
MRI_FCWML018	0.10414
MRI_FCWML020	0.23604
MRI_FCWML022	-0.13383
MRI_FCWML023	-0.53461
MRI_FCWML025	NaN
MRI_FCWML026	0.013685
MRI_FCWML027	-0.14894
MRI_FCWML028	0.29322
MRI_FCWML029	0.27386
MRI_FCWML030	0.017378
MRI_FCWML031	0.25271
MRI_FCWML032	-0.20804
MRI_FCWML033	0.27966
MRI_FCWML035	-0.30505
MRI_FCWML036	0.4453
MRI_FCWML037	0.2235
MRI_FCWML038	-0.055424
MRI_FCWML040	0.1747
MRI_FCWML041	0.089755
MRI_FCWML042	-0.20018
MRI_FCWML043	NaN
MRI_FCWML046	0.32271
MRI_FCWML047	0.067606
MRI_FCWML048	0.16845
MRI_FCWML049	0.39823
MRI_FCWML051	0.29367
MRI_FCWML052	-0.069315
MRI_FCWML053	-0.03233
MRI_FCWML054	0.17506
MRI_FCWML055	NaN
MRI_FCWML056	-0.15997
MRI_FCWML057	0.034323
MRI_FCWML061	0.22137
MRI_FCWML063	-0.077208
MRI_FCWML064	0.35047
MRI_FCWML104	0.90251
MRI_FCWML107	NaN
MRI_FCWML108	0.21615
MRI_FCWML109	0.83939
MRI_FCWML119	NaN
MRI_FCWML121	0.18536
MRI_FCWML128	-0.40416
MRI_FCWML129	0.10345
MRI_FCWML134	0.025683
MRI_FCWML150	0.31078
MRI_FCWML158	-0.07191
MRI_FCWML159	-0.034818
MRI_FCWML160	NaN
MRI_FCWML162	0.57323
MRI_FCWML205	-0.15603
MRI_FCWML219	NaN
MRI_FCWML255	0.0058173
MRI_FCWML320	-0.2862
MRI_FCWML328	-0.04067
