# Supplementary material for: Pupil size reflects activation of subcortical ascending arousal system nuclei during rest
Source: eLife. 2023 Jun 27;12:e84822. doi: 10.7554/eLife.84822 (PMC10299825; doi:10.7554/eLife.84822)
Supplement: Figure 4—source data 2. [file elife-84822-fig4-data2.zip › Figure4_S1_SourceData/Fig4_S1A/con_stat_rsHRF_P4_ACC.csv]

subj	spmT_0001.nii
MRI_FCWML001	0.12614
MRI_FCWML002	0.11499
MRI_FCWML003	-0.37549
MRI_FCWML004	NaN
MRI_FCWML006	0.22591
MRI_FCWML007	0.020558
MRI_FCWML008	0.24038
MRI_FCWML009	-0.53802
MRI_FCWML010	-0.41112
MRI_FCWML011	0.16777
MRI_FCWML012	0.1249
MRI_FCWML013	0.14863
MRI_FCWML014	0.041262
MRI_FCWML015	0.24323
MRI_FCWML016	NaN
MRI_FCWML017	0.1078
MRI_FCWML018	0.016411
MRI_FCWML020	0.24705
MRI_FCWML022	-0.15428
MRI_FCWML023	0.14017
MRI_FCWML025	NaN
MRI_FCWML026	0.074558
MRI_FCWML027	0.10494
MRI_FCWML028	0.63835
MRI_FCWML029	0.32249
MRI_FCWML030	-0.032188
MRI_FCWML031	0.19869
MRI_FCWML032	0.061871
MRI_FCWML033	0.47246
MRI_FCWML035	-0.034461
MRI_FCWML036	0.52262
MRI_FCWML037	0.22811
MRI_FCWML038	-0.23199
MRI_FCWML040	0.18874
MRI_FCWML041	-0.0077939
MRI_FCWML042	0.38847
MRI_FCWML043	NaN
MRI_FCWML046	0.27397
MRI_FCWML047	0.30735
MRI_FCWML048	0.0019031
MRI_FCWML049	0.26101
MRI_FCWML051	0.14367
MRI_FCWML052	-0.31818
MRI_FCWML053	0.45623
MRI_FCWML054	0.053371
MRI_FCWML055	NaN
MRI_FCWML056	0.28384
MRI_FCWML057	0.57109
MRI_FCWML061	0.38913
MRI_FCWML063	-0.089025
MRI_FCWML064	0.30025
MRI_FCWML104	0.27547
MRI_FCWML107	NaN
MRI_FCWML108	-0.12109
MRI_FCWML109	0.53373
MRI_FCWML119	NaN
MRI_FCWML121	0.45932
MRI_FCWML128	0.056505
MRI_FCWML129	0.093851
MRI_FCWML134	0.22527
MRI_FCWML150	0.19047
MRI_FCWML158	-0.0030459
MRI_FCWML159	0.43505
MRI_FCWML160	NaN
MRI_FCWML162	0.46383
MRI_FCWML205	-0.0098765
MRI_FCWML219	NaN
MRI_FCWML255	0.13326
MRI_FCWML320	-0.39462
MRI_FCWML328	0.20118
