# Supplementary material for: Pupil size reflects activation of subcortical ascending arousal system nuclei during rest
Source: eLife. 2023 Jun 27;12:e84822. doi: 10.7554/eLife.84822 (PMC10299825; doi:10.7554/eLife.84822)
Supplement: Figure 4—source data 2. [file elife-84822-fig4-data2.zip › Figure4_S1_SourceData/Fig4_S1A/con_stat_rsHRF_P4_BF.csv]

subj	spmT_0001.nii
MRI_FCWML001	0.44658
MRI_FCWML002	0.05372
MRI_FCWML003	-0.78203
MRI_FCWML004	NaN
MRI_FCWML006	0.3849
MRI_FCWML007	0.014817
MRI_FCWML008	0.045556
MRI_FCWML009	-0.039394
MRI_FCWML010	-0.25375
MRI_FCWML011	-0.03075
MRI_FCWML012	-0.50993
MRI_FCWML013	0.0050893
MRI_FCWML014	0.094051
MRI_FCWML015	0.26143
MRI_FCWML016	NaN
MRI_FCWML017	-0.11415
MRI_FCWML018	0.7766
MRI_FCWML020	0.676
MRI_FCWML022	0.28132
MRI_FCWML023	-0.62116
MRI_FCWML025	NaN
MRI_FCWML026	0.246
MRI_FCWML027	0.49096
MRI_FCWML028	0.53819
MRI_FCWML029	0.59375
MRI_FCWML030	0.45354
MRI_FCWML031	0.28878
MRI_FCWML032	-0.090096
MRI_FCWML033	0.52922
MRI_FCWML035	-0.14784
MRI_FCWML036	0.24262
MRI_FCWML037	0.33211
MRI_FCWML038	-0.015754
MRI_FCWML040	0.34915
MRI_FCWML041	-0.29739
MRI_FCWML042	-0.24087
MRI_FCWML043	NaN
MRI_FCWML046	0.038823
MRI_FCWML047	0.76748
MRI_FCWML048	0.31281
MRI_FCWML049	0.20577
MRI_FCWML051	-0.53098
MRI_FCWML052	-0.36377
MRI_FCWML053	0.37584
MRI_FCWML054	-0.1027
MRI_FCWML055	NaN
MRI_FCWML056	0.43294
MRI_FCWML057	0.34893
MRI_FCWML061	0.11205
MRI_FCWML063	-0.31442
MRI_FCWML064	-0.35931
MRI_FCWML104	0.55957
MRI_FCWML107	NaN
MRI_FCWML108	0.27234
MRI_FCWML109	1.0736
MRI_FCWML119	NaN
MRI_FCWML121	0.40337
MRI_FCWML128	0.56494
MRI_FCWML129	-0.071317
MRI_FCWML134	-0.1578
MRI_FCWML150	0.61794
MRI_FCWML158	-0.11943
MRI_FCWML159	-0.61817
MRI_FCWML160	NaN
MRI_FCWML162	0.12473
MRI_FCWML205	0.054058
MRI_FCWML219	NaN
MRI_FCWML255	0.29362
MRI_FCWML320	-0.22602
MRI_FCWML328	0.46453
