# Supplementary material for: Pupil size reflects activation of subcortical ascending arousal system nuclei during rest
Source: eLife. 2023 Jun 27;12:e84822. doi: 10.7554/eLife.84822 (PMC10299825; doi:10.7554/eLife.84822)
Supplement: Figure 4—source data 2. [file elife-84822-fig4-data2.zip › Figure4_S1_SourceData/Fig4_S1A/con_stat_rsHRF_P4_DR.csv]

subj	spmT_0001.nii
MRI_FCWML001	0.14996
MRI_FCWML002	-0.17489
MRI_FCWML003	-0.11186
MRI_FCWML004	NaN
MRI_FCWML006	0.20872
MRI_FCWML007	0.27065
MRI_FCWML008	-0.16394
MRI_FCWML009	0.99613
MRI_FCWML010	0.16467
MRI_FCWML011	0.28221
MRI_FCWML012	0.031411
MRI_FCWML013	0.044098
MRI_FCWML014	-1.1192
MRI_FCWML015	0.17177
MRI_FCWML016	NaN
MRI_FCWML017	0.23259
MRI_FCWML018	-0.3909
MRI_FCWML020	0.11418
MRI_FCWML022	-0.038963
MRI_FCWML023	0.13527
MRI_FCWML025	NaN
MRI_FCWML026	0.48403
MRI_FCWML027	1.013
MRI_FCWML028	0.82555
MRI_FCWML029	0.53139
MRI_FCWML030	-0.08884
MRI_FCWML031	-0.21642
MRI_FCWML032	-0.24314
MRI_FCWML033	0.16369
MRI_FCWML035	0.33761
MRI_FCWML036	-0.14218
MRI_FCWML037	0.82693
MRI_FCWML038	-0.27541
MRI_FCWML040	0.50599
MRI_FCWML041	0.015744
MRI_FCWML042	-0.11208
MRI_FCWML043	NaN
MRI_FCWML046	-0.18912
MRI_FCWML047	0.59065
MRI_FCWML048	-0.051135
MRI_FCWML049	0.046333
MRI_FCWML051	-0.056886
MRI_FCWML052	0.22198
MRI_FCWML053	0.14959
MRI_FCWML054	-0.035085
MRI_FCWML055	NaN
MRI_FCWML056	-0.56837
MRI_FCWML057	0.45607
MRI_FCWML061	-0.013842
MRI_FCWML063	-0.01167
MRI_FCWML064	-0.086299
MRI_FCWML104	1.8367
MRI_FCWML107	NaN
MRI_FCWML108	0.12602
MRI_FCWML109	0.35628
MRI_FCWML119	NaN
MRI_FCWML121	-0.41415
MRI_FCWML128	-0.1517
MRI_FCWML129	-0.098915
MRI_FCWML134	0.2045
MRI_FCWML150	-0.55721
MRI_FCWML158	0.2041
MRI_FCWML159	0.12936
MRI_FCWML160	NaN
MRI_FCWML162	-0.49107
MRI_FCWML205	0.61075
MRI_FCWML219	NaN
MRI_FCWML255	-0.024952
MRI_FCWML320	-0.51349
MRI_FCWML328	-0.64069
