# Supplementary material for: Pupil size reflects activation of subcortical ascending arousal system nuclei during rest
Source: eLife. 2023 Jun 27;12:e84822. doi: 10.7554/eLife.84822 (PMC10299825; doi:10.7554/eLife.84822)
Supplement: Figure 4—source data 2. [file elife-84822-fig4-data2.zip › Figure4_S1_SourceData/Fig4_S1A/con_stat_rsHRF_P4_LC.csv]

subj	spmT_0001.nii
MRI_FCWML001	0.047885
MRI_FCWML002	-0.19806
MRI_FCWML003	0.3107
MRI_FCWML004	NaN
MRI_FCWML006	0.41001
MRI_FCWML007	0.47176
MRI_FCWML008	-0.037333
MRI_FCWML009	0.38112
MRI_FCWML010	0.09463
MRI_FCWML011	0.76493
MRI_FCWML012	0.67654
MRI_FCWML013	-0.26454
MRI_FCWML014	0.16974
MRI_FCWML015	0.14845
MRI_FCWML016	NaN
MRI_FCWML017	0.019973
MRI_FCWML018	-0.053781
MRI_FCWML020	-1.073
MRI_FCWML022	0.24574
MRI_FCWML023	-0.64208
MRI_FCWML025	NaN
MRI_FCWML026	-0.13392
MRI_FCWML027	0.32108
MRI_FCWML028	1.1361
MRI_FCWML029	0.24441
MRI_FCWML030	-0.054479
MRI_FCWML031	-0.43508
MRI_FCWML032	0.37227
MRI_FCWML033	-0.13585
MRI_FCWML035	-0.15387
MRI_FCWML036	0.061239
MRI_FCWML037	2.5822
MRI_FCWML038	-0.72285
MRI_FCWML040	-0.87053
MRI_FCWML041	0.6105
MRI_FCWML042	-0.14687
MRI_FCWML043	NaN
MRI_FCWML046	0.21854
MRI_FCWML047	0.017344
MRI_FCWML048	0.42171
MRI_FCWML049	0.51166
MRI_FCWML051	0.1445
MRI_FCWML052	-0.90494
MRI_FCWML053	0.41331
MRI_FCWML054	-0.51832
MRI_FCWML055	NaN
MRI_FCWML056	-0.48914
MRI_FCWML057	0.12346
MRI_FCWML061	-0.26635
MRI_FCWML063	0.85365
MRI_FCWML064	0.98748
MRI_FCWML104	0.99353
MRI_FCWML107	NaN
MRI_FCWML108	-0.98209
MRI_FCWML109	0.00034445
MRI_FCWML119	NaN
MRI_FCWML121	0.095875
MRI_FCWML128	-2.3583
MRI_FCWML129	-0.76999
MRI_FCWML134	-0.013484
MRI_FCWML150	0.14866
MRI_FCWML158	0.41556
MRI_FCWML159	-1.1645
MRI_FCWML160	NaN
MRI_FCWML162	1.2336
MRI_FCWML205	-0.57417
MRI_FCWML219	NaN
MRI_FCWML255	-0.19185
MRI_FCWML320	1.3964
MRI_FCWML328	-0.45264
