# Supplementary material for: Pupil size reflects activation of subcortical ascending arousal system nuclei during rest
Source: eLife. 2023 Jun 27;12:e84822. doi: 10.7554/eLife.84822 (PMC10299825; doi:10.7554/eLife.84822)
Supplement: Figure 4—source data 2. [file elife-84822-fig4-data2.zip › Figure4_S1_SourceData/Fig4_S1A/con_stat_rsHRF_P4_MR.csv]

subj	spmT_0001.nii
MRI_FCWML001	0.49126
MRI_FCWML002	-0.13248
MRI_FCWML003	-0.62729
MRI_FCWML004	NaN
MRI_FCWML006	0.46978
MRI_FCWML007	0.632
MRI_FCWML008	0.032558
MRI_FCWML009	0.24939
MRI_FCWML010	-0.062995
MRI_FCWML011	0.6337
MRI_FCWML012	0.078408
MRI_FCWML013	-0.54092
MRI_FCWML014	-0.0043337
MRI_FCWML015	0.42266
MRI_FCWML016	NaN
MRI_FCWML017	-0.18243
MRI_FCWML018	0.11833
MRI_FCWML020	-0.21692
MRI_FCWML022	-0.17505
MRI_FCWML023	0.18876
MRI_FCWML025	NaN
MRI_FCWML026	0.1522
MRI_FCWML027	0.23812
MRI_FCWML028	0.2147
MRI_FCWML029	0.35802
MRI_FCWML030	-0.02617
MRI_FCWML031	-0.66668
MRI_FCWML032	0.30769
MRI_FCWML033	0.6167
MRI_FCWML035	0.15622
MRI_FCWML036	0.72454
MRI_FCWML037	0.38802
MRI_FCWML038	-0.18452
MRI_FCWML040	0.17673
MRI_FCWML041	-0.052339
MRI_FCWML042	-0.11252
MRI_FCWML043	NaN
MRI_FCWML046	-0.3186
MRI_FCWML047	-0.41607
MRI_FCWML048	-0.053427
MRI_FCWML049	0.32909
MRI_FCWML051	-0.036258
MRI_FCWML052	-0.081842
MRI_FCWML053	0.53799
MRI_FCWML054	0.13291
MRI_FCWML055	NaN
MRI_FCWML056	0.67457
MRI_FCWML057	0.13713
MRI_FCWML061	0.025044
MRI_FCWML063	0.040905
MRI_FCWML064	-0.42877
MRI_FCWML104	1.3577
MRI_FCWML107	NaN
MRI_FCWML108	-0.22978
MRI_FCWML109	0.29456
MRI_FCWML119	NaN
MRI_FCWML121	0.59953
MRI_FCWML128	-0.041417
MRI_FCWML129	0.32512
MRI_FCWML134	0.1134
MRI_FCWML150	0.086585
MRI_FCWML158	-0.088634
MRI_FCWML159	0.75603
MRI_FCWML160	NaN
MRI_FCWML162	0.33359
MRI_FCWML205	-0.78378
MRI_FCWML219	NaN
MRI_FCWML255	-0.55929
MRI_FCWML320	-0.051225
MRI_FCWML328	-0.95572
