# Supplementary material for: Pupil size reflects activation of subcortical ascending arousal system nuclei during rest
Source: eLife. 2023 Jun 27;12:e84822. doi: 10.7554/eLife.84822 (PMC10299825; doi:10.7554/eLife.84822)
Supplement: Figure 4—source data 2. [file elife-84822-fig4-data2.zip › Figure4_S1_SourceData/Fig4_S1A/con_stat_rsHRF_P4_OCC.csv]

subj	spmT_0001.nii
MRI_FCWML001	-0.60107
MRI_FCWML002	0.043993
MRI_FCWML003	-0.47034
MRI_FCWML004	NaN
MRI_FCWML006	0.063292
MRI_FCWML007	0.30127
MRI_FCWML008	-1.4484
MRI_FCWML009	-0.65879
MRI_FCWML010	0.15729
MRI_FCWML011	-0.098667
MRI_FCWML012	-0.67066
MRI_FCWML013	0.29127
MRI_FCWML014	-1.002
MRI_FCWML015	0.63107
MRI_FCWML016	NaN
MRI_FCWML017	-0.23469
MRI_FCWML018	-0.70566
MRI_FCWML020	-0.88875
MRI_FCWML022	-0.29203
MRI_FCWML023	-0.13484
MRI_FCWML025	NaN
MRI_FCWML026	-0.64977
MRI_FCWML027	-0.12056
MRI_FCWML028	-0.2733
MRI_FCWML029	0.074216
MRI_FCWML030	-1.4879
MRI_FCWML031	-0.30424
MRI_FCWML032	-0.39053
MRI_FCWML033	0.050144
MRI_FCWML035	-0.96573
MRI_FCWML036	0.45237
MRI_FCWML037	-0.07685
MRI_FCWML038	-0.3097
MRI_FCWML040	-0.18075
MRI_FCWML041	0.33273
MRI_FCWML042	-0.090433
MRI_FCWML043	NaN
MRI_FCWML046	0.68775
MRI_FCWML047	-0.30462
MRI_FCWML048	-0.3397
MRI_FCWML049	-0.13246
MRI_FCWML051	-0.38835
MRI_FCWML052	-0.2897
MRI_FCWML053	-0.091973
MRI_FCWML054	-0.62688
MRI_FCWML055	NaN
MRI_FCWML056	-0.52095
MRI_FCWML057	-0.18513
MRI_FCWML061	-0.082187
MRI_FCWML063	-0.77405
MRI_FCWML064	0.24286
MRI_FCWML104	-0.57017
MRI_FCWML107	NaN
MRI_FCWML108	-0.66472
MRI_FCWML109	-0.58416
MRI_FCWML119	NaN
MRI_FCWML121	-0.19957
MRI_FCWML128	-0.65268
MRI_FCWML129	-0.96679
MRI_FCWML134	0.55704
MRI_FCWML150	0.17527
MRI_FCWML158	-0.042536
MRI_FCWML159	0.3827
MRI_FCWML160	NaN
MRI_FCWML162	0.74689
MRI_FCWML205	-0.53274
MRI_FCWML219	NaN
MRI_FCWML255	0.15644
MRI_FCWML320	0.62138
MRI_FCWML328	-0.029247
