# Supplementary material for: Pupil size reflects activation of subcortical ascending arousal system nuclei during rest
Source: eLife. 2023 Jun 27;12:e84822. doi: 10.7554/eLife.84822 (PMC10299825; doi:10.7554/eLife.84822)
Supplement: Figure 4—source data 2. [file elife-84822-fig4-data2.zip › Figure4_S1_SourceData/Fig4_S1A/con_stat_rsHRF_P4_PONS.csv]

subj	spmT_0001.nii
MRI_FCWML001	0.70321
MRI_FCWML002	0.67643
MRI_FCWML003	-0.079406
MRI_FCWML004	NaN
MRI_FCWML006	-0.24028
MRI_FCWML007	-0.56849
MRI_FCWML008	0.0070157
MRI_FCWML009	0.085187
MRI_FCWML010	0.48039
MRI_FCWML011	-0.12244
MRI_FCWML012	0.11793
MRI_FCWML013	-0.27028
MRI_FCWML014	0.22276
MRI_FCWML015	0.40745
MRI_FCWML016	NaN
MRI_FCWML017	0.53238
MRI_FCWML018	0.35673
MRI_FCWML020	0.43519
MRI_FCWML022	0.071661
MRI_FCWML023	-0.30712
MRI_FCWML025	NaN
MRI_FCWML026	0.10486
MRI_FCWML027	-0.015866
MRI_FCWML028	-0.26024
MRI_FCWML029	0.88556
MRI_FCWML030	0.23827
MRI_FCWML031	-0.16173
MRI_FCWML032	-0.13179
MRI_FCWML033	-0.32085
MRI_FCWML035	0.18223
MRI_FCWML036	0.45785
MRI_FCWML037	-0.092529
MRI_FCWML038	0.43823
MRI_FCWML040	-0.34645
MRI_FCWML041	0.47852
MRI_FCWML042	-0.2042
MRI_FCWML043	NaN
MRI_FCWML046	0.1019
MRI_FCWML047	0.59518
MRI_FCWML048	-0.20015
MRI_FCWML049	0.10326
MRI_FCWML051	-0.44757
MRI_FCWML052	0.10705
MRI_FCWML053	0.37896
MRI_FCWML054	0.10383
MRI_FCWML055	NaN
MRI_FCWML056	0.54286
MRI_FCWML057	-0.062253
MRI_FCWML061	-0.15378
MRI_FCWML063	0.28623
MRI_FCWML064	-0.63243
MRI_FCWML104	0.40854
MRI_FCWML107	NaN
MRI_FCWML108	0.13086
MRI_FCWML109	0.66206
MRI_FCWML119	NaN
MRI_FCWML121	-0.27859
MRI_FCWML128	-0.3103
MRI_FCWML129	0.47236
MRI_FCWML134	0.24288
MRI_FCWML150	-0.56076
MRI_FCWML158	0.27682
MRI_FCWML159	0.83685
MRI_FCWML160	NaN
MRI_FCWML162	0.29742
MRI_FCWML205	-1.1054
MRI_FCWML219	NaN
MRI_FCWML255	0.74564
MRI_FCWML320	-0.43217
MRI_FCWML328	-0.37415
