# Supplementary material for: Pupil size reflects activation of subcortical ascending arousal system nuclei during rest
Source: eLife. 2023 Jun 27;12:e84822. doi: 10.7554/eLife.84822 (PMC10299825; doi:10.7554/eLife.84822)
Supplement: Figure 4—source data 2. [file elife-84822-fig4-data2.zip › Figure4_S1_SourceData/Fig4_S1A/con_stat_rsHRF_P4_SN.csv]

subj	spmT_0001.nii
MRI_FCWML001	-0.243
MRI_FCWML002	0.094318
MRI_FCWML003	-0.057689
MRI_FCWML004	NaN
MRI_FCWML006	0.088893
MRI_FCWML007	-0.095142
MRI_FCWML008	-0.064467
MRI_FCWML009	-0.14418
MRI_FCWML010	0.12912
MRI_FCWML011	0.038265
MRI_FCWML012	-0.1282
MRI_FCWML013	-0.201
MRI_FCWML014	0.3587
MRI_FCWML015	0.13581
MRI_FCWML016	NaN
MRI_FCWML017	0.36275
MRI_FCWML018	0.071022
MRI_FCWML020	-0.33808
MRI_FCWML022	-0.035856
MRI_FCWML023	-0.17704
MRI_FCWML025	NaN
MRI_FCWML026	0.032958
MRI_FCWML027	-0.11336
MRI_FCWML028	0.30148
MRI_FCWML029	0.021
MRI_FCWML030	0.10115
MRI_FCWML031	0.02533
MRI_FCWML032	0.17347
MRI_FCWML033	0.29285
MRI_FCWML035	-0.13537
MRI_FCWML036	0.16619
MRI_FCWML037	0.37643
MRI_FCWML038	-0.18947
MRI_FCWML040	0.23487
MRI_FCWML041	-0.015032
MRI_FCWML042	-0.16551
MRI_FCWML043	NaN
MRI_FCWML046	-0.084639
MRI_FCWML047	0.11939
MRI_FCWML048	0.11827
MRI_FCWML049	0.21416
MRI_FCWML051	-0.00075211
MRI_FCWML052	-0.1057
MRI_FCWML053	-0.17408
MRI_FCWML054	0.20039
MRI_FCWML055	NaN
MRI_FCWML056	-0.0975
MRI_FCWML057	0.11838
MRI_FCWML061	0.077005
MRI_FCWML063	-0.0045499
MRI_FCWML064	0.11958
MRI_FCWML104	0.85328
MRI_FCWML107	NaN
MRI_FCWML108	-0.084881
MRI_FCWML109	0.64797
MRI_FCWML119	NaN
MRI_FCWML121	0.091403
MRI_FCWML128	-0.027178
MRI_FCWML129	-0.042746
MRI_FCWML134	-0.046318
MRI_FCWML150	0.22036
MRI_FCWML158	0.36506
MRI_FCWML159	0.39724
MRI_FCWML160	NaN
MRI_FCWML162	0.23409
MRI_FCWML205	-0.1116
MRI_FCWML219	NaN
MRI_FCWML255	0.0058316
MRI_FCWML320	0.049029
MRI_FCWML328	0.16626
