# Supplementary material for: Pupil size reflects activation of subcortical ascending arousal system nuclei during rest
Source: eLife. 2023 Jun 27;12:e84822. doi: 10.7554/eLife.84822 (PMC10299825; doi:10.7554/eLife.84822)
Supplement: Figure 4—source data 2. [file elife-84822-fig4-data2.zip › Figure4_S1_SourceData/Fig4_S1A/con_stat_rsHRF_P4_VTA.csv]

subj	spmT_0001.nii
MRI_FCWML001	0.081018
MRI_FCWML002	0.17307
MRI_FCWML003	-0.12946
MRI_FCWML004	NaN
MRI_FCWML006	0.082568
MRI_FCWML007	0.0083543
MRI_FCWML008	0.28611
MRI_FCWML009	-0.555
MRI_FCWML010	0.054692
MRI_FCWML011	-0.22813
MRI_FCWML012	0.20724
MRI_FCWML013	-0.067001
MRI_FCWML014	0.12008
MRI_FCWML015	0.13224
MRI_FCWML016	NaN
MRI_FCWML017	0.20603
MRI_FCWML018	0.19305
MRI_FCWML020	0.30484
MRI_FCWML022	-0.20677
MRI_FCWML023	-0.47822
MRI_FCWML025	NaN
MRI_FCWML026	0.21385
MRI_FCWML027	-0.19093
MRI_FCWML028	0.27714
MRI_FCWML029	0.22532
MRI_FCWML030	0.031196
MRI_FCWML031	0.19995
MRI_FCWML032	-0.22437
MRI_FCWML033	0.29521
MRI_FCWML035	-0.25789
MRI_FCWML036	0.48983
MRI_FCWML037	0.17787
MRI_FCWML038	-0.21231
MRI_FCWML040	0.10001
MRI_FCWML041	0.070357
MRI_FCWML042	-0.13164
MRI_FCWML043	NaN
MRI_FCWML046	0.22245
MRI_FCWML047	-0.080471
MRI_FCWML048	0.14759
MRI_FCWML049	0.32247
MRI_FCWML051	0.10357
MRI_FCWML052	-0.19745
MRI_FCWML053	-0.061037
MRI_FCWML054	0.12043
MRI_FCWML055	NaN
MRI_FCWML056	-0.17281
MRI_FCWML057	0.12534
MRI_FCWML061	0.25229
MRI_FCWML063	-0.10949
MRI_FCWML064	0.41898
MRI_FCWML104	0.85801
MRI_FCWML107	NaN
MRI_FCWML108	0.12765
MRI_FCWML109	0.86121
MRI_FCWML119	NaN
MRI_FCWML121	0.13265
MRI_FCWML128	-0.44328
MRI_FCWML129	0.10198
MRI_FCWML134	-0.028635
MRI_FCWML150	0.31932
MRI_FCWML158	-0.10959
MRI_FCWML159	-0.029971
MRI_FCWML160	NaN
MRI_FCWML162	0.54392
MRI_FCWML205	-0.083967
MRI_FCWML219	NaN
MRI_FCWML255	0.051892
MRI_FCWML320	-0.30215
MRI_FCWML328	-0.090216
