# Supplementary material for: Pupil size reflects activation of subcortical ascending arousal system nuclei during rest
Source: eLife. 2023 Jun 27;12:e84822. doi: 10.7554/eLife.84822 (PMC10299825; doi:10.7554/eLife.84822)
Supplement: Figure 4—source data 2. [file elife-84822-fig4-data2.zip › Figure4_S1_SourceData/Fig4_S1A/con_stat_rsHRF_P5_ACC.csv]

subj	spmT_0001.nii
MRI_FCWML001	0.037758
MRI_FCWML002	0.041375
MRI_FCWML003	-0.41832
MRI_FCWML004	NaN
MRI_FCWML006	0.078299
MRI_FCWML007	-0.019923
MRI_FCWML008	0.16074
MRI_FCWML009	-0.46244
MRI_FCWML010	-0.35044
MRI_FCWML011	0.075619
MRI_FCWML012	0.071134
MRI_FCWML013	0.090315
MRI_FCWML014	-0.063402
MRI_FCWML015	0.22309
MRI_FCWML016	NaN
MRI_FCWML017	0.10833
MRI_FCWML018	-0.14052
MRI_FCWML020	0.2295
MRI_FCWML022	-0.19939
MRI_FCWML023	0.078352
MRI_FCWML025	NaN
MRI_FCWML026	0.060495
MRI_FCWML027	0.090781
MRI_FCWML028	0.52685
MRI_FCWML029	0.21224
MRI_FCWML030	-0.079562
MRI_FCWML031	0.010587
MRI_FCWML032	-0.11194
MRI_FCWML033	0.29708
MRI_FCWML035	-0.0025015
MRI_FCWML036	0.49505
MRI_FCWML037	0.20172
MRI_FCWML038	-0.27419
MRI_FCWML040	0.11711
MRI_FCWML041	0.016912
MRI_FCWML042	0.33975
MRI_FCWML043	NaN
MRI_FCWML046	0.23193
MRI_FCWML047	0.11939
MRI_FCWML048	-0.10233
MRI_FCWML049	0.12991
MRI_FCWML051	0.068086
MRI_FCWML052	-0.45126
MRI_FCWML053	0.45826
MRI_FCWML054	0.062288
MRI_FCWML055	NaN
MRI_FCWML056	0.28807
MRI_FCWML057	0.52187
MRI_FCWML061	0.33863
MRI_FCWML063	-0.051784
MRI_FCWML064	0.46341
MRI_FCWML104	0.084903
MRI_FCWML107	NaN
MRI_FCWML108	-0.14434
MRI_FCWML109	0.48625
MRI_FCWML119	NaN
MRI_FCWML121	0.43045
MRI_FCWML128	0.072537
MRI_FCWML129	0.038234
MRI_FCWML134	0.16911
MRI_FCWML150	0.10101
MRI_FCWML158	-0.11792
MRI_FCWML159	0.47079
MRI_FCWML160	NaN
MRI_FCWML162	0.39505
MRI_FCWML205	-0.10144
MRI_FCWML219	NaN
MRI_FCWML255	0.18451
MRI_FCWML320	-0.41729
MRI_FCWML328	0.068367
