# Supplementary material for: Pupil size reflects activation of subcortical ascending arousal system nuclei during rest
Source: eLife. 2023 Jun 27;12:e84822. doi: 10.7554/eLife.84822 (PMC10299825; doi:10.7554/eLife.84822)
Supplement: Figure 4—source data 2. [file elife-84822-fig4-data2.zip › Figure4_S1_SourceData/Fig4_S1A/con_stat_rsHRF_P5_BF.csv]

subj	spmT_0001.nii
MRI_FCWML001	0.40686
MRI_FCWML002	-0.014355
MRI_FCWML003	-0.95432
MRI_FCWML004	NaN
MRI_FCWML006	0.31877
MRI_FCWML007	-0.080607
MRI_FCWML008	0.094455
MRI_FCWML009	0.16498
MRI_FCWML010	-0.26447
MRI_FCWML011	-0.21681
MRI_FCWML012	-0.55395
MRI_FCWML013	-0.010534
MRI_FCWML014	-0.054068
MRI_FCWML015	0.11233
MRI_FCWML016	NaN
MRI_FCWML017	-0.10466
MRI_FCWML018	0.724
MRI_FCWML020	0.855
MRI_FCWML022	0.13979
MRI_FCWML023	-0.60234
MRI_FCWML025	NaN
MRI_FCWML026	0.27414
MRI_FCWML027	0.45063
MRI_FCWML028	0.51787
MRI_FCWML029	0.24492
MRI_FCWML030	0.24978
MRI_FCWML031	0.067546
MRI_FCWML032	-0.35724
MRI_FCWML033	0.51591
MRI_FCWML035	-0.09868
MRI_FCWML036	0.19899
MRI_FCWML037	0.3164
MRI_FCWML038	-0.20106
MRI_FCWML040	0.32867
MRI_FCWML041	-0.35039
MRI_FCWML042	-0.26087
MRI_FCWML043	NaN
MRI_FCWML046	0.038915
MRI_FCWML047	0.70445
MRI_FCWML048	0.10623
MRI_FCWML049	-0.047263
MRI_FCWML051	-0.53409
MRI_FCWML052	-0.42779
MRI_FCWML053	0.53687
MRI_FCWML054	-0.10759
MRI_FCWML055	NaN
MRI_FCWML056	0.55533
MRI_FCWML057	0.51047
MRI_FCWML061	0.052942
MRI_FCWML063	-0.20956
MRI_FCWML064	-0.4301
MRI_FCWML104	0.37196
MRI_FCWML107	NaN
MRI_FCWML108	0.21107
MRI_FCWML109	0.98475
MRI_FCWML119	NaN
MRI_FCWML121	0.3229
MRI_FCWML128	0.4605
MRI_FCWML129	-0.19878
MRI_FCWML134	-0.22783
MRI_FCWML150	0.47971
MRI_FCWML158	-0.087806
MRI_FCWML159	-0.51276
MRI_FCWML160	NaN
MRI_FCWML162	-0.061835
MRI_FCWML205	0.11451
MRI_FCWML219	NaN
MRI_FCWML255	0.5302
MRI_FCWML320	-0.28423
MRI_FCWML328	0.35539
