# Supplementary material for: Pupil size reflects activation of subcortical ascending arousal system nuclei during rest
Source: eLife. 2023 Jun 27;12:e84822. doi: 10.7554/eLife.84822 (PMC10299825; doi:10.7554/eLife.84822)
Supplement: Figure 4—source data 2. [file elife-84822-fig4-data2.zip › Figure4_S1_SourceData/Fig4_S1A/con_stat_rsHRF_P5_DR.csv]

subj	spmT_0001.nii
MRI_FCWML001	0.20841
MRI_FCWML002	-0.15262
MRI_FCWML003	0.013068
MRI_FCWML004	NaN
MRI_FCWML006	0.20127
MRI_FCWML007	0.23624
MRI_FCWML008	-0.24376
MRI_FCWML009	1.0763
MRI_FCWML010	0.12353
MRI_FCWML011	0.3031
MRI_FCWML012	-0.067602
MRI_FCWML013	0.065044
MRI_FCWML014	-1.0462
MRI_FCWML015	-0.045406
MRI_FCWML016	NaN
MRI_FCWML017	0.20162
MRI_FCWML018	-0.2509
MRI_FCWML020	-0.039438
MRI_FCWML022	0.060585
MRI_FCWML023	0.065983
MRI_FCWML025	NaN
MRI_FCWML026	0.38915
MRI_FCWML027	0.87189
MRI_FCWML028	0.72348
MRI_FCWML029	0.51167
MRI_FCWML030	0.083635
MRI_FCWML031	-0.35523
MRI_FCWML032	-0.37171
MRI_FCWML033	-0.13406
MRI_FCWML035	0.28677
MRI_FCWML036	-0.12493
MRI_FCWML037	0.74857
MRI_FCWML038	-0.26486
MRI_FCWML040	0.55235
MRI_FCWML041	-0.19
MRI_FCWML042	-0.22144
MRI_FCWML043	NaN
MRI_FCWML046	-0.0022259
MRI_FCWML047	0.41886
MRI_FCWML048	-0.1095
MRI_FCWML049	0.15017
MRI_FCWML051	-0.10004
MRI_FCWML052	0.13045
MRI_FCWML053	0.080289
MRI_FCWML054	0.065709
MRI_FCWML055	NaN
MRI_FCWML056	-0.71321
MRI_FCWML057	0.49255
MRI_FCWML061	0.1092
MRI_FCWML063	-0.15808
MRI_FCWML064	0.07251
MRI_FCWML104	1.6934
MRI_FCWML107	NaN
MRI_FCWML108	-0.099611
MRI_FCWML109	0.30213
MRI_FCWML119	NaN
MRI_FCWML121	-0.44763
MRI_FCWML128	-0.36574
MRI_FCWML129	-0.0069974
MRI_FCWML134	0.14563
MRI_FCWML150	-0.51138
MRI_FCWML158	-0.12244
MRI_FCWML159	0.10333
MRI_FCWML160	NaN
MRI_FCWML162	-0.67954
MRI_FCWML205	0.5751
MRI_FCWML219	NaN
MRI_FCWML255	0.00084041
MRI_FCWML320	-0.3842
MRI_FCWML328	-0.62213
