# Supplementary material for: Pupil size reflects activation of subcortical ascending arousal system nuclei during rest
Source: eLife. 2023 Jun 27;12:e84822. doi: 10.7554/eLife.84822 (PMC10299825; doi:10.7554/eLife.84822)
Supplement: Figure 4—source data 2. [file elife-84822-fig4-data2.zip › Figure4_S1_SourceData/Fig4_S1A/con_stat_rsHRF_P5_LC.csv]

subj	spmT_0001.nii
MRI_FCWML001	0.25634
MRI_FCWML002	-0.4413
MRI_FCWML003	0.23011
MRI_FCWML004	NaN
MRI_FCWML006	0.31858
MRI_FCWML007	0.31537
MRI_FCWML008	0.019939
MRI_FCWML009	0.27952
MRI_FCWML010	0.091057
MRI_FCWML011	0.76482
MRI_FCWML012	0.45779
MRI_FCWML013	-0.24627
MRI_FCWML014	0.1109
MRI_FCWML015	0.22586
MRI_FCWML016	NaN
MRI_FCWML017	-0.054165
MRI_FCWML018	-0.24842
MRI_FCWML020	-1.0638
MRI_FCWML022	0.088834
MRI_FCWML023	-0.61861
MRI_FCWML025	NaN
MRI_FCWML026	-0.084022
MRI_FCWML027	0.21076
MRI_FCWML028	1.3426
MRI_FCWML029	-0.1093
MRI_FCWML030	-0.26568
MRI_FCWML031	-0.68792
MRI_FCWML032	0.17488
MRI_FCWML033	-0.44551
MRI_FCWML035	-0.37179
MRI_FCWML036	-0.14167
MRI_FCWML037	2.5796
MRI_FCWML038	-0.68344
MRI_FCWML040	-0.5983
MRI_FCWML041	0.50104
MRI_FCWML042	-0.31005
MRI_FCWML043	NaN
MRI_FCWML046	-0.03662
MRI_FCWML047	-0.22436
MRI_FCWML048	0.36844
MRI_FCWML049	0.40401
MRI_FCWML051	0.11181
MRI_FCWML052	-1.0882
MRI_FCWML053	0.60704
MRI_FCWML054	-0.5263
MRI_FCWML055	NaN
MRI_FCWML056	-0.79289
MRI_FCWML057	0.029827
MRI_FCWML061	-0.3193
MRI_FCWML063	0.57862
MRI_FCWML064	0.7765
MRI_FCWML104	1.146
MRI_FCWML107	NaN
MRI_FCWML108	-0.69618
MRI_FCWML109	-0.031935
MRI_FCWML119	NaN
MRI_FCWML121	0.0213
MRI_FCWML128	-2.1516
MRI_FCWML129	-1.003
MRI_FCWML134	-0.15141
MRI_FCWML150	-0.26473
MRI_FCWML158	0.11375
MRI_FCWML159	-0.956
MRI_FCWML160	NaN
MRI_FCWML162	1.0212
MRI_FCWML205	-0.41533
MRI_FCWML219	NaN
MRI_FCWML255	0.081
MRI_FCWML320	1.4018
MRI_FCWML328	-0.36307
