# Supplementary material for: Pupil size reflects activation of subcortical ascending arousal system nuclei during rest
Source: eLife. 2023 Jun 27;12:e84822. doi: 10.7554/eLife.84822 (PMC10299825; doi:10.7554/eLife.84822)
Supplement: Figure 4—source data 2. [file elife-84822-fig4-data2.zip › Figure4_S1_SourceData/Fig4_S1A/con_stat_rsHRF_P5_MR.csv]

subj	spmT_0001.nii
MRI_FCWML001	0.3886
MRI_FCWML002	-0.2717
MRI_FCWML003	-0.76718
MRI_FCWML004	NaN
MRI_FCWML006	0.30589
MRI_FCWML007	0.81008
MRI_FCWML008	0.17006
MRI_FCWML009	0.38783
MRI_FCWML010	0.065589
MRI_FCWML011	0.27033
MRI_FCWML012	0.14753
MRI_FCWML013	-0.51614
MRI_FCWML014	-0.12448
MRI_FCWML015	0.44745
MRI_FCWML016	NaN
MRI_FCWML017	-0.04857
MRI_FCWML018	0.050244
MRI_FCWML020	-0.16422
MRI_FCWML022	-0.20927
MRI_FCWML023	0.025884
MRI_FCWML025	NaN
MRI_FCWML026	-0.044838
MRI_FCWML027	0.33162
MRI_FCWML028	0.17892
MRI_FCWML029	0.14026
MRI_FCWML030	-0.0048859
MRI_FCWML031	-0.69441
MRI_FCWML032	0.30639
MRI_FCWML033	0.48837
MRI_FCWML035	0.20409
MRI_FCWML036	0.68988
MRI_FCWML037	0.29249
MRI_FCWML038	-0.095462
MRI_FCWML040	0.33086
MRI_FCWML041	-0.15765
MRI_FCWML042	-0.55595
MRI_FCWML043	NaN
MRI_FCWML046	-0.62522
MRI_FCWML047	-0.73393
MRI_FCWML048	-0.31574
MRI_FCWML049	0.30738
MRI_FCWML051	-0.1201
MRI_FCWML052	0.044857
MRI_FCWML053	0.55801
MRI_FCWML054	0.047681
MRI_FCWML055	NaN
MRI_FCWML056	0.62897
MRI_FCWML057	0.25211
MRI_FCWML061	0.050991
MRI_FCWML063	0.18911
MRI_FCWML064	-0.37625
MRI_FCWML104	1.4514
MRI_FCWML107	NaN
MRI_FCWML108	-0.22687
MRI_FCWML109	0.20976
MRI_FCWML119	NaN
MRI_FCWML121	0.68047
MRI_FCWML128	-0.16849
MRI_FCWML129	0.12746
MRI_FCWML134	0.13231
MRI_FCWML150	-0.19381
MRI_FCWML158	-0.14543
MRI_FCWML159	0.97559
MRI_FCWML160	NaN
MRI_FCWML162	0.48748
MRI_FCWML205	-0.41808
MRI_FCWML219	NaN
MRI_FCWML255	-0.35499
MRI_FCWML320	-0.0069225
MRI_FCWML328	-0.90774
