# Supplementary material for: Pupil size reflects activation of subcortical ascending arousal system nuclei during rest
Source: eLife. 2023 Jun 27;12:e84822. doi: 10.7554/eLife.84822 (PMC10299825; doi:10.7554/eLife.84822)
Supplement: Figure 4—source data 2. [file elife-84822-fig4-data2.zip › Figure4_S1_SourceData/Fig4_S1A/con_stat_rsHRF_P5_OCC.csv]

subj	spmT_0001.nii
MRI_FCWML001	-0.53871
MRI_FCWML002	-0.27071
MRI_FCWML003	-0.60193
MRI_FCWML004	NaN
MRI_FCWML006	-0.26967
MRI_FCWML007	0.050688
MRI_FCWML008	-1.5043
MRI_FCWML009	-0.66234
MRI_FCWML010	0.068908
MRI_FCWML011	-0.241
MRI_FCWML012	-0.59681
MRI_FCWML013	0.25855
MRI_FCWML014	-1.1349
MRI_FCWML015	0.34549
MRI_FCWML016	NaN
MRI_FCWML017	-0.40309
MRI_FCWML018	-0.77205
MRI_FCWML020	-0.99316
MRI_FCWML022	-0.39452
MRI_FCWML023	-0.21887
MRI_FCWML025	NaN
MRI_FCWML026	-0.53431
MRI_FCWML027	-0.26197
MRI_FCWML028	-0.39472
MRI_FCWML029	-0.13245
MRI_FCWML030	-1.6492
MRI_FCWML031	-0.45246
MRI_FCWML032	-0.76442
MRI_FCWML033	-0.47345
MRI_FCWML035	-0.78832
MRI_FCWML036	0.37107
MRI_FCWML037	-0.22506
MRI_FCWML038	-0.31711
MRI_FCWML040	-0.26122
MRI_FCWML041	0.18939
MRI_FCWML042	-0.2791
MRI_FCWML043	NaN
MRI_FCWML046	0.453
MRI_FCWML047	-0.59992
MRI_FCWML048	-0.41036
MRI_FCWML049	-0.16518
MRI_FCWML051	-0.71289
MRI_FCWML052	-0.57834
MRI_FCWML053	-0.12842
MRI_FCWML054	-0.56856
MRI_FCWML055	NaN
MRI_FCWML056	-0.094415
MRI_FCWML057	-0.15917
MRI_FCWML061	-0.35776
MRI_FCWML063	-0.73778
MRI_FCWML064	0.27843
MRI_FCWML104	-0.98095
MRI_FCWML107	NaN
MRI_FCWML108	-0.60124
MRI_FCWML109	-0.63864
MRI_FCWML119	NaN
MRI_FCWML121	-0.16626
MRI_FCWML128	-0.64917
MRI_FCWML129	-1.0941
MRI_FCWML134	0.47851
MRI_FCWML150	0.11607
MRI_FCWML158	-0.51532
MRI_FCWML159	0.23664
MRI_FCWML160	NaN
MRI_FCWML162	0.80757
MRI_FCWML205	-0.58238
MRI_FCWML219	NaN
MRI_FCWML255	0.24299
MRI_FCWML320	0.59995
MRI_FCWML328	-0.13092
