# Supplementary material for: Pupil size reflects activation of subcortical ascending arousal system nuclei during rest
Source: eLife. 2023 Jun 27;12:e84822. doi: 10.7554/eLife.84822 (PMC10299825; doi:10.7554/eLife.84822)
Supplement: Figure 4—source data 2. [file elife-84822-fig4-data2.zip › Figure4_S1_SourceData/Fig4_S1A/con_stat_rsHRF_P5_PONS.csv]

subj	spmT_0001.nii
MRI_FCWML001	0.63489
MRI_FCWML002	0.65039
MRI_FCWML003	-0.097679
MRI_FCWML004	NaN
MRI_FCWML006	-0.29297
MRI_FCWML007	-0.64727
MRI_FCWML008	0.046378
MRI_FCWML009	0.2286
MRI_FCWML010	0.44144
MRI_FCWML011	-0.24149
MRI_FCWML012	0.039432
MRI_FCWML013	-0.62276
MRI_FCWML014	0.18795
MRI_FCWML015	0.37396
MRI_FCWML016	NaN
MRI_FCWML017	0.32819
MRI_FCWML018	0.29111
MRI_FCWML020	0.54671
MRI_FCWML022	0.077154
MRI_FCWML023	-0.62332
MRI_FCWML025	NaN
MRI_FCWML026	0.22928
MRI_FCWML027	0.35811
MRI_FCWML028	-0.48251
MRI_FCWML029	0.89999
MRI_FCWML030	0.17138
MRI_FCWML031	-0.19934
MRI_FCWML032	-0.34845
MRI_FCWML033	-0.33861
MRI_FCWML035	0.17367
MRI_FCWML036	0.57511
MRI_FCWML037	0.036318
MRI_FCWML038	0.72835
MRI_FCWML040	-0.31574
MRI_FCWML041	0.4758
MRI_FCWML042	-0.065799
MRI_FCWML043	NaN
MRI_FCWML046	-0.10879
MRI_FCWML047	0.63466
MRI_FCWML048	-0.14743
MRI_FCWML049	0.033946
MRI_FCWML051	-0.45543
MRI_FCWML052	0.11712
MRI_FCWML053	0.33692
MRI_FCWML054	0.18453
MRI_FCWML055	NaN
MRI_FCWML056	0.25493
MRI_FCWML057	-0.33204
MRI_FCWML061	-0.22504
MRI_FCWML063	0.21444
MRI_FCWML064	-0.47401
MRI_FCWML104	0.45006
MRI_FCWML107	NaN
MRI_FCWML108	0.090721
MRI_FCWML109	0.58313
MRI_FCWML119	NaN
MRI_FCWML121	-0.41165
MRI_FCWML128	-0.27375
MRI_FCWML129	0.50963
MRI_FCWML134	0.17177
MRI_FCWML150	-0.94684
MRI_FCWML158	0.34107
MRI_FCWML159	0.78902
MRI_FCWML160	NaN
MRI_FCWML162	0.70867
MRI_FCWML205	-1.039
MRI_FCWML219	NaN
MRI_FCWML255	0.6991
MRI_FCWML320	-0.058902
MRI_FCWML328	-0.41353
