# Supplementary material for: Pupil size reflects activation of subcortical ascending arousal system nuclei during rest
Source: eLife. 2023 Jun 27;12:e84822. doi: 10.7554/eLife.84822 (PMC10299825; doi:10.7554/eLife.84822)
Supplement: Figure 4—source data 2. [file elife-84822-fig4-data2.zip › Figure4_S1_SourceData/Fig4_S1A/con_stat_rsHRF_P5_SN.csv]

subj	spmT_0001.nii
MRI_FCWML001	-0.11758
MRI_FCWML002	0.065777
MRI_FCWML003	-0.093217
MRI_FCWML004	NaN
MRI_FCWML006	0.040087
MRI_FCWML007	-0.031569
MRI_FCWML008	-0.088282
MRI_FCWML009	-0.094825
MRI_FCWML010	0.1788
MRI_FCWML011	-0.050651
MRI_FCWML012	-0.17365
MRI_FCWML013	-0.1855
MRI_FCWML014	0.28957
MRI_FCWML015	0.05148
MRI_FCWML016	NaN
MRI_FCWML017	0.38921
MRI_FCWML018	0.053694
MRI_FCWML020	-0.50095
MRI_FCWML022	-0.06041
MRI_FCWML023	-0.29648
MRI_FCWML025	NaN
MRI_FCWML026	0.08981
MRI_FCWML027	-0.041451
MRI_FCWML028	0.094146
MRI_FCWML029	-0.075151
MRI_FCWML030	0.084754
MRI_FCWML031	-0.076064
MRI_FCWML032	0.10205
MRI_FCWML033	0.2165
MRI_FCWML035	-0.10418
MRI_FCWML036	0.22119
MRI_FCWML037	0.41116
MRI_FCWML038	-0.22741
MRI_FCWML040	0.15212
MRI_FCWML041	-0.0069632
MRI_FCWML042	-0.20834
MRI_FCWML043	NaN
MRI_FCWML046	-0.013163
MRI_FCWML047	0.025456
MRI_FCWML048	0.049531
MRI_FCWML049	0.20169
MRI_FCWML051	-0.07289
MRI_FCWML052	-0.17738
MRI_FCWML053	-0.12988
MRI_FCWML054	0.087266
MRI_FCWML055	NaN
MRI_FCWML056	-0.1059
MRI_FCWML057	0.19606
MRI_FCWML061	0.038704
MRI_FCWML063	-0.026914
MRI_FCWML064	0.1486
MRI_FCWML104	0.82263
MRI_FCWML107	NaN
MRI_FCWML108	-0.024133
MRI_FCWML109	0.65144
MRI_FCWML119	NaN
MRI_FCWML121	-0.016173
MRI_FCWML128	-0.14527
MRI_FCWML129	-0.11382
MRI_FCWML134	-0.06361
MRI_FCWML150	0.27284
MRI_FCWML158	0.33551
MRI_FCWML159	0.36205
MRI_FCWML160	NaN
MRI_FCWML162	0.2465
MRI_FCWML205	-0.10817
MRI_FCWML219	NaN
MRI_FCWML255	0.062453
MRI_FCWML320	-0.14066
MRI_FCWML328	0.11468
