# Supplementary material for: Pupil size reflects activation of subcortical ascending arousal system nuclei during rest
Source: eLife. 2023 Jun 27;12:e84822. doi: 10.7554/eLife.84822 (PMC10299825; doi:10.7554/eLife.84822)
Supplement: Figure 4—source data 2. [file elife-84822-fig4-data2.zip › Figure4_S1_SourceData/Fig4_S1A/con_stat_rsHRF_P5_VTA.csv]

subj	spmT_0001.nii
MRI_FCWML001	0.097555
MRI_FCWML002	-0.0089466
MRI_FCWML003	-0.2664
MRI_FCWML004	NaN
MRI_FCWML006	0.022217
MRI_FCWML007	-0.07439
MRI_FCWML008	0.35593
MRI_FCWML009	-0.49517
MRI_FCWML010	0.042896
MRI_FCWML011	-0.23167
MRI_FCWML012	0.22
MRI_FCWML013	-0.146
MRI_FCWML014	0.062255
MRI_FCWML015	0.085275
MRI_FCWML016	NaN
MRI_FCWML017	0.1406
MRI_FCWML018	0.24711
MRI_FCWML020	0.32907
MRI_FCWML022	-0.25199
MRI_FCWML023	-0.35801
MRI_FCWML025	NaN
MRI_FCWML026	0.39589
MRI_FCWML027	-0.21927
MRI_FCWML028	0.22682
MRI_FCWML029	0.1577
MRI_FCWML030	0.032822
MRI_FCWML031	0.10609
MRI_FCWML032	-0.248
MRI_FCWML033	0.30356
MRI_FCWML035	-0.19235
MRI_FCWML036	0.52446
MRI_FCWML037	0.14699
MRI_FCWML038	-0.3526
MRI_FCWML040	0.0026356
MRI_FCWML041	0.014347
MRI_FCWML042	-0.033821
MRI_FCWML043	NaN
MRI_FCWML046	0.068896
MRI_FCWML047	-0.24565
MRI_FCWML048	0.1144
MRI_FCWML049	0.21496
MRI_FCWML051	-0.087537
MRI_FCWML052	-0.30255
MRI_FCWML053	-0.11319
MRI_FCWML054	0.066292
MRI_FCWML055	NaN
MRI_FCWML056	-0.12649
MRI_FCWML057	0.2365
MRI_FCWML061	0.26966
MRI_FCWML063	-0.10774
MRI_FCWML064	0.47088
MRI_FCWML104	0.7755
MRI_FCWML107	NaN
MRI_FCWML108	0.073843
MRI_FCWML109	0.80723
MRI_FCWML119	NaN
MRI_FCWML121	0.10056
MRI_FCWML128	-0.42558
MRI_FCWML129	0.10781
MRI_FCWML134	-0.086074
MRI_FCWML150	0.28345
MRI_FCWML158	-0.17285
MRI_FCWML159	-0.0054812
MRI_FCWML160	NaN
MRI_FCWML162	0.45247
MRI_FCWML205	0.0025055
MRI_FCWML219	NaN
MRI_FCWML255	0.092763
MRI_FCWML320	-0.27602
MRI_FCWML328	-0.10361
