# Supplementary material for: Pupil size reflects activation of subcortical ascending arousal system nuclei during rest
Source: eLife. 2023 Jun 27;12:e84822. doi: 10.7554/eLife.84822 (PMC10299825; doi:10.7554/eLife.84822)
Supplement: Figure 4—source data 2. [file elife-84822-fig4-data2.zip › Figure4_S1_SourceData/Fig4_S1A/con_stat_rsHRF_P6_ACC.csv]

subj	spmT_0001.nii
MRI_FCWML001	-0.034373
MRI_FCWML002	-0.018691
MRI_FCWML003	-0.41714
MRI_FCWML004	NaN
MRI_FCWML006	-0.071542
MRI_FCWML007	-0.056988
MRI_FCWML008	0.052288
MRI_FCWML009	-0.37354
MRI_FCWML010	-0.26254
MRI_FCWML011	-0.01466
MRI_FCWML012	0.021965
MRI_FCWML013	-0.021552
MRI_FCWML014	-0.14653
MRI_FCWML015	0.17009
MRI_FCWML016	NaN
MRI_FCWML017	0.10067
MRI_FCWML018	-0.28936
MRI_FCWML020	0.19003
MRI_FCWML022	-0.23594
MRI_FCWML023	0.033596
MRI_FCWML025	NaN
MRI_FCWML026	0.091905
MRI_FCWML027	0.023913
MRI_FCWML028	0.38687
MRI_FCWML029	0.06997
MRI_FCWML030	-0.10488
MRI_FCWML031	-0.20705
MRI_FCWML032	-0.22613
MRI_FCWML033	0.13921
MRI_FCWML035	0.018961
MRI_FCWML036	0.44931
MRI_FCWML037	0.13668
MRI_FCWML038	-0.27017
MRI_FCWML040	0.031182
MRI_FCWML041	0.02118
MRI_FCWML042	0.26841
MRI_FCWML043	NaN
MRI_FCWML046	0.15955
MRI_FCWML047	-0.10089
MRI_FCWML048	-0.22843
MRI_FCWML049	0.012004
MRI_FCWML051	0.010735
MRI_FCWML052	-0.55719
MRI_FCWML053	0.42252
MRI_FCWML054	0.078087
MRI_FCWML055	NaN
MRI_FCWML056	0.26305
MRI_FCWML057	0.45512
MRI_FCWML061	0.24493
MRI_FCWML063	0.037119
MRI_FCWML064	0.45508
MRI_FCWML104	-0.10333
MRI_FCWML107	NaN
MRI_FCWML108	-0.13428
MRI_FCWML109	0.41878
MRI_FCWML119	NaN
MRI_FCWML121	0.37509
MRI_FCWML128	0.10702
MRI_FCWML129	0.018452
MRI_FCWML134	0.10196
MRI_FCWML150	0.016075
MRI_FCWML158	-0.23267
MRI_FCWML159	0.46987
MRI_FCWML160	NaN
MRI_FCWML162	0.28379
MRI_FCWML205	-0.17288
MRI_FCWML219	NaN
MRI_FCWML255	0.23216
MRI_FCWML320	-0.43818
MRI_FCWML328	-0.031756
