# Supplementary material for: Pupil size reflects activation of subcortical ascending arousal system nuclei during rest
Source: eLife. 2023 Jun 27;12:e84822. doi: 10.7554/eLife.84822 (PMC10299825; doi:10.7554/eLife.84822)
Supplement: Figure 4—source data 2. [file elife-84822-fig4-data2.zip › Figure4_S1_SourceData/Fig4_S1A/con_stat_rsHRF_P6_BF.csv]

subj	spmT_0001.nii
MRI_FCWML001	0.36964
MRI_FCWML002	-0.062556
MRI_FCWML003	-1.0173
MRI_FCWML004	NaN
MRI_FCWML006	0.23651
MRI_FCWML007	-0.19785
MRI_FCWML008	0.091713
MRI_FCWML009	0.36726
MRI_FCWML010	-0.25124
MRI_FCWML011	-0.37739
MRI_FCWML012	-0.45425
MRI_FCWML013	-0.056287
MRI_FCWML014	-0.21075
MRI_FCWML015	-0.017259
MRI_FCWML016	NaN
MRI_FCWML017	-0.090942
MRI_FCWML018	0.60179
MRI_FCWML020	0.97227
MRI_FCWML022	0.064686
MRI_FCWML023	-0.52221
MRI_FCWML025	NaN
MRI_FCWML026	0.38534
MRI_FCWML027	0.43725
MRI_FCWML028	0.43595
MRI_FCWML029	-0.067929
MRI_FCWML030	0.043371
MRI_FCWML031	-0.16439
MRI_FCWML032	-0.52085
MRI_FCWML033	0.45042
MRI_FCWML035	-0.058953
MRI_FCWML036	0.10526
MRI_FCWML037	0.29879
MRI_FCWML038	-0.31351
MRI_FCWML040	0.26999
MRI_FCWML041	-0.41464
MRI_FCWML042	-0.24269
MRI_FCWML043	NaN
MRI_FCWML046	0.086315
MRI_FCWML047	0.65545
MRI_FCWML048	-0.10966
MRI_FCWML049	-0.22139
MRI_FCWML051	-0.46213
MRI_FCWML052	-0.47275
MRI_FCWML053	0.66315
MRI_FCWML054	-0.13263
MRI_FCWML055	NaN
MRI_FCWML056	0.54791
MRI_FCWML057	0.63824
MRI_FCWML061	-0.017414
MRI_FCWML063	-0.067971
MRI_FCWML064	-0.52133
MRI_FCWML104	0.16328
MRI_FCWML107	NaN
MRI_FCWML108	0.06432
MRI_FCWML109	0.97001
MRI_FCWML119	NaN
MRI_FCWML121	0.2101
MRI_FCWML128	0.33913
MRI_FCWML129	-0.29187
MRI_FCWML134	-0.28847
MRI_FCWML150	0.31624
MRI_FCWML158	-0.051093
MRI_FCWML159	-0.46065
MRI_FCWML160	NaN
MRI_FCWML162	-0.29694
MRI_FCWML205	0.14303
MRI_FCWML219	NaN
MRI_FCWML255	0.71567
MRI_FCWML320	-0.36295
MRI_FCWML328	0.30725
