# Supplementary material for: Pupil size reflects activation of subcortical ascending arousal system nuclei during rest
Source: eLife. 2023 Jun 27;12:e84822. doi: 10.7554/eLife.84822 (PMC10299825; doi:10.7554/eLife.84822)
Supplement: Figure 4—source data 2. [file elife-84822-fig4-data2.zip › Figure4_S1_SourceData/Fig4_S1A/con_stat_rsHRF_P6_DR.csv]

subj	spmT_0001.nii
MRI_FCWML001	0.2489
MRI_FCWML002	-0.10496
MRI_FCWML003	0.10202
MRI_FCWML004	NaN
MRI_FCWML006	0.20403
MRI_FCWML007	0.22948
MRI_FCWML008	-0.29885
MRI_FCWML009	1.1442
MRI_FCWML010	0.083995
MRI_FCWML011	0.28246
MRI_FCWML012	-0.11478
MRI_FCWML013	0.023215
MRI_FCWML014	-0.93057
MRI_FCWML015	-0.1085
MRI_FCWML016	NaN
MRI_FCWML017	0.16357
MRI_FCWML018	-0.054337
MRI_FCWML020	-0.21813
MRI_FCWML022	0.18555
MRI_FCWML023	-0.095606
MRI_FCWML025	NaN
MRI_FCWML026	0.23481
MRI_FCWML027	0.65797
MRI_FCWML028	0.63135
MRI_FCWML029	0.39973
MRI_FCWML030	0.14486
MRI_FCWML031	-0.51489
MRI_FCWML032	-0.39825
MRI_FCWML033	-0.37796
MRI_FCWML035	0.10472
MRI_FCWML036	-0.040808
MRI_FCWML037	0.6406
MRI_FCWML038	-0.26753
MRI_FCWML040	0.55399
MRI_FCWML041	-0.28665
MRI_FCWML042	-0.2352
MRI_FCWML043	NaN
MRI_FCWML046	0.16094
MRI_FCWML047	0.24848
MRI_FCWML048	-0.20251
MRI_FCWML049	0.17733
MRI_FCWML051	-0.024431
MRI_FCWML052	-0.020568
MRI_FCWML053	0.098736
MRI_FCWML054	0.16817
MRI_FCWML055	NaN
MRI_FCWML056	-0.77873
MRI_FCWML057	0.46267
MRI_FCWML061	0.28029
MRI_FCWML063	-0.28893
MRI_FCWML064	0.054533
MRI_FCWML104	1.4959
MRI_FCWML107	NaN
MRI_FCWML108	-0.31097
MRI_FCWML109	0.27665
MRI_FCWML119	NaN
MRI_FCWML121	-0.55153
MRI_FCWML128	-0.43144
MRI_FCWML129	0.025878
MRI_FCWML134	0.10841
MRI_FCWML150	-0.25161
MRI_FCWML158	-0.45042
MRI_FCWML159	0.080783
MRI_FCWML160	NaN
MRI_FCWML162	-0.73215
MRI_FCWML205	0.4925
MRI_FCWML219	NaN
MRI_FCWML255	0.030141
MRI_FCWML320	-0.20501
MRI_FCWML328	-0.63612
