# Supplementary material for: Pupil size reflects activation of subcortical ascending arousal system nuclei during rest
Source: eLife. 2023 Jun 27;12:e84822. doi: 10.7554/eLife.84822 (PMC10299825; doi:10.7554/eLife.84822)
Supplement: Figure 4—source data 2. [file elife-84822-fig4-data2.zip › Figure4_S1_SourceData/Fig4_S1A/con_stat_rsHRF_P6_LC.csv]

subj	spmT_0001.nii
MRI_FCWML001	0.34685
MRI_FCWML002	-0.59162
MRI_FCWML003	0.24047
MRI_FCWML004	NaN
MRI_FCWML006	0.18957
MRI_FCWML007	0.21993
MRI_FCWML008	-0.033459
MRI_FCWML009	0.12722
MRI_FCWML010	0.10926
MRI_FCWML011	0.70838
MRI_FCWML012	0.23993
MRI_FCWML013	-0.22441
MRI_FCWML014	-0.054274
MRI_FCWML015	0.2734
MRI_FCWML016	NaN
MRI_FCWML017	-0.033118
MRI_FCWML018	-0.4169
MRI_FCWML020	-1.1296
MRI_FCWML022	-0.053535
MRI_FCWML023	-0.5528
MRI_FCWML025	NaN
MRI_FCWML026	0.042775
MRI_FCWML027	0.015397
MRI_FCWML028	1.5288
MRI_FCWML029	-0.45478
MRI_FCWML030	-0.50702
MRI_FCWML031	-0.86683
MRI_FCWML032	0.011852
MRI_FCWML033	-0.70076
MRI_FCWML035	-0.41532
MRI_FCWML036	-0.32214
MRI_FCWML037	2.3649
MRI_FCWML038	-0.55627
MRI_FCWML040	-0.34358
MRI_FCWML041	0.50224
MRI_FCWML042	-0.34721
MRI_FCWML043	NaN
MRI_FCWML046	-0.2217
MRI_FCWML047	-0.30991
MRI_FCWML048	0.34
MRI_FCWML049	0.33961
MRI_FCWML051	0.10941
MRI_FCWML052	-1.1055
MRI_FCWML053	0.77417
MRI_FCWML054	-0.53377
MRI_FCWML055	NaN
MRI_FCWML056	-0.80146
MRI_FCWML057	-0.0014727
MRI_FCWML061	-0.26214
MRI_FCWML063	0.395
MRI_FCWML064	0.63754
MRI_FCWML104	1.4146
MRI_FCWML107	NaN
MRI_FCWML108	-0.30227
MRI_FCWML109	-0.048471
MRI_FCWML119	NaN
MRI_FCWML121	-0.010089
MRI_FCWML128	-1.7187
MRI_FCWML129	-1.0724
MRI_FCWML134	-0.22163
MRI_FCWML150	-0.56323
MRI_FCWML158	-0.18225
MRI_FCWML159	-0.7405
MRI_FCWML160	NaN
MRI_FCWML162	0.39803
MRI_FCWML205	-0.16673
MRI_FCWML219	NaN
MRI_FCWML255	0.29786
MRI_FCWML320	1.2343
MRI_FCWML328	-0.23647
