# Supplementary material for: Pupil size reflects activation of subcortical ascending arousal system nuclei during rest
Source: eLife. 2023 Jun 27;12:e84822. doi: 10.7554/eLife.84822 (PMC10299825; doi:10.7554/eLife.84822)
Supplement: Figure 4—source data 2. [file elife-84822-fig4-data2.zip › Figure4_S1_SourceData/Fig4_S1A/con_stat_rsHRF_P6_MR.csv]

subj	spmT_0001.nii
MRI_FCWML001	0.33045
MRI_FCWML002	-0.35564
MRI_FCWML003	-0.80636
MRI_FCWML004	NaN
MRI_FCWML006	0.21435
MRI_FCWML007	0.87912
MRI_FCWML008	0.21938
MRI_FCWML009	0.50805
MRI_FCWML010	0.2288
MRI_FCWML011	-0.0055709
MRI_FCWML012	0.1358
MRI_FCWML013	-0.55711
MRI_FCWML014	-0.22985
MRI_FCWML015	0.4856
MRI_FCWML016	NaN
MRI_FCWML017	0.031034
MRI_FCWML018	0.14202
MRI_FCWML020	-0.17451
MRI_FCWML022	-0.22526
MRI_FCWML023	-0.080539
MRI_FCWML025	NaN
MRI_FCWML026	-0.054616
MRI_FCWML027	0.37798
MRI_FCWML028	0.13066
MRI_FCWML029	-0.076404
MRI_FCWML030	0.022925
MRI_FCWML031	-0.68416
MRI_FCWML032	0.31965
MRI_FCWML033	0.35509
MRI_FCWML035	0.21466
MRI_FCWML036	0.64565
MRI_FCWML037	0.2138
MRI_FCWML038	0.0017941
MRI_FCWML040	0.34644
MRI_FCWML041	-0.20803
MRI_FCWML042	-0.96102
MRI_FCWML043	NaN
MRI_FCWML046	-0.80575
MRI_FCWML047	-0.91098
MRI_FCWML048	-0.49835
MRI_FCWML049	0.33111
MRI_FCWML051	-0.13615
MRI_FCWML052	0.086769
MRI_FCWML053	0.52787
MRI_FCWML054	-0.087039
MRI_FCWML055	NaN
MRI_FCWML056	0.52516
MRI_FCWML057	0.46751
MRI_FCWML061	0.059403
MRI_FCWML063	0.25933
MRI_FCWML064	-0.42087
MRI_FCWML104	1.5121
MRI_FCWML107	NaN
MRI_FCWML108	-0.057194
MRI_FCWML109	0.171
MRI_FCWML119	NaN
MRI_FCWML121	0.74846
MRI_FCWML128	-0.22813
MRI_FCWML129	-0.015044
MRI_FCWML134	0.026635
MRI_FCWML150	-0.40562
MRI_FCWML158	-0.11712
MRI_FCWML159	1.0821
MRI_FCWML160	NaN
MRI_FCWML162	0.58545
MRI_FCWML205	-0.026488
MRI_FCWML219	NaN
MRI_FCWML255	-0.19075
MRI_FCWML320	-0.0055807
MRI_FCWML328	-0.84426
