# Supplementary material for: Pupil size reflects activation of subcortical ascending arousal system nuclei during rest
Source: eLife. 2023 Jun 27;12:e84822. doi: 10.7554/eLife.84822 (PMC10299825; doi:10.7554/eLife.84822)
Supplement: Figure 4—source data 2. [file elife-84822-fig4-data2.zip › Figure4_S1_SourceData/Fig4_S1A/con_stat_rsHRF_P6_OCC.csv]

subj	spmT_0001.nii
MRI_FCWML001	-0.4523
MRI_FCWML002	-0.49837
MRI_FCWML003	-0.65805
MRI_FCWML004	NaN
MRI_FCWML006	-0.61175
MRI_FCWML007	-0.21927
MRI_FCWML008	-1.4235
MRI_FCWML009	-0.68343
MRI_FCWML010	0.01099
MRI_FCWML011	-0.35728
MRI_FCWML012	-0.47596
MRI_FCWML013	0.22031
MRI_FCWML014	-1.2135
MRI_FCWML015	0.070114
MRI_FCWML016	NaN
MRI_FCWML017	-0.50236
MRI_FCWML018	-0.80955
MRI_FCWML020	-1.0539
MRI_FCWML022	-0.43866
MRI_FCWML023	-0.30088
MRI_FCWML025	NaN
MRI_FCWML026	-0.3578
MRI_FCWML027	-0.305
MRI_FCWML028	-0.49696
MRI_FCWML029	-0.24738
MRI_FCWML030	-1.6417
MRI_FCWML031	-0.57452
MRI_FCWML032	-0.94172
MRI_FCWML033	-0.93824
MRI_FCWML035	-0.53099
MRI_FCWML036	0.29493
MRI_FCWML037	-0.35111
MRI_FCWML038	-0.3108
MRI_FCWML040	-0.31461
MRI_FCWML041	-0.0021633
MRI_FCWML042	-0.46002
MRI_FCWML043	NaN
MRI_FCWML046	0.21892
MRI_FCWML047	-0.84938
MRI_FCWML048	-0.46811
MRI_FCWML049	-0.1639
MRI_FCWML051	-0.94039
MRI_FCWML052	-0.81648
MRI_FCWML053	-0.11711
MRI_FCWML054	-0.49576
MRI_FCWML055	NaN
MRI_FCWML056	0.252
MRI_FCWML057	-0.095528
MRI_FCWML061	-0.65095
MRI_FCWML063	-0.56353
MRI_FCWML064	0.32369
MRI_FCWML104	-1.3775
MRI_FCWML107	NaN
MRI_FCWML108	-0.46751
MRI_FCWML109	-0.62748
MRI_FCWML119	NaN
MRI_FCWML121	-0.11881
MRI_FCWML128	-0.50145
MRI_FCWML129	-1.159
MRI_FCWML134	0.35324
MRI_FCWML150	0.064179
MRI_FCWML158	-0.96844
MRI_FCWML159	0.078312
MRI_FCWML160	NaN
MRI_FCWML162	0.7261
MRI_FCWML205	-0.56043
MRI_FCWML219	NaN
MRI_FCWML255	0.35175
MRI_FCWML320	0.46173
MRI_FCWML328	-0.15184
