# Supplementary material for: Pupil size reflects activation of subcortical ascending arousal system nuclei during rest
Source: eLife. 2023 Jun 27;12:e84822. doi: 10.7554/eLife.84822 (PMC10299825; doi:10.7554/eLife.84822)
Supplement: Figure 4—source data 2. [file elife-84822-fig4-data2.zip › Figure4_S1_SourceData/Fig4_S1A/con_stat_rsHRF_P6_PONS.csv]

subj	spmT_0001.nii
MRI_FCWML001	0.43523
MRI_FCWML002	0.65311
MRI_FCWML003	-0.050204
MRI_FCWML004	NaN
MRI_FCWML006	-0.31685
MRI_FCWML007	-0.67256
MRI_FCWML008	0.052367
MRI_FCWML009	0.35434
MRI_FCWML010	0.4
MRI_FCWML011	-0.27527
MRI_FCWML012	-0.081641
MRI_FCWML013	-0.75543
MRI_FCWML014	0.16162
MRI_FCWML015	0.27561
MRI_FCWML016	NaN
MRI_FCWML017	0.18709
MRI_FCWML018	0.24121
MRI_FCWML020	0.72436
MRI_FCWML022	0.051654
MRI_FCWML023	-0.83155
MRI_FCWML025	NaN
MRI_FCWML026	0.31647
MRI_FCWML027	0.63268
MRI_FCWML028	-0.61169
MRI_FCWML029	0.69178
MRI_FCWML030	0.21888
MRI_FCWML031	-0.19936
MRI_FCWML032	-0.50595
MRI_FCWML033	-0.35829
MRI_FCWML035	0.14737
MRI_FCWML036	0.61731
MRI_FCWML037	0.16889
MRI_FCWML038	0.75456
MRI_FCWML040	-0.27344
MRI_FCWML041	0.47188
MRI_FCWML042	0.23202
MRI_FCWML043	NaN
MRI_FCWML046	-0.1453
MRI_FCWML047	0.65181
MRI_FCWML048	-0.14889
MRI_FCWML049	-0.010366
MRI_FCWML051	-0.42507
MRI_FCWML052	0.14216
MRI_FCWML053	0.30383
MRI_FCWML054	0.24505
MRI_FCWML055	NaN
MRI_FCWML056	-0.062079
MRI_FCWML057	-0.56758
MRI_FCWML061	-0.33252
MRI_FCWML063	0.23078
MRI_FCWML064	-0.28655
MRI_FCWML104	0.42844
MRI_FCWML107	NaN
MRI_FCWML108	-0.14013
MRI_FCWML109	0.55096
MRI_FCWML119	NaN
MRI_FCWML121	-0.41465
MRI_FCWML128	-0.21469
MRI_FCWML129	0.37134
MRI_FCWML134	0.15473
MRI_FCWML150	-1.114
MRI_FCWML158	0.33806
MRI_FCWML159	0.7121
MRI_FCWML160	NaN
MRI_FCWML162	0.92268
MRI_FCWML205	-0.78182
MRI_FCWML219	NaN
MRI_FCWML255	0.5817
MRI_FCWML320	0.25123
MRI_FCWML328	-0.44479
