# Supplementary material for: Pupil size reflects activation of subcortical ascending arousal system nuclei during rest
Source: eLife. 2023 Jun 27;12:e84822. doi: 10.7554/eLife.84822 (PMC10299825; doi:10.7554/eLife.84822)
Supplement: Figure 4—source data 2. [file elife-84822-fig4-data2.zip › Figure4_S1_SourceData/Fig4_S1A/con_stat_rsHRF_P6_SN.csv]

subj	spmT_0001.nii
MRI_FCWML001	-0.0056867
MRI_FCWML002	0.023992
MRI_FCWML003	-0.12301
MRI_FCWML004	NaN
MRI_FCWML006	-0.012572
MRI_FCWML007	-0.0024094
MRI_FCWML008	-0.096238
MRI_FCWML009	-0.017294
MRI_FCWML010	0.20743
MRI_FCWML011	-0.14175
MRI_FCWML012	-0.18129
MRI_FCWML013	-0.15239
MRI_FCWML014	0.19973
MRI_FCWML015	-0.0063681
MRI_FCWML016	NaN
MRI_FCWML017	0.40388
MRI_FCWML018	0.024122
MRI_FCWML020	-0.63282
MRI_FCWML022	-0.10406
MRI_FCWML023	-0.32693
MRI_FCWML025	NaN
MRI_FCWML026	0.14371
MRI_FCWML027	0.065806
MRI_FCWML028	-0.099017
MRI_FCWML029	-0.12784
MRI_FCWML030	0.080604
MRI_FCWML031	-0.20941
MRI_FCWML032	0.041027
MRI_FCWML033	0.16005
MRI_FCWML035	-0.077098
MRI_FCWML036	0.26161
MRI_FCWML037	0.44089
MRI_FCWML038	-0.21654
MRI_FCWML040	0.11808
MRI_FCWML041	-0.010019
MRI_FCWML042	-0.21107
MRI_FCWML043	NaN
MRI_FCWML046	0.042456
MRI_FCWML047	-0.033006
MRI_FCWML048	-0.0054212
MRI_FCWML049	0.15214
MRI_FCWML051	-0.13207
MRI_FCWML052	-0.23209
MRI_FCWML053	-0.068786
MRI_FCWML054	-0.031411
MRI_FCWML055	NaN
MRI_FCWML056	-0.10966
MRI_FCWML057	0.23659
MRI_FCWML061	-0.005009
MRI_FCWML063	-0.031285
MRI_FCWML064	0.12817
MRI_FCWML104	0.78578
MRI_FCWML107	NaN
MRI_FCWML108	0.025762
MRI_FCWML109	0.58813
MRI_FCWML119	NaN
MRI_FCWML121	-0.096446
MRI_FCWML128	-0.16656
MRI_FCWML129	-0.17963
MRI_FCWML134	-0.074782
MRI_FCWML150	0.28149
MRI_FCWML158	0.28702
MRI_FCWML159	0.33857
MRI_FCWML160	NaN
MRI_FCWML162	0.21626
MRI_FCWML205	-0.076644
MRI_FCWML219	NaN
MRI_FCWML255	0.1117
MRI_FCWML320	-0.28085
MRI_FCWML328	0.11424
