# Supplementary material for: Pupil size reflects activation of subcortical ascending arousal system nuclei during rest
Source: eLife. 2023 Jun 27;12:e84822. doi: 10.7554/eLife.84822 (PMC10299825; doi:10.7554/eLife.84822)
Supplement: Figure 4—source data 2. [file elife-84822-fig4-data2.zip › Figure4_S1_SourceData/Fig4_S1A/con_stat_rsHRF_P6_VTA.csv]

subj	spmT_0001.nii
MRI_FCWML001	0.11215
MRI_FCWML002	-0.15158
MRI_FCWML003	-0.34216
MRI_FCWML004	NaN
MRI_FCWML006	-0.0077091
MRI_FCWML007	-0.14898
MRI_FCWML008	0.32169
MRI_FCWML009	-0.38226
MRI_FCWML010	0.016945
MRI_FCWML011	-0.21418
MRI_FCWML012	0.27494
MRI_FCWML013	-0.18005
MRI_FCWML014	0.0041488
MRI_FCWML015	0.055206
MRI_FCWML016	NaN
MRI_FCWML017	0.082354
MRI_FCWML018	0.22153
MRI_FCWML020	0.2944
MRI_FCWML022	-0.26674
MRI_FCWML023	-0.23526
MRI_FCWML025	NaN
MRI_FCWML026	0.47042
MRI_FCWML027	-0.22268
MRI_FCWML028	0.16052
MRI_FCWML029	0.11036
MRI_FCWML030	0.012715
MRI_FCWML031	-0.0090208
MRI_FCWML032	-0.27149
MRI_FCWML033	0.31588
MRI_FCWML035	-0.12835
MRI_FCWML036	0.52723
MRI_FCWML037	0.15102
MRI_FCWML038	-0.40327
MRI_FCWML040	-0.08324
MRI_FCWML041	-0.070401
MRI_FCWML042	0.056851
MRI_FCWML043	NaN
MRI_FCWML046	-0.075385
MRI_FCWML047	-0.37013
MRI_FCWML048	0.070847
MRI_FCWML049	0.11544
MRI_FCWML051	-0.21845
MRI_FCWML052	-0.35754
MRI_FCWML053	-0.17688
MRI_FCWML054	0.032851
MRI_FCWML055	NaN
MRI_FCWML056	-0.039749
MRI_FCWML057	0.33518
MRI_FCWML061	0.26914
MRI_FCWML063	-0.06478
MRI_FCWML064	0.50602
MRI_FCWML104	0.68083
MRI_FCWML107	NaN
MRI_FCWML108	0.084904
MRI_FCWML109	0.71282
MRI_FCWML119	NaN
MRI_FCWML121	0.11561
MRI_FCWML128	-0.34717
MRI_FCWML129	0.12841
MRI_FCWML134	-0.13253
MRI_FCWML150	0.21652
MRI_FCWML158	-0.25335
MRI_FCWML159	0.045132
MRI_FCWML160	NaN
MRI_FCWML162	0.32249
MRI_FCWML205	0.053283
MRI_FCWML219	NaN
MRI_FCWML255	0.12886
MRI_FCWML320	-0.21867
MRI_FCWML328	-0.070269
