# Supplementary material for: Pupil size reflects activation of subcortical ascending arousal system nuclei during rest
Source: eLife. 2023 Jun 27;12:e84822. doi: 10.7554/eLife.84822 (PMC10299825; doi:10.7554/eLife.84822)
Supplement: Figure 4—source data 2. [file elife-84822-fig4-data2.zip › Figure4_S1_SourceData/Fig4_S1B/con_stat_rsHRF_P1_ACC.csv]

subj	spmT_0001.nii
MRI_FCWML001	0.32868
MRI_FCWML002	0.42462
MRI_FCWML003	-0.078775
MRI_FCWML004	-0.003353
MRI_FCWML006	0.3378
MRI_FCWML007	0.58716
MRI_FCWML008	-0.15845
MRI_FCWML009	-0.12319
MRI_FCWML010	0.20883
MRI_FCWML011	0.29869
MRI_FCWML012	0.25636
MRI_FCWML013	0.26992
MRI_FCWML014	0.29819
MRI_FCWML015	0.20565
MRI_FCWML016	0.12932
MRI_FCWML017	0.18384
MRI_FCWML018	0.6009
MRI_FCWML020	NaN
MRI_FCWML022	NaN
MRI_FCWML023	0.25826
MRI_FCWML025	0.31007
MRI_FCWML026	-0.26038
MRI_FCWML027	-0.30818
MRI_FCWML028	NaN
MRI_FCWML029	0.029027
MRI_FCWML030	0.17984
MRI_FCWML031	0.46246
MRI_FCWML032	0.13004
MRI_FCWML033	NaN
MRI_FCWML035	0.22872
MRI_FCWML036	NaN
MRI_FCWML037	0.13161
MRI_FCWML038	0.33943
MRI_FCWML040	0.19916
MRI_FCWML041	-0.40153
MRI_FCWML042	0.31763
MRI_FCWML043	0.073042
MRI_FCWML046	0.062084
MRI_FCWML047	0.63274
MRI_FCWML048	-0.031604
MRI_FCWML049	0.30369
MRI_FCWML051	0.59884
MRI_FCWML052	-1.3669
MRI_FCWML053	0.15177
MRI_FCWML054	0.13954
MRI_FCWML055	0.26463
MRI_FCWML056	-0.25718
MRI_FCWML057	0.34938
MRI_FCWML061	0.081477
MRI_FCWML063	0.21039
MRI_FCWML064	NaN
MRI_FCWML104	0.39891
MRI_FCWML107	-0.14732
MRI_FCWML108	0.074312
MRI_FCWML109	0.39835
MRI_FCWML119	0.33373
MRI_FCWML121	-0.17392
MRI_FCWML128	0.17907
MRI_FCWML129	0.25095
MRI_FCWML134	-0.2384
MRI_FCWML150	0.00043663
MRI_FCWML158	0.27792
MRI_FCWML159	0.49551
MRI_FCWML160	0.14058
MRI_FCWML162	-0.033896
MRI_FCWML205	0.50588
MRI_FCWML219	0.12647
MRI_FCWML255	0.022532
MRI_FCWML320	-0.032639
MRI_FCWML328	0.069745
