# Supplementary material for: Pupil size reflects activation of subcortical ascending arousal system nuclei during rest
Source: eLife. 2023 Jun 27;12:e84822. doi: 10.7554/eLife.84822 (PMC10299825; doi:10.7554/eLife.84822)
Supplement: Figure 4—source data 2. [file elife-84822-fig4-data2.zip › Figure4_S1_SourceData/Fig4_S1B/con_stat_rsHRF_P1_BF.csv]

subj	spmT_0001.nii
MRI_FCWML001	0.61056
MRI_FCWML002	0.052527
MRI_FCWML003	-0.014802
MRI_FCWML004	0.39446
MRI_FCWML006	0.19931
MRI_FCWML007	0.48688
MRI_FCWML008	-0.1818
MRI_FCWML009	0.55036
MRI_FCWML010	0.090398
MRI_FCWML011	0.24837
MRI_FCWML012	0.15558
MRI_FCWML013	-0.061769
MRI_FCWML014	-0.3538
MRI_FCWML015	0.4017
MRI_FCWML016	0.15093
MRI_FCWML017	1.0946
MRI_FCWML018	-0.11836
MRI_FCWML020	NaN
MRI_FCWML022	NaN
MRI_FCWML023	0.22643
MRI_FCWML025	-0.44853
MRI_FCWML026	-0.15993
MRI_FCWML027	0.73891
MRI_FCWML028	NaN
MRI_FCWML029	0.24715
MRI_FCWML030	0.31283
MRI_FCWML031	-0.043409
MRI_FCWML032	0.082772
MRI_FCWML033	NaN
MRI_FCWML035	0.24352
MRI_FCWML036	NaN
MRI_FCWML037	0.24979
MRI_FCWML038	-0.46628
MRI_FCWML040	0.65214
MRI_FCWML041	-0.18577
MRI_FCWML042	0.2459
MRI_FCWML043	0.34862
MRI_FCWML046	0.13825
MRI_FCWML047	0.24896
MRI_FCWML048	-0.047219
MRI_FCWML049	0.45115
MRI_FCWML051	0.66098
MRI_FCWML052	-0.35155
MRI_FCWML053	0.39655
MRI_FCWML054	0.088387
MRI_FCWML055	0.2274
MRI_FCWML056	-0.27479
MRI_FCWML057	0.36914
MRI_FCWML061	0.42489
MRI_FCWML063	0.0802
MRI_FCWML064	NaN
MRI_FCWML104	0.77292
MRI_FCWML107	0.40941
MRI_FCWML108	0.040573
MRI_FCWML109	0.69832
MRI_FCWML119	0.060262
MRI_FCWML121	0.28779
MRI_FCWML128	0.40022
MRI_FCWML129	0.34578
MRI_FCWML134	0.084201
MRI_FCWML150	-0.57415
MRI_FCWML158	-0.14019
MRI_FCWML159	0.02627
MRI_FCWML160	0.29811
MRI_FCWML162	-0.11895
MRI_FCWML205	-0.15218
MRI_FCWML219	0.002408
MRI_FCWML255	0.64602
MRI_FCWML320	0.16186
MRI_FCWML328	-0.19104
