# Supplementary material for: Pupil size reflects activation of subcortical ascending arousal system nuclei during rest
Source: eLife. 2023 Jun 27;12:e84822. doi: 10.7554/eLife.84822 (PMC10299825; doi:10.7554/eLife.84822)
Supplement: Figure 4—source data 2. [file elife-84822-fig4-data2.zip › Figure4_S1_SourceData/Fig4_S1B/con_stat_rsHRF_P1_DR.csv]

subj	spmT_0001.nii
MRI_FCWML001	-0.64582
MRI_FCWML002	-0.39745
MRI_FCWML003	-0.17583
MRI_FCWML004	0.16366
MRI_FCWML006	-0.126
MRI_FCWML007	1.3212
MRI_FCWML008	-0.0031439
MRI_FCWML009	-0.11516
MRI_FCWML010	0.45963
MRI_FCWML011	0.35881
MRI_FCWML012	0.95093
MRI_FCWML013	-0.50997
MRI_FCWML014	0.35243
MRI_FCWML015	0.38749
MRI_FCWML016	-0.0054794
MRI_FCWML017	-0.50483
MRI_FCWML018	-0.073308
MRI_FCWML020	NaN
MRI_FCWML022	NaN
MRI_FCWML023	0.20005
MRI_FCWML025	-0.87407
MRI_FCWML026	-0.16496
MRI_FCWML027	0.046323
MRI_FCWML028	NaN
MRI_FCWML029	-0.23263
MRI_FCWML030	0.36959
MRI_FCWML031	0.24443
MRI_FCWML032	0.8996
MRI_FCWML033	NaN
MRI_FCWML035	-0.28481
MRI_FCWML036	NaN
MRI_FCWML037	0.090069
MRI_FCWML038	0.94685
MRI_FCWML040	0.11441
MRI_FCWML041	-0.31878
MRI_FCWML042	0.10953
MRI_FCWML043	-0.056936
MRI_FCWML046	0.013318
MRI_FCWML047	0.26348
MRI_FCWML048	0.62792
MRI_FCWML049	0.068712
MRI_FCWML051	0.47675
MRI_FCWML052	-0.049879
MRI_FCWML053	0.58923
MRI_FCWML054	0.59015
MRI_FCWML055	0.75007
MRI_FCWML056	0.086296
MRI_FCWML057	-0.25188
MRI_FCWML061	0.049629
MRI_FCWML063	0.098208
MRI_FCWML064	NaN
MRI_FCWML104	0.14789
MRI_FCWML107	0.95036
MRI_FCWML108	-0.51912
MRI_FCWML109	0.43334
MRI_FCWML119	-0.18499
MRI_FCWML121	0.033043
MRI_FCWML128	-0.98445
MRI_FCWML129	0.85548
MRI_FCWML134	-0.63705
MRI_FCWML150	-0.6514
MRI_FCWML158	0.8679
MRI_FCWML159	-0.081693
MRI_FCWML160	0.097136
MRI_FCWML162	0.30849
MRI_FCWML205	0.5191
MRI_FCWML219	-0.62621
MRI_FCWML255	0.19995
MRI_FCWML320	-0.30815
MRI_FCWML328	1.8808
