# Supplementary material for: Pupil size reflects activation of subcortical ascending arousal system nuclei during rest
Source: eLife. 2023 Jun 27;12:e84822. doi: 10.7554/eLife.84822 (PMC10299825; doi:10.7554/eLife.84822)
Supplement: Figure 4—source data 2. [file elife-84822-fig4-data2.zip › Figure4_S1_SourceData/Fig4_S1B/con_stat_rsHRF_P1_LC.csv]

subj	spmT_0001.nii
MRI_FCWML001	1.0056
MRI_FCWML002	1.0073
MRI_FCWML003	0.40139
MRI_FCWML004	-0.03852
MRI_FCWML006	1.1213
MRI_FCWML007	-0.13468
MRI_FCWML008	0.18239
MRI_FCWML009	-0.12013
MRI_FCWML010	0.65963
MRI_FCWML011	0.76505
MRI_FCWML012	0.80364
MRI_FCWML013	0.85173
MRI_FCWML014	-0.13991
MRI_FCWML015	0.176
MRI_FCWML016	0.57293
MRI_FCWML017	0.82415
MRI_FCWML018	-0.069709
MRI_FCWML020	NaN
MRI_FCWML022	NaN
MRI_FCWML023	0.44156
MRI_FCWML025	-0.84798
MRI_FCWML026	0.14998
MRI_FCWML027	-0.18467
MRI_FCWML028	NaN
MRI_FCWML029	0.52932
MRI_FCWML030	0.16761
MRI_FCWML031	0.90972
MRI_FCWML032	-0.4421
MRI_FCWML033	NaN
MRI_FCWML035	0.26174
MRI_FCWML036	NaN
MRI_FCWML037	0.82652
MRI_FCWML038	1.276
MRI_FCWML040	0.11523
MRI_FCWML041	-0.90322
MRI_FCWML042	0.72333
MRI_FCWML043	0.5418
MRI_FCWML046	1.2529
MRI_FCWML047	1.1812
MRI_FCWML048	-0.67789
MRI_FCWML049	0.30096
MRI_FCWML051	0.86565
MRI_FCWML052	-0.60584
MRI_FCWML053	0.42433
MRI_FCWML054	0.34794
MRI_FCWML055	-0.013247
MRI_FCWML056	0.10504
MRI_FCWML057	-0.46513
MRI_FCWML061	-0.41421
MRI_FCWML063	0.40941
MRI_FCWML064	NaN
MRI_FCWML104	-1.6677
MRI_FCWML107	-0.30846
MRI_FCWML108	0.0082727
MRI_FCWML109	0.051823
MRI_FCWML119	0.51546
MRI_FCWML121	-0.39833
MRI_FCWML128	0.35588
MRI_FCWML129	0.1511
MRI_FCWML134	0.21091
MRI_FCWML150	-0.030055
MRI_FCWML158	-0.42036
MRI_FCWML159	-0.31318
MRI_FCWML160	0.13243
MRI_FCWML162	2.6231
MRI_FCWML205	0.10507
MRI_FCWML219	-0.14309
MRI_FCWML255	0.68891
MRI_FCWML320	0.12562
MRI_FCWML328	-0.28044
