# Supplementary material for: Pupil size reflects activation of subcortical ascending arousal system nuclei during rest
Source: eLife. 2023 Jun 27;12:e84822. doi: 10.7554/eLife.84822 (PMC10299825; doi:10.7554/eLife.84822)
Supplement: Figure 4—source data 2. [file elife-84822-fig4-data2.zip › Figure4_S1_SourceData/Fig4_S1B/con_stat_rsHRF_P1_MR.csv]

subj	spmT_0001.nii
MRI_FCWML001	-0.23101
MRI_FCWML002	1.232
MRI_FCWML003	-0.12467
MRI_FCWML004	-0.61798
MRI_FCWML006	-0.058669
MRI_FCWML007	0.5102
MRI_FCWML008	0.070237
MRI_FCWML009	-0.32473
MRI_FCWML010	0.47029
MRI_FCWML011	0.66172
MRI_FCWML012	0.0021574
MRI_FCWML013	0.54646
MRI_FCWML014	-0.81422
MRI_FCWML015	0.67177
MRI_FCWML016	0.17316
MRI_FCWML017	0.46154
MRI_FCWML018	0.31862
MRI_FCWML020	NaN
MRI_FCWML022	NaN
MRI_FCWML023	0.31876
MRI_FCWML025	-0.017798
MRI_FCWML026	0.25964
MRI_FCWML027	0.56268
MRI_FCWML028	NaN
MRI_FCWML029	-0.75169
MRI_FCWML030	-0.25271
MRI_FCWML031	0.28538
MRI_FCWML032	-0.10449
MRI_FCWML033	NaN
MRI_FCWML035	0.40438
MRI_FCWML036	NaN
MRI_FCWML037	-0.16162
MRI_FCWML038	0.77681
MRI_FCWML040	0.78222
MRI_FCWML041	0.19608
MRI_FCWML042	-0.54603
MRI_FCWML043	-0.3972
MRI_FCWML046	0.9607
MRI_FCWML047	0.72441
MRI_FCWML048	-0.065456
MRI_FCWML049	0.71426
MRI_FCWML051	0.31834
MRI_FCWML052	-0.018692
MRI_FCWML053	0.48679
MRI_FCWML054	0.12802
MRI_FCWML055	0.019067
MRI_FCWML056	-0.70095
MRI_FCWML057	-0.36488
MRI_FCWML061	0.32073
MRI_FCWML063	0.86629
MRI_FCWML064	NaN
MRI_FCWML104	0.40859
MRI_FCWML107	-1.085
MRI_FCWML108	-0.25884
MRI_FCWML109	-0.056482
MRI_FCWML119	0.4975
MRI_FCWML121	0.46182
MRI_FCWML128	0.10564
MRI_FCWML129	0.40159
MRI_FCWML134	-0.30511
MRI_FCWML150	0.17528
MRI_FCWML158	-0.093113
MRI_FCWML159	-0.17387
MRI_FCWML160	1.1699
MRI_FCWML162	-0.10201
MRI_FCWML205	-0.23184
MRI_FCWML219	0.12271
MRI_FCWML255	0.86261
MRI_FCWML320	0.83158
MRI_FCWML328	-0.27073
