# Supplementary material for: Pupil size reflects activation of subcortical ascending arousal system nuclei during rest
Source: eLife. 2023 Jun 27;12:e84822. doi: 10.7554/eLife.84822 (PMC10299825; doi:10.7554/eLife.84822)
Supplement: Figure 4—source data 2. [file elife-84822-fig4-data2.zip › Figure4_S1_SourceData/Fig4_S1B/con_stat_rsHRF_P1_OCC.csv]

subj	spmT_0001.nii
MRI_FCWML001	0.46119
MRI_FCWML002	0.25707
MRI_FCWML003	-0.23624
MRI_FCWML004	-0.3492
MRI_FCWML006	0.12369
MRI_FCWML007	0.45852
MRI_FCWML008	0.4251
MRI_FCWML009	-0.17578
MRI_FCWML010	0.53014
MRI_FCWML011	0.32048
MRI_FCWML012	0.88573
MRI_FCWML013	1.0874
MRI_FCWML014	0.20823
MRI_FCWML015	0.78623
MRI_FCWML016	0.62767
MRI_FCWML017	1.3737
MRI_FCWML018	0.41703
MRI_FCWML020	NaN
MRI_FCWML022	NaN
MRI_FCWML023	0.27284
MRI_FCWML025	0.77342
MRI_FCWML026	-0.21577
MRI_FCWML027	-0.67659
MRI_FCWML028	NaN
MRI_FCWML029	-0.02196
MRI_FCWML030	0.071464
MRI_FCWML031	0.76068
MRI_FCWML032	1.2564
MRI_FCWML033	NaN
MRI_FCWML035	0.15056
MRI_FCWML036	NaN
MRI_FCWML037	-0.23059
MRI_FCWML038	0.31209
MRI_FCWML040	0.28566
MRI_FCWML041	-0.51671
MRI_FCWML042	0.12373
MRI_FCWML043	0.12955
MRI_FCWML046	0.55338
MRI_FCWML047	1.1494
MRI_FCWML048	-0.098958
MRI_FCWML049	-0.31539
MRI_FCWML051	0.69099
MRI_FCWML052	-0.63862
MRI_FCWML053	-0.080281
MRI_FCWML054	0.57709
MRI_FCWML055	0.27334
MRI_FCWML056	-0.37798
MRI_FCWML057	0.076628
MRI_FCWML061	0.68143
MRI_FCWML063	0.62541
MRI_FCWML064	NaN
MRI_FCWML104	0.42964
MRI_FCWML107	-0.2065
MRI_FCWML108	0.010924
MRI_FCWML109	0.46219
MRI_FCWML119	0.067753
MRI_FCWML121	-0.24209
MRI_FCWML128	0.71093
MRI_FCWML129	-0.025452
MRI_FCWML134	-0.020922
MRI_FCWML150	0.038328
MRI_FCWML158	0.85633
MRI_FCWML159	0.74929
MRI_FCWML160	0.36908
MRI_FCWML162	-0.31269
MRI_FCWML205	1.0222
MRI_FCWML219	0.29245
MRI_FCWML255	0.6593
MRI_FCWML320	0.26404
MRI_FCWML328	0.22095
