# Supplementary material for: Pupil size reflects activation of subcortical ascending arousal system nuclei during rest
Source: eLife. 2023 Jun 27;12:e84822. doi: 10.7554/eLife.84822 (PMC10299825; doi:10.7554/eLife.84822)
Supplement: Figure 4—source data 2. [file elife-84822-fig4-data2.zip › Figure4_S1_SourceData/Fig4_S1B/con_stat_rsHRF_P1_PONS.csv]

subj	spmT_0001.nii
MRI_FCWML001	-0.52781
MRI_FCWML002	-0.61934
MRI_FCWML003	-0.59948
MRI_FCWML004	0.62582
MRI_FCWML006	0.51868
MRI_FCWML007	-0.21418
MRI_FCWML008	-0.14588
MRI_FCWML009	-0.39407
MRI_FCWML010	0.32566
MRI_FCWML011	-1.0472
MRI_FCWML012	0.44247
MRI_FCWML013	-0.11582
MRI_FCWML014	0.052915
MRI_FCWML015	-0.72692
MRI_FCWML016	0.054208
MRI_FCWML017	0.61054
MRI_FCWML018	0.29259
MRI_FCWML020	NaN
MRI_FCWML022	NaN
MRI_FCWML023	-0.67459
MRI_FCWML025	0.53497
MRI_FCWML026	-0.0016771
MRI_FCWML027	-0.063241
MRI_FCWML028	NaN
MRI_FCWML029	0.092086
MRI_FCWML030	0.66265
MRI_FCWML031	-0.20155
MRI_FCWML032	-0.12035
MRI_FCWML033	NaN
MRI_FCWML035	-0.77289
MRI_FCWML036	NaN
MRI_FCWML037	-0.036041
MRI_FCWML038	-0.76982
MRI_FCWML040	-0.63855
MRI_FCWML041	-0.45733
MRI_FCWML042	0.0097509
MRI_FCWML043	0.20302
MRI_FCWML046	0.023223
MRI_FCWML047	-0.88181
MRI_FCWML048	0.016455
MRI_FCWML049	0.23817
MRI_FCWML051	0.92175
MRI_FCWML052	-0.40109
MRI_FCWML053	-0.49999
MRI_FCWML054	-0.27683
MRI_FCWML055	-0.84891
MRI_FCWML056	0.31208
MRI_FCWML057	0.20335
MRI_FCWML061	0.66542
MRI_FCWML063	0.25138
MRI_FCWML064	NaN
MRI_FCWML104	-0.5598
MRI_FCWML107	0.28557
MRI_FCWML108	-0.50161
MRI_FCWML109	0.078838
MRI_FCWML119	0.48378
MRI_FCWML121	0.50578
MRI_FCWML128	-0.033296
MRI_FCWML129	-0.16574
MRI_FCWML134	-0.28747
MRI_FCWML150	0.14049
MRI_FCWML158	0.64401
MRI_FCWML159	-0.82527
MRI_FCWML160	0.3351
MRI_FCWML162	-0.25966
MRI_FCWML205	0.16365
MRI_FCWML219	-0.54461
MRI_FCWML255	0.72207
MRI_FCWML320	-0.81177
MRI_FCWML328	0.025952
