# Supplementary material for: Pupil size reflects activation of subcortical ascending arousal system nuclei during rest
Source: eLife. 2023 Jun 27;12:e84822. doi: 10.7554/eLife.84822 (PMC10299825; doi:10.7554/eLife.84822)
Supplement: Figure 4—source data 2. [file elife-84822-fig4-data2.zip › Figure4_S1_SourceData/Fig4_S1B/con_stat_rsHRF_P1_SN.csv]

subj	spmT_0001.nii
MRI_FCWML001	0.22912
MRI_FCWML002	0.20357
MRI_FCWML003	-0.31216
MRI_FCWML004	0.011743
MRI_FCWML006	0.22345
MRI_FCWML007	0.42654
MRI_FCWML008	-0.099325
MRI_FCWML009	0.03803
MRI_FCWML010	0.18634
MRI_FCWML011	0.26253
MRI_FCWML012	0.082148
MRI_FCWML013	0.29973
MRI_FCWML014	0.1493
MRI_FCWML015	0.37084
MRI_FCWML016	0.49403
MRI_FCWML017	0.082503
MRI_FCWML018	0.32496
MRI_FCWML020	NaN
MRI_FCWML022	NaN
MRI_FCWML023	0.38241
MRI_FCWML025	0.064509
MRI_FCWML026	0.40889
MRI_FCWML027	-0.22899
MRI_FCWML028	NaN
MRI_FCWML029	0.31213
MRI_FCWML030	0.15381
MRI_FCWML031	0.35343
MRI_FCWML032	-0.02113
MRI_FCWML033	NaN
MRI_FCWML035	0.16569
MRI_FCWML036	NaN
MRI_FCWML037	0.2287
MRI_FCWML038	0.14958
MRI_FCWML040	0.29522
MRI_FCWML041	-0.18357
MRI_FCWML042	-0.20785
MRI_FCWML043	0.35502
MRI_FCWML046	0.11839
MRI_FCWML047	0.42195
MRI_FCWML048	0.26883
MRI_FCWML049	0.51237
MRI_FCWML051	0.21779
MRI_FCWML052	0.29624
MRI_FCWML053	0.080552
MRI_FCWML054	0.22537
MRI_FCWML055	0.080379
MRI_FCWML056	0.11847
MRI_FCWML057	0.32157
MRI_FCWML061	0.23069
MRI_FCWML063	0.070243
MRI_FCWML064	NaN
MRI_FCWML104	0.13676
MRI_FCWML107	-0.27147
MRI_FCWML108	-0.24648
MRI_FCWML109	0.33253
MRI_FCWML119	-0.14764
MRI_FCWML121	0.06495
MRI_FCWML128	0.26655
MRI_FCWML129	-0.32282
MRI_FCWML134	-0.094719
MRI_FCWML150	-0.19716
MRI_FCWML158	0.23236
MRI_FCWML159	0.063333
MRI_FCWML160	0.45397
MRI_FCWML162	-0.04376
MRI_FCWML205	0.39305
MRI_FCWML219	-0.14287
MRI_FCWML255	0.36283
MRI_FCWML320	0.12435
MRI_FCWML328	-0.025644
