# Supplementary material for: Pupil size reflects activation of subcortical ascending arousal system nuclei during rest
Source: eLife. 2023 Jun 27;12:e84822. doi: 10.7554/eLife.84822 (PMC10299825; doi:10.7554/eLife.84822)
Supplement: Figure 4—source data 2. [file elife-84822-fig4-data2.zip › Figure4_S1_SourceData/Fig4_S1B/con_stat_rsHRF_P1_VTA.csv]

subj	spmT_0001.nii
MRI_FCWML001	0.47142
MRI_FCWML002	0.22659
MRI_FCWML003	0.086537
MRI_FCWML004	0.58727
MRI_FCWML006	0.51197
MRI_FCWML007	0.19628
MRI_FCWML008	0.35722
MRI_FCWML009	0.17399
MRI_FCWML010	0.041128
MRI_FCWML011	0.59996
MRI_FCWML012	0.41045
MRI_FCWML013	-0.1732
MRI_FCWML014	0.13009
MRI_FCWML015	0.29238
MRI_FCWML016	0.45891
MRI_FCWML017	0.49673
MRI_FCWML018	0.66939
MRI_FCWML020	NaN
MRI_FCWML022	NaN
MRI_FCWML023	0.49416
MRI_FCWML025	0.12715
MRI_FCWML026	0.53635
MRI_FCWML027	-0.21508
MRI_FCWML028	NaN
MRI_FCWML029	0.37549
MRI_FCWML030	0.52955
MRI_FCWML031	0.24053
MRI_FCWML032	0.022184
MRI_FCWML033	NaN
MRI_FCWML035	0.13625
MRI_FCWML036	NaN
MRI_FCWML037	0.24819
MRI_FCWML038	0.32784
MRI_FCWML040	0.37826
MRI_FCWML041	0.082026
MRI_FCWML042	0.029544
MRI_FCWML043	0.23243
MRI_FCWML046	0.32927
MRI_FCWML047	0.62954
MRI_FCWML048	-0.012074
MRI_FCWML049	0.44676
MRI_FCWML051	0.69116
MRI_FCWML052	0.10344
MRI_FCWML053	-0.1959
MRI_FCWML054	0.27969
MRI_FCWML055	-0.12111
MRI_FCWML056	0.1087
MRI_FCWML057	0.58476
MRI_FCWML061	0.15726
MRI_FCWML063	0.00018561
MRI_FCWML064	NaN
MRI_FCWML104	0.32528
MRI_FCWML107	0.057795
MRI_FCWML108	0.0092217
MRI_FCWML109	0.28676
MRI_FCWML119	0.072189
MRI_FCWML121	-0.076397
MRI_FCWML128	0.44929
MRI_FCWML129	-0.071218
MRI_FCWML134	0.097961
MRI_FCWML150	0.22831
MRI_FCWML158	0.25266
MRI_FCWML159	-0.05423
MRI_FCWML160	0.35982
MRI_FCWML162	0.085347
MRI_FCWML205	0.41616
MRI_FCWML219	-0.017056
MRI_FCWML255	0.30624
MRI_FCWML320	0.28391
MRI_FCWML328	0.1235
