# Supplementary material for: Pupil size reflects activation of subcortical ascending arousal system nuclei during rest
Source: eLife. 2023 Jun 27;12:e84822. doi: 10.7554/eLife.84822 (PMC10299825; doi:10.7554/eLife.84822)
Supplement: Figure 4—source data 2. [file elife-84822-fig4-data2.zip › Figure4_S1_SourceData/Fig4_S1B/con_stat_rsHRF_P2_ACC.csv]

subj	spmT_0001.nii
MRI_FCWML001	0.20401
MRI_FCWML002	0.35592
MRI_FCWML003	0.0026318
MRI_FCWML004	-0.2745
MRI_FCWML006	0.18711
MRI_FCWML007	0.36065
MRI_FCWML008	-0.082146
MRI_FCWML009	-0.33376
MRI_FCWML010	0.033673
MRI_FCWML011	0.31857
MRI_FCWML012	0.28545
MRI_FCWML013	0.14693
MRI_FCWML014	0.17615
MRI_FCWML015	0.51267
MRI_FCWML016	0.30048
MRI_FCWML017	0.17859
MRI_FCWML018	0.34095
MRI_FCWML020	NaN
MRI_FCWML022	NaN
MRI_FCWML023	0.36831
MRI_FCWML025	0.16359
MRI_FCWML026	-0.11781
MRI_FCWML027	-0.098941
MRI_FCWML028	NaN
MRI_FCWML029	0.18302
MRI_FCWML030	0.15063
MRI_FCWML031	0.16747
MRI_FCWML032	0.10271
MRI_FCWML033	NaN
MRI_FCWML035	0.28673
MRI_FCWML036	NaN
MRI_FCWML037	0.10646
MRI_FCWML038	0.27406
MRI_FCWML040	0.25505
MRI_FCWML041	-0.15093
MRI_FCWML042	0.081136
MRI_FCWML043	0.15884
MRI_FCWML046	0.12952
MRI_FCWML047	0.75986
MRI_FCWML048	0.14599
MRI_FCWML049	0.19474
MRI_FCWML051	0.69561
MRI_FCWML052	-0.72463
MRI_FCWML053	0.24226
MRI_FCWML054	0.056831
MRI_FCWML055	0.13179
MRI_FCWML056	-0.13099
MRI_FCWML057	0.1914
MRI_FCWML061	0.15033
MRI_FCWML063	0.22655
MRI_FCWML064	NaN
MRI_FCWML104	0.72689
MRI_FCWML107	-0.18323
MRI_FCWML108	-0.069992
MRI_FCWML109	0.3514
MRI_FCWML119	-0.041497
MRI_FCWML121	-0.079749
MRI_FCWML128	0.25482
MRI_FCWML129	-0.016206
MRI_FCWML134	0.01372
MRI_FCWML150	0.37907
MRI_FCWML158	0.15098
MRI_FCWML159	0.41211
MRI_FCWML160	-0.23882
MRI_FCWML162	0.20215
MRI_FCWML205	0.3279
MRI_FCWML219	0.39423
MRI_FCWML255	0.12527
MRI_FCWML320	0.28217
MRI_FCWML328	0.15055
