# Supplementary material for: Pupil size reflects activation of subcortical ascending arousal system nuclei during rest
Source: eLife. 2023 Jun 27;12:e84822. doi: 10.7554/eLife.84822 (PMC10299825; doi:10.7554/eLife.84822)
Supplement: Figure 4—source data 2. [file elife-84822-fig4-data2.zip › Figure4_S1_SourceData/Fig4_S1B/con_stat_rsHRF_P2_BF.csv]

subj	spmT_0001.nii
MRI_FCWML001	0.68652
MRI_FCWML002	1.0909
MRI_FCWML003	0.1167
MRI_FCWML004	0.2162
MRI_FCWML006	0.60077
MRI_FCWML007	0.76613
MRI_FCWML008	-0.37999
MRI_FCWML009	0.20911
MRI_FCWML010	0.63009
MRI_FCWML011	-0.23726
MRI_FCWML012	0.18521
MRI_FCWML013	-0.41205
MRI_FCWML014	-0.32344
MRI_FCWML015	0.15755
MRI_FCWML016	0.43565
MRI_FCWML017	0.64953
MRI_FCWML018	-0.17268
MRI_FCWML020	NaN
MRI_FCWML022	NaN
MRI_FCWML023	0.15216
MRI_FCWML025	-0.0016217
MRI_FCWML026	0.22085
MRI_FCWML027	0.84715
MRI_FCWML028	NaN
MRI_FCWML029	0.05377
MRI_FCWML030	0.19924
MRI_FCWML031	0.066893
MRI_FCWML032	-0.066802
MRI_FCWML033	NaN
MRI_FCWML035	0.41901
MRI_FCWML036	NaN
MRI_FCWML037	0.012717
MRI_FCWML038	-0.10083
MRI_FCWML040	0.19019
MRI_FCWML041	-0.47912
MRI_FCWML042	-0.73355
MRI_FCWML043	0.24988
MRI_FCWML046	-0.26015
MRI_FCWML047	0.15712
MRI_FCWML048	0.42945
MRI_FCWML049	0.13565
MRI_FCWML051	1.2208
MRI_FCWML052	-0.28285
MRI_FCWML053	0.37179
MRI_FCWML054	0.038369
MRI_FCWML055	0.41442
MRI_FCWML056	0.016343
MRI_FCWML057	-0.27895
MRI_FCWML061	0.075315
MRI_FCWML063	-0.0070048
MRI_FCWML064	NaN
MRI_FCWML104	0.78583
MRI_FCWML107	-0.055603
MRI_FCWML108	-0.62781
MRI_FCWML109	0.13781
MRI_FCWML119	0.34426
MRI_FCWML121	0.18366
MRI_FCWML128	0.1609
MRI_FCWML129	-0.048941
MRI_FCWML134	0.080467
MRI_FCWML150	0.017556
MRI_FCWML158	-0.0084613
MRI_FCWML159	-0.018577
MRI_FCWML160	-0.12378
MRI_FCWML162	0.26097
MRI_FCWML205	-0.016038
MRI_FCWML219	0.53295
MRI_FCWML255	0.65517
MRI_FCWML320	-0.41496
MRI_FCWML328	0.40618
