# Supplementary material for: Pupil size reflects activation of subcortical ascending arousal system nuclei during rest
Source: eLife. 2023 Jun 27;12:e84822. doi: 10.7554/eLife.84822 (PMC10299825; doi:10.7554/eLife.84822)
Supplement: Figure 4—source data 2. [file elife-84822-fig4-data2.zip › Figure4_S1_SourceData/Fig4_S1B/con_stat_rsHRF_P2_DR.csv]

subj	spmT_0001.nii
MRI_FCWML001	-0.19088
MRI_FCWML002	0.061034
MRI_FCWML003	-0.81632
MRI_FCWML004	-0.235
MRI_FCWML006	-0.33871
MRI_FCWML007	0.76141
MRI_FCWML008	-0.58599
MRI_FCWML009	0.12525
MRI_FCWML010	0.69483
MRI_FCWML011	0.25019
MRI_FCWML012	-0.03914
MRI_FCWML013	0.39138
MRI_FCWML014	0.68132
MRI_FCWML015	0.51268
MRI_FCWML016	0.45831
MRI_FCWML017	0.27439
MRI_FCWML018	-0.048338
MRI_FCWML020	NaN
MRI_FCWML022	NaN
MRI_FCWML023	0.7308
MRI_FCWML025	-0.15375
MRI_FCWML026	-0.22695
MRI_FCWML027	0.30366
MRI_FCWML028	NaN
MRI_FCWML029	0.058754
MRI_FCWML030	0.32044
MRI_FCWML031	0.4765
MRI_FCWML032	-0.053052
MRI_FCWML033	NaN
MRI_FCWML035	-0.45163
MRI_FCWML036	NaN
MRI_FCWML037	0.40781
MRI_FCWML038	0.42427
MRI_FCWML040	-0.1711
MRI_FCWML041	-0.78418
MRI_FCWML042	0.069063
MRI_FCWML043	-0.24768
MRI_FCWML046	0.62028
MRI_FCWML047	0.28173
MRI_FCWML048	0.65102
MRI_FCWML049	-0.11934
MRI_FCWML051	-0.077153
MRI_FCWML052	0.028415
MRI_FCWML053	-0.83542
MRI_FCWML054	0.74504
MRI_FCWML055	0.32047
MRI_FCWML056	-0.044369
MRI_FCWML057	-0.3042
MRI_FCWML061	-0.60798
MRI_FCWML063	0.16787
MRI_FCWML064	NaN
MRI_FCWML104	0.61449
MRI_FCWML107	0.020525
MRI_FCWML108	-0.027878
MRI_FCWML109	0.24867
MRI_FCWML119	-0.092106
MRI_FCWML121	0.58951
MRI_FCWML128	-0.75944
MRI_FCWML129	0.5716
MRI_FCWML134	-0.23801
MRI_FCWML150	0.28436
MRI_FCWML158	0.49401
MRI_FCWML159	-0.22459
MRI_FCWML160	0.29301
MRI_FCWML162	0.69667
MRI_FCWML205	0.39984
MRI_FCWML219	-0.3904
MRI_FCWML255	-0.25877
MRI_FCWML320	-0.65635
MRI_FCWML328	0.18083
