# Supplementary material for: Pupil size reflects activation of subcortical ascending arousal system nuclei during rest
Source: eLife. 2023 Jun 27;12:e84822. doi: 10.7554/eLife.84822 (PMC10299825; doi:10.7554/eLife.84822)
Supplement: Figure 4—source data 2. [file elife-84822-fig4-data2.zip › Figure4_S1_SourceData/Fig4_S1B/con_stat_rsHRF_P2_LC.csv]

subj	spmT_0001.nii
MRI_FCWML001	0.56769
MRI_FCWML002	0.74501
MRI_FCWML003	0.15279
MRI_FCWML004	-0.61488
MRI_FCWML006	0.20356
MRI_FCWML007	-0.87811
MRI_FCWML008	0.63132
MRI_FCWML009	0.031889
MRI_FCWML010	1.0516
MRI_FCWML011	0.69856
MRI_FCWML012	0.62372
MRI_FCWML013	0.12401
MRI_FCWML014	0.62712
MRI_FCWML015	0.14278
MRI_FCWML016	0.16396
MRI_FCWML017	0.57808
MRI_FCWML018	0.25521
MRI_FCWML020	NaN
MRI_FCWML022	NaN
MRI_FCWML023	-0.065843
MRI_FCWML025	-0.21628
MRI_FCWML026	-0.27276
MRI_FCWML027	0.19507
MRI_FCWML028	NaN
MRI_FCWML029	0.35879
MRI_FCWML030	0.72858
MRI_FCWML031	-0.13807
MRI_FCWML032	-0.41551
MRI_FCWML033	NaN
MRI_FCWML035	0.32023
MRI_FCWML036	NaN
MRI_FCWML037	0.27848
MRI_FCWML038	0.083017
MRI_FCWML040	0.24115
MRI_FCWML041	-1.1121
MRI_FCWML042	-0.58272
MRI_FCWML043	0.48685
MRI_FCWML046	0.31198
MRI_FCWML047	0.01072
MRI_FCWML048	-0.31662
MRI_FCWML049	0.23806
MRI_FCWML051	-0.1299
MRI_FCWML052	-0.52798
MRI_FCWML053	-0.20381
MRI_FCWML054	0.15973
MRI_FCWML055	-0.35702
MRI_FCWML056	0.11694
MRI_FCWML057	-0.66022
MRI_FCWML061	0.49744
MRI_FCWML063	-0.34859
MRI_FCWML064	NaN
MRI_FCWML104	0.40358
MRI_FCWML107	0.21388
MRI_FCWML108	0.053589
MRI_FCWML109	0.61945
MRI_FCWML119	0.10007
MRI_FCWML121	-0.54396
MRI_FCWML128	0.76918
MRI_FCWML129	-1.0071
MRI_FCWML134	0.053581
MRI_FCWML150	-0.5392
MRI_FCWML158	0.12708
MRI_FCWML159	-0.68477
MRI_FCWML160	0.65587
MRI_FCWML162	1.6708
MRI_FCWML205	0.58335
MRI_FCWML219	-0.42625
MRI_FCWML255	1.1854
MRI_FCWML320	0.22441
MRI_FCWML328	-0.051241
