# Supplementary material for: Pupil size reflects activation of subcortical ascending arousal system nuclei during rest
Source: eLife. 2023 Jun 27;12:e84822. doi: 10.7554/eLife.84822 (PMC10299825; doi:10.7554/eLife.84822)
Supplement: Figure 4—source data 2. [file elife-84822-fig4-data2.zip › Figure4_S1_SourceData/Fig4_S1B/con_stat_rsHRF_P2_MR.csv]

subj	spmT_0001.nii
MRI_FCWML001	0.33154
MRI_FCWML002	0.65271
MRI_FCWML003	-0.47699
MRI_FCWML004	-0.40149
MRI_FCWML006	-0.61765
MRI_FCWML007	-0.14579
MRI_FCWML008	-0.94602
MRI_FCWML009	0.42522
MRI_FCWML010	0.3357
MRI_FCWML011	0.0793
MRI_FCWML012	0.17725
MRI_FCWML013	-0.037632
MRI_FCWML014	-0.69322
MRI_FCWML015	1.005
MRI_FCWML016	0.67905
MRI_FCWML017	0.48659
MRI_FCWML018	0.044729
MRI_FCWML020	NaN
MRI_FCWML022	NaN
MRI_FCWML023	-0.043735
MRI_FCWML025	0.17376
MRI_FCWML026	-0.18207
MRI_FCWML027	0.063461
MRI_FCWML028	NaN
MRI_FCWML029	-0.83768
MRI_FCWML030	0.17547
MRI_FCWML031	-0.11786
MRI_FCWML032	0.20843
MRI_FCWML033	NaN
MRI_FCWML035	0.41198
MRI_FCWML036	NaN
MRI_FCWML037	0.24435
MRI_FCWML038	0.55509
MRI_FCWML040	1.3571
MRI_FCWML041	-0.01844
MRI_FCWML042	0.050433
MRI_FCWML043	0.31213
MRI_FCWML046	0.46262
MRI_FCWML047	0.22858
MRI_FCWML048	0.032552
MRI_FCWML049	-0.096048
MRI_FCWML051	0.19449
MRI_FCWML052	-0.37097
MRI_FCWML053	-0.048719
MRI_FCWML054	0.45838
MRI_FCWML055	-0.31769
MRI_FCWML056	-1.3344
MRI_FCWML057	-0.32071
MRI_FCWML061	0.70275
MRI_FCWML063	-0.7813
MRI_FCWML064	NaN
MRI_FCWML104	0.2081
MRI_FCWML107	0.47357
MRI_FCWML108	-0.027233
MRI_FCWML109	-0.16956
MRI_FCWML119	0.80762
MRI_FCWML121	-0.19523
MRI_FCWML128	0.46602
MRI_FCWML129	0.1216
MRI_FCWML134	0.2906
MRI_FCWML150	0.51957
MRI_FCWML158	0.30005
MRI_FCWML159	-0.45609
MRI_FCWML160	0.26166
MRI_FCWML162	0.65494
MRI_FCWML205	0.20042
MRI_FCWML219	0.30603
MRI_FCWML255	0.6726
MRI_FCWML320	1.0795
MRI_FCWML328	0.28119
