# Supplementary material for: Pupil size reflects activation of subcortical ascending arousal system nuclei during rest
Source: eLife. 2023 Jun 27;12:e84822. doi: 10.7554/eLife.84822 (PMC10299825; doi:10.7554/eLife.84822)
Supplement: Figure 4—source data 2. [file elife-84822-fig4-data2.zip › Figure4_S1_SourceData/Fig4_S1B/con_stat_rsHRF_P2_OCC.csv]

subj	spmT_0001.nii
MRI_FCWML001	0.16827
MRI_FCWML002	0.15274
MRI_FCWML003	-0.60041
MRI_FCWML004	-0.29684
MRI_FCWML006	0.24595
MRI_FCWML007	-0.54191
MRI_FCWML008	-0.02183
MRI_FCWML009	-0.26569
MRI_FCWML010	0.24543
MRI_FCWML011	0.46479
MRI_FCWML012	0.29299
MRI_FCWML013	0.98503
MRI_FCWML014	-0.41269
MRI_FCWML015	1.1813
MRI_FCWML016	0.63186
MRI_FCWML017	0.97234
MRI_FCWML018	-0.34992
MRI_FCWML020	NaN
MRI_FCWML022	NaN
MRI_FCWML023	0.01719
MRI_FCWML025	0.54659
MRI_FCWML026	-0.35241
MRI_FCWML027	-1.6629
MRI_FCWML028	NaN
MRI_FCWML029	-0.49789
MRI_FCWML030	-0.11153
MRI_FCWML031	-0.2382
MRI_FCWML032	0.4543
MRI_FCWML033	NaN
MRI_FCWML035	-0.30499
MRI_FCWML036	NaN
MRI_FCWML037	-0.22946
MRI_FCWML038	0.35908
MRI_FCWML040	-0.1057
MRI_FCWML041	-0.16809
MRI_FCWML042	-0.12122
MRI_FCWML043	-0.28374
MRI_FCWML046	0.6116
MRI_FCWML047	0.59593
MRI_FCWML048	-0.15721
MRI_FCWML049	-0.27497
MRI_FCWML051	0.42228
MRI_FCWML052	-0.60961
MRI_FCWML053	-0.30475
MRI_FCWML054	0.090869
MRI_FCWML055	-0.20486
MRI_FCWML056	-0.45288
MRI_FCWML057	-0.53346
MRI_FCWML061	0.27884
MRI_FCWML063	0.026515
MRI_FCWML064	NaN
MRI_FCWML104	-0.046523
MRI_FCWML107	-0.36371
MRI_FCWML108	-0.13156
MRI_FCWML109	-0.41049
MRI_FCWML119	0.57742
MRI_FCWML121	-0.22099
MRI_FCWML128	0.55445
MRI_FCWML129	-0.66112
MRI_FCWML134	-0.24784
MRI_FCWML150	0.33185
MRI_FCWML158	0.43147
MRI_FCWML159	0.81853
MRI_FCWML160	0.17239
MRI_FCWML162	-0.61285
MRI_FCWML205	0.48191
MRI_FCWML219	1.0372
MRI_FCWML255	0.88165
MRI_FCWML320	0.68521
MRI_FCWML328	-0.16386
