# Supplementary material for: Pupil size reflects activation of subcortical ascending arousal system nuclei during rest
Source: eLife. 2023 Jun 27;12:e84822. doi: 10.7554/eLife.84822 (PMC10299825; doi:10.7554/eLife.84822)
Supplement: Figure 4—source data 2. [file elife-84822-fig4-data2.zip › Figure4_S1_SourceData/Fig4_S1B/con_stat_rsHRF_P2_PONS.csv]

subj	spmT_0001.nii
MRI_FCWML001	0.002152
MRI_FCWML002	0.31317
MRI_FCWML003	0.047385
MRI_FCWML004	0.28203
MRI_FCWML006	-0.1014
MRI_FCWML007	-0.34709
MRI_FCWML008	-0.11328
MRI_FCWML009	-0.43621
MRI_FCWML010	-0.10651
MRI_FCWML011	-0.54533
MRI_FCWML012	-0.68609
MRI_FCWML013	-0.57913
MRI_FCWML014	-0.33648
MRI_FCWML015	-0.72297
MRI_FCWML016	-0.59415
MRI_FCWML017	0.077037
MRI_FCWML018	-0.014904
MRI_FCWML020	NaN
MRI_FCWML022	NaN
MRI_FCWML023	0.40529
MRI_FCWML025	-0.039283
MRI_FCWML026	-0.12131
MRI_FCWML027	0.29142
MRI_FCWML028	NaN
MRI_FCWML029	0.45255
MRI_FCWML030	0.20604
MRI_FCWML031	0.36553
MRI_FCWML032	0.024771
MRI_FCWML033	NaN
MRI_FCWML035	0.18656
MRI_FCWML036	NaN
MRI_FCWML037	0.28613
MRI_FCWML038	0.013892
MRI_FCWML040	-0.52012
MRI_FCWML041	-0.14334
MRI_FCWML042	-1.5533
MRI_FCWML043	-0.11719
MRI_FCWML046	0.33304
MRI_FCWML047	-0.15529
MRI_FCWML048	0.053018
MRI_FCWML049	0.20346
MRI_FCWML051	0.85981
MRI_FCWML052	-0.18521
MRI_FCWML053	0.68445
MRI_FCWML054	-0.64174
MRI_FCWML055	-0.0029755
MRI_FCWML056	0.61985
MRI_FCWML057	0.12606
MRI_FCWML061	0.35259
MRI_FCWML063	-0.22718
MRI_FCWML064	NaN
MRI_FCWML104	0.065416
MRI_FCWML107	0.38733
MRI_FCWML108	-0.097485
MRI_FCWML109	-0.03141
MRI_FCWML119	-0.43818
MRI_FCWML121	0.61654
MRI_FCWML128	1.0685
MRI_FCWML129	-0.12098
MRI_FCWML134	-0.05057
MRI_FCWML150	0.42867
MRI_FCWML158	0.6202
MRI_FCWML159	-0.021353
MRI_FCWML160	0.97058
MRI_FCWML162	0.12479
MRI_FCWML205	0.50384
MRI_FCWML219	-0.81827
MRI_FCWML255	0.62692
MRI_FCWML320	1.0502
MRI_FCWML328	-0.33466
