# Supplementary material for: Pupil size reflects activation of subcortical ascending arousal system nuclei during rest
Source: eLife. 2023 Jun 27;12:e84822. doi: 10.7554/eLife.84822 (PMC10299825; doi:10.7554/eLife.84822)
Supplement: Figure 4—source data 2. [file elife-84822-fig4-data2.zip › Figure4_S1_SourceData/Fig4_S1B/con_stat_rsHRF_P2_SN.csv]

subj	spmT_0001.nii
MRI_FCWML001	0.03876
MRI_FCWML002	0.18374
MRI_FCWML003	-0.46461
MRI_FCWML004	0.016708
MRI_FCWML006	0.084211
MRI_FCWML007	0.28394
MRI_FCWML008	0.10107
MRI_FCWML009	-0.074222
MRI_FCWML010	0.24357
MRI_FCWML011	0.28046
MRI_FCWML012	-0.056183
MRI_FCWML013	0.34011
MRI_FCWML014	-0.091909
MRI_FCWML015	0.40176
MRI_FCWML016	0.49288
MRI_FCWML017	0.34745
MRI_FCWML018	0.11181
MRI_FCWML020	NaN
MRI_FCWML022	NaN
MRI_FCWML023	0.17479
MRI_FCWML025	0.14925
MRI_FCWML026	0.20947
MRI_FCWML027	-0.16908
MRI_FCWML028	NaN
MRI_FCWML029	0.34849
MRI_FCWML030	0.14615
MRI_FCWML031	0.37573
MRI_FCWML032	0.085885
MRI_FCWML033	NaN
MRI_FCWML035	0.21644
MRI_FCWML036	NaN
MRI_FCWML037	0.18734
MRI_FCWML038	-0.18303
MRI_FCWML040	0.34378
MRI_FCWML041	0.057106
MRI_FCWML042	-0.19615
MRI_FCWML043	0.14176
MRI_FCWML046	0.19359
MRI_FCWML047	0.28063
MRI_FCWML048	0.13533
MRI_FCWML049	0.73959
MRI_FCWML051	0.43542
MRI_FCWML052	0.013715
MRI_FCWML053	0.36665
MRI_FCWML054	0.25415
MRI_FCWML055	0.32436
MRI_FCWML056	-0.046881
MRI_FCWML057	0.012437
MRI_FCWML061	-0.0096188
MRI_FCWML063	0.34716
MRI_FCWML064	NaN
MRI_FCWML104	0.43465
MRI_FCWML107	0.014074
MRI_FCWML108	0.13595
MRI_FCWML109	0.1518
MRI_FCWML119	-0.304
MRI_FCWML121	0.17307
MRI_FCWML128	-0.12808
MRI_FCWML129	-0.18448
MRI_FCWML134	-0.037098
MRI_FCWML150	0.14378
MRI_FCWML158	0.47546
MRI_FCWML159	0.13043
MRI_FCWML160	0.56585
MRI_FCWML162	0.17515
MRI_FCWML205	0.067848
MRI_FCWML219	0.36976
MRI_FCWML255	0.32187
MRI_FCWML320	0.47557
MRI_FCWML328	0.39092
