# Supplementary material for: Pupil size reflects activation of subcortical ascending arousal system nuclei during rest
Source: eLife. 2023 Jun 27;12:e84822. doi: 10.7554/eLife.84822 (PMC10299825; doi:10.7554/eLife.84822)
Supplement: Figure 4—source data 2. [file elife-84822-fig4-data2.zip › Figure4_S1_SourceData/Fig4_S1B/con_stat_rsHRF_P2_VTA.csv]

subj	spmT_0001.nii
MRI_FCWML001	-0.00096375
MRI_FCWML002	0.075738
MRI_FCWML003	0.14088
MRI_FCWML004	0.281
MRI_FCWML006	0.1716
MRI_FCWML007	0.48877
MRI_FCWML008	0.25129
MRI_FCWML009	-0.22163
MRI_FCWML010	0.097634
MRI_FCWML011	0.51628
MRI_FCWML012	0.21652
MRI_FCWML013	0.32086
MRI_FCWML014	-0.22068
MRI_FCWML015	0.1384
MRI_FCWML016	0.18391
MRI_FCWML017	0.21107
MRI_FCWML018	0.13189
MRI_FCWML020	NaN
MRI_FCWML022	NaN
MRI_FCWML023	0.086838
MRI_FCWML025	-0.12832
MRI_FCWML026	0.2617
MRI_FCWML027	0.078938
MRI_FCWML028	NaN
MRI_FCWML029	0.42339
MRI_FCWML030	0.18252
MRI_FCWML031	0.32617
MRI_FCWML032	0.24181
MRI_FCWML033	NaN
MRI_FCWML035	0.27261
MRI_FCWML036	NaN
MRI_FCWML037	0.36331
MRI_FCWML038	-0.14144
MRI_FCWML040	0.26083
MRI_FCWML041	0.33937
MRI_FCWML042	-0.5256
MRI_FCWML043	0.33597
MRI_FCWML046	0.22939
MRI_FCWML047	0.45917
MRI_FCWML048	0.13314
MRI_FCWML049	0.57775
MRI_FCWML051	0.81236
MRI_FCWML052	-0.32041
MRI_FCWML053	0.10433
MRI_FCWML054	0.48709
MRI_FCWML055	0.027265
MRI_FCWML056	0.30607
MRI_FCWML057	0.40674
MRI_FCWML061	0.08784
MRI_FCWML063	-0.027461
MRI_FCWML064	NaN
MRI_FCWML104	0.55229
MRI_FCWML107	-0.12384
MRI_FCWML108	0.18948
MRI_FCWML109	0.27314
MRI_FCWML119	0.16279
MRI_FCWML121	0.34595
MRI_FCWML128	0.36614
MRI_FCWML129	-0.44521
MRI_FCWML134	-0.19074
MRI_FCWML150	0.6685
MRI_FCWML158	-0.042779
MRI_FCWML159	0.1569
MRI_FCWML160	0.2799
MRI_FCWML162	0.51378
MRI_FCWML205	-0.26798
MRI_FCWML219	0.19586
MRI_FCWML255	0.55433
MRI_FCWML320	0.67764
MRI_FCWML328	0.42344
