# Supplementary material for: Pupil size reflects activation of subcortical ascending arousal system nuclei during rest
Source: eLife. 2023 Jun 27;12:e84822. doi: 10.7554/eLife.84822 (PMC10299825; doi:10.7554/eLife.84822)
Supplement: Figure 4—source data 2. [file elife-84822-fig4-data2.zip › Figure4_S1_SourceData/Fig4_S1B/con_stat_rsHRF_P3_ACC.csv]

subj	spmT_0001.nii
MRI_FCWML001	0.16506
MRI_FCWML002	0.29053
MRI_FCWML003	-0.086226
MRI_FCWML004	-0.3478
MRI_FCWML006	0.12439
MRI_FCWML007	0.33171
MRI_FCWML008	-0.11761
MRI_FCWML009	-0.39151
MRI_FCWML010	0.0044046
MRI_FCWML011	0.28797
MRI_FCWML012	0.31131
MRI_FCWML013	0.15422
MRI_FCWML014	0.16578
MRI_FCWML015	0.45212
MRI_FCWML016	0.177
MRI_FCWML017	0.13165
MRI_FCWML018	0.28361
MRI_FCWML020	NaN
MRI_FCWML022	NaN
MRI_FCWML023	0.3988
MRI_FCWML025	0.20276
MRI_FCWML026	-0.1339
MRI_FCWML027	-0.097103
MRI_FCWML028	NaN
MRI_FCWML029	0.20509
MRI_FCWML030	0.16757
MRI_FCWML031	0.20059
MRI_FCWML032	0.024894
MRI_FCWML033	NaN
MRI_FCWML035	0.24996
MRI_FCWML036	NaN
MRI_FCWML037	0.12815
MRI_FCWML038	0.24357
MRI_FCWML040	0.20847
MRI_FCWML041	-0.13399
MRI_FCWML042	0.10184
MRI_FCWML043	0.14412
MRI_FCWML046	0.18471
MRI_FCWML047	0.79433
MRI_FCWML048	0.097626
MRI_FCWML049	0.086849
MRI_FCWML051	0.73372
MRI_FCWML052	-1.0333
MRI_FCWML053	0.24283
MRI_FCWML054	0.095508
MRI_FCWML055	0.19146
MRI_FCWML056	-0.075363
MRI_FCWML057	0.1742
MRI_FCWML061	0.14619
MRI_FCWML063	0.23408
MRI_FCWML064	NaN
MRI_FCWML104	0.54199
MRI_FCWML107	-0.24537
MRI_FCWML108	-0.061644
MRI_FCWML109	0.34062
MRI_FCWML119	-0.0046413
MRI_FCWML121	-0.15756
MRI_FCWML128	0.27864
MRI_FCWML129	-0.017312
MRI_FCWML134	0.014972
MRI_FCWML150	0.30749
MRI_FCWML158	-0.0010484
MRI_FCWML159	0.36376
MRI_FCWML160	-0.23102
MRI_FCWML162	0.24758
MRI_FCWML205	0.22996
MRI_FCWML219	0.38427
MRI_FCWML255	0.049562
MRI_FCWML320	0.31361
MRI_FCWML328	0.11286
