# Supplementary material for: Pupil size reflects activation of subcortical ascending arousal system nuclei during rest
Source: eLife. 2023 Jun 27;12:e84822. doi: 10.7554/eLife.84822 (PMC10299825; doi:10.7554/eLife.84822)
Supplement: Figure 4—source data 2. [file elife-84822-fig4-data2.zip › Figure4_S1_SourceData/Fig4_S1B/con_stat_rsHRF_P3_BF.csv]

subj	spmT_0001.nii
MRI_FCWML001	0.69711
MRI_FCWML002	1.1114
MRI_FCWML003	0.036393
MRI_FCWML004	0.13728
MRI_FCWML006	0.5708
MRI_FCWML007	0.83919
MRI_FCWML008	-0.44763
MRI_FCWML009	0.20479
MRI_FCWML010	0.67784
MRI_FCWML011	-0.34313
MRI_FCWML012	0.015239
MRI_FCWML013	-0.3988
MRI_FCWML014	-0.24539
MRI_FCWML015	0.19743
MRI_FCWML016	0.26116
MRI_FCWML017	0.50121
MRI_FCWML018	-0.11286
MRI_FCWML020	NaN
MRI_FCWML022	NaN
MRI_FCWML023	0.06194
MRI_FCWML025	-0.071424
MRI_FCWML026	0.12277
MRI_FCWML027	0.93006
MRI_FCWML028	NaN
MRI_FCWML029	0.045452
MRI_FCWML030	0.20928
MRI_FCWML031	0.14906
MRI_FCWML032	-0.23058
MRI_FCWML033	NaN
MRI_FCWML035	0.37959
MRI_FCWML036	NaN
MRI_FCWML037	-0.080123
MRI_FCWML038	-0.086849
MRI_FCWML040	0.052257
MRI_FCWML041	-0.47802
MRI_FCWML042	-0.74328
MRI_FCWML043	0.12186
MRI_FCWML046	-0.2307
MRI_FCWML047	0.16991
MRI_FCWML048	0.32838
MRI_FCWML049	0.073016
MRI_FCWML051	1.0717
MRI_FCWML052	-0.59362
MRI_FCWML053	0.25606
MRI_FCWML054	0.11392
MRI_FCWML055	0.60861
MRI_FCWML056	0.0096776
MRI_FCWML057	-0.34109
MRI_FCWML061	0.028771
MRI_FCWML063	-0.049712
MRI_FCWML064	NaN
MRI_FCWML104	0.76355
MRI_FCWML107	-0.015832
MRI_FCWML108	-0.68293
MRI_FCWML109	0.22555
MRI_FCWML119	0.38963
MRI_FCWML121	0.24007
MRI_FCWML128	0.25938
MRI_FCWML129	0.02887
MRI_FCWML134	-0.015433
MRI_FCWML150	-0.1265
MRI_FCWML158	0.012428
MRI_FCWML159	-0.055484
MRI_FCWML160	-0.24894
MRI_FCWML162	0.36806
MRI_FCWML205	-0.042588
MRI_FCWML219	0.40614
MRI_FCWML255	0.44582
MRI_FCWML320	-0.38345
MRI_FCWML328	0.46736
