# Supplementary material for: Pupil size reflects activation of subcortical ascending arousal system nuclei during rest
Source: eLife. 2023 Jun 27;12:e84822. doi: 10.7554/eLife.84822 (PMC10299825; doi:10.7554/eLife.84822)
Supplement: Figure 4—source data 2. [file elife-84822-fig4-data2.zip › Figure4_S1_SourceData/Fig4_S1B/con_stat_rsHRF_P3_DR.csv]

subj	spmT_0001.nii
MRI_FCWML001	-0.17992
MRI_FCWML002	0.25126
MRI_FCWML003	-0.69723
MRI_FCWML004	-0.42432
MRI_FCWML006	-0.17107
MRI_FCWML007	0.75831
MRI_FCWML008	-0.68354
MRI_FCWML009	0.19509
MRI_FCWML010	0.60444
MRI_FCWML011	0.46833
MRI_FCWML012	0.039765
MRI_FCWML013	0.27866
MRI_FCWML014	0.645
MRI_FCWML015	0.71211
MRI_FCWML016	0.27754
MRI_FCWML017	0.38402
MRI_FCWML018	0.042819
MRI_FCWML020	NaN
MRI_FCWML022	NaN
MRI_FCWML023	0.6659
MRI_FCWML025	-0.4769
MRI_FCWML026	-0.28302
MRI_FCWML027	0.17852
MRI_FCWML028	NaN
MRI_FCWML029	0.11163
MRI_FCWML030	0.36746
MRI_FCWML031	0.34054
MRI_FCWML032	-0.31576
MRI_FCWML033	NaN
MRI_FCWML035	-0.20839
MRI_FCWML036	NaN
MRI_FCWML037	0.38282
MRI_FCWML038	0.19396
MRI_FCWML040	-0.053191
MRI_FCWML041	-0.78497
MRI_FCWML042	0.18561
MRI_FCWML043	-0.15156
MRI_FCWML046	0.71718
MRI_FCWML047	0.29421
MRI_FCWML048	0.46592
MRI_FCWML049	-0.12971
MRI_FCWML051	-0.19912
MRI_FCWML052	0.20457
MRI_FCWML053	-0.87559
MRI_FCWML054	0.69075
MRI_FCWML055	0.39221
MRI_FCWML056	-0.10845
MRI_FCWML057	-0.26881
MRI_FCWML061	-0.77063
MRI_FCWML063	0.22598
MRI_FCWML064	NaN
MRI_FCWML104	0.66324
MRI_FCWML107	-0.043279
MRI_FCWML108	-0.09635
MRI_FCWML109	0.37758
MRI_FCWML119	0.024486
MRI_FCWML121	0.58895
MRI_FCWML128	-0.58848
MRI_FCWML129	0.70592
MRI_FCWML134	-0.32291
MRI_FCWML150	0.20548
MRI_FCWML158	0.34884
MRI_FCWML159	-0.18763
MRI_FCWML160	0.18051
MRI_FCWML162	0.65104
MRI_FCWML205	0.41149
MRI_FCWML219	-0.47577
MRI_FCWML255	-0.19799
MRI_FCWML320	-0.48661
MRI_FCWML328	-0.093223
