# Supplementary material for: Pupil size reflects activation of subcortical ascending arousal system nuclei during rest
Source: eLife. 2023 Jun 27;12:e84822. doi: 10.7554/eLife.84822 (PMC10299825; doi:10.7554/eLife.84822)
Supplement: Figure 4—source data 2. [file elife-84822-fig4-data2.zip › Figure4_S1_SourceData/Fig4_S1B/con_stat_rsHRF_P3_LC.csv]

subj	spmT_0001.nii
MRI_FCWML001	0.28837
MRI_FCWML002	0.83632
MRI_FCWML003	0.34268
MRI_FCWML004	-0.71547
MRI_FCWML006	0.10939
MRI_FCWML007	-0.98658
MRI_FCWML008	0.21869
MRI_FCWML009	0.12253
MRI_FCWML010	0.92681
MRI_FCWML011	0.54778
MRI_FCWML012	0.7564
MRI_FCWML013	0.14991
MRI_FCWML014	0.30378
MRI_FCWML015	0.29987
MRI_FCWML016	0.18855
MRI_FCWML017	0.65703
MRI_FCWML018	0.36229
MRI_FCWML020	NaN
MRI_FCWML022	NaN
MRI_FCWML023	-0.12452
MRI_FCWML025	-0.33312
MRI_FCWML026	-0.46384
MRI_FCWML027	0.020735
MRI_FCWML028	NaN
MRI_FCWML029	0.55296
MRI_FCWML030	0.55271
MRI_FCWML031	-0.64834
MRI_FCWML032	-0.33283
MRI_FCWML033	NaN
MRI_FCWML035	0.41548
MRI_FCWML036	NaN
MRI_FCWML037	0.24178
MRI_FCWML038	-0.048746
MRI_FCWML040	0.40457
MRI_FCWML041	-1.0281
MRI_FCWML042	-0.85969
MRI_FCWML043	0.39169
MRI_FCWML046	0.20219
MRI_FCWML047	0.0088869
MRI_FCWML048	-0.26972
MRI_FCWML049	0.062768
MRI_FCWML051	-0.31384
MRI_FCWML052	-0.83076
MRI_FCWML053	-0.22178
MRI_FCWML054	0.27295
MRI_FCWML055	-0.52006
MRI_FCWML056	0.12351
MRI_FCWML057	-0.63068
MRI_FCWML061	0.14934
MRI_FCWML063	-0.30132
MRI_FCWML064	NaN
MRI_FCWML104	-0.090121
MRI_FCWML107	0.41677
MRI_FCWML108	0.19066
MRI_FCWML109	0.51784
MRI_FCWML119	0.044969
MRI_FCWML121	-0.87824
MRI_FCWML128	0.92231
MRI_FCWML129	-0.90868
MRI_FCWML134	0.090358
MRI_FCWML150	-0.57561
MRI_FCWML158	-0.079218
MRI_FCWML159	-0.65847
MRI_FCWML160	0.59686
MRI_FCWML162	2.2353
MRI_FCWML205	0.86934
MRI_FCWML219	-0.53963
MRI_FCWML255	1.0132
MRI_FCWML320	0.2961
MRI_FCWML328	-0.024133
