# Supplementary material for: Pupil size reflects activation of subcortical ascending arousal system nuclei during rest
Source: eLife. 2023 Jun 27;12:e84822. doi: 10.7554/eLife.84822 (PMC10299825; doi:10.7554/eLife.84822)
Supplement: Figure 4—source data 2. [file elife-84822-fig4-data2.zip › Figure4_S1_SourceData/Fig4_S1B/con_stat_rsHRF_P3_MR.csv]

subj	spmT_0001.nii
MRI_FCWML001	0.032737
MRI_FCWML002	0.72602
MRI_FCWML003	-0.26014
MRI_FCWML004	-0.4409
MRI_FCWML006	-0.55158
MRI_FCWML007	-0.16443
MRI_FCWML008	-1.0411
MRI_FCWML009	0.47063
MRI_FCWML010	0.20655
MRI_FCWML011	-0.15099
MRI_FCWML012	0.0023623
MRI_FCWML013	-0.062267
MRI_FCWML014	-0.74947
MRI_FCWML015	0.9067
MRI_FCWML016	0.79546
MRI_FCWML017	0.43474
MRI_FCWML018	-0.12999
MRI_FCWML020	NaN
MRI_FCWML022	NaN
MRI_FCWML023	0.0064132
MRI_FCWML025	0.29838
MRI_FCWML026	0.045936
MRI_FCWML027	-0.11303
MRI_FCWML028	NaN
MRI_FCWML029	-0.69496
MRI_FCWML030	0.16471
MRI_FCWML031	-0.26048
MRI_FCWML032	0.18192
MRI_FCWML033	NaN
MRI_FCWML035	0.4274
MRI_FCWML036	NaN
MRI_FCWML037	0.21485
MRI_FCWML038	0.48355
MRI_FCWML040	1.3173
MRI_FCWML041	-0.11162
MRI_FCWML042	-0.11265
MRI_FCWML043	0.226
MRI_FCWML046	0.54987
MRI_FCWML047	0.16242
MRI_FCWML048	-0.052452
MRI_FCWML049	-0.30234
MRI_FCWML051	0.15036
MRI_FCWML052	-0.60398
MRI_FCWML053	-0.053234
MRI_FCWML054	0.56701
MRI_FCWML055	-0.23936
MRI_FCWML056	-1.549
MRI_FCWML057	-0.3968
MRI_FCWML061	0.75489
MRI_FCWML063	-0.93104
MRI_FCWML064	NaN
MRI_FCWML104	-0.061692
MRI_FCWML107	0.25691
MRI_FCWML108	0.088425
MRI_FCWML109	-0.11477
MRI_FCWML119	0.75044
MRI_FCWML121	-0.19479
MRI_FCWML128	0.52457
MRI_FCWML129	0.11341
MRI_FCWML134	0.50523
MRI_FCWML150	0.66054
MRI_FCWML158	0.21764
MRI_FCWML159	-0.39728
MRI_FCWML160	0.14337
MRI_FCWML162	0.47454
MRI_FCWML205	0.22644
MRI_FCWML219	0.15444
MRI_FCWML255	0.70438
MRI_FCWML320	0.80922
MRI_FCWML328	0.15228
