# Supplementary material for: Pupil size reflects activation of subcortical ascending arousal system nuclei during rest
Source: eLife. 2023 Jun 27;12:e84822. doi: 10.7554/eLife.84822 (PMC10299825; doi:10.7554/eLife.84822)
Supplement: Figure 4—source data 2. [file elife-84822-fig4-data2.zip › Figure4_S1_SourceData/Fig4_S1B/con_stat_rsHRF_P3_OCC.csv]

subj	spmT_0001.nii
MRI_FCWML001	0.061039
MRI_FCWML002	0.11942
MRI_FCWML003	-0.50361
MRI_FCWML004	-0.31797
MRI_FCWML006	0.21393
MRI_FCWML007	-0.65068
MRI_FCWML008	-0.27173
MRI_FCWML009	-0.345
MRI_FCWML010	0.21536
MRI_FCWML011	0.27442
MRI_FCWML012	0.15152
MRI_FCWML013	1.0816
MRI_FCWML014	-0.4724
MRI_FCWML015	0.95835
MRI_FCWML016	0.2606
MRI_FCWML017	0.67703
MRI_FCWML018	-0.46847
MRI_FCWML020	NaN
MRI_FCWML022	NaN
MRI_FCWML023	-0.12085
MRI_FCWML025	0.60055
MRI_FCWML026	-0.37686
MRI_FCWML027	-1.7522
MRI_FCWML028	NaN
MRI_FCWML029	-0.67631
MRI_FCWML030	-0.10105
MRI_FCWML031	-0.4944
MRI_FCWML032	0.23995
MRI_FCWML033	NaN
MRI_FCWML035	-0.43977
MRI_FCWML036	NaN
MRI_FCWML037	-0.328
MRI_FCWML038	0.12933
MRI_FCWML040	-0.27727
MRI_FCWML041	-0.27179
MRI_FCWML042	-0.23507
MRI_FCWML043	-0.30535
MRI_FCWML046	0.58791
MRI_FCWML047	0.35268
MRI_FCWML048	-0.33072
MRI_FCWML049	-0.26544
MRI_FCWML051	0.15066
MRI_FCWML052	-0.92641
MRI_FCWML053	-0.54389
MRI_FCWML054	0.14289
MRI_FCWML055	-0.35001
MRI_FCWML056	-0.18205
MRI_FCWML057	-0.74495
MRI_FCWML061	0.1134
MRI_FCWML063	-0.0049911
MRI_FCWML064	NaN
MRI_FCWML104	-0.40555
MRI_FCWML107	-0.53577
MRI_FCWML108	-0.083255
MRI_FCWML109	-0.70609
MRI_FCWML119	0.62406
MRI_FCWML121	-0.27325
MRI_FCWML128	0.53979
MRI_FCWML129	-0.75207
MRI_FCWML134	-0.27222
MRI_FCWML150	0.23389
MRI_FCWML158	0.019041
MRI_FCWML159	0.74433
MRI_FCWML160	0.032065
MRI_FCWML162	-0.38059
MRI_FCWML205	0.16174
MRI_FCWML219	0.94764
MRI_FCWML255	0.75869
MRI_FCWML320	0.69243
MRI_FCWML328	-0.41664
