# Supplementary material for: Pupil size reflects activation of subcortical ascending arousal system nuclei during rest
Source: eLife. 2023 Jun 27;12:e84822. doi: 10.7554/eLife.84822 (PMC10299825; doi:10.7554/eLife.84822)
Supplement: Figure 4—source data 2. [file elife-84822-fig4-data2.zip › Figure4_S1_SourceData/Fig4_S1B/con_stat_rsHRF_P3_PONS.csv]

subj	spmT_0001.nii
MRI_FCWML001	0.079516
MRI_FCWML002	0.49696
MRI_FCWML003	-0.030284
MRI_FCWML004	0.2056
MRI_FCWML006	-0.083215
MRI_FCWML007	-0.2709
MRI_FCWML008	-0.026979
MRI_FCWML009	-0.66585
MRI_FCWML010	-0.081533
MRI_FCWML011	-0.55924
MRI_FCWML012	-0.43696
MRI_FCWML013	-0.59842
MRI_FCWML014	-0.2895
MRI_FCWML015	-0.54897
MRI_FCWML016	-0.64893
MRI_FCWML017	0.033917
MRI_FCWML018	-0.23327
MRI_FCWML020	NaN
MRI_FCWML022	NaN
MRI_FCWML023	0.17792
MRI_FCWML025	-0.0024386
MRI_FCWML026	-0.10803
MRI_FCWML027	0.22662
MRI_FCWML028	NaN
MRI_FCWML029	0.33436
MRI_FCWML030	0.36932
MRI_FCWML031	0.19749
MRI_FCWML032	-0.15032
MRI_FCWML033	NaN
MRI_FCWML035	0.16207
MRI_FCWML036	NaN
MRI_FCWML037	0.24112
MRI_FCWML038	-0.074549
MRI_FCWML040	-0.42366
MRI_FCWML041	-0.19487
MRI_FCWML042	-1.2077
MRI_FCWML043	-0.066369
MRI_FCWML046	0.26736
MRI_FCWML047	-0.019558
MRI_FCWML048	0.11219
MRI_FCWML049	0.15533
MRI_FCWML051	0.80672
MRI_FCWML052	-0.16847
MRI_FCWML053	0.60452
MRI_FCWML054	-0.70151
MRI_FCWML055	-0.14934
MRI_FCWML056	0.55399
MRI_FCWML057	0.30655
MRI_FCWML061	0.34231
MRI_FCWML063	-0.19899
MRI_FCWML064	NaN
MRI_FCWML104	-0.25315
MRI_FCWML107	0.37991
MRI_FCWML108	0.018262
MRI_FCWML109	-0.24926
MRI_FCWML119	-0.4712
MRI_FCWML121	0.51986
MRI_FCWML128	0.85531
MRI_FCWML129	-0.26832
MRI_FCWML134	0.080042
MRI_FCWML150	0.46892
MRI_FCWML158	0.60656
MRI_FCWML159	0.13822
MRI_FCWML160	0.91565
MRI_FCWML162	0.31496
MRI_FCWML205	0.50822
MRI_FCWML219	-0.83436
MRI_FCWML255	0.46482
MRI_FCWML320	0.72054
MRI_FCWML328	-0.3797
