# Supplementary material for: Pupil size reflects activation of subcortical ascending arousal system nuclei during rest
Source: eLife. 2023 Jun 27;12:e84822. doi: 10.7554/eLife.84822 (PMC10299825; doi:10.7554/eLife.84822)
Supplement: Figure 4—source data 2. [file elife-84822-fig4-data2.zip › Figure4_S1_SourceData/Fig4_S1B/con_stat_rsHRF_P3_SN.csv]

subj	spmT_0001.nii
MRI_FCWML001	0.078791
MRI_FCWML002	0.16036
MRI_FCWML003	-0.51242
MRI_FCWML004	0.095131
MRI_FCWML006	0.057884
MRI_FCWML007	0.289
MRI_FCWML008	0.030229
MRI_FCWML009	-0.073902
MRI_FCWML010	0.16769
MRI_FCWML011	0.2972
MRI_FCWML012	-0.13749
MRI_FCWML013	0.38156
MRI_FCWML014	-0.18071
MRI_FCWML015	0.25391
MRI_FCWML016	0.41089
MRI_FCWML017	0.29106
MRI_FCWML018	0.12793
MRI_FCWML020	NaN
MRI_FCWML022	NaN
MRI_FCWML023	0.29926
MRI_FCWML025	0.17311
MRI_FCWML026	0.15486
MRI_FCWML027	-0.12816
MRI_FCWML028	NaN
MRI_FCWML029	0.35552
MRI_FCWML030	0.16425
MRI_FCWML031	0.321
MRI_FCWML032	0.12081
MRI_FCWML033	NaN
MRI_FCWML035	0.14915
MRI_FCWML036	NaN
MRI_FCWML037	0.15647
MRI_FCWML038	-0.12892
MRI_FCWML040	0.26605
MRI_FCWML041	0.056814
MRI_FCWML042	-0.26303
MRI_FCWML043	0.13879
MRI_FCWML046	0.24162
MRI_FCWML047	0.30012
MRI_FCWML048	0.07317
MRI_FCWML049	0.65706
MRI_FCWML051	0.36119
MRI_FCWML052	-0.18263
MRI_FCWML053	0.28697
MRI_FCWML054	0.25004
MRI_FCWML055	0.34532
MRI_FCWML056	0.0094682
MRI_FCWML057	-0.025834
MRI_FCWML061	-0.013168
MRI_FCWML063	0.3194
MRI_FCWML064	NaN
MRI_FCWML104	0.32758
MRI_FCWML107	-0.021857
MRI_FCWML108	0.090752
MRI_FCWML109	0.092938
MRI_FCWML119	-0.22955
MRI_FCWML121	0.083659
MRI_FCWML128	-0.17
MRI_FCWML129	-0.30639
MRI_FCWML134	-0.068417
MRI_FCWML150	0.11509
MRI_FCWML158	0.42662
MRI_FCWML159	0.14693
MRI_FCWML160	0.55428
MRI_FCWML162	0.17629
MRI_FCWML205	0.046642
MRI_FCWML219	0.34304
MRI_FCWML255	0.2625
MRI_FCWML320	0.49092
MRI_FCWML328	0.34028
