# Supplementary material for: Pupil size reflects activation of subcortical ascending arousal system nuclei during rest
Source: eLife. 2023 Jun 27;12:e84822. doi: 10.7554/eLife.84822 (PMC10299825; doi:10.7554/eLife.84822)
Supplement: Figure 4—source data 2. [file elife-84822-fig4-data2.zip › Figure4_S1_SourceData/Fig4_S1B/con_stat_rsHRF_P3_VTA.csv]

subj	spmT_0001.nii
MRI_FCWML001	-0.031173
MRI_FCWML002	0.084327
MRI_FCWML003	0.12559
MRI_FCWML004	0.28749
MRI_FCWML006	0.15235
MRI_FCWML007	0.47351
MRI_FCWML008	0.16747
MRI_FCWML009	-0.23047
MRI_FCWML010	0.095701
MRI_FCWML011	0.48058
MRI_FCWML012	0.10504
MRI_FCWML013	0.26809
MRI_FCWML014	-0.38703
MRI_FCWML015	0.14323
MRI_FCWML016	0.067112
MRI_FCWML017	0.12158
MRI_FCWML018	0.1292
MRI_FCWML020	NaN
MRI_FCWML022	NaN
MRI_FCWML023	0.17946
MRI_FCWML025	-0.086406
MRI_FCWML026	0.22328
MRI_FCWML027	0.018883
MRI_FCWML028	NaN
MRI_FCWML029	0.41689
MRI_FCWML030	0.28263
MRI_FCWML031	0.45974
MRI_FCWML032	0.26551
MRI_FCWML033	NaN
MRI_FCWML035	0.2287
MRI_FCWML036	NaN
MRI_FCWML037	0.32935
MRI_FCWML038	-0.15099
MRI_FCWML040	0.19568
MRI_FCWML041	0.35413
MRI_FCWML042	-0.56928
MRI_FCWML043	0.30971
MRI_FCWML046	0.18715
MRI_FCWML047	0.44487
MRI_FCWML048	0.10258
MRI_FCWML049	0.38016
MRI_FCWML051	0.72725
MRI_FCWML052	-0.61533
MRI_FCWML053	0.034251
MRI_FCWML054	0.54995
MRI_FCWML055	0.042416
MRI_FCWML056	0.34748
MRI_FCWML057	0.20997
MRI_FCWML061	0.01288
MRI_FCWML063	-0.10394
MRI_FCWML064	NaN
MRI_FCWML104	0.49268
MRI_FCWML107	-0.16415
MRI_FCWML108	0.1868
MRI_FCWML109	0.30941
MRI_FCWML119	0.16076
MRI_FCWML121	0.23374
MRI_FCWML128	0.42721
MRI_FCWML129	-0.50928
MRI_FCWML134	-0.15388
MRI_FCWML150	0.63688
MRI_FCWML158	-0.18695
MRI_FCWML159	0.086876
MRI_FCWML160	0.11809
MRI_FCWML162	0.46218
MRI_FCWML205	-0.30357
MRI_FCWML219	0.1942
MRI_FCWML255	0.50019
MRI_FCWML320	0.64039
MRI_FCWML328	0.34803
