# Supplementary material for: Pupil size reflects activation of subcortical ascending arousal system nuclei during rest
Source: eLife. 2023 Jun 27;12:e84822. doi: 10.7554/eLife.84822 (PMC10299825; doi:10.7554/eLife.84822)
Supplement: Figure 4—source data 2. [file elife-84822-fig4-data2.zip › Figure4_S1_SourceData/Fig4_S1B/con_stat_rsHRF_P4_ACC.csv]

subj	spmT_0001.nii
MRI_FCWML001	0.16494
MRI_FCWML002	0.21281
MRI_FCWML003	-0.1396
MRI_FCWML004	-0.32935
MRI_FCWML006	0.019221
MRI_FCWML007	0.27062
MRI_FCWML008	-0.17553
MRI_FCWML009	-0.52109
MRI_FCWML010	-0.058311
MRI_FCWML011	0.22403
MRI_FCWML012	0.31658
MRI_FCWML013	0.12671
MRI_FCWML014	0.12582
MRI_FCWML015	0.39055
MRI_FCWML016	0.12762
MRI_FCWML017	0.081028
MRI_FCWML018	0.1492
MRI_FCWML020	NaN
MRI_FCWML022	NaN
MRI_FCWML023	0.30915
MRI_FCWML025	0.19069
MRI_FCWML026	-0.18392
MRI_FCWML027	-0.1127
MRI_FCWML028	NaN
MRI_FCWML029	0.23467
MRI_FCWML030	0.16253
MRI_FCWML031	0.057937
MRI_FCWML032	-0.076768
MRI_FCWML033	NaN
MRI_FCWML035	0.20761
MRI_FCWML036	NaN
MRI_FCWML037	0.097012
MRI_FCWML038	0.19805
MRI_FCWML040	0.092448
MRI_FCWML041	-0.074585
MRI_FCWML042	-0.0022162
MRI_FCWML043	0.11664
MRI_FCWML046	0.195
MRI_FCWML047	0.83659
MRI_FCWML048	0.06839
MRI_FCWML049	-0.021506
MRI_FCWML051	0.81549
MRI_FCWML052	-1.2885
MRI_FCWML053	0.23452
MRI_FCWML054	0.025748
MRI_FCWML055	0.18191
MRI_FCWML056	-0.042428
MRI_FCWML057	0.1277
MRI_FCWML061	0.13106
MRI_FCWML063	0.18901
MRI_FCWML064	NaN
MRI_FCWML104	0.3906
MRI_FCWML107	-0.31791
MRI_FCWML108	-0.096035
MRI_FCWML109	0.30104
MRI_FCWML119	-0.070167
MRI_FCWML121	-0.287
MRI_FCWML128	0.26467
MRI_FCWML129	-0.052351
MRI_FCWML134	-0.0087426
MRI_FCWML150	0.22356
MRI_FCWML158	-0.10764
MRI_FCWML159	0.26215
MRI_FCWML160	-0.303
MRI_FCWML162	0.30444
MRI_FCWML205	0.070794
MRI_FCWML219	0.35476
MRI_FCWML255	-0.048741
MRI_FCWML320	0.30222
MRI_FCWML328	0.052952
