# Supplementary material for: Pupil size reflects activation of subcortical ascending arousal system nuclei during rest
Source: eLife. 2023 Jun 27;12:e84822. doi: 10.7554/eLife.84822 (PMC10299825; doi:10.7554/eLife.84822)
Supplement: Figure 4—source data 2. [file elife-84822-fig4-data2.zip › Figure4_S1_SourceData/Fig4_S1B/con_stat_rsHRF_P4_BF.csv]

subj	spmT_0001.nii
MRI_FCWML001	0.63052
MRI_FCWML002	1.1545
MRI_FCWML003	-0.017842
MRI_FCWML004	0.16481
MRI_FCWML006	0.51167
MRI_FCWML007	0.79761
MRI_FCWML008	-0.4623
MRI_FCWML009	0.11991
MRI_FCWML010	0.68858
MRI_FCWML011	-0.43632
MRI_FCWML012	-0.050739
MRI_FCWML013	-0.34384
MRI_FCWML014	-0.18313
MRI_FCWML015	0.26057
MRI_FCWML016	0.13309
MRI_FCWML017	0.27935
MRI_FCWML018	-0.060923
MRI_FCWML020	NaN
MRI_FCWML022	NaN
MRI_FCWML023	-0.057854
MRI_FCWML025	-0.050802
MRI_FCWML026	0.015312
MRI_FCWML027	0.92526
MRI_FCWML028	NaN
MRI_FCWML029	0.0050252
MRI_FCWML030	0.084777
MRI_FCWML031	0.19521
MRI_FCWML032	-0.35674
MRI_FCWML033	NaN
MRI_FCWML035	0.33586
MRI_FCWML036	NaN
MRI_FCWML037	-0.11506
MRI_FCWML038	-0.034654
MRI_FCWML040	-0.044593
MRI_FCWML041	-0.41174
MRI_FCWML042	-0.69133
MRI_FCWML043	-0.038352
MRI_FCWML046	-0.15771
MRI_FCWML047	0.14345
MRI_FCWML048	0.17092
MRI_FCWML049	-0.091995
MRI_FCWML051	0.94359
MRI_FCWML052	-0.79
MRI_FCWML053	0.23678
MRI_FCWML054	0.13465
MRI_FCWML055	0.73646
MRI_FCWML056	0.0070163
MRI_FCWML057	-0.50963
MRI_FCWML061	0.040608
MRI_FCWML063	-0.11474
MRI_FCWML064	NaN
MRI_FCWML104	0.77801
MRI_FCWML107	0.069092
MRI_FCWML108	-0.64249
MRI_FCWML109	0.21635
MRI_FCWML119	0.35397
MRI_FCWML121	0.21517
MRI_FCWML128	0.20506
MRI_FCWML129	0.15176
MRI_FCWML134	-0.032539
MRI_FCWML150	-0.18622
MRI_FCWML158	-0.016885
MRI_FCWML159	-0.099124
MRI_FCWML160	-0.33428
MRI_FCWML162	0.4547
MRI_FCWML205	-0.12312
MRI_FCWML219	0.38392
MRI_FCWML255	0.15174
MRI_FCWML320	-0.33468
MRI_FCWML328	0.45106
