# Supplementary material for: Pupil size reflects activation of subcortical ascending arousal system nuclei during rest
Source: eLife. 2023 Jun 27;12:e84822. doi: 10.7554/eLife.84822 (PMC10299825; doi:10.7554/eLife.84822)
Supplement: Figure 4—source data 2. [file elife-84822-fig4-data2.zip › Figure4_S1_SourceData/Fig4_S1B/con_stat_rsHRF_P4_DR.csv]

subj	spmT_0001.nii
MRI_FCWML001	-0.24415
MRI_FCWML002	0.38642
MRI_FCWML003	-0.62922
MRI_FCWML004	-0.41446
MRI_FCWML006	0.10144
MRI_FCWML007	0.59005
MRI_FCWML008	-0.61383
MRI_FCWML009	0.2296
MRI_FCWML010	0.42472
MRI_FCWML011	0.63147
MRI_FCWML012	0.053951
MRI_FCWML013	0.16457
MRI_FCWML014	0.71641
MRI_FCWML015	0.87428
MRI_FCWML016	0.11504
MRI_FCWML017	0.40031
MRI_FCWML018	0.15226
MRI_FCWML020	NaN
MRI_FCWML022	NaN
MRI_FCWML023	0.57506
MRI_FCWML025	-0.5175
MRI_FCWML026	-0.40782
MRI_FCWML027	0.091494
MRI_FCWML028	NaN
MRI_FCWML029	0.20139
MRI_FCWML030	0.46579
MRI_FCWML031	0.15668
MRI_FCWML032	-0.48665
MRI_FCWML033	NaN
MRI_FCWML035	-0.010585
MRI_FCWML036	NaN
MRI_FCWML037	0.38412
MRI_FCWML038	-0.041247
MRI_FCWML040	0.065795
MRI_FCWML041	-0.69808
MRI_FCWML042	0.22327
MRI_FCWML043	-0.19209
MRI_FCWML046	0.62358
MRI_FCWML047	0.35159
MRI_FCWML048	0.27468
MRI_FCWML049	-0.18276
MRI_FCWML051	-0.23552
MRI_FCWML052	0.28902
MRI_FCWML053	-0.75293
MRI_FCWML054	0.4251
MRI_FCWML055	0.49426
MRI_FCWML056	-0.30229
MRI_FCWML057	-0.031295
MRI_FCWML061	-0.97196
MRI_FCWML063	0.34532
MRI_FCWML064	NaN
MRI_FCWML104	0.63943
MRI_FCWML107	-0.1253
MRI_FCWML108	-0.14106
MRI_FCWML109	0.28566
MRI_FCWML119	0.072468
MRI_FCWML121	0.50451
MRI_FCWML128	-0.52705
MRI_FCWML129	0.79303
MRI_FCWML134	-0.32527
MRI_FCWML150	0.071941
MRI_FCWML158	0.18489
MRI_FCWML159	-0.17492
MRI_FCWML160	0.076132
MRI_FCWML162	0.57406
MRI_FCWML205	0.44388
MRI_FCWML219	-0.49202
MRI_FCWML255	-0.091048
MRI_FCWML320	-0.30544
MRI_FCWML328	-0.45271
