# Supplementary material for: Pupil size reflects activation of subcortical ascending arousal system nuclei during rest
Source: eLife. 2023 Jun 27;12:e84822. doi: 10.7554/eLife.84822 (PMC10299825; doi:10.7554/eLife.84822)
Supplement: Figure 4—source data 2. [file elife-84822-fig4-data2.zip › Figure4_S1_SourceData/Fig4_S1B/con_stat_rsHRF_P4_LC.csv]

subj	spmT_0001.nii
MRI_FCWML001	-0.13753
MRI_FCWML002	0.85858
MRI_FCWML003	0.33375
MRI_FCWML004	-0.62802
MRI_FCWML006	0.0061186
MRI_FCWML007	-0.9912
MRI_FCWML008	-0.10312
MRI_FCWML009	0.11861
MRI_FCWML010	0.74079
MRI_FCWML011	0.2743
MRI_FCWML012	0.72002
MRI_FCWML013	0.27592
MRI_FCWML014	0.052791
MRI_FCWML015	0.37173
MRI_FCWML016	-0.010039
MRI_FCWML017	0.5436
MRI_FCWML018	0.40999
MRI_FCWML020	NaN
MRI_FCWML022	NaN
MRI_FCWML023	-0.23079
MRI_FCWML025	-0.20691
MRI_FCWML026	-0.63412
MRI_FCWML027	-0.14559
MRI_FCWML028	NaN
MRI_FCWML029	0.61816
MRI_FCWML030	0.32462
MRI_FCWML031	-1.147
MRI_FCWML032	-0.24091
MRI_FCWML033	NaN
MRI_FCWML035	0.44247
MRI_FCWML036	NaN
MRI_FCWML037	0.30498
MRI_FCWML038	-0.11728
MRI_FCWML040	0.48313
MRI_FCWML041	-0.83139
MRI_FCWML042	-1.0118
MRI_FCWML043	0.3719
MRI_FCWML046	0.22959
MRI_FCWML047	-0.097933
MRI_FCWML048	-0.12761
MRI_FCWML049	-0.20289
MRI_FCWML051	-0.37771
MRI_FCWML052	-1.1936
MRI_FCWML053	-0.26218
MRI_FCWML054	0.30493
MRI_FCWML055	-0.59941
MRI_FCWML056	0.21109
MRI_FCWML057	-0.58605
MRI_FCWML061	-0.30429
MRI_FCWML063	-0.36191
MRI_FCWML064	NaN
MRI_FCWML104	-0.50665
MRI_FCWML107	0.43067
MRI_FCWML108	0.30476
MRI_FCWML109	0.38627
MRI_FCWML119	-0.02914
MRI_FCWML121	-1.0104
MRI_FCWML128	0.94736
MRI_FCWML129	-0.80924
MRI_FCWML134	0.13327
MRI_FCWML150	-0.54003
MRI_FCWML158	-0.27984
MRI_FCWML159	-0.60663
MRI_FCWML160	0.4235
MRI_FCWML162	2.3478
MRI_FCWML205	1.1742
MRI_FCWML219	-0.41042
MRI_FCWML255	0.83992
MRI_FCWML320	0.30517
MRI_FCWML328	-0.095166
