# Supplementary material for: Pupil size reflects activation of subcortical ascending arousal system nuclei during rest
Source: eLife. 2023 Jun 27;12:e84822. doi: 10.7554/eLife.84822 (PMC10299825; doi:10.7554/eLife.84822)
Supplement: Figure 4—source data 2. [file elife-84822-fig4-data2.zip › Figure4_S1_SourceData/Fig4_S1B/con_stat_rsHRF_P4_MR.csv]

subj	spmT_0001.nii
MRI_FCWML001	-0.16268
MRI_FCWML002	0.83041
MRI_FCWML003	-0.18317
MRI_FCWML004	-0.4708
MRI_FCWML006	-0.43165
MRI_FCWML007	-0.35475
MRI_FCWML008	-0.93629
MRI_FCWML009	0.43315
MRI_FCWML010	0.047927
MRI_FCWML011	-0.27048
MRI_FCWML012	-0.10514
MRI_FCWML013	-0.034311
MRI_FCWML014	-0.89935
MRI_FCWML015	0.76788
MRI_FCWML016	0.79463
MRI_FCWML017	0.28799
MRI_FCWML018	-0.31636
MRI_FCWML020	NaN
MRI_FCWML022	NaN
MRI_FCWML023	0.13551
MRI_FCWML025	0.25863
MRI_FCWML026	0.15153
MRI_FCWML027	-0.27069
MRI_FCWML028	NaN
MRI_FCWML029	-0.55518
MRI_FCWML030	0.19962
MRI_FCWML031	-0.34592
MRI_FCWML032	0.054192
MRI_FCWML033	NaN
MRI_FCWML035	0.41523
MRI_FCWML036	NaN
MRI_FCWML037	0.24137
MRI_FCWML038	0.38187
MRI_FCWML040	1.2436
MRI_FCWML041	-0.21831
MRI_FCWML042	-0.24809
MRI_FCWML043	0.35726
MRI_FCWML046	0.53025
MRI_FCWML047	0.13774
MRI_FCWML048	-0.21951
MRI_FCWML049	-0.66773
MRI_FCWML051	0.075404
MRI_FCWML052	-0.74269
MRI_FCWML053	-0.19548
MRI_FCWML054	0.62349
MRI_FCWML055	-0.26846
MRI_FCWML056	-1.3791
MRI_FCWML057	-0.34097
MRI_FCWML061	0.70033
MRI_FCWML063	-0.96545
MRI_FCWML064	NaN
MRI_FCWML104	-0.21377
MRI_FCWML107	-0.039196
MRI_FCWML108	0.25314
MRI_FCWML109	-0.069303
MRI_FCWML119	0.49812
MRI_FCWML121	-0.16473
MRI_FCWML128	0.46518
MRI_FCWML129	0.17321
MRI_FCWML134	0.64386
MRI_FCWML150	0.88889
MRI_FCWML158	0.1338
MRI_FCWML159	-0.29405
MRI_FCWML160	0.17485
MRI_FCWML162	0.37035
MRI_FCWML205	0.27791
MRI_FCWML219	0.10416
MRI_FCWML255	0.6309
MRI_FCWML320	0.45277
MRI_FCWML328	-0.019882
