# Supplementary material for: Pupil size reflects activation of subcortical ascending arousal system nuclei during rest
Source: eLife. 2023 Jun 27;12:e84822. doi: 10.7554/eLife.84822 (PMC10299825; doi:10.7554/eLife.84822)
Supplement: Figure 4—source data 2. [file elife-84822-fig4-data2.zip › Figure4_S1_SourceData/Fig4_S1B/con_stat_rsHRF_P4_OCC.csv]

subj	spmT_0001.nii
MRI_FCWML001	0.078095
MRI_FCWML002	0.097298
MRI_FCWML003	-0.51169
MRI_FCWML004	-0.43656
MRI_FCWML006	0.18902
MRI_FCWML007	-0.83068
MRI_FCWML008	-0.50056
MRI_FCWML009	-0.41673
MRI_FCWML010	0.090962
MRI_FCWML011	0.08488
MRI_FCWML012	-0.013207
MRI_FCWML013	1.093
MRI_FCWML014	-0.56497
MRI_FCWML015	0.77848
MRI_FCWML016	-0.17434
MRI_FCWML017	0.2789
MRI_FCWML018	-0.61634
MRI_FCWML020	NaN
MRI_FCWML022	NaN
MRI_FCWML023	-0.2631
MRI_FCWML025	0.50396
MRI_FCWML026	-0.47254
MRI_FCWML027	-1.6642
MRI_FCWML028	NaN
MRI_FCWML029	-0.81429
MRI_FCWML030	-0.13342
MRI_FCWML031	-0.98206
MRI_FCWML032	-0.096905
MRI_FCWML033	NaN
MRI_FCWML035	-0.5361
MRI_FCWML036	NaN
MRI_FCWML037	-0.43125
MRI_FCWML038	0.005427
MRI_FCWML040	-0.52433
MRI_FCWML041	-0.27043
MRI_FCWML042	-0.49935
MRI_FCWML043	-0.28532
MRI_FCWML046	0.4083
MRI_FCWML047	0.11635
MRI_FCWML048	-0.3927
MRI_FCWML049	-0.41271
MRI_FCWML051	-0.042199
MRI_FCWML052	-1.3732
MRI_FCWML053	-0.63263
MRI_FCWML054	0.15125
MRI_FCWML055	-0.48653
MRI_FCWML056	0.045724
MRI_FCWML057	-0.97117
MRI_FCWML061	-0.0057438
MRI_FCWML063	-0.1219
MRI_FCWML064	NaN
MRI_FCWML104	-0.77902
MRI_FCWML107	-0.69819
MRI_FCWML108	-0.048888
MRI_FCWML109	-1.0154
MRI_FCWML119	0.53268
MRI_FCWML121	-0.31639
MRI_FCWML128	0.41819
MRI_FCWML129	-0.82582
MRI_FCWML134	-0.35995
MRI_FCWML150	0.1511
MRI_FCWML158	-0.35638
MRI_FCWML159	0.65433
MRI_FCWML160	-0.13369
MRI_FCWML162	-0.30098
MRI_FCWML205	-0.276
MRI_FCWML219	0.75469
MRI_FCWML255	0.50868
MRI_FCWML320	0.73077
MRI_FCWML328	-0.7153
