# Supplementary material for: Pupil size reflects activation of subcortical ascending arousal system nuclei during rest
Source: eLife. 2023 Jun 27;12:e84822. doi: 10.7554/eLife.84822 (PMC10299825; doi:10.7554/eLife.84822)
Supplement: Figure 4—source data 2. [file elife-84822-fig4-data2.zip › Figure4_S1_SourceData/Fig4_S1B/con_stat_rsHRF_P4_PONS.csv]

subj	spmT_0001.nii
MRI_FCWML001	0.27679
MRI_FCWML002	0.61422
MRI_FCWML003	-0.017367
MRI_FCWML004	0.08372
MRI_FCWML006	-0.026833
MRI_FCWML007	-0.23723
MRI_FCWML008	0.08028
MRI_FCWML009	-0.68519
MRI_FCWML010	-0.12316
MRI_FCWML011	-0.50418
MRI_FCWML012	-0.26493
MRI_FCWML013	-0.53044
MRI_FCWML014	-0.15625
MRI_FCWML015	-0.37665
MRI_FCWML016	-0.60211
MRI_FCWML017	-0.1016
MRI_FCWML018	-0.32287
MRI_FCWML020	NaN
MRI_FCWML022	NaN
MRI_FCWML023	-0.049944
MRI_FCWML025	-0.25032
MRI_FCWML026	-0.21466
MRI_FCWML027	0.13904
MRI_FCWML028	NaN
MRI_FCWML029	0.19613
MRI_FCWML030	0.33385
MRI_FCWML031	0.091432
MRI_FCWML032	-0.34021
MRI_FCWML033	NaN
MRI_FCWML035	0.11979
MRI_FCWML036	NaN
MRI_FCWML037	0.30004
MRI_FCWML038	-0.15064
MRI_FCWML040	-0.36629
MRI_FCWML041	-0.31865
MRI_FCWML042	-0.70671
MRI_FCWML043	-0.093627
MRI_FCWML046	0.20067
MRI_FCWML047	0.069204
MRI_FCWML048	0.13352
MRI_FCWML049	0.053719
MRI_FCWML051	0.73932
MRI_FCWML052	-0.1352
MRI_FCWML053	0.53291
MRI_FCWML054	-0.80879
MRI_FCWML055	-0.24464
MRI_FCWML056	0.43566
MRI_FCWML057	0.57621
MRI_FCWML061	0.31071
MRI_FCWML063	-0.1048
MRI_FCWML064	NaN
MRI_FCWML104	-0.61378
MRI_FCWML107	0.26962
MRI_FCWML108	0.15202
MRI_FCWML109	-0.37846
MRI_FCWML119	-0.44017
MRI_FCWML121	0.40481
MRI_FCWML128	0.76625
MRI_FCWML129	-0.35941
MRI_FCWML134	0.21142
MRI_FCWML150	0.47782
MRI_FCWML158	0.60493
MRI_FCWML159	0.3554
MRI_FCWML160	0.76927
MRI_FCWML162	0.53138
MRI_FCWML205	0.37339
MRI_FCWML219	-0.82666
MRI_FCWML255	0.19973
MRI_FCWML320	0.26352
MRI_FCWML328	-0.40745
