# Supplementary material for: Pupil size reflects activation of subcortical ascending arousal system nuclei during rest
Source: eLife. 2023 Jun 27;12:e84822. doi: 10.7554/eLife.84822 (PMC10299825; doi:10.7554/eLife.84822)
Supplement: Figure 4—source data 2. [file elife-84822-fig4-data2.zip › Figure4_S1_SourceData/Fig4_S1B/con_stat_rsHRF_P4_SN.csv]

subj	spmT_0001.nii
MRI_FCWML001	0.15191
MRI_FCWML002	0.11483
MRI_FCWML003	-0.46013
MRI_FCWML004	0.13739
MRI_FCWML006	0.0052257
MRI_FCWML007	0.2454
MRI_FCWML008	-0.014752
MRI_FCWML009	-0.1237
MRI_FCWML010	0.040319
MRI_FCWML011	0.31685
MRI_FCWML012	-0.2051
MRI_FCWML013	0.42637
MRI_FCWML014	-0.20353
MRI_FCWML015	0.13079
MRI_FCWML016	0.29354
MRI_FCWML017	0.22911
MRI_FCWML018	0.15295
MRI_FCWML020	NaN
MRI_FCWML022	NaN
MRI_FCWML023	0.32227
MRI_FCWML025	0.12092
MRI_FCWML026	0.091096
MRI_FCWML027	-0.048331
MRI_FCWML028	NaN
MRI_FCWML029	0.34506
MRI_FCWML030	0.14802
MRI_FCWML031	0.16401
MRI_FCWML032	0.15878
MRI_FCWML033	NaN
MRI_FCWML035	0.13285
MRI_FCWML036	NaN
MRI_FCWML037	0.14279
MRI_FCWML038	-0.073262
MRI_FCWML040	0.23663
MRI_FCWML041	0.085696
MRI_FCWML042	-0.33106
MRI_FCWML043	0.11435
MRI_FCWML046	0.22853
MRI_FCWML047	0.33397
MRI_FCWML048	0.019046
MRI_FCWML049	0.50199
MRI_FCWML051	0.31524
MRI_FCWML052	-0.31504
MRI_FCWML053	0.16364
MRI_FCWML054	0.17533
MRI_FCWML055	0.26933
MRI_FCWML056	0.065312
MRI_FCWML057	-0.057619
MRI_FCWML061	-0.015925
MRI_FCWML063	0.26621
MRI_FCWML064	NaN
MRI_FCWML104	0.24273
MRI_FCWML107	-0.073396
MRI_FCWML108	0.041866
MRI_FCWML109	0.022712
MRI_FCWML119	-0.17979
MRI_FCWML121	-0.065937
MRI_FCWML128	-0.25606
MRI_FCWML129	-0.40353
MRI_FCWML134	-0.078105
MRI_FCWML150	0.099712
MRI_FCWML158	0.42284
MRI_FCWML159	0.17086
MRI_FCWML160	0.47317
MRI_FCWML162	0.18449
MRI_FCWML205	-0.024024
MRI_FCWML219	0.34601
MRI_FCWML255	0.21473
MRI_FCWML320	0.43507
MRI_FCWML328	0.25575
