# Supplementary material for: Pupil size reflects activation of subcortical ascending arousal system nuclei during rest
Source: eLife. 2023 Jun 27;12:e84822. doi: 10.7554/eLife.84822 (PMC10299825; doi:10.7554/eLife.84822)
Supplement: Figure 4—source data 2. [file elife-84822-fig4-data2.zip › Figure4_S1_SourceData/Fig4_S1B/con_stat_rsHRF_P4_VTA.csv]

subj	spmT_0001.nii
MRI_FCWML001	0.00054561
MRI_FCWML002	0.075369
MRI_FCWML003	0.1467
MRI_FCWML004	0.28228
MRI_FCWML006	0.076677
MRI_FCWML007	0.41203
MRI_FCWML008	0.061645
MRI_FCWML009	-0.38387
MRI_FCWML010	0.089154
MRI_FCWML011	0.34686
MRI_FCWML012	-0.014903
MRI_FCWML013	0.2277
MRI_FCWML014	-0.50063
MRI_FCWML015	0.11003
MRI_FCWML016	-0.016722
MRI_FCWML017	0.071754
MRI_FCWML018	0.092144
MRI_FCWML020	NaN
MRI_FCWML022	NaN
MRI_FCWML023	0.26587
MRI_FCWML025	-0.086133
MRI_FCWML026	0.18449
MRI_FCWML027	-0.033637
MRI_FCWML028	NaN
MRI_FCWML029	0.37447
MRI_FCWML030	0.20886
MRI_FCWML031	0.47738
MRI_FCWML032	0.28933
MRI_FCWML033	NaN
MRI_FCWML035	0.17935
MRI_FCWML036	NaN
MRI_FCWML037	0.30113
MRI_FCWML038	-0.051886
MRI_FCWML040	0.15108
MRI_FCWML041	0.44997
MRI_FCWML042	-0.6054
MRI_FCWML043	0.28685
MRI_FCWML046	0.12001
MRI_FCWML047	0.41056
MRI_FCWML048	0.1495
MRI_FCWML049	0.087736
MRI_FCWML051	0.73647
MRI_FCWML052	-0.75025
MRI_FCWML053	-0.048119
MRI_FCWML054	0.46877
MRI_FCWML055	0.05006
MRI_FCWML056	0.24764
MRI_FCWML057	-0.044752
MRI_FCWML061	-0.0021356
MRI_FCWML063	-0.1908
MRI_FCWML064	NaN
MRI_FCWML104	0.4733
MRI_FCWML107	-0.22094
MRI_FCWML108	0.15782
MRI_FCWML109	0.34501
MRI_FCWML119	0.11816
MRI_FCWML121	0.031779
MRI_FCWML128	0.35251
MRI_FCWML129	-0.53255
MRI_FCWML134	-0.047629
MRI_FCWML150	0.5615
MRI_FCWML158	-0.26021
MRI_FCWML159	0.032042
MRI_FCWML160	-0.034646
MRI_FCWML162	0.42254
MRI_FCWML205	-0.39059
MRI_FCWML219	0.21046
MRI_FCWML255	0.44738
MRI_FCWML320	0.52411
MRI_FCWML328	0.21723
