# Supplementary material for: Pupil size reflects activation of subcortical ascending arousal system nuclei during rest
Source: eLife. 2023 Jun 27;12:e84822. doi: 10.7554/eLife.84822 (PMC10299825; doi:10.7554/eLife.84822)
Supplement: Figure 4—source data 2. [file elife-84822-fig4-data2.zip › Figure4_S1_SourceData/Fig4_S1B/con_stat_rsHRF_P5_ACC.csv]

subj	spmT_0001.nii
MRI_FCWML001	0.1553
MRI_FCWML002	0.12745
MRI_FCWML003	-0.21192
MRI_FCWML004	-0.29807
MRI_FCWML006	-0.10243
MRI_FCWML007	0.19994
MRI_FCWML008	-0.23152
MRI_FCWML009	-0.62773
MRI_FCWML010	-0.13759
MRI_FCWML011	0.12787
MRI_FCWML012	0.3083
MRI_FCWML013	0.089203
MRI_FCWML014	0.082004
MRI_FCWML015	0.29371
MRI_FCWML016	0.034451
MRI_FCWML017	0.018908
MRI_FCWML018	0.030614
MRI_FCWML020	NaN
MRI_FCWML022	NaN
MRI_FCWML023	0.19811
MRI_FCWML025	0.16591
MRI_FCWML026	-0.17549
MRI_FCWML027	-0.14857
MRI_FCWML028	NaN
MRI_FCWML029	0.2448
MRI_FCWML030	0.15117
MRI_FCWML031	-0.057688
MRI_FCWML032	-0.1945
MRI_FCWML033	NaN
MRI_FCWML035	0.1459
MRI_FCWML036	NaN
MRI_FCWML037	0.062136
MRI_FCWML038	0.13919
MRI_FCWML040	-0.019933
MRI_FCWML041	0.0033461
MRI_FCWML042	-0.12771
MRI_FCWML043	0.068852
MRI_FCWML046	0.19414
MRI_FCWML047	0.83649
MRI_FCWML048	0.028744
MRI_FCWML049	-0.12985
MRI_FCWML051	0.82779
MRI_FCWML052	-1.4361
MRI_FCWML053	0.21451
MRI_FCWML054	-0.038852
MRI_FCWML055	0.15637
MRI_FCWML056	-0.0012986
MRI_FCWML057	0.065632
MRI_FCWML061	0.11155
MRI_FCWML063	0.13669
MRI_FCWML064	NaN
MRI_FCWML104	0.15236
MRI_FCWML107	-0.36135
MRI_FCWML108	-0.12274
MRI_FCWML109	0.20825
MRI_FCWML119	-0.15732
MRI_FCWML121	-0.41966
MRI_FCWML128	0.22424
MRI_FCWML129	-0.091081
MRI_FCWML134	-0.048305
MRI_FCWML150	0.092106
MRI_FCWML158	-0.21221
MRI_FCWML159	0.13616
MRI_FCWML160	-0.33908
MRI_FCWML162	0.31184
MRI_FCWML205	-0.098453
MRI_FCWML219	0.2927
MRI_FCWML255	-0.16017
MRI_FCWML320	0.24791
MRI_FCWML328	-0.029124
