# Supplementary material for: Pupil size reflects activation of subcortical ascending arousal system nuclei during rest
Source: eLife. 2023 Jun 27;12:e84822. doi: 10.7554/eLife.84822 (PMC10299825; doi:10.7554/eLife.84822)
Supplement: Figure 4—source data 2. [file elife-84822-fig4-data2.zip › Figure4_S1_SourceData/Fig4_S1B/con_stat_rsHRF_P5_BF.csv]

subj	spmT_0001.nii
MRI_FCWML001	0.4961
MRI_FCWML002	1.1048
MRI_FCWML003	-0.052662
MRI_FCWML004	0.12128
MRI_FCWML006	0.42544
MRI_FCWML007	0.71019
MRI_FCWML008	-0.48459
MRI_FCWML009	-0.06569
MRI_FCWML010	0.65956
MRI_FCWML011	-0.5065
MRI_FCWML012	-0.12129
MRI_FCWML013	-0.25753
MRI_FCWML014	-0.080677
MRI_FCWML015	0.2894
MRI_FCWML016	-0.01931
MRI_FCWML017	-0.017738
MRI_FCWML018	-0.016476
MRI_FCWML020	NaN
MRI_FCWML022	NaN
MRI_FCWML023	-0.21593
MRI_FCWML025	-0.058736
MRI_FCWML026	-0.11636
MRI_FCWML027	0.8585
MRI_FCWML028	NaN
MRI_FCWML029	-0.022457
MRI_FCWML030	-0.035913
MRI_FCWML031	0.2117
MRI_FCWML032	-0.48672
MRI_FCWML033	NaN
MRI_FCWML035	0.26327
MRI_FCWML036	NaN
MRI_FCWML037	-0.15954
MRI_FCWML038	0.03543
MRI_FCWML040	-0.15068
MRI_FCWML041	-0.30684
MRI_FCWML042	-0.5402
MRI_FCWML043	-0.20435
MRI_FCWML046	-0.057997
MRI_FCWML047	0.155
MRI_FCWML048	0.037515
MRI_FCWML049	-0.29993
MRI_FCWML051	0.79293
MRI_FCWML052	-0.961
MRI_FCWML053	0.19018
MRI_FCWML054	0.12272
MRI_FCWML055	0.81561
MRI_FCWML056	-0.007736
MRI_FCWML057	-0.66507
MRI_FCWML061	0.025784
MRI_FCWML063	-0.14667
MRI_FCWML064	NaN
MRI_FCWML104	0.69273
MRI_FCWML107	0.14548
MRI_FCWML108	-0.5727
MRI_FCWML109	0.24718
MRI_FCWML119	0.28017
MRI_FCWML121	0.11458
MRI_FCWML128	0.12628
MRI_FCWML129	0.21073
MRI_FCWML134	0.0064873
MRI_FCWML150	-0.32166
MRI_FCWML158	-0.045045
MRI_FCWML159	-0.15457
MRI_FCWML160	-0.44306
MRI_FCWML162	0.48525
MRI_FCWML205	-0.17086
MRI_FCWML219	0.32107
MRI_FCWML255	-0.12732
MRI_FCWML320	-0.33858
MRI_FCWML328	0.4317
