# Supplementary material for: Pupil size reflects activation of subcortical ascending arousal system nuclei during rest
Source: eLife. 2023 Jun 27;12:e84822. doi: 10.7554/eLife.84822 (PMC10299825; doi:10.7554/eLife.84822)
Supplement: Figure 4—source data 2. [file elife-84822-fig4-data2.zip › Figure4_S1_SourceData/Fig4_S1B/con_stat_rsHRF_P5_DR.csv]

subj	spmT_0001.nii
MRI_FCWML001	-0.24885
MRI_FCWML002	0.46741
MRI_FCWML003	-0.48702
MRI_FCWML004	-0.43038
MRI_FCWML006	0.39123
MRI_FCWML007	0.38627
MRI_FCWML008	-0.58073
MRI_FCWML009	0.17724
MRI_FCWML010	0.17036
MRI_FCWML011	0.77189
MRI_FCWML012	0.092198
MRI_FCWML013	0.042506
MRI_FCWML014	0.69417
MRI_FCWML015	0.98571
MRI_FCWML016	-0.17227
MRI_FCWML017	0.41729
MRI_FCWML018	0.15
MRI_FCWML020	NaN
MRI_FCWML022	NaN
MRI_FCWML023	0.44753
MRI_FCWML025	-0.56475
MRI_FCWML026	-0.44282
MRI_FCWML027	-0.075189
MRI_FCWML028	NaN
MRI_FCWML029	0.29461
MRI_FCWML030	0.5751
MRI_FCWML031	-0.048616
MRI_FCWML032	-0.59081
MRI_FCWML033	NaN
MRI_FCWML035	0.20735
MRI_FCWML036	NaN
MRI_FCWML037	0.38977
MRI_FCWML038	-0.24565
MRI_FCWML040	0.14772
MRI_FCWML041	-0.56259
MRI_FCWML042	0.21253
MRI_FCWML043	-0.1704
MRI_FCWML046	0.48799
MRI_FCWML047	0.38062
MRI_FCWML048	0.012009
MRI_FCWML049	-0.16345
MRI_FCWML051	-0.22233
MRI_FCWML052	0.30133
MRI_FCWML053	-0.45347
MRI_FCWML054	0.14988
MRI_FCWML055	0.57486
MRI_FCWML056	-0.51529
MRI_FCWML057	0.23803
MRI_FCWML061	-1.013
MRI_FCWML063	0.44847
MRI_FCWML064	NaN
MRI_FCWML104	0.64854
MRI_FCWML107	-0.18827
MRI_FCWML108	-0.12892
MRI_FCWML109	0.24486
MRI_FCWML119	0.018372
MRI_FCWML121	0.42551
MRI_FCWML128	-0.47929
MRI_FCWML129	0.68819
MRI_FCWML134	-0.35359
MRI_FCWML150	-0.07465
MRI_FCWML158	0.043149
MRI_FCWML159	-0.15707
MRI_FCWML160	-0.018301
MRI_FCWML162	0.45347
MRI_FCWML205	0.40052
MRI_FCWML219	-0.47403
MRI_FCWML255	0.013566
MRI_FCWML320	-0.10549
MRI_FCWML328	-0.73479
