# Supplementary material for: Pupil size reflects activation of subcortical ascending arousal system nuclei during rest
Source: eLife. 2023 Jun 27;12:e84822. doi: 10.7554/eLife.84822 (PMC10299825; doi:10.7554/eLife.84822)
Supplement: Figure 4—source data 2. [file elife-84822-fig4-data2.zip › Figure4_S1_SourceData/Fig4_S1B/con_stat_rsHRF_P5_LC.csv]

subj	spmT_0001.nii
MRI_FCWML001	-0.50152
MRI_FCWML002	0.80256
MRI_FCWML003	0.32581
MRI_FCWML004	-0.4645
MRI_FCWML006	-0.10514
MRI_FCWML007	-0.96821
MRI_FCWML008	-0.39689
MRI_FCWML009	0.11735
MRI_FCWML010	0.56546
MRI_FCWML011	-0.045861
MRI_FCWML012	0.71876
MRI_FCWML013	0.3801
MRI_FCWML014	-0.25981
MRI_FCWML015	0.40529
MRI_FCWML016	-0.1937
MRI_FCWML017	0.42167
MRI_FCWML018	0.47516
MRI_FCWML020	NaN
MRI_FCWML022	NaN
MRI_FCWML023	-0.31378
MRI_FCWML025	-0.10463
MRI_FCWML026	-0.7621
MRI_FCWML027	-0.27035
MRI_FCWML028	NaN
MRI_FCWML029	0.65302
MRI_FCWML030	0.10922
MRI_FCWML031	-1.5466
MRI_FCWML032	-0.065514
MRI_FCWML033	NaN
MRI_FCWML035	0.45802
MRI_FCWML036	NaN
MRI_FCWML037	0.19378
MRI_FCWML038	-0.17717
MRI_FCWML040	0.46781
MRI_FCWML041	-0.57811
MRI_FCWML042	-0.99102
MRI_FCWML043	0.38252
MRI_FCWML046	0.21198
MRI_FCWML047	-0.13759
MRI_FCWML048	0.057958
MRI_FCWML049	-0.49799
MRI_FCWML051	-0.39123
MRI_FCWML052	-1.3628
MRI_FCWML053	-0.18255
MRI_FCWML054	0.36548
MRI_FCWML055	-0.56025
MRI_FCWML056	0.31051
MRI_FCWML057	-0.45615
MRI_FCWML061	-0.6792
MRI_FCWML063	-0.3492
MRI_FCWML064	NaN
MRI_FCWML104	-0.91436
MRI_FCWML107	0.57388
MRI_FCWML108	0.32787
MRI_FCWML109	0.11957
MRI_FCWML119	-0.10072
MRI_FCWML121	-1.0517
MRI_FCWML128	0.93259
MRI_FCWML129	-0.75246
MRI_FCWML134	0.18605
MRI_FCWML150	-0.71309
MRI_FCWML158	-0.39287
MRI_FCWML159	-0.52753
MRI_FCWML160	0.2094
MRI_FCWML162	2.2255
MRI_FCWML205	1.3713
MRI_FCWML219	-0.30611
MRI_FCWML255	0.55419
MRI_FCWML320	0.29288
MRI_FCWML328	-0.11139
