# Supplementary material for: Pupil size reflects activation of subcortical ascending arousal system nuclei during rest
Source: eLife. 2023 Jun 27;12:e84822. doi: 10.7554/eLife.84822 (PMC10299825; doi:10.7554/eLife.84822)
Supplement: Figure 4—source data 2. [file elife-84822-fig4-data2.zip › Figure4_S1_SourceData/Fig4_S1B/con_stat_rsHRF_P5_MR.csv]

subj	spmT_0001.nii
MRI_FCWML001	-0.29673
MRI_FCWML002	0.86093
MRI_FCWML003	-0.10775
MRI_FCWML004	-0.45304
MRI_FCWML006	-0.24828
MRI_FCWML007	-0.4795
MRI_FCWML008	-0.66959
MRI_FCWML009	0.27756
MRI_FCWML010	-0.060519
MRI_FCWML011	-0.32029
MRI_FCWML012	-0.26744
MRI_FCWML013	0.028245
MRI_FCWML014	-0.95483
MRI_FCWML015	0.53159
MRI_FCWML016	0.74122
MRI_FCWML017	0.12934
MRI_FCWML018	-0.46587
MRI_FCWML020	NaN
MRI_FCWML022	NaN
MRI_FCWML023	0.25589
MRI_FCWML025	0.2773
MRI_FCWML026	0.16467
MRI_FCWML027	-0.3248
MRI_FCWML028	NaN
MRI_FCWML029	-0.34629
MRI_FCWML030	0.20053
MRI_FCWML031	-0.44629
MRI_FCWML032	-0.10379
MRI_FCWML033	NaN
MRI_FCWML035	0.35719
MRI_FCWML036	NaN
MRI_FCWML037	0.2462
MRI_FCWML038	0.26236
MRI_FCWML040	1.104
MRI_FCWML041	-0.27924
MRI_FCWML042	-0.25591
MRI_FCWML043	0.4481
MRI_FCWML046	0.40868
MRI_FCWML047	0.097145
MRI_FCWML048	-0.37375
MRI_FCWML049	-0.92435
MRI_FCWML051	-0.038869
MRI_FCWML052	-0.83152
MRI_FCWML053	-0.35856
MRI_FCWML054	0.66134
MRI_FCWML055	-0.18249
MRI_FCWML056	-1.0041
MRI_FCWML057	-0.25868
MRI_FCWML061	0.57616
MRI_FCWML063	-0.91937
MRI_FCWML064	NaN
MRI_FCWML104	-0.3511
MRI_FCWML107	-0.37315
MRI_FCWML108	0.3888
MRI_FCWML109	-0.099911
MRI_FCWML119	0.076811
MRI_FCWML121	-0.12952
MRI_FCWML128	0.37796
MRI_FCWML129	0.19854
MRI_FCWML134	0.72525
MRI_FCWML150	0.93958
MRI_FCWML158	0.020812
MRI_FCWML159	-0.21131
MRI_FCWML160	0.10719
MRI_FCWML162	0.23276
MRI_FCWML205	0.30376
MRI_FCWML219	0.067983
MRI_FCWML255	0.50831
MRI_FCWML320	0.051783
MRI_FCWML328	-0.17332
