# Supplementary material for: Pupil size reflects activation of subcortical ascending arousal system nuclei during rest
Source: eLife. 2023 Jun 27;12:e84822. doi: 10.7554/eLife.84822 (PMC10299825; doi:10.7554/eLife.84822)
Supplement: Figure 4—source data 2. [file elife-84822-fig4-data2.zip › Figure4_S1_SourceData/Fig4_S1B/con_stat_rsHRF_P5_OCC.csv]

subj	spmT_0001.nii
MRI_FCWML001	0.09838
MRI_FCWML002	0.050789
MRI_FCWML003	-0.46973
MRI_FCWML004	-0.54783
MRI_FCWML006	0.13363
MRI_FCWML007	-0.95857
MRI_FCWML008	-0.68537
MRI_FCWML009	-0.4851
MRI_FCWML010	-0.052935
MRI_FCWML011	-0.1743
MRI_FCWML012	-0.13934
MRI_FCWML013	1.0353
MRI_FCWML014	-0.59083
MRI_FCWML015	0.55378
MRI_FCWML016	-0.76052
MRI_FCWML017	-0.18696
MRI_FCWML018	-0.64253
MRI_FCWML020	NaN
MRI_FCWML022	NaN
MRI_FCWML023	-0.3417
MRI_FCWML025	0.36747
MRI_FCWML026	-0.46248
MRI_FCWML027	-1.4357
MRI_FCWML028	NaN
MRI_FCWML029	-0.91877
MRI_FCWML030	-0.15696
MRI_FCWML031	-1.3695
MRI_FCWML032	-0.47763
MRI_FCWML033	NaN
MRI_FCWML035	-0.6432
MRI_FCWML036	NaN
MRI_FCWML037	-0.55507
MRI_FCWML038	-0.13311
MRI_FCWML040	-0.74799
MRI_FCWML041	-0.23427
MRI_FCWML042	-0.74378
MRI_FCWML043	-0.21028
MRI_FCWML046	0.18449
MRI_FCWML047	-0.13642
MRI_FCWML048	-0.44712
MRI_FCWML049	-0.55561
MRI_FCWML051	-0.25756
MRI_FCWML052	-1.7658
MRI_FCWML053	-0.68474
MRI_FCWML054	0.16492
MRI_FCWML055	-0.59267
MRI_FCWML056	0.33896
MRI_FCWML057	-1.1397
MRI_FCWML061	-0.157
MRI_FCWML063	-0.22599
MRI_FCWML064	NaN
MRI_FCWML104	-1.1753
MRI_FCWML107	-0.82424
MRI_FCWML108	-0.015888
MRI_FCWML109	-1.1664
MRI_FCWML119	0.34986
MRI_FCWML121	-0.37584
MRI_FCWML128	0.25754
MRI_FCWML129	-0.83407
MRI_FCWML134	-0.40805
MRI_FCWML150	0.035567
MRI_FCWML158	-0.71365
MRI_FCWML159	0.51188
MRI_FCWML160	-0.30642
MRI_FCWML162	-0.17077
MRI_FCWML205	-0.668
MRI_FCWML219	0.47616
MRI_FCWML255	0.20114
MRI_FCWML320	0.67562
MRI_FCWML328	-0.91779
