# Supplementary material for: Pupil size reflects activation of subcortical ascending arousal system nuclei during rest
Source: eLife. 2023 Jun 27;12:e84822. doi: 10.7554/eLife.84822 (PMC10299825; doi:10.7554/eLife.84822)
Supplement: Figure 4—source data 2. [file elife-84822-fig4-data2.zip › Figure4_S1_SourceData/Fig4_S1B/con_stat_rsHRF_P5_PONS.csv]

subj	spmT_0001.nii
MRI_FCWML001	0.51527
MRI_FCWML002	0.66997
MRI_FCWML003	0.044765
MRI_FCWML004	-0.031492
MRI_FCWML006	-0.074923
MRI_FCWML007	-0.12916
MRI_FCWML008	0.13386
MRI_FCWML009	-0.60583
MRI_FCWML010	-0.20463
MRI_FCWML011	-0.31929
MRI_FCWML012	-0.1475
MRI_FCWML013	-0.40751
MRI_FCWML014	0.04895
MRI_FCWML015	-0.1669
MRI_FCWML016	-0.52653
MRI_FCWML017	-0.30909
MRI_FCWML018	-0.35328
MRI_FCWML020	NaN
MRI_FCWML022	NaN
MRI_FCWML023	-0.27948
MRI_FCWML025	-0.42356
MRI_FCWML026	-0.36547
MRI_FCWML027	-0.036018
MRI_FCWML028	NaN
MRI_FCWML029	-0.0086884
MRI_FCWML030	0.30038
MRI_FCWML031	0.012799
MRI_FCWML032	-0.45592
MRI_FCWML033	NaN
MRI_FCWML035	0.052613
MRI_FCWML036	NaN
MRI_FCWML037	0.29492
MRI_FCWML038	-0.2537
MRI_FCWML040	-0.2499
MRI_FCWML041	-0.37677
MRI_FCWML042	-0.22081
MRI_FCWML043	-0.1042
MRI_FCWML046	0.063662
MRI_FCWML047	0.17989
MRI_FCWML048	0.1756
MRI_FCWML049	-0.05483
MRI_FCWML051	0.59412
MRI_FCWML052	-0.11353
MRI_FCWML053	0.3647
MRI_FCWML054	-0.83324
MRI_FCWML055	-0.32877
MRI_FCWML056	0.37297
MRI_FCWML057	0.73755
MRI_FCWML061	0.31283
MRI_FCWML063	-0.0018826
MRI_FCWML064	NaN
MRI_FCWML104	-0.89292
MRI_FCWML107	0.07102
MRI_FCWML108	0.29738
MRI_FCWML109	-0.3611
MRI_FCWML119	-0.42209
MRI_FCWML121	0.19394
MRI_FCWML128	0.6199
MRI_FCWML129	-0.42856
MRI_FCWML134	0.42909
MRI_FCWML150	0.39268
MRI_FCWML158	0.53468
MRI_FCWML159	0.61591
MRI_FCWML160	0.58488
MRI_FCWML162	0.70744
MRI_FCWML205	0.22989
MRI_FCWML219	-0.67786
MRI_FCWML255	-0.09051
MRI_FCWML320	-0.13142
MRI_FCWML328	-0.42735
