# Supplementary material for: Pupil size reflects activation of subcortical ascending arousal system nuclei during rest
Source: eLife. 2023 Jun 27;12:e84822. doi: 10.7554/eLife.84822 (PMC10299825; doi:10.7554/eLife.84822)
Supplement: Figure 4—source data 2. [file elife-84822-fig4-data2.zip › Figure4_S1_SourceData/Fig4_S1B/con_stat_rsHRF_P5_SN.csv]

subj	spmT_0001.nii
MRI_FCWML001	0.19422
MRI_FCWML002	0.073013
MRI_FCWML003	-0.3929
MRI_FCWML004	0.18615
MRI_FCWML006	-0.065625
MRI_FCWML007	0.19711
MRI_FCWML008	-0.073242
MRI_FCWML009	-0.14394
MRI_FCWML010	-0.10236
MRI_FCWML011	0.31975
MRI_FCWML012	-0.23051
MRI_FCWML013	0.41672
MRI_FCWML014	-0.21664
MRI_FCWML015	-0.001044
MRI_FCWML016	0.10548
MRI_FCWML017	0.16061
MRI_FCWML018	0.18724
MRI_FCWML020	NaN
MRI_FCWML022	NaN
MRI_FCWML023	0.33632
MRI_FCWML025	0.056569
MRI_FCWML026	0.044381
MRI_FCWML027	0.017256
MRI_FCWML028	NaN
MRI_FCWML029	0.31111
MRI_FCWML030	0.13793
MRI_FCWML031	0.0033594
MRI_FCWML032	0.20694
MRI_FCWML033	NaN
MRI_FCWML035	0.10674
MRI_FCWML036	NaN
MRI_FCWML037	0.087425
MRI_FCWML038	-0.0093058
MRI_FCWML040	0.17715
MRI_FCWML041	0.11119
MRI_FCWML042	-0.36582
MRI_FCWML043	0.052739
MRI_FCWML046	0.20288
MRI_FCWML047	0.35681
MRI_FCWML048	-0.045487
MRI_FCWML049	0.30452
MRI_FCWML051	0.23253
MRI_FCWML052	-0.46202
MRI_FCWML053	0.0028779
MRI_FCWML054	0.092846
MRI_FCWML055	0.19527
MRI_FCWML056	0.10445
MRI_FCWML057	-0.07456
MRI_FCWML061	-0.011359
MRI_FCWML063	0.18273
MRI_FCWML064	NaN
MRI_FCWML104	0.13231
MRI_FCWML107	-0.11362
MRI_FCWML108	-0.018882
MRI_FCWML109	-0.029269
MRI_FCWML119	-0.10201
MRI_FCWML121	-0.21926
MRI_FCWML128	-0.30265
MRI_FCWML129	-0.4468
MRI_FCWML134	-0.096959
MRI_FCWML150	0.072946
MRI_FCWML158	0.39078
MRI_FCWML159	0.18204
MRI_FCWML160	0.33178
MRI_FCWML162	0.16737
MRI_FCWML205	-0.062178
MRI_FCWML219	0.28098
MRI_FCWML255	0.14548
MRI_FCWML320	0.33503
MRI_FCWML328	0.12925
