# Supplementary material for: Pupil size reflects activation of subcortical ascending arousal system nuclei during rest
Source: eLife. 2023 Jun 27;12:e84822. doi: 10.7554/eLife.84822 (PMC10299825; doi:10.7554/eLife.84822)
Supplement: Figure 4—source data 2. [file elife-84822-fig4-data2.zip › Figure4_S1_SourceData/Fig4_S1B/con_stat_rsHRF_P5_VTA.csv]

subj	spmT_0001.nii
MRI_FCWML001	0.032202
MRI_FCWML002	0.063377
MRI_FCWML003	0.14558
MRI_FCWML004	0.28918
MRI_FCWML006	-0.024597
MRI_FCWML007	0.33607
MRI_FCWML008	-0.031991
MRI_FCWML009	-0.49072
MRI_FCWML010	0.03785
MRI_FCWML011	0.16664
MRI_FCWML012	-0.11978
MRI_FCWML013	0.10494
MRI_FCWML014	-0.53488
MRI_FCWML015	0.084207
MRI_FCWML016	-0.11418
MRI_FCWML017	0.028876
MRI_FCWML018	0.10188
MRI_FCWML020	NaN
MRI_FCWML022	NaN
MRI_FCWML023	0.35182
MRI_FCWML025	-0.039934
MRI_FCWML026	0.15742
MRI_FCWML027	-0.065636
MRI_FCWML028	NaN
MRI_FCWML029	0.32563
MRI_FCWML030	0.12845
MRI_FCWML031	0.44407
MRI_FCWML032	0.30405
MRI_FCWML033	NaN
MRI_FCWML035	0.12197
MRI_FCWML036	NaN
MRI_FCWML037	0.27459
MRI_FCWML038	0.055603
MRI_FCWML040	0.090928
MRI_FCWML041	0.53133
MRI_FCWML042	-0.55315
MRI_FCWML043	0.2197
MRI_FCWML046	0.033235
MRI_FCWML047	0.34143
MRI_FCWML048	0.15952
MRI_FCWML049	-0.18625
MRI_FCWML051	0.65427
MRI_FCWML052	-0.86111
MRI_FCWML053	-0.12658
MRI_FCWML054	0.33889
MRI_FCWML055	0.098889
MRI_FCWML056	0.14773
MRI_FCWML057	-0.27852
MRI_FCWML061	-0.0088902
MRI_FCWML063	-0.26654
MRI_FCWML064	NaN
MRI_FCWML104	0.41407
MRI_FCWML107	-0.24265
MRI_FCWML108	0.096448
MRI_FCWML109	0.36132
MRI_FCWML119	0.030455
MRI_FCWML121	-0.18695
MRI_FCWML128	0.24811
MRI_FCWML129	-0.50982
MRI_FCWML134	0.059246
MRI_FCWML150	0.43033
MRI_FCWML158	-0.2998
MRI_FCWML159	-0.044637
MRI_FCWML160	-0.19227
MRI_FCWML162	0.31639
MRI_FCWML205	-0.3652
MRI_FCWML219	0.15729
MRI_FCWML255	0.35531
MRI_FCWML320	0.33406
MRI_FCWML328	0.048985
