# Supplementary material for: Pupil size reflects activation of subcortical ascending arousal system nuclei during rest
Source: eLife. 2023 Jun 27;12:e84822. doi: 10.7554/eLife.84822 (PMC10299825; doi:10.7554/eLife.84822)
Supplement: Figure 4—source data 2. [file elife-84822-fig4-data2.zip › Figure4_S1_SourceData/Fig4_S1B/con_stat_rsHRF_P6_ACC.csv]

subj	spmT_0001.nii
MRI_FCWML001	0.13625
MRI_FCWML002	0.064838
MRI_FCWML003	-0.28504
MRI_FCWML004	-0.28177
MRI_FCWML006	-0.19856
MRI_FCWML007	0.13567
MRI_FCWML008	-0.27594
MRI_FCWML009	-0.66555
MRI_FCWML010	-0.21344
MRI_FCWML011	0.037147
MRI_FCWML012	0.29524
MRI_FCWML013	0.062049
MRI_FCWML014	0.0559
MRI_FCWML015	0.19422
MRI_FCWML016	-0.079485
MRI_FCWML017	-0.034271
MRI_FCWML018	-0.013206
MRI_FCWML020	NaN
MRI_FCWML022	NaN
MRI_FCWML023	0.13036
MRI_FCWML025	0.1476
MRI_FCWML026	-0.10748
MRI_FCWML027	-0.19303
MRI_FCWML028	NaN
MRI_FCWML029	0.22419
MRI_FCWML030	0.13758
MRI_FCWML031	-0.094173
MRI_FCWML032	-0.30053
MRI_FCWML033	NaN
MRI_FCWML035	0.080647
MRI_FCWML036	NaN
MRI_FCWML037	0.041156
MRI_FCWML038	0.095286
MRI_FCWML040	-0.083297
MRI_FCWML041	0.073301
MRI_FCWML042	-0.22098
MRI_FCWML043	0.017596
MRI_FCWML046	0.18947
MRI_FCWML047	0.78347
MRI_FCWML048	-0.013925
MRI_FCWML049	-0.19287
MRI_FCWML051	0.77449
MRI_FCWML052	-1.4043
MRI_FCWML053	0.20497
MRI_FCWML054	-0.063843
MRI_FCWML055	0.13348
MRI_FCWML056	0.034235
MRI_FCWML057	0.0076919
MRI_FCWML061	0.10974
MRI_FCWML063	0.10015
MRI_FCWML064	NaN
MRI_FCWML104	-0.10048
MRI_FCWML107	-0.37071
MRI_FCWML108	-0.13169
MRI_FCWML109	0.098691
MRI_FCWML119	-0.21316
MRI_FCWML121	-0.50897
MRI_FCWML128	0.17388
MRI_FCWML129	-0.12104
MRI_FCWML134	-0.092057
MRI_FCWML150	-0.041679
MRI_FCWML158	-0.29517
MRI_FCWML159	0.021759
MRI_FCWML160	-0.33222
MRI_FCWML162	0.25426
MRI_FCWML205	-0.21771
MRI_FCWML219	0.21125
MRI_FCWML255	-0.25701
MRI_FCWML320	0.17202
MRI_FCWML328	-0.099945
