# Supplementary material for: Pupil size reflects activation of subcortical ascending arousal system nuclei during rest
Source: eLife. 2023 Jun 27;12:e84822. doi: 10.7554/eLife.84822 (PMC10299825; doi:10.7554/eLife.84822)
Supplement: Figure 4—source data 2. [file elife-84822-fig4-data2.zip › Figure4_S1_SourceData/Fig4_S1B/con_stat_rsHRF_P6_BF.csv]

subj	spmT_0001.nii
MRI_FCWML001	0.34539
MRI_FCWML002	0.96731
MRI_FCWML003	-0.056341
MRI_FCWML004	0.019314
MRI_FCWML006	0.33922
MRI_FCWML007	0.61595
MRI_FCWML008	-0.53473
MRI_FCWML009	-0.2959
MRI_FCWML010	0.58735
MRI_FCWML011	-0.52208
MRI_FCWML012	-0.19189
MRI_FCWML013	-0.1925
MRI_FCWML014	0.022117
MRI_FCWML015	0.27636
MRI_FCWML016	-0.1545
MRI_FCWML017	-0.28798
MRI_FCWML018	0.0055252
MRI_FCWML020	NaN
MRI_FCWML022	NaN
MRI_FCWML023	-0.34509
MRI_FCWML025	-0.10593
MRI_FCWML026	-0.2423
MRI_FCWML027	0.78835
MRI_FCWML028	NaN
MRI_FCWML029	-0.015538
MRI_FCWML030	-0.090246
MRI_FCWML031	0.20059
MRI_FCWML032	-0.58984
MRI_FCWML033	NaN
MRI_FCWML035	0.17942
MRI_FCWML036	NaN
MRI_FCWML037	-0.21047
MRI_FCWML038	0.097838
MRI_FCWML040	-0.23696
MRI_FCWML041	-0.19838
MRI_FCWML042	-0.36768
MRI_FCWML043	-0.32695
MRI_FCWML046	0.030989
MRI_FCWML047	0.21779
MRI_FCWML048	-0.011812
MRI_FCWML049	-0.47194
MRI_FCWML051	0.6603
MRI_FCWML052	-1.0595
MRI_FCWML053	0.12029
MRI_FCWML054	0.076657
MRI_FCWML055	0.82316
MRI_FCWML056	-0.02102
MRI_FCWML057	-0.74415
MRI_FCWML061	-0.0043927
MRI_FCWML063	-0.13624
MRI_FCWML064	NaN
MRI_FCWML104	0.53012
MRI_FCWML107	0.16692
MRI_FCWML108	-0.51072
MRI_FCWML109	0.33895
MRI_FCWML119	0.20709
MRI_FCWML121	-0.02455
MRI_FCWML128	0.05981
MRI_FCWML129	0.17473
MRI_FCWML134	0.090758
MRI_FCWML150	-0.52425
MRI_FCWML158	-0.058161
MRI_FCWML159	-0.20469
MRI_FCWML160	-0.55397
MRI_FCWML162	0.43147
MRI_FCWML205	-0.14703
MRI_FCWML219	0.2148
MRI_FCWML255	-0.32436
MRI_FCWML320	-0.39608
MRI_FCWML328	0.43477
