# Supplementary material for: Pupil size reflects activation of subcortical ascending arousal system nuclei during rest
Source: eLife. 2023 Jun 27;12:e84822. doi: 10.7554/eLife.84822 (PMC10299825; doi:10.7554/eLife.84822)
Supplement: Figure 4—source data 2. [file elife-84822-fig4-data2.zip › Figure4_S1_SourceData/Fig4_S1B/con_stat_rsHRF_P6_DR.csv]

subj	spmT_0001.nii
MRI_FCWML001	-0.17944
MRI_FCWML002	0.45908
MRI_FCWML003	-0.30327
MRI_FCWML004	-0.52571
MRI_FCWML006	0.59653
MRI_FCWML007	0.21467
MRI_FCWML008	-0.63998
MRI_FCWML009	0.02593
MRI_FCWML010	-0.078387
MRI_FCWML011	0.82353
MRI_FCWML012	0.15793
MRI_FCWML013	-0.044802
MRI_FCWML014	0.55802
MRI_FCWML015	1.0288
MRI_FCWML016	-0.48023
MRI_FCWML017	0.4533
MRI_FCWML018	0.032764
MRI_FCWML020	NaN
MRI_FCWML022	NaN
MRI_FCWML023	0.33732
MRI_FCWML025	-0.64768
MRI_FCWML026	-0.36083
MRI_FCWML027	-0.26885
MRI_FCWML028	NaN
MRI_FCWML029	0.35541
MRI_FCWML030	0.63764
MRI_FCWML031	-0.20235
MRI_FCWML032	-0.60636
MRI_FCWML033	NaN
MRI_FCWML035	0.40132
MRI_FCWML036	NaN
MRI_FCWML037	0.39971
MRI_FCWML038	-0.34321
MRI_FCWML040	0.1536
MRI_FCWML041	-0.42069
MRI_FCWML042	0.189
MRI_FCWML043	-0.080126
MRI_FCWML046	0.3744
MRI_FCWML047	0.37024
MRI_FCWML048	-0.23675
MRI_FCWML049	-0.070709
MRI_FCWML051	-0.17191
MRI_FCWML052	0.25173
MRI_FCWML053	-0.11545
MRI_FCWML054	-0.014046
MRI_FCWML055	0.58537
MRI_FCWML056	-0.66277
MRI_FCWML057	0.44429
MRI_FCWML061	-0.90497
MRI_FCWML063	0.48496
MRI_FCWML064	NaN
MRI_FCWML104	0.70676
MRI_FCWML107	-0.22182
MRI_FCWML108	-0.047094
MRI_FCWML109	0.33789
MRI_FCWML119	-0.13097
MRI_FCWML121	0.38758
MRI_FCWML128	-0.47459
MRI_FCWML129	0.43228
MRI_FCWML134	-0.41503
MRI_FCWML150	-0.1795
MRI_FCWML158	-0.032952
MRI_FCWML159	-0.12435
MRI_FCWML160	-0.057962
MRI_FCWML162	0.29881
MRI_FCWML205	0.29919
MRI_FCWML219	-0.42558
MRI_FCWML255	0.074445
MRI_FCWML320	0.052286
MRI_FCWML328	-0.848
