# Supplementary material for: Pupil size reflects activation of subcortical ascending arousal system nuclei during rest
Source: eLife. 2023 Jun 27;12:e84822. doi: 10.7554/eLife.84822 (PMC10299825; doi:10.7554/eLife.84822)
Supplement: Figure 4—source data 2. [file elife-84822-fig4-data2.zip › Figure4_S1_SourceData/Fig4_S1B/con_stat_rsHRF_P6_LC.csv]

subj	spmT_0001.nii
MRI_FCWML001	-0.65076
MRI_FCWML002	0.67546
MRI_FCWML003	0.35162
MRI_FCWML004	-0.3159
MRI_FCWML006	-0.19015
MRI_FCWML007	-0.95395
MRI_FCWML008	-0.58728
MRI_FCWML009	0.13715
MRI_FCWML010	0.45386
MRI_FCWML011	-0.28435
MRI_FCWML012	0.78728
MRI_FCWML013	0.41501
MRI_FCWML014	-0.51752
MRI_FCWML015	0.40595
MRI_FCWML016	-0.25992
MRI_FCWML017	0.35686
MRI_FCWML018	0.56634
MRI_FCWML020	NaN
MRI_FCWML022	NaN
MRI_FCWML023	-0.3207
MRI_FCWML025	-0.10837
MRI_FCWML026	-0.80161
MRI_FCWML027	-0.29277
MRI_FCWML028	NaN
MRI_FCWML029	0.66592
MRI_FCWML030	-0.0047914
MRI_FCWML031	-1.7379
MRI_FCWML032	0.13583
MRI_FCWML033	NaN
MRI_FCWML035	0.47889
MRI_FCWML036	NaN
MRI_FCWML037	-0.10898
MRI_FCWML038	-0.2079
MRI_FCWML040	0.34507
MRI_FCWML041	-0.34935
MRI_FCWML042	-0.80701
MRI_FCWML043	0.40116
MRI_FCWML046	0.14847
MRI_FCWML047	-0.078611
MRI_FCWML048	0.20997
MRI_FCWML049	-0.71934
MRI_FCWML051	-0.37956
MRI_FCWML052	-1.2515
MRI_FCWML053	0.0027895
MRI_FCWML054	0.47336
MRI_FCWML055	-0.41582
MRI_FCWML056	0.32588
MRI_FCWML057	-0.25907
MRI_FCWML061	-0.85619
MRI_FCWML063	-0.23643
MRI_FCWML064	NaN
MRI_FCWML104	-1.1647
MRI_FCWML107	0.87196
MRI_FCWML108	0.23433
MRI_FCWML109	-0.17388
MRI_FCWML119	-0.14875
MRI_FCWML121	-1.0326
MRI_FCWML128	0.89999
MRI_FCWML129	-0.80084
MRI_FCWML134	0.20869
MRI_FCWML150	-1.0723
MRI_FCWML158	-0.36274
MRI_FCWML159	-0.44254
MRI_FCWML160	0.037108
MRI_FCWML162	1.8739
MRI_FCWML205	1.4264
MRI_FCWML219	-0.29464
MRI_FCWML255	0.24772
MRI_FCWML320	0.28375
MRI_FCWML328	-0.047808
