# Supplementary material for: Pupil size reflects activation of subcortical ascending arousal system nuclei during rest
Source: eLife. 2023 Jun 27;12:e84822. doi: 10.7554/eLife.84822 (PMC10299825; doi:10.7554/eLife.84822)
Supplement: Figure 4—source data 2. [file elife-84822-fig4-data2.zip › Figure4_S1_SourceData/Fig4_S1B/con_stat_rsHRF_P6_MR.csv]

subj	spmT_0001.nii
MRI_FCWML001	-0.33161
MRI_FCWML002	0.76404
MRI_FCWML003	-0.032962
MRI_FCWML004	-0.38966
MRI_FCWML006	-0.043426
MRI_FCWML007	-0.45855
MRI_FCWML008	-0.35702
MRI_FCWML009	0.056301
MRI_FCWML010	-0.078678
MRI_FCWML011	-0.28395
MRI_FCWML012	-0.45416
MRI_FCWML013	0.092384
MRI_FCWML014	-0.88419
MRI_FCWML015	0.27095
MRI_FCWML016	0.64687
MRI_FCWML017	0.022805
MRI_FCWML018	-0.5243
MRI_FCWML020	NaN
MRI_FCWML022	NaN
MRI_FCWML023	0.3482
MRI_FCWML025	0.37477
MRI_FCWML026	0.092265
MRI_FCWML027	-0.26146
MRI_FCWML028	NaN
MRI_FCWML029	-0.13558
MRI_FCWML030	0.14984
MRI_FCWML031	-0.5589
MRI_FCWML032	-0.23569
MRI_FCWML033	NaN
MRI_FCWML035	0.25723
MRI_FCWML036	NaN
MRI_FCWML037	0.21925
MRI_FCWML038	0.19862
MRI_FCWML040	0.98981
MRI_FCWML041	-0.26693
MRI_FCWML042	-0.15989
MRI_FCWML043	0.44372
MRI_FCWML046	0.24095
MRI_FCWML047	0.052895
MRI_FCWML048	-0.42573
MRI_FCWML049	-0.98686
MRI_FCWML051	-0.15865
MRI_FCWML052	-0.82365
MRI_FCWML053	-0.4379
MRI_FCWML054	0.66988
MRI_FCWML055	-0.01065
MRI_FCWML056	-0.59878
MRI_FCWML057	-0.18506
MRI_FCWML061	0.4525
MRI_FCWML063	-0.84673
MRI_FCWML064	NaN
MRI_FCWML104	-0.42768
MRI_FCWML107	-0.65078
MRI_FCWML108	0.44526
MRI_FCWML109	-0.1953
MRI_FCWML119	-0.36081
MRI_FCWML121	-0.12386
MRI_FCWML128	0.29317
MRI_FCWML129	0.17496
MRI_FCWML134	0.71974
MRI_FCWML150	0.77168
MRI_FCWML158	-0.10283
MRI_FCWML159	-0.18245
MRI_FCWML160	-0.053009
MRI_FCWML162	0.077787
MRI_FCWML205	0.30801
MRI_FCWML219	0.041785
MRI_FCWML255	0.38623
MRI_FCWML320	-0.27389
MRI_FCWML328	-0.22418
