# Supplementary material for: Pupil size reflects activation of subcortical ascending arousal system nuclei during rest
Source: eLife. 2023 Jun 27;12:e84822. doi: 10.7554/eLife.84822 (PMC10299825; doi:10.7554/eLife.84822)
Supplement: Figure 4—source data 2. [file elife-84822-fig4-data2.zip › Figure4_S1_SourceData/Fig4_S1B/con_stat_rsHRF_P6_OCC.csv]

subj	spmT_0001.nii
MRI_FCWML001	0.098853
MRI_FCWML002	-0.010496
MRI_FCWML003	-0.36329
MRI_FCWML004	-0.61706
MRI_FCWML006	0.058859
MRI_FCWML007	-0.99342
MRI_FCWML008	-0.78066
MRI_FCWML009	-0.52915
MRI_FCWML010	-0.17821
MRI_FCWML011	-0.41006
MRI_FCWML012	-0.16448
MRI_FCWML013	0.97003
MRI_FCWML014	-0.53058
MRI_FCWML015	0.34247
MRI_FCWML016	-1.3009
MRI_FCWML017	-0.56926
MRI_FCWML018	-0.51577
MRI_FCWML020	NaN
MRI_FCWML022	NaN
MRI_FCWML023	-0.31475
MRI_FCWML025	0.27029
MRI_FCWML026	-0.34332
MRI_FCWML027	-1.2002
MRI_FCWML028	NaN
MRI_FCWML029	-0.97627
MRI_FCWML030	-0.15823
MRI_FCWML031	-1.5169
MRI_FCWML032	-0.79363
MRI_FCWML033	NaN
MRI_FCWML035	-0.74329
MRI_FCWML036	NaN
MRI_FCWML037	-0.66316
MRI_FCWML038	-0.24596
MRI_FCWML040	-0.8845
MRI_FCWML041	-0.18233
MRI_FCWML042	-0.88908
MRI_FCWML043	-0.097842
MRI_FCWML046	-0.0054004
MRI_FCWML047	-0.33939
MRI_FCWML048	-0.48725
MRI_FCWML049	-0.65324
MRI_FCWML051	-0.45702
MRI_FCWML052	-1.9272
MRI_FCWML053	-0.71344
MRI_FCWML054	0.18794
MRI_FCWML055	-0.62074
MRI_FCWML056	0.623
MRI_FCWML057	-1.1834
MRI_FCWML061	-0.29749
MRI_FCWML063	-0.28012
MRI_FCWML064	NaN
MRI_FCWML104	-1.49
MRI_FCWML107	-0.89509
MRI_FCWML108	0.00535
MRI_FCWML109	-1.1012
MRI_FCWML119	0.16251
MRI_FCWML121	-0.44887
MRI_FCWML128	0.10401
MRI_FCWML129	-0.79071
MRI_FCWML134	-0.38534
MRI_FCWML150	-0.07621
MRI_FCWML158	-0.96723
MRI_FCWML159	0.3506
MRI_FCWML160	-0.4399
MRI_FCWML162	-0.013284
MRI_FCWML205	-0.86024
MRI_FCWML219	0.20587
MRI_FCWML255	-0.068503
MRI_FCWML320	0.54278
MRI_FCWML328	-0.93758
