# Supplementary material for: Pupil size reflects activation of subcortical ascending arousal system nuclei during rest
Source: eLife. 2023 Jun 27;12:e84822. doi: 10.7554/eLife.84822 (PMC10299825; doi:10.7554/eLife.84822)
Supplement: Figure 4—source data 2. [file elife-84822-fig4-data2.zip › Figure4_S1_SourceData/Fig4_S1B/con_stat_rsHRF_P6_PONS.csv]

subj	spmT_0001.nii
MRI_FCWML001	0.69089
MRI_FCWML002	0.64346
MRI_FCWML003	0.1017
MRI_FCWML004	-0.086815
MRI_FCWML006	-0.23481
MRI_FCWML007	0.029
MRI_FCWML008	0.10199
MRI_FCWML009	-0.48018
MRI_FCWML010	-0.29461
MRI_FCWML011	-0.059701
MRI_FCWML012	-0.10734
MRI_FCWML013	-0.30462
MRI_FCWML014	0.21744
MRI_FCWML015	0.01737
MRI_FCWML016	-0.46881
MRI_FCWML017	-0.52071
MRI_FCWML018	-0.34624
MRI_FCWML020	NaN
MRI_FCWML022	NaN
MRI_FCWML023	-0.43179
MRI_FCWML025	-0.39987
MRI_FCWML026	-0.50824
MRI_FCWML027	-0.23535
MRI_FCWML028	NaN
MRI_FCWML029	-0.22191
MRI_FCWML030	0.29791
MRI_FCWML031	0.014057
MRI_FCWML032	-0.4489
MRI_FCWML033	NaN
MRI_FCWML035	-0.0069835
MRI_FCWML036	NaN
MRI_FCWML037	0.21723
MRI_FCWML038	-0.35472
MRI_FCWML040	-0.11889
MRI_FCWML041	-0.32414
MRI_FCWML042	0.058137
MRI_FCWML043	-0.092256
MRI_FCWML046	-0.094261
MRI_FCWML047	0.30262
MRI_FCWML048	0.23783
MRI_FCWML049	-0.13906
MRI_FCWML051	0.42869
MRI_FCWML052	-0.081852
MRI_FCWML053	0.17979
MRI_FCWML054	-0.75469
MRI_FCWML055	-0.36242
MRI_FCWML056	0.39497
MRI_FCWML057	0.69112
MRI_FCWML061	0.35274
MRI_FCWML063	0.069331
MRI_FCWML064	NaN
MRI_FCWML104	-0.94945
MRI_FCWML107	-0.13148
MRI_FCWML108	0.42579
MRI_FCWML109	-0.21832
MRI_FCWML119	-0.46461
MRI_FCWML121	-0.040674
MRI_FCWML128	0.43998
MRI_FCWML129	-0.46421
MRI_FCWML134	0.6804
MRI_FCWML150	0.24613
MRI_FCWML158	0.42531
MRI_FCWML159	0.85103
MRI_FCWML160	0.46701
MRI_FCWML162	0.77956
MRI_FCWML205	0.13965
MRI_FCWML219	-0.44893
MRI_FCWML255	-0.31216
MRI_FCWML320	-0.32994
MRI_FCWML328	-0.45185
