# Supplementary material for: Pupil size reflects activation of subcortical ascending arousal system nuclei during rest
Source: eLife. 2023 Jun 27;12:e84822. doi: 10.7554/eLife.84822 (PMC10299825; doi:10.7554/eLife.84822)
Supplement: Figure 4—source data 2. [file elife-84822-fig4-data2.zip › Figure4_S1_SourceData/Fig4_S1B/con_stat_rsHRF_P6_SN.csv]

subj	spmT_0001.nii
MRI_FCWML001	0.17977
MRI_FCWML002	0.050706
MRI_FCWML003	-0.34315
MRI_FCWML004	0.23517
MRI_FCWML006	-0.13275
MRI_FCWML007	0.15868
MRI_FCWML008	-0.12594
MRI_FCWML009	-0.11141
MRI_FCWML010	-0.20426
MRI_FCWML011	0.30327
MRI_FCWML012	-0.20455
MRI_FCWML013	0.36681
MRI_FCWML014	-0.23062
MRI_FCWML015	-0.10045
MRI_FCWML016	-0.083155
MRI_FCWML017	0.11289
MRI_FCWML018	0.22753
MRI_FCWML020	NaN
MRI_FCWML022	NaN
MRI_FCWML023	0.36057
MRI_FCWML025	0.017177
MRI_FCWML026	0.021362
MRI_FCWML027	0.043554
MRI_FCWML028	NaN
MRI_FCWML029	0.26191
MRI_FCWML030	0.14325
MRI_FCWML031	-0.097044
MRI_FCWML032	0.25323
MRI_FCWML033	NaN
MRI_FCWML035	0.069943
MRI_FCWML036	NaN
MRI_FCWML037	0.0033542
MRI_FCWML038	0.047904
MRI_FCWML040	0.10461
MRI_FCWML041	0.12167
MRI_FCWML042	-0.36158
MRI_FCWML043	-0.031168
MRI_FCWML046	0.185
MRI_FCWML047	0.36218
MRI_FCWML048	-0.10069
MRI_FCWML049	0.1561
MRI_FCWML051	0.12896
MRI_FCWML052	-0.58358
MRI_FCWML053	-0.12095
MRI_FCWML054	0.042399
MRI_FCWML055	0.1756
MRI_FCWML056	0.10382
MRI_FCWML057	-0.068803
MRI_FCWML061	0.0030162
MRI_FCWML063	0.094732
MRI_FCWML064	NaN
MRI_FCWML104	0.0339
MRI_FCWML107	-0.1417
MRI_FCWML108	-0.075344
MRI_FCWML109	-0.04428
MRI_FCWML119	-0.023794
MRI_FCWML121	-0.31502
MRI_FCWML128	-0.28311
MRI_FCWML129	-0.42763
MRI_FCWML134	-0.12219
MRI_FCWML150	0.038827
MRI_FCWML158	0.34392
MRI_FCWML159	0.17384
MRI_FCWML160	0.18703
MRI_FCWML162	0.126
MRI_FCWML205	-0.049007
MRI_FCWML219	0.16918
MRI_FCWML255	0.075538
MRI_FCWML320	0.23283
MRI_FCWML328	0.019979
