# Supplementary material for: Pupil size reflects activation of subcortical ascending arousal system nuclei during rest
Source: eLife. 2023 Jun 27;12:e84822. doi: 10.7554/eLife.84822 (PMC10299825; doi:10.7554/eLife.84822)
Supplement: Figure 4—source data 2. [file elife-84822-fig4-data2.zip › Figure4_S1_SourceData/Fig4_S1B/con_stat_rsHRF_P6_VTA.csv]

subj	spmT_0001.nii
MRI_FCWML001	0.03839
MRI_FCWML002	0.05039
MRI_FCWML003	0.11341
MRI_FCWML004	0.32229
MRI_FCWML006	-0.12133
MRI_FCWML007	0.26752
MRI_FCWML008	-0.072608
MRI_FCWML009	-0.4786
MRI_FCWML010	-0.051959
MRI_FCWML011	0.021947
MRI_FCWML012	-0.17557
MRI_FCWML013	-0.051114
MRI_FCWML014	-0.47832
MRI_FCWML015	0.07898
MRI_FCWML016	-0.1999
MRI_FCWML017	0.005356
MRI_FCWML018	0.16874
MRI_FCWML020	NaN
MRI_FCWML022	NaN
MRI_FCWML023	0.41177
MRI_FCWML025	0.041643
MRI_FCWML026	0.1408
MRI_FCWML027	-0.067263
MRI_FCWML028	NaN
MRI_FCWML029	0.28489
MRI_FCWML030	0.086646
MRI_FCWML031	0.39439
MRI_FCWML032	0.29568
MRI_FCWML033	NaN
MRI_FCWML035	0.08043
MRI_FCWML036	NaN
MRI_FCWML037	0.26315
MRI_FCWML038	0.12429
MRI_FCWML040	0.030872
MRI_FCWML041	0.56274
MRI_FCWML042	-0.4513
MRI_FCWML043	0.11508
MRI_FCWML046	-0.040254
MRI_FCWML047	0.25313
MRI_FCWML048	0.11038
MRI_FCWML049	-0.31716
MRI_FCWML051	0.49422
MRI_FCWML052	-0.91844
MRI_FCWML053	-0.1757
MRI_FCWML054	0.21686
MRI_FCWML055	0.18701
MRI_FCWML056	0.1164
MRI_FCWML057	-0.39276
MRI_FCWML061	-0.0068555
MRI_FCWML063	-0.30606
MRI_FCWML064	NaN
MRI_FCWML104	0.33794
MRI_FCWML107	-0.22901
MRI_FCWML108	0.025232
MRI_FCWML109	0.35522
MRI_FCWML119	-0.073427
MRI_FCWML121	-0.32293
MRI_FCWML128	0.16035
MRI_FCWML129	-0.47018
MRI_FCWML134	0.11893
MRI_FCWML150	0.29541
MRI_FCWML158	-0.30443
MRI_FCWML159	-0.13063
MRI_FCWML160	-0.30275
MRI_FCWML162	0.15187
MRI_FCWML205	-0.22835
MRI_FCWML219	0.040967
MRI_FCWML255	0.24872
MRI_FCWML320	0.13541
MRI_FCWML328	-0.074006
