# Supplementary material for: Pupil size reflects activation of subcortical ascending arousal system nuclei during rest
Source: eLife. 2023 Jun 27;12:e84822. doi: 10.7554/eLife.84822 (PMC10299825; doi:10.7554/eLife.84822)
Supplement: Figure 4—source data 3. [file elife-84822-fig4-data3.zip › Figure4_S2_SourceData/FigS4_A/con_stat_rsHRF_P1_ACC.csv]

subj	spmT_0001.nii
MRI_FCWML001	0.25723
MRI_FCWML002	0.38656
MRI_FCWML003	-0.10776
MRI_FCWML004	-0.03013
MRI_FCWML006	0.37008
MRI_FCWML007	0.42156
MRI_FCWML008	-0.083871
MRI_FCWML009	-0.40326
MRI_FCWML010	0.18633
MRI_FCWML011	-0.029108
MRI_FCWML012	-0.003172
MRI_FCWML013	-0.1665
MRI_FCWML014	0.10249
MRI_FCWML015	-0.0031723
MRI_FCWML016	0.15388
MRI_FCWML017	-0.018966
MRI_FCWML018	0.23795
MRI_FCWML020	0.13114
MRI_FCWML022	-0.15881
MRI_FCWML023	0.18442
MRI_FCWML025	0.24505
MRI_FCWML026	-0.26531
MRI_FCWML027	0.24098
MRI_FCWML028	0.19891
MRI_FCWML029	-0.13953
MRI_FCWML030	0.16828
MRI_FCWML031	0.51097
MRI_FCWML032	0.44997
MRI_FCWML033	-0.066367
MRI_FCWML035	-0.0043589
MRI_FCWML036	0.11908
MRI_FCWML037	0.081588
MRI_FCWML038	0.1958
MRI_FCWML040	0.15021
MRI_FCWML041	0.21465
MRI_FCWML042	0.29173
MRI_FCWML043	-0.0026703
MRI_FCWML046	-0.094958
MRI_FCWML047	0.45467
MRI_FCWML048	0.065397
MRI_FCWML049	0.14842
MRI_FCWML051	0.25773
MRI_FCWML052	0.17232
MRI_FCWML053	0.042644
MRI_FCWML054	-0.041196
MRI_FCWML055	0.014222
MRI_FCWML056	0.019783
MRI_FCWML057	-0.11011
MRI_FCWML061	-0.023807
MRI_FCWML063	0.22683
MRI_FCWML064	-0.19591
MRI_FCWML104	0.42685
MRI_FCWML107	-0.040692
MRI_FCWML108	-0.097186
MRI_FCWML109	0.16525
MRI_FCWML119	0.18781
MRI_FCWML121	-0.21208
MRI_FCWML128	0.04614
MRI_FCWML129	0.055318
MRI_FCWML134	0.02232
MRI_FCWML150	-0.098373
MRI_FCWML158	0.21812
MRI_FCWML159	-0.036469
MRI_FCWML160	-0.11503
MRI_FCWML162	-0.0010859
MRI_FCWML205	0.15041
MRI_FCWML219	0.17933
MRI_FCWML255	0.021784
MRI_FCWML320	-0.040739
MRI_FCWML328	0.064668
