# Supplementary material for: Pupil size reflects activation of subcortical ascending arousal system nuclei during rest
Source: eLife. 2023 Jun 27;12:e84822. doi: 10.7554/eLife.84822 (PMC10299825; doi:10.7554/eLife.84822)
Supplement: Figure 4—source data 3. [file elife-84822-fig4-data3.zip › Figure4_S2_SourceData/FigS4_A/con_stat_rsHRF_P1_BF.csv]

subj	spmT_0001.nii
MRI_FCWML001	-0.16073
MRI_FCWML002	0.03147
MRI_FCWML003	-0.07141
MRI_FCWML004	0.28864
MRI_FCWML006	0.17257
MRI_FCWML007	0.18641
MRI_FCWML008	-0.36971
MRI_FCWML009	-0.1423
MRI_FCWML010	-0.021054
MRI_FCWML011	-0.3055
MRI_FCWML012	-0.012901
MRI_FCWML013	-0.20912
MRI_FCWML014	0.2776
MRI_FCWML015	0.27234
MRI_FCWML016	-0.11996
MRI_FCWML017	0.29339
MRI_FCWML018	-0.19182
MRI_FCWML020	-0.074545
MRI_FCWML022	0.10685
MRI_FCWML023	0.079507
MRI_FCWML025	0.097859
MRI_FCWML026	0.21256
MRI_FCWML027	0.20517
MRI_FCWML028	-0.3286
MRI_FCWML029	-0.011496
MRI_FCWML030	-0.1125
MRI_FCWML031	0.45924
MRI_FCWML032	0.0033682
MRI_FCWML033	0.078227
MRI_FCWML035	-0.25143
MRI_FCWML036	0.0073958
MRI_FCWML037	0.40941
MRI_FCWML038	0.15383
MRI_FCWML040	0.097669
MRI_FCWML041	-0.322
MRI_FCWML042	0.39399
MRI_FCWML043	0.25102
MRI_FCWML046	0.043762
MRI_FCWML047	0.21235
MRI_FCWML048	-0.12293
MRI_FCWML049	-0.010238
MRI_FCWML051	-0.12956
MRI_FCWML052	0.16441
MRI_FCWML053	0.013902
MRI_FCWML054	-0.22056
MRI_FCWML055	-0.32855
MRI_FCWML056	-0.30849
MRI_FCWML057	0.24287
MRI_FCWML061	-0.049576
MRI_FCWML063	-0.23987
MRI_FCWML064	0.2392
MRI_FCWML104	0.63065
MRI_FCWML107	0.15697
MRI_FCWML108	-0.0048522
MRI_FCWML109	0.062973
MRI_FCWML119	-0.022524
MRI_FCWML121	0.22859
MRI_FCWML128	-0.055788
MRI_FCWML129	-0.11017
MRI_FCWML134	0.14342
MRI_FCWML150	-0.24097
MRI_FCWML158	-0.42871
MRI_FCWML159	0.56978
MRI_FCWML160	0.31812
MRI_FCWML162	-0.1175
MRI_FCWML205	0.26982
MRI_FCWML219	-0.079982
MRI_FCWML255	0.024828
MRI_FCWML320	0.38735
MRI_FCWML328	-0.17306
