# Supplementary material for: Pupil size reflects activation of subcortical ascending arousal system nuclei during rest
Source: eLife. 2023 Jun 27;12:e84822. doi: 10.7554/eLife.84822 (PMC10299825; doi:10.7554/eLife.84822)
Supplement: Figure 4—source data 3. [file elife-84822-fig4-data3.zip › Figure4_S2_SourceData/FigS4_A/con_stat_rsHRF_P1_DR.csv]

subj	spmT_0001.nii
MRI_FCWML001	0.5525
MRI_FCWML002	0.064247
MRI_FCWML003	-0.65969
MRI_FCWML004	0.67979
MRI_FCWML006	-0.091487
MRI_FCWML007	0.3841
MRI_FCWML008	-0.38319
MRI_FCWML009	0.27631
MRI_FCWML010	0.16207
MRI_FCWML011	-0.29207
MRI_FCWML012	0.0009983
MRI_FCWML013	-0.41867
MRI_FCWML014	0.45466
MRI_FCWML015	0.52546
MRI_FCWML016	-0.053997
MRI_FCWML017	-1.5647
MRI_FCWML018	-0.6001
MRI_FCWML020	0.068854
MRI_FCWML022	-0.57169
MRI_FCWML023	0.15618
MRI_FCWML025	-0.70862
MRI_FCWML026	-0.19095
MRI_FCWML027	0.59691
MRI_FCWML028	0.063
MRI_FCWML029	0.33007
MRI_FCWML030	0.062229
MRI_FCWML031	-0.82992
MRI_FCWML032	0.37209
MRI_FCWML033	-0.43931
MRI_FCWML035	0.29342
MRI_FCWML036	-0.16096
MRI_FCWML037	0.028727
MRI_FCWML038	0.23419
MRI_FCWML040	0.0058361
MRI_FCWML041	-0.6116
MRI_FCWML042	-0.014578
MRI_FCWML043	0.37316
MRI_FCWML046	-0.013207
MRI_FCWML047	-0.33843
MRI_FCWML048	0.25262
MRI_FCWML049	-0.29767
MRI_FCWML051	0.097083
MRI_FCWML052	0.28718
MRI_FCWML053	0.11196
MRI_FCWML054	-0.43049
MRI_FCWML055	0.23085
MRI_FCWML056	-0.1624
MRI_FCWML057	-0.059391
MRI_FCWML061	-0.19254
MRI_FCWML063	-0.026451
MRI_FCWML064	0.15671
MRI_FCWML104	0.27732
MRI_FCWML107	0.21381
MRI_FCWML108	-0.35013
MRI_FCWML109	-0.29623
MRI_FCWML119	-0.4507
MRI_FCWML121	0.39458
MRI_FCWML128	0.53332
MRI_FCWML129	-0.46977
MRI_FCWML134	-0.037571
MRI_FCWML150	-0.62469
MRI_FCWML158	-0.054948
MRI_FCWML159	-0.41039
MRI_FCWML160	0.11385
MRI_FCWML162	-0.080286
MRI_FCWML205	-0.11217
MRI_FCWML219	-0.80532
MRI_FCWML255	0.1964
MRI_FCWML320	-0.5418
MRI_FCWML328	-0.76744
