# Supplementary material for: Pupil size reflects activation of subcortical ascending arousal system nuclei during rest
Source: eLife. 2023 Jun 27;12:e84822. doi: 10.7554/eLife.84822 (PMC10299825; doi:10.7554/eLife.84822)
Supplement: Figure 4—source data 3. [file elife-84822-fig4-data3.zip › Figure4_S2_SourceData/FigS4_A/con_stat_rsHRF_P1_LC.csv]

subj	spmT_0001.nii
MRI_FCWML001	0.77061
MRI_FCWML002	0.44425
MRI_FCWML003	1.2396
MRI_FCWML004	0.14258
MRI_FCWML006	1.1721
MRI_FCWML007	-0.41005
MRI_FCWML008	1.1563
MRI_FCWML009	1.4457
MRI_FCWML010	0.4312
MRI_FCWML011	0.85217
MRI_FCWML012	0.08951
MRI_FCWML013	0.54073
MRI_FCWML014	-0.68475
MRI_FCWML015	-0.60985
MRI_FCWML016	0.51283
MRI_FCWML017	-0.66858
MRI_FCWML018	-0.36588
MRI_FCWML020	-0.12188
MRI_FCWML022	-0.36994
MRI_FCWML023	0.33009
MRI_FCWML025	-0.6274
MRI_FCWML026	-0.18695
MRI_FCWML027	-0.0071083
MRI_FCWML028	-0.73471
MRI_FCWML029	-0.25601
MRI_FCWML030	1.0702
MRI_FCWML031	0.1901
MRI_FCWML032	-0.38587
MRI_FCWML033	0.048678
MRI_FCWML035	-1.0266
MRI_FCWML036	-0.28102
MRI_FCWML037	-1.094
MRI_FCWML038	0.30752
MRI_FCWML040	-0.49748
MRI_FCWML041	-0.17089
MRI_FCWML042	-0.13381
MRI_FCWML043	0.89451
MRI_FCWML046	-0.17139
MRI_FCWML047	-0.47578
MRI_FCWML048	-0.27468
MRI_FCWML049	0.88494
MRI_FCWML051	-0.0057254
MRI_FCWML052	1.1606
MRI_FCWML053	-0.20765
MRI_FCWML054	-0.085262
MRI_FCWML055	-0.42929
MRI_FCWML056	0.10866
MRI_FCWML057	0.036077
MRI_FCWML061	1.2075
MRI_FCWML063	0.55905
MRI_FCWML064	-0.34371
MRI_FCWML104	-1.0163
MRI_FCWML107	-0.20692
MRI_FCWML108	-0.20619
MRI_FCWML109	1.2609
MRI_FCWML119	0.84639
MRI_FCWML121	-0.47866
MRI_FCWML128	0.44259
MRI_FCWML129	-1.3485
MRI_FCWML134	-0.56848
MRI_FCWML150	0.42132
MRI_FCWML158	0.23852
MRI_FCWML159	-0.80089
MRI_FCWML160	0.54148
MRI_FCWML162	0.7441
MRI_FCWML205	1.0998
MRI_FCWML219	-0.32404
MRI_FCWML255	0.21143
MRI_FCWML320	0.26258
MRI_FCWML328	-0.33781
