# Supplementary material for: Pupil size reflects activation of subcortical ascending arousal system nuclei during rest
Source: eLife. 2023 Jun 27;12:e84822. doi: 10.7554/eLife.84822 (PMC10299825; doi:10.7554/eLife.84822)
Supplement: Figure 4—source data 3. [file elife-84822-fig4-data3.zip › Figure4_S2_SourceData/FigS4_A/con_stat_rsHRF_P1_MR.csv]

subj	spmT_0001.nii
MRI_FCWML001	0.056205
MRI_FCWML002	0.55961
MRI_FCWML003	-0.69805
MRI_FCWML004	0.41668
MRI_FCWML006	0.41562
MRI_FCWML007	0.72728
MRI_FCWML008	0.92382
MRI_FCWML009	-0.67921
MRI_FCWML010	0.3079
MRI_FCWML011	-0.39924
MRI_FCWML012	-0.086248
MRI_FCWML013	0.19403
MRI_FCWML014	0.75003
MRI_FCWML015	0.075806
MRI_FCWML016	-0.55399
MRI_FCWML017	0.32097
MRI_FCWML018	-0.35638
MRI_FCWML020	-0.088475
MRI_FCWML022	-0.25215
MRI_FCWML023	0.41737
MRI_FCWML025	0.88514
MRI_FCWML026	0.10941
MRI_FCWML027	0.72361
MRI_FCWML028	0.34264
MRI_FCWML029	-0.78277
MRI_FCWML030	-1.097
MRI_FCWML031	0.64906
MRI_FCWML032	0.23206
MRI_FCWML033	0.011213
MRI_FCWML035	-0.18965
MRI_FCWML036	0.21557
MRI_FCWML037	-0.029857
MRI_FCWML038	-0.67888
MRI_FCWML040	0.10782
MRI_FCWML041	0.12199
MRI_FCWML042	0.43469
MRI_FCWML043	0.39622
MRI_FCWML046	1.3017
MRI_FCWML047	1.0207
MRI_FCWML048	0.00083008
MRI_FCWML049	-0.49561
MRI_FCWML051	-0.65387
MRI_FCWML052	0.90368
MRI_FCWML053	-0.051331
MRI_FCWML054	-0.13072
MRI_FCWML055	0.50971
MRI_FCWML056	-0.013076
MRI_FCWML057	-0.48498
MRI_FCWML061	0.31697
MRI_FCWML063	-0.14788
MRI_FCWML064	0.12768
MRI_FCWML104	0.89765
MRI_FCWML107	0.064475
MRI_FCWML108	0.30357
MRI_FCWML109	-0.11056
MRI_FCWML119	0.19345
MRI_FCWML121	-0.49415
MRI_FCWML128	0.43654
MRI_FCWML129	-0.60623
MRI_FCWML134	-0.15015
MRI_FCWML150	-0.4445
MRI_FCWML158	0.27256
MRI_FCWML159	-0.54474
MRI_FCWML160	1.0926
MRI_FCWML162	-0.56534
MRI_FCWML205	-0.31969
MRI_FCWML219	0.0022842
MRI_FCWML255	0.039826
MRI_FCWML320	-0.24127
MRI_FCWML328	-0.046263
