# Supplementary material for: Pupil size reflects activation of subcortical ascending arousal system nuclei during rest
Source: eLife. 2023 Jun 27;12:e84822. doi: 10.7554/eLife.84822 (PMC10299825; doi:10.7554/eLife.84822)
Supplement: Figure 4—source data 3. [file elife-84822-fig4-data3.zip › Figure4_S2_SourceData/FigS4_A/con_stat_rsHRF_P1_OCC.csv]

subj	spmT_0001.nii
MRI_FCWML001	0.08659
MRI_FCWML002	0.9023
MRI_FCWML003	0.15567
MRI_FCWML004	-0.53778
MRI_FCWML006	0.19064
MRI_FCWML007	0.67192
MRI_FCWML008	-0.0081948
MRI_FCWML009	-0.19545
MRI_FCWML010	0.54697
MRI_FCWML011	-0.17503
MRI_FCWML012	0.18948
MRI_FCWML013	0.5204
MRI_FCWML014	-0.028906
MRI_FCWML015	0.15992
MRI_FCWML016	0.70489
MRI_FCWML017	0.41596
MRI_FCWML018	-0.15279
MRI_FCWML020	0.077868
MRI_FCWML022	0.2845
MRI_FCWML023	-0.21001
MRI_FCWML025	0.35081
MRI_FCWML026	-0.1059
MRI_FCWML027	0.070703
MRI_FCWML028	0.1264
MRI_FCWML029	0.13907
MRI_FCWML030	0.40743
MRI_FCWML031	1.0253
MRI_FCWML032	1.372
MRI_FCWML033	0.5297
MRI_FCWML035	-0.32621
MRI_FCWML036	0.19021
MRI_FCWML037	0.16191
MRI_FCWML038	0.20377
MRI_FCWML040	0.027183
MRI_FCWML041	0.25749
MRI_FCWML042	0.19487
MRI_FCWML043	0.22802
MRI_FCWML046	0.20478
MRI_FCWML047	0.89291
MRI_FCWML048	-0.18436
MRI_FCWML049	0.10741
MRI_FCWML051	0.28662
MRI_FCWML052	-0.061908
MRI_FCWML053	-0.43249
MRI_FCWML054	0.25538
MRI_FCWML055	0.27791
MRI_FCWML056	-0.57079
MRI_FCWML057	-0.061748
MRI_FCWML061	0.55063
MRI_FCWML063	-0.14892
MRI_FCWML064	-0.4128
MRI_FCWML104	0.64495
MRI_FCWML107	0.34267
MRI_FCWML108	0.19069
MRI_FCWML109	0.44618
MRI_FCWML119	0.12308
MRI_FCWML121	-0.31876
MRI_FCWML128	0.10702
MRI_FCWML129	0.12327
MRI_FCWML134	0.51604
MRI_FCWML150	-0.20535
MRI_FCWML158	0.62253
MRI_FCWML159	0.024747
MRI_FCWML160	0.072323
MRI_FCWML162	-0.38209
MRI_FCWML205	0.46757
MRI_FCWML219	0.074307
MRI_FCWML255	-0.26466
MRI_FCWML320	-0.34776
MRI_FCWML328	-0.10123
