# Supplementary material for: Pupil size reflects activation of subcortical ascending arousal system nuclei during rest
Source: eLife. 2023 Jun 27;12:e84822. doi: 10.7554/eLife.84822 (PMC10299825; doi:10.7554/eLife.84822)
Supplement: Figure 4—source data 3. [file elife-84822-fig4-data3.zip › Figure4_S2_SourceData/FigS4_A/con_stat_rsHRF_P1_PONS.csv]

subj	spmT_0001.nii
MRI_FCWML001	-0.33258
MRI_FCWML002	0.19445
MRI_FCWML003	-0.57187
MRI_FCWML004	-0.32313
MRI_FCWML006	0.54663
MRI_FCWML007	-0.49521
MRI_FCWML008	0.011997
MRI_FCWML009	-0.43421
MRI_FCWML010	-0.089316
MRI_FCWML011	0.090464
MRI_FCWML012	0.30542
MRI_FCWML013	-0.0082795
MRI_FCWML014	-0.087798
MRI_FCWML015	0.098247
MRI_FCWML016	0.23978
MRI_FCWML017	-0.30193
MRI_FCWML018	-0.60866
MRI_FCWML020	0.37518
MRI_FCWML022	-0.052479
MRI_FCWML023	-0.47898
MRI_FCWML025	0.38739
MRI_FCWML026	-0.11711
MRI_FCWML027	-0.523
MRI_FCWML028	0.72362
MRI_FCWML029	-0.49882
MRI_FCWML030	-0.26477
MRI_FCWML031	0.92009
MRI_FCWML032	0.86531
MRI_FCWML033	0.044532
MRI_FCWML035	-0.33031
MRI_FCWML036	0.018313
MRI_FCWML037	-0.033735
MRI_FCWML038	0.44864
MRI_FCWML040	0.35507
MRI_FCWML041	-0.65485
MRI_FCWML042	-0.11706
MRI_FCWML043	-0.60237
MRI_FCWML046	-0.42773
MRI_FCWML047	-0.58917
MRI_FCWML048	0.10633
MRI_FCWML049	-0.18458
MRI_FCWML051	0.4453
MRI_FCWML052	-0.63565
MRI_FCWML053	-0.11487
MRI_FCWML054	-0.65574
MRI_FCWML055	-0.062474
MRI_FCWML056	0.042671
MRI_FCWML057	-0.61688
MRI_FCWML061	0.36391
MRI_FCWML063	0.60552
MRI_FCWML064	-0.11321
MRI_FCWML104	0.85349
MRI_FCWML107	1.12
MRI_FCWML108	-0.70951
MRI_FCWML109	0.75845
MRI_FCWML119	0.52144
MRI_FCWML121	0.5293
MRI_FCWML128	0.053872
MRI_FCWML129	0.15739
MRI_FCWML134	-0.013198
MRI_FCWML150	0.44971
MRI_FCWML158	0.22446
MRI_FCWML159	-0.59059
MRI_FCWML160	0.55824
MRI_FCWML162	-0.77978
MRI_FCWML205	0.11059
MRI_FCWML219	0.26513
MRI_FCWML255	0.12613
MRI_FCWML320	0.25397
MRI_FCWML328	-0.81988
