# Supplementary material for: Pupil size reflects activation of subcortical ascending arousal system nuclei during rest
Source: eLife. 2023 Jun 27;12:e84822. doi: 10.7554/eLife.84822 (PMC10299825; doi:10.7554/eLife.84822)
Supplement: Figure 4—source data 3. [file elife-84822-fig4-data3.zip › Figure4_S2_SourceData/FigS4_A/con_stat_rsHRF_P1_SN.csv]

subj	spmT_0001.nii
MRI_FCWML001	0.16904
MRI_FCWML002	-0.011004
MRI_FCWML003	-0.086213
MRI_FCWML004	-0.29869
MRI_FCWML006	0.29486
MRI_FCWML007	0.27833
MRI_FCWML008	0.21214
MRI_FCWML009	-0.4708
MRI_FCWML010	0.40325
MRI_FCWML011	0.26709
MRI_FCWML012	0.27249
MRI_FCWML013	0.34908
MRI_FCWML014	0.013467
MRI_FCWML015	0.32777
MRI_FCWML016	0.26752
MRI_FCWML017	-0.025856
MRI_FCWML018	-0.003423
MRI_FCWML020	-0.039688
MRI_FCWML022	0.35448
MRI_FCWML023	0.019828
MRI_FCWML025	0.028488
MRI_FCWML026	0.21401
MRI_FCWML027	-0.042597
MRI_FCWML028	0.211
MRI_FCWML029	0.027309
MRI_FCWML030	-0.046768
MRI_FCWML031	0.34413
MRI_FCWML032	-0.041466
MRI_FCWML033	0.039729
MRI_FCWML035	0.028276
MRI_FCWML036	-0.071861
MRI_FCWML037	0.29307
MRI_FCWML038	0.39666
MRI_FCWML040	0.060573
MRI_FCWML041	-0.042985
MRI_FCWML042	-0.22976
MRI_FCWML043	-0.053967
MRI_FCWML046	0.020589
MRI_FCWML047	0.2036
MRI_FCWML048	0.030675
MRI_FCWML049	0.57103
MRI_FCWML051	0.15857
MRI_FCWML052	0.26661
MRI_FCWML053	-0.018565
MRI_FCWML054	0.17264
MRI_FCWML055	-0.061593
MRI_FCWML056	-0.10308
MRI_FCWML057	0.17305
MRI_FCWML061	0.19931
MRI_FCWML063	0.046358
MRI_FCWML064	-0.0771
MRI_FCWML104	0.40596
MRI_FCWML107	0.020747
MRI_FCWML108	-0.13083
MRI_FCWML109	0.41363
MRI_FCWML119	0.052947
MRI_FCWML121	0.23953
MRI_FCWML128	0.33576
MRI_FCWML129	0.20977
MRI_FCWML134	0.063947
MRI_FCWML150	-0.089502
MRI_FCWML158	0.29301
MRI_FCWML159	-0.049762
MRI_FCWML160	0.55937
MRI_FCWML162	0.068011
MRI_FCWML205	0.1216
MRI_FCWML219	-0.17273
MRI_FCWML255	0.20265
MRI_FCWML320	0.01284
MRI_FCWML328	0.056784
