# Supplementary material for: Pupil size reflects activation of subcortical ascending arousal system nuclei during rest
Source: eLife. 2023 Jun 27;12:e84822. doi: 10.7554/eLife.84822 (PMC10299825; doi:10.7554/eLife.84822)
Supplement: Figure 4—source data 3. [file elife-84822-fig4-data3.zip › Figure4_S2_SourceData/FigS4_A/con_stat_rsHRF_P1_VTA.csv]

subj	spmT_0001.nii
MRI_FCWML001	0.14034
MRI_FCWML002	0.42915
MRI_FCWML003	-0.022989
MRI_FCWML004	0.22704
MRI_FCWML006	0.45229
MRI_FCWML007	0.09404
MRI_FCWML008	0.19708
MRI_FCWML009	-0.53923
MRI_FCWML010	0.18855
MRI_FCWML011	0.10534
MRI_FCWML012	0.22074
MRI_FCWML013	0.022847
MRI_FCWML014	0.17082
MRI_FCWML015	0.10015
MRI_FCWML016	0.67244
MRI_FCWML017	0.40055
MRI_FCWML018	0.50185
MRI_FCWML020	0.20868
MRI_FCWML022	0.12794
MRI_FCWML023	-0.022776
MRI_FCWML025	-0.12942
MRI_FCWML026	0.52001
MRI_FCWML027	-0.005254
MRI_FCWML028	0.14737
MRI_FCWML029	-0.28293
MRI_FCWML030	-0.085109
MRI_FCWML031	0.55111
MRI_FCWML032	0.51904
MRI_FCWML033	-0.04054
MRI_FCWML035	0.15249
MRI_FCWML036	-0.31922
MRI_FCWML037	0.20418
MRI_FCWML038	0.57579
MRI_FCWML040	0.080994
MRI_FCWML041	0.027321
MRI_FCWML042	-0.20438
MRI_FCWML043	-0.084094
MRI_FCWML046	-0.19815
MRI_FCWML047	0.40483
MRI_FCWML048	-0.23166
MRI_FCWML049	0.43303
MRI_FCWML051	0.73882
MRI_FCWML052	0.16437
MRI_FCWML053	-0.11962
MRI_FCWML054	-0.028723
MRI_FCWML055	-0.13038
MRI_FCWML056	0.069465
MRI_FCWML057	0.1776
MRI_FCWML061	0.021516
MRI_FCWML063	0.24727
MRI_FCWML064	0.14802
MRI_FCWML104	0.22585
MRI_FCWML107	-0.16807
MRI_FCWML108	-0.014468
MRI_FCWML109	0.0034968
MRI_FCWML119	-0.080702
MRI_FCWML121	0.0059183
MRI_FCWML128	0.27666
MRI_FCWML129	0.48015
MRI_FCWML134	0.28088
MRI_FCWML150	-0.3363
MRI_FCWML158	0.41524
MRI_FCWML159	0.069049
MRI_FCWML160	0.22287
MRI_FCWML162	0.44982
MRI_FCWML205	0.0151
MRI_FCWML219	-0.009787
MRI_FCWML255	0.12836
MRI_FCWML320	-0.23557
MRI_FCWML328	0.37384
