# Supplementary material for: Pupil size reflects activation of subcortical ascending arousal system nuclei during rest
Source: eLife. 2023 Jun 27;12:e84822. doi: 10.7554/eLife.84822 (PMC10299825; doi:10.7554/eLife.84822)
Supplement: Figure 4—source data 3. [file elife-84822-fig4-data3.zip › Figure4_S2_SourceData/FigS4_A/con_stat_rsHRF_P2_ACC.csv]

subj	spmT_0001.nii
MRI_FCWML001	0.074203
MRI_FCWML002	0.40402
MRI_FCWML003	0.003517
MRI_FCWML004	0.039754
MRI_FCWML006	0.26271
MRI_FCWML007	0.37401
MRI_FCWML008	0.2996
MRI_FCWML009	-0.30573
MRI_FCWML010	-0.068803
MRI_FCWML011	0.07783
MRI_FCWML012	0.36352
MRI_FCWML013	0.27682
MRI_FCWML014	0.1852
MRI_FCWML015	-0.019698
MRI_FCWML016	0.41907
MRI_FCWML017	0.045354
MRI_FCWML018	0.028142
MRI_FCWML020	-0.0020245
MRI_FCWML022	-0.098239
MRI_FCWML023	-0.075824
MRI_FCWML025	0.11732
MRI_FCWML026	-0.19373
MRI_FCWML027	-0.026797
MRI_FCWML028	0.44973
MRI_FCWML029	0.18666
MRI_FCWML030	0.046342
MRI_FCWML031	0.32925
MRI_FCWML032	0.59879
MRI_FCWML033	0.46559
MRI_FCWML035	0.30731
MRI_FCWML036	0.18751
MRI_FCWML037	0.21736
MRI_FCWML038	0.081887
MRI_FCWML040	0.37662
MRI_FCWML041	-0.076134
MRI_FCWML042	0.22097
MRI_FCWML043	0.039553
MRI_FCWML046	0.086739
MRI_FCWML047	0.95816
MRI_FCWML048	0.3214
MRI_FCWML049	-0.1846
MRI_FCWML051	0.17871
MRI_FCWML052	-0.15223
MRI_FCWML053	0.21112
MRI_FCWML054	0.13487
MRI_FCWML055	-0.12465
MRI_FCWML056	0.32597
MRI_FCWML057	0.079557
MRI_FCWML061	0.21194
MRI_FCWML063	0.086913
MRI_FCWML064	-0.26787
MRI_FCWML104	0.55847
MRI_FCWML107	0.029951
MRI_FCWML108	-0.021153
MRI_FCWML109	0.24256
MRI_FCWML119	0.01456
MRI_FCWML121	0.07557
MRI_FCWML128	0.014371
MRI_FCWML129	0.041643
MRI_FCWML134	0.16438
MRI_FCWML150	0.08348
MRI_FCWML158	0.40093
MRI_FCWML159	0.034178
MRI_FCWML160	-0.19072
MRI_FCWML162	0.40728
MRI_FCWML205	0.12615
MRI_FCWML219	0.27768
MRI_FCWML255	-0.063826
MRI_FCWML320	0.29621
MRI_FCWML328	0.024498
