# Supplementary material for: Pupil size reflects activation of subcortical ascending arousal system nuclei during rest
Source: eLife. 2023 Jun 27;12:e84822. doi: 10.7554/eLife.84822 (PMC10299825; doi:10.7554/eLife.84822)
Supplement: Figure 4—source data 3. [file elife-84822-fig4-data3.zip › Figure4_S2_SourceData/FigS4_A/con_stat_rsHRF_P2_BF.csv]

subj	spmT_0001.nii
MRI_FCWML001	0.22844
MRI_FCWML002	0.26827
MRI_FCWML003	0.21004
MRI_FCWML004	0.081786
MRI_FCWML006	0.025302
MRI_FCWML007	0.20595
MRI_FCWML008	-0.10391
MRI_FCWML009	-0.47841
MRI_FCWML010	-0.079439
MRI_FCWML011	-0.066005
MRI_FCWML012	-0.18204
MRI_FCWML013	0.42234
MRI_FCWML014	0.13623
MRI_FCWML015	0.23831
MRI_FCWML016	0.42193
MRI_FCWML017	-0.30643
MRI_FCWML018	-0.060645
MRI_FCWML020	-0.070013
MRI_FCWML022	-0.028309
MRI_FCWML023	-0.21535
MRI_FCWML025	-0.27004
MRI_FCWML026	0.10888
MRI_FCWML027	-0.36257
MRI_FCWML028	-0.02009
MRI_FCWML029	0.05521
MRI_FCWML030	0.12875
MRI_FCWML031	0.087929
MRI_FCWML032	0.36325
MRI_FCWML033	0.10618
MRI_FCWML035	0.5072
MRI_FCWML036	0.2669
MRI_FCWML037	-0.045273
MRI_FCWML038	0.33177
MRI_FCWML040	0.032393
MRI_FCWML041	-0.25201
MRI_FCWML042	-0.35765
MRI_FCWML043	-0.16214
MRI_FCWML046	-0.021389
MRI_FCWML047	0.20243
MRI_FCWML048	0.11636
MRI_FCWML049	0.46882
MRI_FCWML051	0.10981
MRI_FCWML052	-0.12447
MRI_FCWML053	0.24383
MRI_FCWML054	-0.19457
MRI_FCWML055	-0.17816
MRI_FCWML056	-0.11542
MRI_FCWML057	0.3746
MRI_FCWML061	0.3925
MRI_FCWML063	0.19848
MRI_FCWML064	-0.29273
MRI_FCWML104	0.56572
MRI_FCWML107	0.45713
MRI_FCWML108	-0.19083
MRI_FCWML109	0.44527
MRI_FCWML119	-0.021055
MRI_FCWML121	0.29025
MRI_FCWML128	0.010781
MRI_FCWML129	0.35586
MRI_FCWML134	0.014154
MRI_FCWML150	0.17717
MRI_FCWML158	0.21474
MRI_FCWML159	0.10049
MRI_FCWML160	0.43498
MRI_FCWML162	0.25912
MRI_FCWML205	0.044456
MRI_FCWML219	0.088414
MRI_FCWML255	-0.17594
MRI_FCWML320	-0.28354
MRI_FCWML328	0.18708
