# Supplementary material for: Pupil size reflects activation of subcortical ascending arousal system nuclei during rest
Source: eLife. 2023 Jun 27;12:e84822. doi: 10.7554/eLife.84822 (PMC10299825; doi:10.7554/eLife.84822)
Supplement: Figure 4—source data 3. [file elife-84822-fig4-data3.zip › Figure4_S2_SourceData/FigS4_A/con_stat_rsHRF_P2_DR.csv]

subj	spmT_0001.nii
MRI_FCWML001	-0.16124
MRI_FCWML002	-0.15327
MRI_FCWML003	0.2173
MRI_FCWML004	0.42603
MRI_FCWML006	0.63317
MRI_FCWML007	1.7492
MRI_FCWML008	0.34453
MRI_FCWML009	0.054634
MRI_FCWML010	0.72534
MRI_FCWML011	-0.55106
MRI_FCWML012	1.4651
MRI_FCWML013	-0.13909
MRI_FCWML014	-0.14254
MRI_FCWML015	-0.11477
MRI_FCWML016	0.50057
MRI_FCWML017	0.67449
MRI_FCWML018	-0.52045
MRI_FCWML020	-0.14335
MRI_FCWML022	0.10443
MRI_FCWML023	0.91491
MRI_FCWML025	0.45535
MRI_FCWML026	-0.63839
MRI_FCWML027	0.99493
MRI_FCWML028	0.46387
MRI_FCWML029	-1.0404
MRI_FCWML030	-0.21013
MRI_FCWML031	-0.043541
MRI_FCWML032	0.70177
MRI_FCWML033	0.041982
MRI_FCWML035	0.36884
MRI_FCWML036	-0.28438
MRI_FCWML037	0.98332
MRI_FCWML038	0.4853
MRI_FCWML040	-0.11492
MRI_FCWML041	0.073532
MRI_FCWML042	-0.407
MRI_FCWML043	0.096489
MRI_FCWML046	0.075384
MRI_FCWML047	0.7946
MRI_FCWML048	0.22051
MRI_FCWML049	0.10264
MRI_FCWML051	0.19582
MRI_FCWML052	0.051418
MRI_FCWML053	0.7474
MRI_FCWML054	0.015186
MRI_FCWML055	-0.37449
MRI_FCWML056	0.43097
MRI_FCWML057	-0.52278
MRI_FCWML061	-0.45448
MRI_FCWML063	-0.073892
MRI_FCWML064	0.31145
MRI_FCWML104	0.50482
MRI_FCWML107	0.9003
MRI_FCWML108	0.76685
MRI_FCWML109	0.47688
MRI_FCWML119	-0.53551
MRI_FCWML121	0.58252
MRI_FCWML128	0.98453
MRI_FCWML129	0.25017
MRI_FCWML134	-0.39096
MRI_FCWML150	-0.43839
MRI_FCWML158	0.66063
MRI_FCWML159	0.23205
MRI_FCWML160	0.16915
MRI_FCWML162	0.54459
MRI_FCWML205	0.13873
MRI_FCWML219	-0.47303
MRI_FCWML255	-0.019323
MRI_FCWML320	-0.14817
MRI_FCWML328	-0.47936
