# Supplementary material for: Pupil size reflects activation of subcortical ascending arousal system nuclei during rest
Source: eLife. 2023 Jun 27;12:e84822. doi: 10.7554/eLife.84822 (PMC10299825; doi:10.7554/eLife.84822)
Supplement: Figure 4—source data 3. [file elife-84822-fig4-data3.zip › Figure4_S2_SourceData/FigS4_A/con_stat_rsHRF_P2_LC.csv]

subj	spmT_0001.nii
MRI_FCWML001	0.15462
MRI_FCWML002	0.21343
MRI_FCWML003	0.18524
MRI_FCWML004	1.0322
MRI_FCWML006	-0.42024
MRI_FCWML007	0.34261
MRI_FCWML008	-0.73793
MRI_FCWML009	-0.04663
MRI_FCWML010	0.90342
MRI_FCWML011	0.086975
MRI_FCWML012	2.2011
MRI_FCWML013	0.77646
MRI_FCWML014	0.24285
MRI_FCWML015	-0.029079
MRI_FCWML016	0.21235
MRI_FCWML017	0.17202
MRI_FCWML018	0.045744
MRI_FCWML020	1.5255
MRI_FCWML022	-1.1889
MRI_FCWML023	0.015577
MRI_FCWML025	0.23943
MRI_FCWML026	-0.46548
MRI_FCWML027	0.82414
MRI_FCWML028	-0.73628
MRI_FCWML029	0.25205
MRI_FCWML030	0.23078
MRI_FCWML031	0.96191
MRI_FCWML032	-1.0221
MRI_FCWML033	0.37543
MRI_FCWML035	-0.16488
MRI_FCWML036	0.19665
MRI_FCWML037	-1.0317
MRI_FCWML038	0.35422
MRI_FCWML040	0.24708
MRI_FCWML041	-0.49034
MRI_FCWML042	-1.1852
MRI_FCWML043	-0.086067
MRI_FCWML046	0.74548
MRI_FCWML047	0.60739
MRI_FCWML048	-0.42383
MRI_FCWML049	0.04218
MRI_FCWML051	-0.40496
MRI_FCWML052	-0.51181
MRI_FCWML053	0.55696
MRI_FCWML054	-0.043466
MRI_FCWML055	-0.31464
MRI_FCWML056	1.0274
MRI_FCWML057	-0.3292
MRI_FCWML061	-0.61157
MRI_FCWML063	-0.20009
MRI_FCWML064	0.26652
MRI_FCWML104	1.6396
MRI_FCWML107	0.088224
MRI_FCWML108	0.68324
MRI_FCWML109	0.54073
MRI_FCWML119	0.69258
MRI_FCWML121	-0.084395
MRI_FCWML128	-0.021725
MRI_FCWML129	0.40599
MRI_FCWML134	-0.033669
MRI_FCWML150	0.5474
MRI_FCWML158	-0.59455
MRI_FCWML159	-1.1057
MRI_FCWML160	0.88476
MRI_FCWML162	0.19467
MRI_FCWML205	-0.35458
MRI_FCWML219	0.34731
MRI_FCWML255	0.3111
MRI_FCWML320	-0.19542
MRI_FCWML328	-1.0996
