# Supplementary material for: Pupil size reflects activation of subcortical ascending arousal system nuclei during rest
Source: eLife. 2023 Jun 27;12:e84822. doi: 10.7554/eLife.84822 (PMC10299825; doi:10.7554/eLife.84822)
Supplement: Figure 4—source data 3. [file elife-84822-fig4-data3.zip › Figure4_S2_SourceData/FigS4_A/con_stat_rsHRF_P2_MR.csv]

subj	spmT_0001.nii
MRI_FCWML001	0.50721
MRI_FCWML002	0.54737
MRI_FCWML003	-0.017569
MRI_FCWML004	-0.38685
MRI_FCWML006	0.36143
MRI_FCWML007	0.10379
MRI_FCWML008	0.42457
MRI_FCWML009	-0.54795
MRI_FCWML010	1.0678
MRI_FCWML011	-0.27048
MRI_FCWML012	-0.070534
MRI_FCWML013	0.54266
MRI_FCWML014	-0.17272
MRI_FCWML015	0.90947
MRI_FCWML016	0.51265
MRI_FCWML017	-0.10423
MRI_FCWML018	-0.20884
MRI_FCWML020	-0.053423
MRI_FCWML022	-0.041451
MRI_FCWML023	-0.57348
MRI_FCWML025	-0.43041
MRI_FCWML026	-0.54258
MRI_FCWML027	-0.43917
MRI_FCWML028	-0.43844
MRI_FCWML029	0.2782
MRI_FCWML030	-1.1587
MRI_FCWML031	0.63942
MRI_FCWML032	-0.20453
MRI_FCWML033	-0.040805
MRI_FCWML035	0.56062
MRI_FCWML036	0.2665
MRI_FCWML037	-0.040373
MRI_FCWML038	0.91115
MRI_FCWML040	0.047601
MRI_FCWML041	-0.066748
MRI_FCWML042	-0.030355
MRI_FCWML043	0.010817
MRI_FCWML046	0.29836
MRI_FCWML047	0.23912
MRI_FCWML048	0.33252
MRI_FCWML049	-0.32002
MRI_FCWML051	-0.26827
MRI_FCWML052	-0.28123
MRI_FCWML053	-0.29795
MRI_FCWML054	0.6903
MRI_FCWML055	-0.41106
MRI_FCWML056	0.85087
MRI_FCWML057	0.2442
MRI_FCWML061	0.22037
MRI_FCWML063	-0.22309
MRI_FCWML064	-0.13976
MRI_FCWML104	-0.17185
MRI_FCWML107	0.88761
MRI_FCWML108	-0.36153
MRI_FCWML109	-0.20629
MRI_FCWML119	0.6312
MRI_FCWML121	0.0056927
MRI_FCWML128	0.45656
MRI_FCWML129	-0.21461
MRI_FCWML134	-0.090252
MRI_FCWML150	-0.49779
MRI_FCWML158	0.43797
MRI_FCWML159	-0.30028
MRI_FCWML160	-0.43451
MRI_FCWML162	0.91826
MRI_FCWML205	-0.022091
MRI_FCWML219	0.31303
MRI_FCWML255	0.020366
MRI_FCWML320	0.067834
MRI_FCWML328	-0.44142
