# Supplementary material for: Pupil size reflects activation of subcortical ascending arousal system nuclei during rest
Source: eLife. 2023 Jun 27;12:e84822. doi: 10.7554/eLife.84822 (PMC10299825; doi:10.7554/eLife.84822)
Supplement: Figure 4—source data 3. [file elife-84822-fig4-data3.zip › Figure4_S2_SourceData/FigS4_A/con_stat_rsHRF_P2_OCC.csv]

subj	spmT_0001.nii
MRI_FCWML001	0.050434
MRI_FCWML002	1.1595
MRI_FCWML003	0.39634
MRI_FCWML004	1.2432
MRI_FCWML006	1.0375
MRI_FCWML007	0.61916
MRI_FCWML008	1.0482
MRI_FCWML009	0.035499
MRI_FCWML010	0.8985
MRI_FCWML011	0.2127
MRI_FCWML012	0.44329
MRI_FCWML013	1.0297
MRI_FCWML014	0.67478
MRI_FCWML015	0.475
MRI_FCWML016	1.3172
MRI_FCWML017	1.023
MRI_FCWML018	1.1097
MRI_FCWML020	0.35121
MRI_FCWML022	0.79676
MRI_FCWML023	0.47752
MRI_FCWML025	-0.019942
MRI_FCWML026	-0.12667
MRI_FCWML027	0.63021
MRI_FCWML028	0.56658
MRI_FCWML029	0.3849
MRI_FCWML030	-0.19081
MRI_FCWML031	0.64377
MRI_FCWML032	1.2708
MRI_FCWML033	1.2198
MRI_FCWML035	0.13697
MRI_FCWML036	0.2634
MRI_FCWML037	0.40575
MRI_FCWML038	0.69014
MRI_FCWML040	-0.12101
MRI_FCWML041	0.42501
MRI_FCWML042	0.17721
MRI_FCWML043	0.89871
MRI_FCWML046	0.50567
MRI_FCWML047	1.6062
MRI_FCWML048	0.074401
MRI_FCWML049	0.40264
MRI_FCWML051	0.83127
MRI_FCWML052	0.028921
MRI_FCWML053	-0.1654
MRI_FCWML054	0.34347
MRI_FCWML055	0.050111
MRI_FCWML056	0.2816
MRI_FCWML057	0.081712
MRI_FCWML061	0.63016
MRI_FCWML063	0.016679
MRI_FCWML064	0.17508
MRI_FCWML104	0.67529
MRI_FCWML107	0.6123
MRI_FCWML108	0.16861
MRI_FCWML109	0.36985
MRI_FCWML119	0.50468
MRI_FCWML121	0.0044004
MRI_FCWML128	0.90117
MRI_FCWML129	0.48693
MRI_FCWML134	0.88818
MRI_FCWML150	0.78882
MRI_FCWML158	0.9287
MRI_FCWML159	0.41184
MRI_FCWML160	0.14518
MRI_FCWML162	0.078192
MRI_FCWML205	0.67694
MRI_FCWML219	0.5277
MRI_FCWML255	-0.23171
MRI_FCWML320	0.91517
MRI_FCWML328	0.48106
