# Supplementary material for: Pupil size reflects activation of subcortical ascending arousal system nuclei during rest
Source: eLife. 2023 Jun 27;12:e84822. doi: 10.7554/eLife.84822 (PMC10299825; doi:10.7554/eLife.84822)
Supplement: Figure 4—source data 3. [file elife-84822-fig4-data3.zip › Figure4_S2_SourceData/FigS4_A/con_stat_rsHRF_P2_PONS.csv]

subj	spmT_0001.nii
MRI_FCWML001	0.30976
MRI_FCWML002	0.034869
MRI_FCWML003	0.16505
MRI_FCWML004	0.35987
MRI_FCWML006	-0.43752
MRI_FCWML007	-0.43051
MRI_FCWML008	0.67212
MRI_FCWML009	0.14375
MRI_FCWML010	-0.0062377
MRI_FCWML011	-0.56984
MRI_FCWML012	-0.49402
MRI_FCWML013	0.24515
MRI_FCWML014	-0.8032
MRI_FCWML015	-0.13879
MRI_FCWML016	-0.094892
MRI_FCWML017	0.26746
MRI_FCWML018	-0.17344
MRI_FCWML020	-0.31091
MRI_FCWML022	0.28388
MRI_FCWML023	0.33127
MRI_FCWML025	-0.74985
MRI_FCWML026	-0.3321
MRI_FCWML027	-0.43545
MRI_FCWML028	0.28709
MRI_FCWML029	0.035899
MRI_FCWML030	1.9466
MRI_FCWML031	-0.1905
MRI_FCWML032	0.33074
MRI_FCWML033	-0.12504
MRI_FCWML035	-0.32841
MRI_FCWML036	0.059381
MRI_FCWML037	0.016537
MRI_FCWML038	-0.41811
MRI_FCWML040	-0.35767
MRI_FCWML041	0.17159
MRI_FCWML042	-0.30731
MRI_FCWML043	-0.24996
MRI_FCWML046	0.16133
MRI_FCWML047	-0.29559
MRI_FCWML048	0.26545
MRI_FCWML049	-0.28207
MRI_FCWML051	0.072708
MRI_FCWML052	0.92289
MRI_FCWML053	-0.024391
MRI_FCWML054	0.089204
MRI_FCWML055	0.45513
MRI_FCWML056	-0.033799
MRI_FCWML057	0.48373
MRI_FCWML061	-0.18637
MRI_FCWML063	-0.3219
MRI_FCWML064	-0.53155
MRI_FCWML104	0.23741
MRI_FCWML107	1.0163
MRI_FCWML108	0.52503
MRI_FCWML109	-0.066621
MRI_FCWML119	-0.35559
MRI_FCWML121	0.19184
MRI_FCWML128	0.48351
MRI_FCWML129	0.16665
MRI_FCWML134	-0.45943
MRI_FCWML150	0.23667
MRI_FCWML158	0.21962
MRI_FCWML159	0.13339
MRI_FCWML160	0.43292
MRI_FCWML162	-0.23827
MRI_FCWML205	0.23177
MRI_FCWML219	-1.0114
MRI_FCWML255	0.69236
MRI_FCWML320	0.65192
MRI_FCWML328	0.50128
