# Supplementary material for: Pupil size reflects activation of subcortical ascending arousal system nuclei during rest
Source: eLife. 2023 Jun 27;12:e84822. doi: 10.7554/eLife.84822 (PMC10299825; doi:10.7554/eLife.84822)
Supplement: Figure 4—source data 3. [file elife-84822-fig4-data3.zip › Figure4_S2_SourceData/FigS4_A/con_stat_rsHRF_P2_SN.csv]

subj	spmT_0001.nii
MRI_FCWML001	-0.016165
MRI_FCWML002	0.026197
MRI_FCWML003	-0.068485
MRI_FCWML004	0.17783
MRI_FCWML006	-0.049796
MRI_FCWML007	0.19552
MRI_FCWML008	0.13739
MRI_FCWML009	-0.39046
MRI_FCWML010	0.28384
MRI_FCWML011	0.45412
MRI_FCWML012	0.29642
MRI_FCWML013	0.16317
MRI_FCWML014	0.23609
MRI_FCWML015	0.26555
MRI_FCWML016	0.5199
MRI_FCWML017	0.14441
MRI_FCWML018	0.40098
MRI_FCWML020	0.28726
MRI_FCWML022	-0.024552
MRI_FCWML023	-0.12769
MRI_FCWML025	-0.10707
MRI_FCWML026	0.32526
MRI_FCWML027	-0.17049
MRI_FCWML028	0.54839
MRI_FCWML029	0.00058301
MRI_FCWML030	0.038383
MRI_FCWML031	0.40488
MRI_FCWML032	0.28532
MRI_FCWML033	0.12424
MRI_FCWML035	0.068947
MRI_FCWML036	-0.10463
MRI_FCWML037	0.062115
MRI_FCWML038	-0.096935
MRI_FCWML040	0.26738
MRI_FCWML041	-0.13709
MRI_FCWML042	-0.18887
MRI_FCWML043	0.18526
MRI_FCWML046	-0.088142
MRI_FCWML047	0.27141
MRI_FCWML048	0.040643
MRI_FCWML049	0.13735
MRI_FCWML051	0.18213
MRI_FCWML052	0.10823
MRI_FCWML053	-0.040789
MRI_FCWML054	0.16983
MRI_FCWML055	0.25226
MRI_FCWML056	0.21756
MRI_FCWML057	0.087024
MRI_FCWML061	0.089961
MRI_FCWML063	0.22637
MRI_FCWML064	-0.040939
MRI_FCWML104	0.54403
MRI_FCWML107	0.11792
MRI_FCWML108	-0.35352
MRI_FCWML109	0.084852
MRI_FCWML119	-0.08891
MRI_FCWML121	0.11742
MRI_FCWML128	0.21786
MRI_FCWML129	0.18084
MRI_FCWML134	-0.028153
MRI_FCWML150	0.0033393
MRI_FCWML158	0.63087
MRI_FCWML159	0.13477
MRI_FCWML160	0.12167
MRI_FCWML162	0.3916
MRI_FCWML205	0.17341
MRI_FCWML219	0.30261
MRI_FCWML255	0.12919
MRI_FCWML320	0.24995
MRI_FCWML328	0.39735
