# Supplementary material for: Pupil size reflects activation of subcortical ascending arousal system nuclei during rest
Source: eLife. 2023 Jun 27;12:e84822. doi: 10.7554/eLife.84822 (PMC10299825; doi:10.7554/eLife.84822)
Supplement: Figure 4—source data 3. [file elife-84822-fig4-data3.zip › Figure4_S2_SourceData/FigS4_A/con_stat_rsHRF_P2_VTA.csv]

subj	spmT_0001.nii
MRI_FCWML001	-0.12902
MRI_FCWML002	0.37461
MRI_FCWML003	0.11424
MRI_FCWML004	0.14124
MRI_FCWML006	0.38631
MRI_FCWML007	0.25784
MRI_FCWML008	0.25891
MRI_FCWML009	-0.40358
MRI_FCWML010	0.19715
MRI_FCWML011	0.33502
MRI_FCWML012	0.25924
MRI_FCWML013	0.13853
MRI_FCWML014	0.375
MRI_FCWML015	0.16028
MRI_FCWML016	0.54816
MRI_FCWML017	-0.024815
MRI_FCWML018	0.36593
MRI_FCWML020	0.68445
MRI_FCWML022	0.4379
MRI_FCWML023	0.33056
MRI_FCWML025	-0.13684
MRI_FCWML026	0.3497
MRI_FCWML027	0.15497
MRI_FCWML028	0.31704
MRI_FCWML029	0.51513
MRI_FCWML030	-0.072332
MRI_FCWML031	0.23497
MRI_FCWML032	0.24183
MRI_FCWML033	0.24367
MRI_FCWML035	-0.066035
MRI_FCWML036	0.32638
MRI_FCWML037	0.37064
MRI_FCWML038	0.10582
MRI_FCWML040	0.21225
MRI_FCWML041	0.24727
MRI_FCWML042	-0.39352
MRI_FCWML043	0.086385
MRI_FCWML046	0.10951
MRI_FCWML047	0.7292
MRI_FCWML048	0.14241
MRI_FCWML049	-0.11994
MRI_FCWML051	0.090434
MRI_FCWML052	-0.0068739
MRI_FCWML053	-0.037228
MRI_FCWML054	0.26738
MRI_FCWML055	0.081836
MRI_FCWML056	-0.13468
MRI_FCWML057	-0.072835
MRI_FCWML061	-0.052591
MRI_FCWML063	-0.076792
MRI_FCWML064	-0.09996
MRI_FCWML104	0.51004
MRI_FCWML107	-0.15759
MRI_FCWML108	-0.054794
MRI_FCWML109	0.13976
MRI_FCWML119	0.4124
MRI_FCWML121	0.082315
MRI_FCWML128	0.16423
MRI_FCWML129	-0.18658
MRI_FCWML134	-0.004048
MRI_FCWML150	0.38312
MRI_FCWML158	0.19361
MRI_FCWML159	-0.027377
MRI_FCWML160	0.10237
MRI_FCWML162	0.70213
MRI_FCWML205	0.039083
MRI_FCWML219	0.28571
MRI_FCWML255	-0.34258
MRI_FCWML320	0.41762
MRI_FCWML328	-0.05495
