# Supplementary material for: Pupil size reflects activation of subcortical ascending arousal system nuclei during rest
Source: eLife. 2023 Jun 27;12:e84822. doi: 10.7554/eLife.84822 (PMC10299825; doi:10.7554/eLife.84822)
Supplement: Figure 4—source data 3. [file elife-84822-fig4-data3.zip › Figure4_S2_SourceData/FigS4_A/con_stat_rsHRF_P3_ACC.csv]

subj	spmT_0001.nii
MRI_FCWML001	0.026255
MRI_FCWML002	0.37718
MRI_FCWML003	-0.10255
MRI_FCWML004	-0.020691
MRI_FCWML006	0.28055
MRI_FCWML007	0.35389
MRI_FCWML008	0.36823
MRI_FCWML009	-0.27386
MRI_FCWML010	0.046357
MRI_FCWML011	0.02419
MRI_FCWML012	0.37944
MRI_FCWML013	0.32024
MRI_FCWML014	0.16063
MRI_FCWML015	0.010121
MRI_FCWML016	0.41719
MRI_FCWML017	0.066779
MRI_FCWML018	0.079365
MRI_FCWML020	0.072385
MRI_FCWML022	-0.12203
MRI_FCWML023	0.005248
MRI_FCWML025	0.16658
MRI_FCWML026	-0.10205
MRI_FCWML027	-0.025733
MRI_FCWML028	0.4943
MRI_FCWML029	0.17719
MRI_FCWML030	0.098022
MRI_FCWML031	0.31097
MRI_FCWML032	0.55042
MRI_FCWML033	0.53705
MRI_FCWML035	0.3047
MRI_FCWML036	0.26129
MRI_FCWML037	0.25846
MRI_FCWML038	0.085595
MRI_FCWML040	0.38418
MRI_FCWML041	-0.024398
MRI_FCWML042	0.29057
MRI_FCWML043	0.034833
MRI_FCWML046	0.12276
MRI_FCWML047	1.0269
MRI_FCWML048	0.2189
MRI_FCWML049	-0.18752
MRI_FCWML051	0.20698
MRI_FCWML052	-0.39329
MRI_FCWML053	0.27162
MRI_FCWML054	0.14491
MRI_FCWML055	-0.07995
MRI_FCWML056	0.34064
MRI_FCWML057	0.1091
MRI_FCWML061	0.19351
MRI_FCWML063	0.17985
MRI_FCWML064	-0.11946
MRI_FCWML104	0.51137
MRI_FCWML107	0.061255
MRI_FCWML108	0.0052812
MRI_FCWML109	0.37832
MRI_FCWML119	-0.088594
MRI_FCWML121	0.028745
MRI_FCWML128	-0.0045483
MRI_FCWML129	0.011921
MRI_FCWML134	0.1321
MRI_FCWML150	0.10615
MRI_FCWML158	0.29437
MRI_FCWML159	0.12689
MRI_FCWML160	-0.18163
MRI_FCWML162	0.49704
MRI_FCWML205	0.21261
MRI_FCWML219	0.26027
MRI_FCWML255	-0.078662
MRI_FCWML320	0.35233
MRI_FCWML328	0.099301
