# Supplementary material for: Pupil size reflects activation of subcortical ascending arousal system nuclei during rest
Source: eLife. 2023 Jun 27;12:e84822. doi: 10.7554/eLife.84822 (PMC10299825; doi:10.7554/eLife.84822)
Supplement: Figure 4—source data 3. [file elife-84822-fig4-data3.zip › Figure4_S2_SourceData/FigS4_A/con_stat_rsHRF_P3_BF.csv]

subj	spmT_0001.nii
MRI_FCWML001	0.13771
MRI_FCWML002	0.20072
MRI_FCWML003	0.098774
MRI_FCWML004	0.055533
MRI_FCWML006	0.048385
MRI_FCWML007	0.21867
MRI_FCWML008	-0.070591
MRI_FCWML009	-0.53168
MRI_FCWML010	0.025772
MRI_FCWML011	-0.11603
MRI_FCWML012	-0.1774
MRI_FCWML013	0.42395
MRI_FCWML014	0.0013456
MRI_FCWML015	0.19865
MRI_FCWML016	0.2904
MRI_FCWML017	-0.31534
MRI_FCWML018	-0.03303
MRI_FCWML020	-0.038872
MRI_FCWML022	-0.031346
MRI_FCWML023	-0.27706
MRI_FCWML025	-0.22787
MRI_FCWML026	0.16834
MRI_FCWML027	-0.33788
MRI_FCWML028	-0.042073
MRI_FCWML029	0.044479
MRI_FCWML030	0.13412
MRI_FCWML031	0.21273
MRI_FCWML032	0.31992
MRI_FCWML033	0.12958
MRI_FCWML035	0.49024
MRI_FCWML036	0.29458
MRI_FCWML037	0.067839
MRI_FCWML038	0.31301
MRI_FCWML040	0.021204
MRI_FCWML041	-0.26119
MRI_FCWML042	-0.23732
MRI_FCWML043	-0.1219
MRI_FCWML046	0.0087522
MRI_FCWML047	0.26439
MRI_FCWML048	0.073369
MRI_FCWML049	0.41039
MRI_FCWML051	0.16791
MRI_FCWML052	-0.19122
MRI_FCWML053	0.30042
MRI_FCWML054	-0.19134
MRI_FCWML055	-0.08532
MRI_FCWML056	-0.058502
MRI_FCWML057	0.453
MRI_FCWML061	0.34204
MRI_FCWML063	0.28579
MRI_FCWML064	-0.038905
MRI_FCWML104	0.61628
MRI_FCWML107	0.46127
MRI_FCWML108	-0.1291
MRI_FCWML109	0.51861
MRI_FCWML119	-0.053918
MRI_FCWML121	0.24436
MRI_FCWML128	-0.0018553
MRI_FCWML129	0.29581
MRI_FCWML134	-0.0052214
MRI_FCWML150	0.12858
MRI_FCWML158	0.27581
MRI_FCWML159	0.13945
MRI_FCWML160	0.39864
MRI_FCWML162	0.29642
MRI_FCWML205	0.13927
MRI_FCWML219	0.1155
MRI_FCWML255	-0.14594
MRI_FCWML320	-0.20384
MRI_FCWML328	0.22057
