# Supplementary material for: Pupil size reflects activation of subcortical ascending arousal system nuclei during rest
Source: eLife. 2023 Jun 27;12:e84822. doi: 10.7554/eLife.84822 (PMC10299825; doi:10.7554/eLife.84822)
Supplement: Figure 4—source data 3. [file elife-84822-fig4-data3.zip › Figure4_S2_SourceData/FigS4_A/con_stat_rsHRF_P3_DR.csv]

subj	spmT_0001.nii
MRI_FCWML001	-0.14772
MRI_FCWML002	-0.12403
MRI_FCWML003	0.22074
MRI_FCWML004	0.2422
MRI_FCWML006	0.65494
MRI_FCWML007	1.7568
MRI_FCWML008	0.094488
MRI_FCWML009	0.058285
MRI_FCWML010	0.76375
MRI_FCWML011	-0.50979
MRI_FCWML012	1.0652
MRI_FCWML013	-0.28039
MRI_FCWML014	-0.22091
MRI_FCWML015	-0.263
MRI_FCWML016	0.36604
MRI_FCWML017	0.81779
MRI_FCWML018	-0.56222
MRI_FCWML020	0.0022287
MRI_FCWML022	0.077209
MRI_FCWML023	1.0293
MRI_FCWML025	0.11193
MRI_FCWML026	-0.73715
MRI_FCWML027	0.91702
MRI_FCWML028	0.46923
MRI_FCWML029	-0.88997
MRI_FCWML030	-0.20769
MRI_FCWML031	-0.1285
MRI_FCWML032	0.59663
MRI_FCWML033	0.16831
MRI_FCWML035	0.073408
MRI_FCWML036	-0.16321
MRI_FCWML037	0.97268
MRI_FCWML038	0.42051
MRI_FCWML040	-0.047842
MRI_FCWML041	0.098616
MRI_FCWML042	-0.21928
MRI_FCWML043	0.21469
MRI_FCWML046	0.0084318
MRI_FCWML047	1.0489
MRI_FCWML048	0.2182
MRI_FCWML049	0.10368
MRI_FCWML051	0.17317
MRI_FCWML052	0.19595
MRI_FCWML053	0.89798
MRI_FCWML054	0.14149
MRI_FCWML055	-0.068401
MRI_FCWML056	0.45924
MRI_FCWML057	-0.3629
MRI_FCWML061	-0.53762
MRI_FCWML063	-0.079446
MRI_FCWML064	0.40534
MRI_FCWML104	0.69147
MRI_FCWML107	0.79018
MRI_FCWML108	0.89988
MRI_FCWML109	0.49085
MRI_FCWML119	-0.6342
MRI_FCWML121	0.41191
MRI_FCWML128	0.85832
MRI_FCWML129	0.19456
MRI_FCWML134	-0.51021
MRI_FCWML150	-0.48043
MRI_FCWML158	0.44215
MRI_FCWML159	0.043782
MRI_FCWML160	0.21325
MRI_FCWML162	0.3835
MRI_FCWML205	0.020675
MRI_FCWML219	-0.46648
MRI_FCWML255	-0.059825
MRI_FCWML320	-0.083696
MRI_FCWML328	-0.61427
