# Supplementary material for: Pupil size reflects activation of subcortical ascending arousal system nuclei during rest
Source: eLife. 2023 Jun 27;12:e84822. doi: 10.7554/eLife.84822 (PMC10299825; doi:10.7554/eLife.84822)
Supplement: Figure 4—source data 3. [file elife-84822-fig4-data3.zip › Figure4_S2_SourceData/FigS4_A/con_stat_rsHRF_P3_LC.csv]

subj	spmT_0001.nii
MRI_FCWML001	0.068351
MRI_FCWML002	0.23401
MRI_FCWML003	0.19572
MRI_FCWML004	0.60102
MRI_FCWML006	-0.3927
MRI_FCWML007	0.064482
MRI_FCWML008	-0.72722
MRI_FCWML009	0.00089139
MRI_FCWML010	1.124
MRI_FCWML011	0.31658
MRI_FCWML012	1.9993
MRI_FCWML013	0.59261
MRI_FCWML014	0.15745
MRI_FCWML015	-0.12199
MRI_FCWML016	0.14898
MRI_FCWML017	0.080212
MRI_FCWML018	0.3996
MRI_FCWML020	1.1217
MRI_FCWML022	-0.91671
MRI_FCWML023	0.059187
MRI_FCWML025	0.14582
MRI_FCWML026	-0.66555
MRI_FCWML027	0.81485
MRI_FCWML028	-0.4622
MRI_FCWML029	0.25803
MRI_FCWML030	-0.052954
MRI_FCWML031	0.38759
MRI_FCWML032	-0.71275
MRI_FCWML033	0.46221
MRI_FCWML035	0.099349
MRI_FCWML036	0.28514
MRI_FCWML037	-1.7136
MRI_FCWML038	-0.032593
MRI_FCWML040	0.093728
MRI_FCWML041	-0.46526
MRI_FCWML042	-1.1445
MRI_FCWML043	-0.15198
MRI_FCWML046	0.86891
MRI_FCWML047	0.56948
MRI_FCWML048	-0.3078
MRI_FCWML049	0.19034
MRI_FCWML051	-0.2893
MRI_FCWML052	-0.43369
MRI_FCWML053	0.56489
MRI_FCWML054	0.11152
MRI_FCWML055	-0.58781
MRI_FCWML056	1.1397
MRI_FCWML057	-0.17684
MRI_FCWML061	-0.68234
MRI_FCWML063	-0.21789
MRI_FCWML064	0.15282
MRI_FCWML104	1.3818
MRI_FCWML107	0.27538
MRI_FCWML108	0.52232
MRI_FCWML109	0.5806
MRI_FCWML119	0.85791
MRI_FCWML121	-0.1741
MRI_FCWML128	-0.040743
MRI_FCWML129	0.50023
MRI_FCWML134	-0.040793
MRI_FCWML150	0.4296
MRI_FCWML158	-0.59533
MRI_FCWML159	-1.4758
MRI_FCWML160	0.76502
MRI_FCWML162	0.73621
MRI_FCWML205	-0.47618
MRI_FCWML219	0.37298
MRI_FCWML255	0.24492
MRI_FCWML320	-0.16806
MRI_FCWML328	-1.2
