# Supplementary material for: Pupil size reflects activation of subcortical ascending arousal system nuclei during rest
Source: eLife. 2023 Jun 27;12:e84822. doi: 10.7554/eLife.84822 (PMC10299825; doi:10.7554/eLife.84822)
Supplement: Figure 4—source data 3. [file elife-84822-fig4-data3.zip › Figure4_S2_SourceData/FigS4_A/con_stat_rsHRF_P3_MR.csv]

subj	spmT_0001.nii
MRI_FCWML001	0.36018
MRI_FCWML002	0.64114
MRI_FCWML003	0.0093206
MRI_FCWML004	-0.33113
MRI_FCWML006	0.2624
MRI_FCWML007	-0.034789
MRI_FCWML008	0.39783
MRI_FCWML009	-0.42094
MRI_FCWML010	1.1153
MRI_FCWML011	-0.35612
MRI_FCWML012	-0.1313
MRI_FCWML013	0.46002
MRI_FCWML014	-0.28819
MRI_FCWML015	1.0417
MRI_FCWML016	0.51743
MRI_FCWML017	0.053391
MRI_FCWML018	-0.28288
MRI_FCWML020	0.00022067
MRI_FCWML022	-0.017821
MRI_FCWML023	-0.57917
MRI_FCWML025	-0.27692
MRI_FCWML026	-0.78737
MRI_FCWML027	-0.53915
MRI_FCWML028	-0.27673
MRI_FCWML029	0.23515
MRI_FCWML030	-1.1427
MRI_FCWML031	0.35852
MRI_FCWML032	-0.11613
MRI_FCWML033	0.080664
MRI_FCWML035	0.56815
MRI_FCWML036	0.5088
MRI_FCWML037	0.060189
MRI_FCWML038	0.73159
MRI_FCWML040	0.062785
MRI_FCWML041	0.004249
MRI_FCWML042	-0.093256
MRI_FCWML043	-0.051185
MRI_FCWML046	0.24332
MRI_FCWML047	0.17702
MRI_FCWML048	0.17606
MRI_FCWML049	-0.2139
MRI_FCWML051	-0.45762
MRI_FCWML052	-0.39428
MRI_FCWML053	-0.31948
MRI_FCWML054	0.70454
MRI_FCWML055	-0.39379
MRI_FCWML056	0.79309
MRI_FCWML057	0.39131
MRI_FCWML061	0.12505
MRI_FCWML063	-0.23697
MRI_FCWML064	-0.16591
MRI_FCWML104	-0.072689
MRI_FCWML107	0.98629
MRI_FCWML108	-0.35875
MRI_FCWML109	0.051764
MRI_FCWML119	0.43831
MRI_FCWML121	-0.19855
MRI_FCWML128	0.44
MRI_FCWML129	-0.34394
MRI_FCWML134	-0.082969
MRI_FCWML150	-0.47757
MRI_FCWML158	0.354
MRI_FCWML159	-0.45271
MRI_FCWML160	-0.26475
MRI_FCWML162	0.84536
MRI_FCWML205	-0.10595
MRI_FCWML219	0.49756
MRI_FCWML255	0.071572
MRI_FCWML320	0.19424
MRI_FCWML328	-0.65481
