# Supplementary material for: Pupil size reflects activation of subcortical ascending arousal system nuclei during rest
Source: eLife. 2023 Jun 27;12:e84822. doi: 10.7554/eLife.84822 (PMC10299825; doi:10.7554/eLife.84822)
Supplement: Figure 4—source data 3. [file elife-84822-fig4-data3.zip › Figure4_S2_SourceData/FigS4_A/con_stat_rsHRF_P3_OCC.csv]

subj	spmT_0001.nii
MRI_FCWML001	-0.076179
MRI_FCWML002	1.0882
MRI_FCWML003	0.54078
MRI_FCWML004	1.3201
MRI_FCWML006	1.1094
MRI_FCWML007	0.43882
MRI_FCWML008	1.0909
MRI_FCWML009	0.11205
MRI_FCWML010	1.0901
MRI_FCWML011	0.19926
MRI_FCWML012	0.36509
MRI_FCWML013	1.0525
MRI_FCWML014	0.59174
MRI_FCWML015	0.55139
MRI_FCWML016	1.2977
MRI_FCWML017	1.1049
MRI_FCWML018	1.0588
MRI_FCWML020	0.15871
MRI_FCWML022	0.80339
MRI_FCWML023	0.61778
MRI_FCWML025	0.22691
MRI_FCWML026	-0.10973
MRI_FCWML027	0.66983
MRI_FCWML028	0.4237
MRI_FCWML029	0.25821
MRI_FCWML030	-0.24141
MRI_FCWML031	0.50715
MRI_FCWML032	1.0345
MRI_FCWML033	1.2936
MRI_FCWML035	0.18313
MRI_FCWML036	0.36463
MRI_FCWML037	0.20669
MRI_FCWML038	0.70305
MRI_FCWML040	-0.19819
MRI_FCWML041	0.50759
MRI_FCWML042	0.15909
MRI_FCWML043	0.98164
MRI_FCWML046	0.49583
MRI_FCWML047	1.4313
MRI_FCWML048	-0.082402
MRI_FCWML049	0.47069
MRI_FCWML051	0.77922
MRI_FCWML052	-0.02338
MRI_FCWML053	-0.15948
MRI_FCWML054	0.32595
MRI_FCWML055	0.011697
MRI_FCWML056	0.35483
MRI_FCWML057	-0.09716
MRI_FCWML061	0.53112
MRI_FCWML063	0.074565
MRI_FCWML064	0.39701
MRI_FCWML104	0.40832
MRI_FCWML107	0.52892
MRI_FCWML108	0.26807
MRI_FCWML109	0.51722
MRI_FCWML119	0.54224
MRI_FCWML121	-0.027239
MRI_FCWML128	0.94319
MRI_FCWML129	0.4297
MRI_FCWML134	0.95409
MRI_FCWML150	0.74913
MRI_FCWML158	0.66193
MRI_FCWML159	0.43639
MRI_FCWML160	0.13105
MRI_FCWML162	0.18756
MRI_FCWML205	0.71692
MRI_FCWML219	0.58472
MRI_FCWML255	-0.29739
MRI_FCWML320	1.0642
MRI_FCWML328	0.52107
