# Supplementary material for: Pupil size reflects activation of subcortical ascending arousal system nuclei during rest
Source: eLife. 2023 Jun 27;12:e84822. doi: 10.7554/eLife.84822 (PMC10299825; doi:10.7554/eLife.84822)
Supplement: Figure 4—source data 3. [file elife-84822-fig4-data3.zip › Figure4_S2_SourceData/FigS4_A/con_stat_rsHRF_P3_PONS.csv]

subj	spmT_0001.nii
MRI_FCWML001	0.38995
MRI_FCWML002	0.20281
MRI_FCWML003	0.078587
MRI_FCWML004	0.42835
MRI_FCWML006	-0.48243
MRI_FCWML007	-0.35097
MRI_FCWML008	0.49744
MRI_FCWML009	-0.098138
MRI_FCWML010	-0.018326
MRI_FCWML011	-0.56974
MRI_FCWML012	-0.65602
MRI_FCWML013	-0.013777
MRI_FCWML014	-0.65864
MRI_FCWML015	-0.20053
MRI_FCWML016	-0.3143
MRI_FCWML017	0.5447
MRI_FCWML018	-0.098597
MRI_FCWML020	-0.1267
MRI_FCWML022	0.17937
MRI_FCWML023	0.13642
MRI_FCWML025	-0.70186
MRI_FCWML026	-0.42343
MRI_FCWML027	-0.31866
MRI_FCWML028	0.21738
MRI_FCWML029	0.020029
MRI_FCWML030	1.9291
MRI_FCWML031	-0.34219
MRI_FCWML032	0.26981
MRI_FCWML033	-0.27357
MRI_FCWML035	-0.14109
MRI_FCWML036	0.2387
MRI_FCWML037	0.024321
MRI_FCWML038	-0.41337
MRI_FCWML040	-0.4552
MRI_FCWML041	0.085342
MRI_FCWML042	-0.2646
MRI_FCWML043	-0.20353
MRI_FCWML046	0.1605
MRI_FCWML047	-0.15207
MRI_FCWML048	0.19547
MRI_FCWML049	-0.49232
MRI_FCWML051	0.1233
MRI_FCWML052	0.84661
MRI_FCWML053	-0.23087
MRI_FCWML054	0.036055
MRI_FCWML055	0.20814
MRI_FCWML056	0.037078
MRI_FCWML057	0.68799
MRI_FCWML061	0.020001
MRI_FCWML063	-0.16605
MRI_FCWML064	-0.56331
MRI_FCWML104	0.030841
MRI_FCWML107	1.0347
MRI_FCWML108	0.66531
MRI_FCWML109	-0.032532
MRI_FCWML119	-0.39773
MRI_FCWML121	0.31048
MRI_FCWML128	0.34029
MRI_FCWML129	0.27804
MRI_FCWML134	-0.31243
MRI_FCWML150	0.42828
MRI_FCWML158	0.14326
MRI_FCWML159	0.56009
MRI_FCWML160	0.57949
MRI_FCWML162	0.24946
MRI_FCWML205	0.18831
MRI_FCWML219	-1.0866
MRI_FCWML255	0.93777
MRI_FCWML320	0.67036
MRI_FCWML328	0.44244
