# Supplementary material for: Pupil size reflects activation of subcortical ascending arousal system nuclei during rest
Source: eLife. 2023 Jun 27;12:e84822. doi: 10.7554/eLife.84822 (PMC10299825; doi:10.7554/eLife.84822)
Supplement: Figure 4—source data 3. [file elife-84822-fig4-data3.zip › Figure4_S2_SourceData/FigS4_A/con_stat_rsHRF_P3_SN.csv]

subj	spmT_0001.nii
MRI_FCWML001	-0.032985
MRI_FCWML002	0.070886
MRI_FCWML003	-0.098291
MRI_FCWML004	0.18484
MRI_FCWML006	-0.036273
MRI_FCWML007	0.20871
MRI_FCWML008	0.13445
MRI_FCWML009	-0.36205
MRI_FCWML010	0.3205
MRI_FCWML011	0.38255
MRI_FCWML012	0.17559
MRI_FCWML013	0.15918
MRI_FCWML014	0.1766
MRI_FCWML015	0.23237
MRI_FCWML016	0.50292
MRI_FCWML017	0.18932
MRI_FCWML018	0.39728
MRI_FCWML020	0.26875
MRI_FCWML022	0.013465
MRI_FCWML023	-0.15575
MRI_FCWML025	-0.076674
MRI_FCWML026	0.3155
MRI_FCWML027	-0.2317
MRI_FCWML028	0.53312
MRI_FCWML029	0.039347
MRI_FCWML030	0.067453
MRI_FCWML031	0.37528
MRI_FCWML032	0.37409
MRI_FCWML033	0.17708
MRI_FCWML035	0.073608
MRI_FCWML036	-0.044661
MRI_FCWML037	-0.0048758
MRI_FCWML038	-0.09865
MRI_FCWML040	0.21436
MRI_FCWML041	-0.12204
MRI_FCWML042	-0.13786
MRI_FCWML043	0.21913
MRI_FCWML046	-0.076888
MRI_FCWML047	0.29967
MRI_FCWML048	0.046639
MRI_FCWML049	0.058547
MRI_FCWML051	0.20294
MRI_FCWML052	0.05784
MRI_FCWML053	-0.088649
MRI_FCWML054	0.0929
MRI_FCWML055	0.30569
MRI_FCWML056	0.17344
MRI_FCWML057	0.043374
MRI_FCWML061	0.063766
MRI_FCWML063	0.22871
MRI_FCWML064	0.055944
MRI_FCWML104	0.62033
MRI_FCWML107	-0.015622
MRI_FCWML108	-0.3436
MRI_FCWML109	0.17258
MRI_FCWML119	-0.15844
MRI_FCWML121	0.061048
MRI_FCWML128	0.19241
MRI_FCWML129	0.20177
MRI_FCWML134	-0.04314
MRI_FCWML150	-0.0082557
MRI_FCWML158	0.57368
MRI_FCWML159	0.21464
MRI_FCWML160	0.17599
MRI_FCWML162	0.37663
MRI_FCWML205	0.19596
MRI_FCWML219	0.36184
MRI_FCWML255	0.078326
MRI_FCWML320	0.25572
MRI_FCWML328	0.42592
