# Supplementary material for: Pupil size reflects activation of subcortical ascending arousal system nuclei during rest
Source: eLife. 2023 Jun 27;12:e84822. doi: 10.7554/eLife.84822 (PMC10299825; doi:10.7554/eLife.84822)
Supplement: Figure 4—source data 3. [file elife-84822-fig4-data3.zip › Figure4_S2_SourceData/FigS4_A/con_stat_rsHRF_P3_VTA.csv]

subj	spmT_0001.nii
MRI_FCWML001	-0.10423
MRI_FCWML002	0.36078
MRI_FCWML003	0.035883
MRI_FCWML004	0.10669
MRI_FCWML006	0.35198
MRI_FCWML007	0.25446
MRI_FCWML008	0.29027
MRI_FCWML009	-0.51725
MRI_FCWML010	0.3431
MRI_FCWML011	0.1403
MRI_FCWML012	0.18658
MRI_FCWML013	0.1076
MRI_FCWML014	0.46758
MRI_FCWML015	0.14204
MRI_FCWML016	0.47916
MRI_FCWML017	0.037896
MRI_FCWML018	0.4885
MRI_FCWML020	0.55686
MRI_FCWML022	0.44281
MRI_FCWML023	0.19757
MRI_FCWML025	-0.069895
MRI_FCWML026	0.39585
MRI_FCWML027	0.05242
MRI_FCWML028	0.32818
MRI_FCWML029	0.45893
MRI_FCWML030	-0.094422
MRI_FCWML031	0.37011
MRI_FCWML032	0.20818
MRI_FCWML033	0.31795
MRI_FCWML035	-0.059596
MRI_FCWML036	0.39385
MRI_FCWML037	0.39294
MRI_FCWML038	0.076273
MRI_FCWML040	0.22294
MRI_FCWML041	0.28099
MRI_FCWML042	-0.3046
MRI_FCWML043	0.091325
MRI_FCWML046	0.12047
MRI_FCWML047	0.68288
MRI_FCWML048	0.076162
MRI_FCWML049	-0.12811
MRI_FCWML051	0.075833
MRI_FCWML052	-0.14516
MRI_FCWML053	0.0055858
MRI_FCWML054	0.15025
MRI_FCWML055	0.11682
MRI_FCWML056	-0.04713
MRI_FCWML057	-0.1497
MRI_FCWML061	-0.17215
MRI_FCWML063	-0.11395
MRI_FCWML064	0.09691
MRI_FCWML104	0.5377
MRI_FCWML107	-0.1764
MRI_FCWML108	-0.077122
MRI_FCWML109	0.17718
MRI_FCWML119	0.20352
MRI_FCWML121	0.064897
MRI_FCWML128	0.21172
MRI_FCWML129	-0.19845
MRI_FCWML134	0.0068174
MRI_FCWML150	0.38886
MRI_FCWML158	0.12821
MRI_FCWML159	0.054516
MRI_FCWML160	0.17921
MRI_FCWML162	0.69534
MRI_FCWML205	0.10048
MRI_FCWML219	0.32914
MRI_FCWML255	-0.33058
MRI_FCWML320	0.4394
MRI_FCWML328	-0.10549
