# Supplementary material for: Pupil size reflects activation of subcortical ascending arousal system nuclei during rest
Source: eLife. 2023 Jun 27;12:e84822. doi: 10.7554/eLife.84822 (PMC10299825; doi:10.7554/eLife.84822)
Supplement: Figure 4—source data 3. [file elife-84822-fig4-data3.zip › Figure4_S2_SourceData/FigS4_A/con_stat_rsHRF_P4_ACC.csv]

subj	spmT_0001.nii
MRI_FCWML001	-0.0067623
MRI_FCWML002	0.28933
MRI_FCWML003	-0.22838
MRI_FCWML004	-0.038178
MRI_FCWML006	0.29876
MRI_FCWML007	0.26943
MRI_FCWML008	0.40461
MRI_FCWML009	-0.33044
MRI_FCWML010	0.12951
MRI_FCWML011	0.0070155
MRI_FCWML012	0.33131
MRI_FCWML013	0.37192
MRI_FCWML014	0.10857
MRI_FCWML015	0.064367
MRI_FCWML016	0.44159
MRI_FCWML017	0.070143
MRI_FCWML018	0.081895
MRI_FCWML020	0.090272
MRI_FCWML022	-0.15473
MRI_FCWML023	0.056995
MRI_FCWML025	0.16093
MRI_FCWML026	-0.055419
MRI_FCWML027	-0.010618
MRI_FCWML028	0.52835
MRI_FCWML029	0.13779
MRI_FCWML030	0.11715
MRI_FCWML031	0.21521
MRI_FCWML032	0.39505
MRI_FCWML033	0.60258
MRI_FCWML035	0.3219
MRI_FCWML036	0.31508
MRI_FCWML037	0.2934
MRI_FCWML038	0.060787
MRI_FCWML040	0.33875
MRI_FCWML041	0.06529
MRI_FCWML042	0.30676
MRI_FCWML043	0.016801
MRI_FCWML046	0.15972
MRI_FCWML047	1.0635
MRI_FCWML048	0.1972
MRI_FCWML049	-0.19137
MRI_FCWML051	0.2257
MRI_FCWML052	-0.6533
MRI_FCWML053	0.28611
MRI_FCWML054	0.10948
MRI_FCWML055	-0.052073
MRI_FCWML056	0.30222
MRI_FCWML057	0.07483
MRI_FCWML061	0.20607
MRI_FCWML063	0.2805
MRI_FCWML064	0.057486
MRI_FCWML104	0.4697
MRI_FCWML107	0.054577
MRI_FCWML108	0.03597
MRI_FCWML109	0.52659
MRI_FCWML119	-0.1184
MRI_FCWML121	-0.0013786
MRI_FCWML128	0.022891
MRI_FCWML129	-0.050038
MRI_FCWML134	0.072452
MRI_FCWML150	0.13754
MRI_FCWML158	0.14891
MRI_FCWML159	0.20454
MRI_FCWML160	-0.11469
MRI_FCWML162	0.57548
MRI_FCWML205	0.22703
MRI_FCWML219	0.20805
MRI_FCWML255	-0.11682
MRI_FCWML320	0.35965
MRI_FCWML328	0.10963
