# Supplementary material for: Pupil size reflects activation of subcortical ascending arousal system nuclei during rest
Source: eLife. 2023 Jun 27;12:e84822. doi: 10.7554/eLife.84822 (PMC10299825; doi:10.7554/eLife.84822)
Supplement: Figure 4—source data 3. [file elife-84822-fig4-data3.zip › Figure4_S2_SourceData/FigS4_A/con_stat_rsHRF_P4_BF.csv]

subj	spmT_0001.nii
MRI_FCWML001	0.026978
MRI_FCWML002	0.12353
MRI_FCWML003	-0.0065119
MRI_FCWML004	0.019029
MRI_FCWML006	0.095476
MRI_FCWML007	0.26786
MRI_FCWML008	-0.027
MRI_FCWML009	-0.61026
MRI_FCWML010	0.12825
MRI_FCWML011	-0.15547
MRI_FCWML012	-0.21235
MRI_FCWML013	0.31803
MRI_FCWML014	-0.20163
MRI_FCWML015	0.15591
MRI_FCWML016	0.17315
MRI_FCWML017	-0.35656
MRI_FCWML018	0.072629
MRI_FCWML020	0.069403
MRI_FCWML022	-0.033187
MRI_FCWML023	-0.32235
MRI_FCWML025	-0.092928
MRI_FCWML026	0.2081
MRI_FCWML027	-0.19631
MRI_FCWML028	-0.035993
MRI_FCWML029	0.0378
MRI_FCWML030	0.14883
MRI_FCWML031	0.31237
MRI_FCWML032	0.24285
MRI_FCWML033	0.18501
MRI_FCWML035	0.42063
MRI_FCWML036	0.31554
MRI_FCWML037	0.18851
MRI_FCWML038	0.19362
MRI_FCWML040	0.026377
MRI_FCWML041	-0.1914
MRI_FCWML042	-0.064679
MRI_FCWML043	-0.069033
MRI_FCWML046	0.04416
MRI_FCWML047	0.27912
MRI_FCWML048	0.12935
MRI_FCWML049	0.32672
MRI_FCWML051	0.22338
MRI_FCWML052	-0.22001
MRI_FCWML053	0.33569
MRI_FCWML054	-0.098407
MRI_FCWML055	-0.017104
MRI_FCWML056	0.0060586
MRI_FCWML057	0.47847
MRI_FCWML061	0.26666
MRI_FCWML063	0.37742
MRI_FCWML064	0.10718
MRI_FCWML104	0.61417
MRI_FCWML107	0.43299
MRI_FCWML108	0.010472
MRI_FCWML109	0.53477
MRI_FCWML119	-0.11424
MRI_FCWML121	0.16411
MRI_FCWML128	0.038975
MRI_FCWML129	0.18776
MRI_FCWML134	0.0015232
MRI_FCWML150	0.049462
MRI_FCWML158	0.34068
MRI_FCWML159	0.20298
MRI_FCWML160	0.34746
MRI_FCWML162	0.29729
MRI_FCWML205	0.21569
MRI_FCWML219	0.10792
MRI_FCWML255	-0.12345
MRI_FCWML320	-0.079622
MRI_FCWML328	0.25739
