# Supplementary material for: Pupil size reflects activation of subcortical ascending arousal system nuclei during rest
Source: eLife. 2023 Jun 27;12:e84822. doi: 10.7554/eLife.84822 (PMC10299825; doi:10.7554/eLife.84822)
Supplement: Figure 4—source data 3. [file elife-84822-fig4-data3.zip › Figure4_S2_SourceData/FigS4_A/con_stat_rsHRF_P4_DR.csv]

subj	spmT_0001.nii
MRI_FCWML001	-0.1477
MRI_FCWML002	-0.12818
MRI_FCWML003	0.1297
MRI_FCWML004	-0.16202
MRI_FCWML006	0.58629
MRI_FCWML007	1.5553
MRI_FCWML008	-0.15881
MRI_FCWML009	0.11759
MRI_FCWML010	0.71064
MRI_FCWML011	-0.52447
MRI_FCWML012	0.34095
MRI_FCWML013	-0.34196
MRI_FCWML014	-0.19419
MRI_FCWML015	-0.51941
MRI_FCWML016	0.13784
MRI_FCWML017	0.89628
MRI_FCWML018	-0.49586
MRI_FCWML020	0.22473
MRI_FCWML022	0.037985
MRI_FCWML023	1.0547
MRI_FCWML025	0.049132
MRI_FCWML026	-0.84232
MRI_FCWML027	0.68638
MRI_FCWML028	0.4809
MRI_FCWML029	-0.58951
MRI_FCWML030	-0.1272
MRI_FCWML031	-0.19245
MRI_FCWML032	0.37795
MRI_FCWML033	0.36927
MRI_FCWML035	-0.33073
MRI_FCWML036	-0.047092
MRI_FCWML037	0.93161
MRI_FCWML038	0.28009
MRI_FCWML040	-0.020827
MRI_FCWML041	0.087709
MRI_FCWML042	-0.096833
MRI_FCWML043	0.37872
MRI_FCWML046	-0.12693
MRI_FCWML047	1.2361
MRI_FCWML048	0.31426
MRI_FCWML049	0.18102
MRI_FCWML051	0.047955
MRI_FCWML052	0.31007
MRI_FCWML053	1.0377
MRI_FCWML054	0.17446
MRI_FCWML055	0.24331
MRI_FCWML056	0.30886
MRI_FCWML057	-0.16483
MRI_FCWML061	-0.61584
MRI_FCWML063	-0.15227
MRI_FCWML064	0.30496
MRI_FCWML104	0.87684
MRI_FCWML107	0.54648
MRI_FCWML108	0.96346
MRI_FCWML109	0.49428
MRI_FCWML119	-0.64792
MRI_FCWML121	0.19902
MRI_FCWML128	0.3602
MRI_FCWML129	0.13401
MRI_FCWML134	-0.47449
MRI_FCWML150	-0.53332
MRI_FCWML158	0.092274
MRI_FCWML159	-0.14273
MRI_FCWML160	0.24764
MRI_FCWML162	0.044229
MRI_FCWML205	-0.077853
MRI_FCWML219	-0.36979
MRI_FCWML255	-0.13292
MRI_FCWML320	0.11416
MRI_FCWML328	-0.72577
