# Supplementary material for: Pupil size reflects activation of subcortical ascending arousal system nuclei during rest
Source: eLife. 2023 Jun 27;12:e84822. doi: 10.7554/eLife.84822 (PMC10299825; doi:10.7554/eLife.84822)
Supplement: Figure 4—source data 3. [file elife-84822-fig4-data3.zip › Figure4_S2_SourceData/FigS4_A/con_stat_rsHRF_P4_LC.csv]

subj	spmT_0001.nii
MRI_FCWML001	0.0013532
MRI_FCWML002	0.20796
MRI_FCWML003	0.29415
MRI_FCWML004	-0.23835
MRI_FCWML006	-0.34328
MRI_FCWML007	-0.23519
MRI_FCWML008	-0.68862
MRI_FCWML009	-0.034232
MRI_FCWML010	1.2699
MRI_FCWML011	0.63097
MRI_FCWML012	1.447
MRI_FCWML013	0.23366
MRI_FCWML014	0.086916
MRI_FCWML015	-0.18065
MRI_FCWML016	0.020143
MRI_FCWML017	-0.10761
MRI_FCWML018	0.74054
MRI_FCWML020	1.0143
MRI_FCWML022	-0.48234
MRI_FCWML023	0.070474
MRI_FCWML025	0.22423
MRI_FCWML026	-0.96462
MRI_FCWML027	0.7658
MRI_FCWML028	-0.12678
MRI_FCWML029	0.14584
MRI_FCWML030	-0.44352
MRI_FCWML031	-0.36182
MRI_FCWML032	-0.3131
MRI_FCWML033	0.67349
MRI_FCWML035	0.76711
MRI_FCWML036	0.39512
MRI_FCWML037	-2.2948
MRI_FCWML038	-0.56264
MRI_FCWML040	-0.032905
MRI_FCWML041	-0.53137
MRI_FCWML042	-1.021
MRI_FCWML043	-0.31226
MRI_FCWML046	1.0605
MRI_FCWML047	0.46171
MRI_FCWML048	-0.097005
MRI_FCWML049	0.25567
MRI_FCWML051	-0.072369
MRI_FCWML052	-0.38567
MRI_FCWML053	0.42366
MRI_FCWML054	0.29707
MRI_FCWML055	-0.89405
MRI_FCWML056	1.1319
MRI_FCWML057	-0.070427
MRI_FCWML061	-0.69493
MRI_FCWML063	-0.31536
MRI_FCWML064	-0.12874
MRI_FCWML104	1.0058
MRI_FCWML107	0.54514
MRI_FCWML108	0.11426
MRI_FCWML109	0.44921
MRI_FCWML119	0.9941
MRI_FCWML121	-0.20542
MRI_FCWML128	-0.16489
MRI_FCWML129	0.75204
MRI_FCWML134	-0.10637
MRI_FCWML150	0.10087
MRI_FCWML158	-0.4398
MRI_FCWML159	-1.7125
MRI_FCWML160	0.44284
MRI_FCWML162	1.3064
MRI_FCWML205	-0.48947
MRI_FCWML219	0.44542
MRI_FCWML255	0.080694
MRI_FCWML320	-0.085164
MRI_FCWML328	-1.2825
