# Supplementary material for: Pupil size reflects activation of subcortical ascending arousal system nuclei during rest
Source: eLife. 2023 Jun 27;12:e84822. doi: 10.7554/eLife.84822 (PMC10299825; doi:10.7554/eLife.84822)
Supplement: Figure 4—source data 3. [file elife-84822-fig4-data3.zip › Figure4_S2_SourceData/FigS4_A/con_stat_rsHRF_P4_MR.csv]

subj	spmT_0001.nii
MRI_FCWML001	0.26158
MRI_FCWML002	0.6344
MRI_FCWML003	-0.047794
MRI_FCWML004	-0.22235
MRI_FCWML006	0.15423
MRI_FCWML007	-0.24345
MRI_FCWML008	0.36886
MRI_FCWML009	-0.22649
MRI_FCWML010	0.97164
MRI_FCWML011	-0.45065
MRI_FCWML012	-0.17428
MRI_FCWML013	0.25546
MRI_FCWML014	-0.32701
MRI_FCWML015	1.0683
MRI_FCWML016	0.47982
MRI_FCWML017	0.13715
MRI_FCWML018	-0.25637
MRI_FCWML020	0.11617
MRI_FCWML022	0.0072639
MRI_FCWML023	-0.56111
MRI_FCWML025	-0.28462
MRI_FCWML026	-1.0652
MRI_FCWML027	-0.59505
MRI_FCWML028	-0.010296
MRI_FCWML029	0.040896
MRI_FCWML030	-0.92319
MRI_FCWML031	0.018458
MRI_FCWML032	-0.17758
MRI_FCWML033	0.29745
MRI_FCWML035	0.47289
MRI_FCWML036	0.73822
MRI_FCWML037	0.19622
MRI_FCWML038	0.29395
MRI_FCWML040	0.21328
MRI_FCWML041	0.038563
MRI_FCWML042	-0.17962
MRI_FCWML043	-0.11914
MRI_FCWML046	0.089074
MRI_FCWML047	0.081992
MRI_FCWML048	0.075774
MRI_FCWML049	-0.14116
MRI_FCWML051	-0.64056
MRI_FCWML052	-0.5249
MRI_FCWML053	-0.32425
MRI_FCWML054	0.61281
MRI_FCWML055	-0.33833
MRI_FCWML056	0.68026
MRI_FCWML057	0.48866
MRI_FCWML061	0.082043
MRI_FCWML063	-0.26901
MRI_FCWML064	-0.20611
MRI_FCWML104	0.13203
MRI_FCWML107	1.1125
MRI_FCWML108	-0.20842
MRI_FCWML109	0.39477
MRI_FCWML119	0.23226
MRI_FCWML121	-0.35663
MRI_FCWML128	0.32339
MRI_FCWML129	-0.3387
MRI_FCWML134	-0.036809
MRI_FCWML150	-0.37613
MRI_FCWML158	0.1816
MRI_FCWML159	-0.41515
MRI_FCWML160	-0.039042
MRI_FCWML162	0.66764
MRI_FCWML205	-0.13746
MRI_FCWML219	0.79216
MRI_FCWML255	0.11983
MRI_FCWML320	0.36755
MRI_FCWML328	-0.88756
