# Supplementary material for: Pupil size reflects activation of subcortical ascending arousal system nuclei during rest
Source: eLife. 2023 Jun 27;12:e84822. doi: 10.7554/eLife.84822 (PMC10299825; doi:10.7554/eLife.84822)
Supplement: Figure 4—source data 3. [file elife-84822-fig4-data3.zip › Figure4_S2_SourceData/FigS4_A/con_stat_rsHRF_P4_OCC.csv]

subj	spmT_0001.nii
MRI_FCWML001	-0.26013
MRI_FCWML002	0.87177
MRI_FCWML003	0.55524
MRI_FCWML004	1.2442
MRI_FCWML006	1.1161
MRI_FCWML007	0.12229
MRI_FCWML008	0.98533
MRI_FCWML009	0.19422
MRI_FCWML010	1.1964
MRI_FCWML011	0.24818
MRI_FCWML012	0.24941
MRI_FCWML013	1.0465
MRI_FCWML014	0.43789
MRI_FCWML015	0.57699
MRI_FCWML016	1.2274
MRI_FCWML017	1.0308
MRI_FCWML018	0.84155
MRI_FCWML020	0.12829
MRI_FCWML022	0.62148
MRI_FCWML023	0.62606
MRI_FCWML025	0.41482
MRI_FCWML026	-0.14506
MRI_FCWML027	0.62357
MRI_FCWML028	0.18436
MRI_FCWML029	0.001739
MRI_FCWML030	-0.27118
MRI_FCWML031	0.13706
MRI_FCWML032	0.57924
MRI_FCWML033	1.254
MRI_FCWML035	0.3155
MRI_FCWML036	0.45226
MRI_FCWML037	-0.033942
MRI_FCWML038	0.6682
MRI_FCWML040	-0.30168
MRI_FCWML041	0.64676
MRI_FCWML042	0.070426
MRI_FCWML043	0.97214
MRI_FCWML046	0.48254
MRI_FCWML047	1.1346
MRI_FCWML048	-0.11251
MRI_FCWML049	0.51301
MRI_FCWML051	0.61135
MRI_FCWML052	-0.17207
MRI_FCWML053	-0.15497
MRI_FCWML054	0.34392
MRI_FCWML055	-0.02692
MRI_FCWML056	0.39943
MRI_FCWML057	-0.32418
MRI_FCWML061	0.42921
MRI_FCWML063	0.086686
MRI_FCWML064	0.5481
MRI_FCWML104	-4.737e-05
MRI_FCWML107	0.40216
MRI_FCWML108	0.3569
MRI_FCWML109	0.60112
MRI_FCWML119	0.52498
MRI_FCWML121	-0.074875
MRI_FCWML128	0.91662
MRI_FCWML129	0.25961
MRI_FCWML134	0.90834
MRI_FCWML150	0.64484
MRI_FCWML158	0.2682
MRI_FCWML159	0.4807
MRI_FCWML160	0.089505
MRI_FCWML162	0.28408
MRI_FCWML205	0.61494
MRI_FCWML219	0.56887
MRI_FCWML255	-0.36131
MRI_FCWML320	1.2206
MRI_FCWML328	0.39508
