# Supplementary material for: Pupil size reflects activation of subcortical ascending arousal system nuclei during rest
Source: eLife. 2023 Jun 27;12:e84822. doi: 10.7554/eLife.84822 (PMC10299825; doi:10.7554/eLife.84822)
Supplement: Figure 4—source data 3. [file elife-84822-fig4-data3.zip › Figure4_S2_SourceData/FigS4_A/con_stat_rsHRF_P4_PONS.csv]

subj	spmT_0001.nii
MRI_FCWML001	0.65131
MRI_FCWML002	0.40312
MRI_FCWML003	0.052743
MRI_FCWML004	0.39816
MRI_FCWML006	-0.49495
MRI_FCWML007	-0.20593
MRI_FCWML008	0.15447
MRI_FCWML009	-0.31558
MRI_FCWML010	-0.052364
MRI_FCWML011	-0.43198
MRI_FCWML012	-0.79144
MRI_FCWML013	-0.36451
MRI_FCWML014	-0.30807
MRI_FCWML015	-0.23181
MRI_FCWML016	-0.52467
MRI_FCWML017	0.79922
MRI_FCWML018	0.060383
MRI_FCWML020	0.1168
MRI_FCWML022	0.031654
MRI_FCWML023	-0.18149
MRI_FCWML025	-0.75633
MRI_FCWML026	-0.47175
MRI_FCWML027	-0.060175
MRI_FCWML028	0.048257
MRI_FCWML029	0.1647
MRI_FCWML030	1.5929
MRI_FCWML031	-0.39911
MRI_FCWML032	0.13016
MRI_FCWML033	-0.45135
MRI_FCWML035	0.16462
MRI_FCWML036	0.53664
MRI_FCWML037	0.063898
MRI_FCWML038	-0.42844
MRI_FCWML040	-0.57546
MRI_FCWML041	-0.090511
MRI_FCWML042	-0.18399
MRI_FCWML043	-0.097965
MRI_FCWML046	0.17748
MRI_FCWML047	-0.016437
MRI_FCWML048	0.13531
MRI_FCWML049	-0.62173
MRI_FCWML051	0.083692
MRI_FCWML052	0.68861
MRI_FCWML053	-0.48052
MRI_FCWML054	0.00282
MRI_FCWML055	-0.05743
MRI_FCWML056	0.20131
MRI_FCWML057	1.0046
MRI_FCWML061	0.2781
MRI_FCWML063	0.076885
MRI_FCWML064	-0.4169
MRI_FCWML104	-0.28307
MRI_FCWML107	0.78586
MRI_FCWML108	0.65305
MRI_FCWML109	-0.077264
MRI_FCWML119	-0.37305
MRI_FCWML121	0.29541
MRI_FCWML128	0.18478
MRI_FCWML129	0.33072
MRI_FCWML134	-0.095574
MRI_FCWML150	0.533
MRI_FCWML158	0.11059
MRI_FCWML159	0.89242
MRI_FCWML160	0.67969
MRI_FCWML162	0.88437
MRI_FCWML205	0.1095
MRI_FCWML219	-0.96147
MRI_FCWML255	1.1979
MRI_FCWML320	0.48867
MRI_FCWML328	0.16646
