# Supplementary material for: Pupil size reflects activation of subcortical ascending arousal system nuclei during rest
Source: eLife. 2023 Jun 27;12:e84822. doi: 10.7554/eLife.84822 (PMC10299825; doi:10.7554/eLife.84822)
Supplement: Figure 4—source data 3. [file elife-84822-fig4-data3.zip › Figure4_S2_SourceData/FigS4_A/con_stat_rsHRF_P4_SN.csv]

subj	spmT_0001.nii
MRI_FCWML001	-0.063736
MRI_FCWML002	0.14485
MRI_FCWML003	-0.088984
MRI_FCWML004	0.18513
MRI_FCWML006	-0.0058558
MRI_FCWML007	0.20976
MRI_FCWML008	0.13902
MRI_FCWML009	-0.35318
MRI_FCWML010	0.29701
MRI_FCWML011	0.26762
MRI_FCWML012	-0.029932
MRI_FCWML013	0.18731
MRI_FCWML014	0.022614
MRI_FCWML015	0.17559
MRI_FCWML016	0.47063
MRI_FCWML017	0.20442
MRI_FCWML018	0.29919
MRI_FCWML020	0.37286
MRI_FCWML022	0.044847
MRI_FCWML023	-0.20412
MRI_FCWML025	-0.078282
MRI_FCWML026	0.26893
MRI_FCWML027	-0.24906
MRI_FCWML028	0.45608
MRI_FCWML029	0.11181
MRI_FCWML030	0.085972
MRI_FCWML031	0.29628
MRI_FCWML032	0.39982
MRI_FCWML033	0.2721
MRI_FCWML035	0.08907
MRI_FCWML036	0.058497
MRI_FCWML037	-0.035634
MRI_FCWML038	-0.16341
MRI_FCWML040	0.1789
MRI_FCWML041	-0.059722
MRI_FCWML042	-0.046418
MRI_FCWML043	0.24797
MRI_FCWML046	-0.065714
MRI_FCWML047	0.30533
MRI_FCWML048	0.030368
MRI_FCWML049	-0.052868
MRI_FCWML051	0.18955
MRI_FCWML052	0.020801
MRI_FCWML053	-0.12459
MRI_FCWML054	0.010583
MRI_FCWML055	0.29714
MRI_FCWML056	0.14216
MRI_FCWML057	-0.052232
MRI_FCWML061	-0.026776
MRI_FCWML063	0.18248
MRI_FCWML064	0.070253
MRI_FCWML104	0.63009
MRI_FCWML107	-0.13987
MRI_FCWML108	-0.22226
MRI_FCWML109	0.22934
MRI_FCWML119	-0.20742
MRI_FCWML121	-0.047817
MRI_FCWML128	0.14071
MRI_FCWML129	0.20439
MRI_FCWML134	-0.062751
MRI_FCWML150	-0.033592
MRI_FCWML158	0.50606
MRI_FCWML159	0.30298
MRI_FCWML160	0.19312
MRI_FCWML162	0.31793
MRI_FCWML205	0.15211
MRI_FCWML219	0.42435
MRI_FCWML255	0.017102
MRI_FCWML320	0.2042
MRI_FCWML328	0.3095
