# Supplementary material for: Pupil size reflects activation of subcortical ascending arousal system nuclei during rest
Source: eLife. 2023 Jun 27;12:e84822. doi: 10.7554/eLife.84822 (PMC10299825; doi:10.7554/eLife.84822)
Supplement: Figure 4—source data 3. [file elife-84822-fig4-data3.zip › Figure4_S2_SourceData/FigS4_A/con_stat_rsHRF_P4_VTA.csv]

subj	spmT_0001.nii
MRI_FCWML001	-0.041355
MRI_FCWML002	0.27403
MRI_FCWML003	-0.051439
MRI_FCWML004	0.043241
MRI_FCWML006	0.2413
MRI_FCWML007	0.24781
MRI_FCWML008	0.29333
MRI_FCWML009	-0.71846
MRI_FCWML010	0.40992
MRI_FCWML011	-0.12866
MRI_FCWML012	0.070664
MRI_FCWML013	0.10427
MRI_FCWML014	0.52928
MRI_FCWML015	0.1021
MRI_FCWML016	0.40047
MRI_FCWML017	0.062221
MRI_FCWML018	0.47607
MRI_FCWML020	0.43848
MRI_FCWML022	0.32335
MRI_FCWML023	-0.063827
MRI_FCWML025	-0.0081361
MRI_FCWML026	0.40031
MRI_FCWML027	-0.056634
MRI_FCWML028	0.33402
MRI_FCWML029	0.34494
MRI_FCWML030	-0.082136
MRI_FCWML031	0.47349
MRI_FCWML032	0.14854
MRI_FCWML033	0.38274
MRI_FCWML035	-0.011207
MRI_FCWML036	0.45325
MRI_FCWML037	0.41991
MRI_FCWML038	0.016675
MRI_FCWML040	0.24681
MRI_FCWML041	0.3263
MRI_FCWML042	-0.15333
MRI_FCWML043	0.051467
MRI_FCWML046	0.16499
MRI_FCWML047	0.49544
MRI_FCWML048	0.10397
MRI_FCWML049	-0.17613
MRI_FCWML051	0.11435
MRI_FCWML052	-0.25478
MRI_FCWML053	0.076904
MRI_FCWML054	0.035628
MRI_FCWML055	0.098323
MRI_FCWML056	0.021013
MRI_FCWML057	-0.25464
MRI_FCWML061	-0.297
MRI_FCWML063	-0.08001
MRI_FCWML064	0.18174
MRI_FCWML104	0.61801
MRI_FCWML107	-0.15585
MRI_FCWML108	-0.067448
MRI_FCWML109	0.23912
MRI_FCWML119	0.0024983
MRI_FCWML121	-0.0063146
MRI_FCWML128	0.2538
MRI_FCWML129	-0.28133
MRI_FCWML134	0.029261
MRI_FCWML150	0.34879
MRI_FCWML158	0.036956
MRI_FCWML159	0.11314
MRI_FCWML160	0.23676
MRI_FCWML162	0.63403
MRI_FCWML205	0.095419
MRI_FCWML219	0.35219
MRI_FCWML255	-0.29707
MRI_FCWML320	0.3186
MRI_FCWML328	-0.26854
