# Supplementary material for: Pupil size reflects activation of subcortical ascending arousal system nuclei during rest
Source: eLife. 2023 Jun 27;12:e84822. doi: 10.7554/eLife.84822 (PMC10299825; doi:10.7554/eLife.84822)
Supplement: Figure 4—source data 3. [file elife-84822-fig4-data3.zip › Figure4_S2_SourceData/FigS4_A/con_stat_rsHRF_P5_ACC.csv]

subj	spmT_0001.nii
MRI_FCWML001	-0.027671
MRI_FCWML002	0.16197
MRI_FCWML003	-0.35191
MRI_FCWML004	-0.09503
MRI_FCWML006	0.24101
MRI_FCWML007	0.15938
MRI_FCWML008	0.33599
MRI_FCWML009	-0.41151
MRI_FCWML010	0.22084
MRI_FCWML011	-0.050121
MRI_FCWML012	0.22416
MRI_FCWML013	0.34112
MRI_FCWML014	-0.029583
MRI_FCWML015	0.079727
MRI_FCWML016	0.40619
MRI_FCWML017	0.06959
MRI_FCWML018	0.067758
MRI_FCWML020	0.10636
MRI_FCWML022	-0.16837
MRI_FCWML023	0.090416
MRI_FCWML025	0.13952
MRI_FCWML026	0.012785
MRI_FCWML027	-0.016009
MRI_FCWML028	0.48062
MRI_FCWML029	0.063777
MRI_FCWML030	0.12771
MRI_FCWML031	0.11333
MRI_FCWML032	0.18716
MRI_FCWML033	0.56228
MRI_FCWML035	0.28838
MRI_FCWML036	0.32229
MRI_FCWML037	0.29842
MRI_FCWML038	0.043143
MRI_FCWML040	0.24678
MRI_FCWML041	0.14523
MRI_FCWML042	0.25693
MRI_FCWML043	-0.01927
MRI_FCWML046	0.17333
MRI_FCWML047	0.92651
MRI_FCWML048	0.12197
MRI_FCWML049	-0.19773
MRI_FCWML051	0.24063
MRI_FCWML052	-0.88687
MRI_FCWML053	0.28225
MRI_FCWML054	0.050373
MRI_FCWML055	0.0078996
MRI_FCWML056	0.16331
MRI_FCWML057	0.0023871
MRI_FCWML061	0.20912
MRI_FCWML063	0.35901
MRI_FCWML064	0.25109
MRI_FCWML104	0.33313
MRI_FCWML107	0.023369
MRI_FCWML108	0.059291
MRI_FCWML109	0.60535
MRI_FCWML119	-0.18749
MRI_FCWML121	-0.030835
MRI_FCWML128	0.024772
MRI_FCWML129	-0.12799
MRI_FCWML134	-0.023662
MRI_FCWML150	0.14083
MRI_FCWML158	-0.045897
MRI_FCWML159	0.26181
MRI_FCWML160	-0.0071619
MRI_FCWML162	0.55186
MRI_FCWML205	0.18806
MRI_FCWML219	0.14175
MRI_FCWML255	-0.13553
MRI_FCWML320	0.18677
MRI_FCWML328	0.10762
