# Supplementary material for: Pupil size reflects activation of subcortical ascending arousal system nuclei during rest
Source: eLife. 2023 Jun 27;12:e84822. doi: 10.7554/eLife.84822 (PMC10299825; doi:10.7554/eLife.84822)
Supplement: Figure 4—source data 3. [file elife-84822-fig4-data3.zip › Figure4_S2_SourceData/FigS4_A/con_stat_rsHRF_P5_BF.csv]

subj	spmT_0001.nii
MRI_FCWML001	-0.060673
MRI_FCWML002	0.060383
MRI_FCWML003	-0.11762
MRI_FCWML004	-0.021855
MRI_FCWML006	0.17294
MRI_FCWML007	0.29726
MRI_FCWML008	0.010337
MRI_FCWML009	-0.62184
MRI_FCWML010	0.24427
MRI_FCWML011	-0.18767
MRI_FCWML012	-0.23517
MRI_FCWML013	0.18339
MRI_FCWML014	-0.3518
MRI_FCWML015	0.072265
MRI_FCWML016	0.049181
MRI_FCWML017	-0.37805
MRI_FCWML018	0.14974
MRI_FCWML020	0.17748
MRI_FCWML022	-0.056426
MRI_FCWML023	-0.28244
MRI_FCWML025	0.053966
MRI_FCWML026	0.2237
MRI_FCWML027	0.039012
MRI_FCWML028	-0.049876
MRI_FCWML029	0.049826
MRI_FCWML030	0.18011
MRI_FCWML031	0.31507
MRI_FCWML032	0.13376
MRI_FCWML033	0.26061
MRI_FCWML035	0.29659
MRI_FCWML036	0.30622
MRI_FCWML037	0.28663
MRI_FCWML038	0.043924
MRI_FCWML040	0.02593
MRI_FCWML041	-0.076813
MRI_FCWML042	0.12713
MRI_FCWML043	-0.014349
MRI_FCWML046	0.089712
MRI_FCWML047	0.23788
MRI_FCWML048	0.13648
MRI_FCWML049	0.20983
MRI_FCWML051	0.21272
MRI_FCWML052	-0.22602
MRI_FCWML053	0.29941
MRI_FCWML054	0.042093
MRI_FCWML055	0.048183
MRI_FCWML056	0.032606
MRI_FCWML057	0.39163
MRI_FCWML061	0.14988
MRI_FCWML063	0.40096
MRI_FCWML064	0.26502
MRI_FCWML104	0.55796
MRI_FCWML107	0.38562
MRI_FCWML108	0.13233
MRI_FCWML109	0.49051
MRI_FCWML119	-0.19882
MRI_FCWML121	0.025284
MRI_FCWML128	0.051006
MRI_FCWML129	0.1106
MRI_FCWML134	0.047618
MRI_FCWML150	-0.026985
MRI_FCWML158	0.36319
MRI_FCWML159	0.25472
MRI_FCWML160	0.23074
MRI_FCWML162	0.24807
MRI_FCWML205	0.25112
MRI_FCWML219	0.096647
MRI_FCWML255	-0.10116
MRI_FCWML320	0.0019439
MRI_FCWML328	0.25431
