# Supplementary material for: Pupil size reflects activation of subcortical ascending arousal system nuclei during rest
Source: eLife. 2023 Jun 27;12:e84822. doi: 10.7554/eLife.84822 (PMC10299825; doi:10.7554/eLife.84822)
Supplement: Figure 4—source data 3. [file elife-84822-fig4-data3.zip › Figure4_S2_SourceData/FigS4_A/con_stat_rsHRF_P5_DR.csv]

subj	spmT_0001.nii
MRI_FCWML001	-0.10269
MRI_FCWML002	-0.15573
MRI_FCWML003	0.044937
MRI_FCWML004	-0.4998
MRI_FCWML006	0.40956
MRI_FCWML007	1.1943
MRI_FCWML008	-0.39003
MRI_FCWML009	0.17481
MRI_FCWML010	0.60376
MRI_FCWML011	-0.37296
MRI_FCWML012	-0.40026
MRI_FCWML013	-0.35485
MRI_FCWML014	-0.21329
MRI_FCWML015	-0.77129
MRI_FCWML016	-0.20349
MRI_FCWML017	0.83023
MRI_FCWML018	-0.41869
MRI_FCWML020	0.41545
MRI_FCWML022	0.0090689
MRI_FCWML023	0.95714
MRI_FCWML025	-0.020718
MRI_FCWML026	-0.88484
MRI_FCWML027	0.36004
MRI_FCWML028	0.41434
MRI_FCWML029	-0.21362
MRI_FCWML030	0.0072692
MRI_FCWML031	-0.29565
MRI_FCWML032	0.13361
MRI_FCWML033	0.50076
MRI_FCWML035	-0.64254
MRI_FCWML036	0.072728
MRI_FCWML037	0.75012
MRI_FCWML038	0.11647
MRI_FCWML040	-0.002418
MRI_FCWML041	0.023814
MRI_FCWML042	0.081532
MRI_FCWML043	0.52143
MRI_FCWML046	-0.23725
MRI_FCWML047	1.1712
MRI_FCWML048	0.34769
MRI_FCWML049	0.14887
MRI_FCWML051	-0.070809
MRI_FCWML052	0.36616
MRI_FCWML053	1.0093
MRI_FCWML054	0.062841
MRI_FCWML055	0.49356
MRI_FCWML056	0.050724
MRI_FCWML057	0.10038
MRI_FCWML061	-0.63276
MRI_FCWML063	-0.21631
MRI_FCWML064	0.19707
MRI_FCWML104	0.99663
MRI_FCWML107	0.3034
MRI_FCWML108	0.68561
MRI_FCWML109	0.41439
MRI_FCWML119	-0.58921
MRI_FCWML121	-0.1026
MRI_FCWML128	-0.22004
MRI_FCWML129	0.10307
MRI_FCWML134	-0.37959
MRI_FCWML150	-0.61447
MRI_FCWML158	-0.2421
MRI_FCWML159	-0.30018
MRI_FCWML160	0.20033
MRI_FCWML162	-0.31326
MRI_FCWML205	-0.05243
MRI_FCWML219	-0.27244
MRI_FCWML255	-0.15068
MRI_FCWML320	0.34579
MRI_FCWML328	-0.69114
