# Supplementary material for: Pupil size reflects activation of subcortical ascending arousal system nuclei during rest
Source: eLife. 2023 Jun 27;12:e84822. doi: 10.7554/eLife.84822 (PMC10299825; doi:10.7554/eLife.84822)
Supplement: Figure 4—source data 3. [file elife-84822-fig4-data3.zip › Figure4_S2_SourceData/FigS4_A/con_stat_rsHRF_P5_LC.csv]

subj	spmT_0001.nii
MRI_FCWML001	-0.054254
MRI_FCWML002	0.060075
MRI_FCWML003	0.45629
MRI_FCWML004	-0.97384
MRI_FCWML006	-0.15342
MRI_FCWML007	-0.38266
MRI_FCWML008	-0.61412
MRI_FCWML009	0.0040536
MRI_FCWML010	1.3978
MRI_FCWML011	0.76322
MRI_FCWML012	0.69772
MRI_FCWML013	-0.094686
MRI_FCWML014	0.069038
MRI_FCWML015	-0.28016
MRI_FCWML016	-0.049271
MRI_FCWML017	-0.39636
MRI_FCWML018	0.89757
MRI_FCWML020	0.79469
MRI_FCWML022	-0.003777
MRI_FCWML023	-0.055992
MRI_FCWML025	0.15125
MRI_FCWML026	-1.2025
MRI_FCWML027	0.57098
MRI_FCWML028	0.16814
MRI_FCWML029	0.013368
MRI_FCWML030	-0.66767
MRI_FCWML031	-1.1263
MRI_FCWML032	0.07197
MRI_FCWML033	0.72947
MRI_FCWML035	1.3485
MRI_FCWML036	0.42849
MRI_FCWML037	-2.7868
MRI_FCWML038	-0.83772
MRI_FCWML040	-0.16307
MRI_FCWML041	-0.61307
MRI_FCWML042	-0.73677
MRI_FCWML043	-0.32625
MRI_FCWML046	0.98476
MRI_FCWML047	0.18243
MRI_FCWML048	-0.040681
MRI_FCWML049	0.29605
MRI_FCWML051	0.086786
MRI_FCWML052	-0.38937
MRI_FCWML053	0.19235
MRI_FCWML054	0.43757
MRI_FCWML055	-1.01
MRI_FCWML056	0.76386
MRI_FCWML057	-0.0088318
MRI_FCWML061	-0.59691
MRI_FCWML063	-0.35465
MRI_FCWML064	-0.36632
MRI_FCWML104	0.4608
MRI_FCWML107	0.69637
MRI_FCWML108	-0.25972
MRI_FCWML109	0.29608
MRI_FCWML119	0.91953
MRI_FCWML121	-0.11839
MRI_FCWML128	-0.30771
MRI_FCWML129	0.72388
MRI_FCWML134	-0.22241
MRI_FCWML150	-0.36324
MRI_FCWML158	-0.25728
MRI_FCWML159	-1.6405
MRI_FCWML160	0.092027
MRI_FCWML162	1.5865
MRI_FCWML205	-0.29832
MRI_FCWML219	0.46689
MRI_FCWML255	-0.18539
MRI_FCWML320	0.011404
MRI_FCWML328	-1.1165
