# Supplementary material for: Pupil size reflects activation of subcortical ascending arousal system nuclei during rest
Source: eLife. 2023 Jun 27;12:e84822. doi: 10.7554/eLife.84822 (PMC10299825; doi:10.7554/eLife.84822)
Supplement: Figure 4—source data 3. [file elife-84822-fig4-data3.zip › Figure4_S2_SourceData/FigS4_A/con_stat_rsHRF_P5_MR.csv]

subj	spmT_0001.nii
MRI_FCWML001	0.133
MRI_FCWML002	0.44635
MRI_FCWML003	-0.11075
MRI_FCWML004	-0.20554
MRI_FCWML006	0.040847
MRI_FCWML007	-0.34427
MRI_FCWML008	0.31124
MRI_FCWML009	-0.04732
MRI_FCWML010	0.80564
MRI_FCWML011	-0.42281
MRI_FCWML012	-0.32343
MRI_FCWML013	-0.0058892
MRI_FCWML014	-0.34186
MRI_FCWML015	0.91538
MRI_FCWML016	0.43658
MRI_FCWML017	0.10894
MRI_FCWML018	-0.30018
MRI_FCWML020	0.15106
MRI_FCWML022	0.041132
MRI_FCWML023	-0.36529
MRI_FCWML025	-0.14325
MRI_FCWML026	-1.1117
MRI_FCWML027	-0.43755
MRI_FCWML028	0.22142
MRI_FCWML029	0.0041001
MRI_FCWML030	-0.54931
MRI_FCWML031	-0.44104
MRI_FCWML032	-0.16662
MRI_FCWML033	0.46128
MRI_FCWML035	0.27002
MRI_FCWML036	0.93352
MRI_FCWML037	0.16434
MRI_FCWML038	-0.17578
MRI_FCWML040	0.3806
MRI_FCWML041	0.17427
MRI_FCWML042	-0.17098
MRI_FCWML043	-0.14536
MRI_FCWML046	-0.114
MRI_FCWML047	-0.048241
MRI_FCWML048	-0.079939
MRI_FCWML049	-0.19384
MRI_FCWML051	-0.74926
MRI_FCWML052	-0.7308
MRI_FCWML053	-0.29881
MRI_FCWML054	0.43
MRI_FCWML055	-0.16442
MRI_FCWML056	0.39979
MRI_FCWML057	0.48551
MRI_FCWML061	0.086702
MRI_FCWML063	-0.39898
MRI_FCWML064	-0.20471
MRI_FCWML104	0.33263
MRI_FCWML107	1.0995
MRI_FCWML108	0.1055
MRI_FCWML109	0.66087
MRI_FCWML119	-0.04868
MRI_FCWML121	-0.39818
MRI_FCWML128	0.11554
MRI_FCWML129	-0.20923
MRI_FCWML134	0.063296
MRI_FCWML150	-0.22761
MRI_FCWML158	-0.023937
MRI_FCWML159	-0.1549
MRI_FCWML160	0.14453
MRI_FCWML162	0.34599
MRI_FCWML205	-0.085109
MRI_FCWML219	1.001
MRI_FCWML255	0.077119
MRI_FCWML320	0.3901
MRI_FCWML328	-0.98018
