# Supplementary material for: Pupil size reflects activation of subcortical ascending arousal system nuclei during rest
Source: eLife. 2023 Jun 27;12:e84822. doi: 10.7554/eLife.84822 (PMC10299825; doi:10.7554/eLife.84822)
Supplement: Figure 4—source data 3. [file elife-84822-fig4-data3.zip › Figure4_S2_SourceData/FigS4_A/con_stat_rsHRF_P5_OCC.csv]

subj	spmT_0001.nii
MRI_FCWML001	-0.39185
MRI_FCWML002	0.52265
MRI_FCWML003	0.49504
MRI_FCWML004	0.76383
MRI_FCWML006	0.90356
MRI_FCWML007	-0.20002
MRI_FCWML008	0.57475
MRI_FCWML009	0.20778
MRI_FCWML010	1.2254
MRI_FCWML011	0.2412
MRI_FCWML012	0.013252
MRI_FCWML013	0.90059
MRI_FCWML014	0.16688
MRI_FCWML015	0.41277
MRI_FCWML016	0.88551
MRI_FCWML017	0.75102
MRI_FCWML018	0.42058
MRI_FCWML020	0.014309
MRI_FCWML022	0.31444
MRI_FCWML023	0.51979
MRI_FCWML025	0.56299
MRI_FCWML026	-0.12246
MRI_FCWML027	0.38467
MRI_FCWML028	-0.16336
MRI_FCWML029	-0.3627
MRI_FCWML030	-0.26266
MRI_FCWML031	-0.28544
MRI_FCWML032	-0.0010594
MRI_FCWML033	0.89773
MRI_FCWML035	0.38063
MRI_FCWML036	0.49097
MRI_FCWML037	-0.35195
MRI_FCWML038	0.51122
MRI_FCWML040	-0.37412
MRI_FCWML041	0.70633
MRI_FCWML042	-0.059741
MRI_FCWML043	0.71968
MRI_FCWML046	0.35457
MRI_FCWML047	0.53246
MRI_FCWML048	-0.19851
MRI_FCWML049	0.41422
MRI_FCWML051	0.28898
MRI_FCWML052	-0.43812
MRI_FCWML053	-0.15338
MRI_FCWML054	0.29113
MRI_FCWML055	-0.086831
MRI_FCWML056	0.35658
MRI_FCWML057	-0.58947
MRI_FCWML061	0.21019
MRI_FCWML063	0.093064
MRI_FCWML064	0.64262
MRI_FCWML104	-0.55896
MRI_FCWML107	0.17459
MRI_FCWML108	0.39463
MRI_FCWML109	0.55723
MRI_FCWML119	0.40749
MRI_FCWML121	-0.12902
MRI_FCWML128	0.65056
MRI_FCWML129	-0.043136
MRI_FCWML134	0.66511
MRI_FCWML150	0.4293
MRI_FCWML158	-0.24738
MRI_FCWML159	0.51975
MRI_FCWML160	0.090738
MRI_FCWML162	0.35926
MRI_FCWML205	0.42199
MRI_FCWML219	0.47583
MRI_FCWML255	-0.44146
MRI_FCWML320	1.0713
MRI_FCWML328	0.18758
