# Supplementary material for: Pupil size reflects activation of subcortical ascending arousal system nuclei during rest
Source: eLife. 2023 Jun 27;12:e84822. doi: 10.7554/eLife.84822 (PMC10299825; doi:10.7554/eLife.84822)
Supplement: Figure 4—source data 3. [file elife-84822-fig4-data3.zip › Figure4_S2_SourceData/FigS4_A/con_stat_rsHRF_P5_PONS.csv]

subj	spmT_0001.nii
MRI_FCWML001	0.86674
MRI_FCWML002	0.57448
MRI_FCWML003	0.098817
MRI_FCWML004	0.21462
MRI_FCWML006	-0.55744
MRI_FCWML007	-0.020173
MRI_FCWML008	-0.14764
MRI_FCWML009	-0.40076
MRI_FCWML010	-0.11376
MRI_FCWML011	-0.30506
MRI_FCWML012	-0.74404
MRI_FCWML013	-0.64165
MRI_FCWML014	0.13781
MRI_FCWML015	-0.10698
MRI_FCWML016	-0.67307
MRI_FCWML017	0.84795
MRI_FCWML018	0.26855
MRI_FCWML020	0.22433
MRI_FCWML022	-0.12451
MRI_FCWML023	-0.65001
MRI_FCWML025	-0.62679
MRI_FCWML026	-0.467
MRI_FCWML027	0.22035
MRI_FCWML028	-0.23955
MRI_FCWML029	0.39863
MRI_FCWML030	1.0106
MRI_FCWML031	-0.32761
MRI_FCWML032	-0.10247
MRI_FCWML033	-0.59128
MRI_FCWML035	0.34977
MRI_FCWML036	0.86405
MRI_FCWML037	0.10154
MRI_FCWML038	-0.38482
MRI_FCWML040	-0.6331
MRI_FCWML041	-0.27674
MRI_FCWML042	-0.045804
MRI_FCWML043	-0.025872
MRI_FCWML046	0.22087
MRI_FCWML047	0.086012
MRI_FCWML048	0.1249
MRI_FCWML049	-0.60251
MRI_FCWML051	0.04445
MRI_FCWML052	0.4896
MRI_FCWML053	-0.71888
MRI_FCWML054	0.050501
MRI_FCWML055	-0.19774
MRI_FCWML056	0.20992
MRI_FCWML057	1.0866
MRI_FCWML061	0.42979
MRI_FCWML063	0.29023
MRI_FCWML064	-0.28011
MRI_FCWML104	-0.54899
MRI_FCWML107	0.35497
MRI_FCWML108	0.53048
MRI_FCWML109	-0.080075
MRI_FCWML119	-0.43399
MRI_FCWML121	0.069176
MRI_FCWML128	0.0335
MRI_FCWML129	0.36959
MRI_FCWML134	0.10568
MRI_FCWML150	0.59322
MRI_FCWML158	0.14738
MRI_FCWML159	1.0714
MRI_FCWML160	0.70772
MRI_FCWML162	1.4231
MRI_FCWML205	-0.026399
MRI_FCWML219	-0.6249
MRI_FCWML255	1.3205
MRI_FCWML320	0.21074
MRI_FCWML328	-0.13265
