# Supplementary material for: Pupil size reflects activation of subcortical ascending arousal system nuclei during rest
Source: eLife. 2023 Jun 27;12:e84822. doi: 10.7554/eLife.84822 (PMC10299825; doi:10.7554/eLife.84822)
Supplement: Figure 4—source data 3. [file elife-84822-fig4-data3.zip › Figure4_S2_SourceData/FigS4_A/con_stat_rsHRF_P5_SN.csv]

subj	spmT_0001.nii
MRI_FCWML001	-0.059901
MRI_FCWML002	0.19327
MRI_FCWML003	-0.087905
MRI_FCWML004	0.2005
MRI_FCWML006	0.032039
MRI_FCWML007	0.20714
MRI_FCWML008	0.11914
MRI_FCWML009	-0.30714
MRI_FCWML010	0.28208
MRI_FCWML011	0.11922
MRI_FCWML012	-0.22826
MRI_FCWML013	0.1886
MRI_FCWML014	-0.19291
MRI_FCWML015	0.077573
MRI_FCWML016	0.38681
MRI_FCWML017	0.18296
MRI_FCWML018	0.18182
MRI_FCWML020	0.37715
MRI_FCWML022	0.08159
MRI_FCWML023	-0.16517
MRI_FCWML025	-0.037321
MRI_FCWML026	0.22427
MRI_FCWML027	-0.18819
MRI_FCWML028	0.25038
MRI_FCWML029	0.17658
MRI_FCWML030	0.11109
MRI_FCWML031	0.14719
MRI_FCWML032	0.41081
MRI_FCWML033	0.31798
MRI_FCWML035	0.081132
MRI_FCWML036	0.16961
MRI_FCWML037	-0.065512
MRI_FCWML038	-0.19825
MRI_FCWML040	0.12666
MRI_FCWML041	0.077577
MRI_FCWML042	0.036217
MRI_FCWML043	0.25836
MRI_FCWML046	-0.043289
MRI_FCWML047	0.27839
MRI_FCWML048	-0.025897
MRI_FCWML049	-0.12292
MRI_FCWML051	0.099624
MRI_FCWML052	-0.041751
MRI_FCWML053	-0.15098
MRI_FCWML054	-0.058398
MRI_FCWML055	0.26142
MRI_FCWML056	0.042433
MRI_FCWML057	-0.1492
MRI_FCWML061	-0.098341
MRI_FCWML063	0.085405
MRI_FCWML064	0.052604
MRI_FCWML104	0.56557
MRI_FCWML107	-0.25089
MRI_FCWML108	-0.048439
MRI_FCWML109	0.23363
MRI_FCWML119	-0.24258
MRI_FCWML121	-0.16556
MRI_FCWML128	0.037646
MRI_FCWML129	0.15296
MRI_FCWML134	-0.10187
MRI_FCWML150	-0.04974
MRI_FCWML158	0.36376
MRI_FCWML159	0.36556
MRI_FCWML160	0.18735
MRI_FCWML162	0.24023
MRI_FCWML205	0.096475
MRI_FCWML219	0.4167
MRI_FCWML255	-0.048734
MRI_FCWML320	0.048262
MRI_FCWML328	0.18767
