# Supplementary material for: Pupil size reflects activation of subcortical ascending arousal system nuclei during rest
Source: eLife. 2023 Jun 27;12:e84822. doi: 10.7554/eLife.84822 (PMC10299825; doi:10.7554/eLife.84822)
Supplement: Figure 4—source data 3. [file elife-84822-fig4-data3.zip › Figure4_S2_SourceData/FigS4_A/con_stat_rsHRF_P5_VTA.csv]

subj	spmT_0001.nii
MRI_FCWML001	0.061803
MRI_FCWML002	0.16719
MRI_FCWML003	-0.12916
MRI_FCWML004	-0.033529
MRI_FCWML006	0.065533
MRI_FCWML007	0.22778
MRI_FCWML008	0.21367
MRI_FCWML009	-0.88247
MRI_FCWML010	0.42183
MRI_FCWML011	-0.32656
MRI_FCWML012	-0.064488
MRI_FCWML013	0.063648
MRI_FCWML014	0.42921
MRI_FCWML015	0.05983
MRI_FCWML016	0.29474
MRI_FCWML017	0.07453
MRI_FCWML018	0.38899
MRI_FCWML020	0.25516
MRI_FCWML022	0.1309
MRI_FCWML023	-0.26818
MRI_FCWML025	0.064807
MRI_FCWML026	0.36475
MRI_FCWML027	-0.14625
MRI_FCWML028	0.31686
MRI_FCWML029	0.22363
MRI_FCWML030	-0.0058184
MRI_FCWML031	0.51347
MRI_FCWML032	0.073261
MRI_FCWML033	0.36426
MRI_FCWML035	0.053418
MRI_FCWML036	0.47676
MRI_FCWML037	0.38297
MRI_FCWML038	-0.03696
MRI_FCWML040	0.24154
MRI_FCWML041	0.37087
MRI_FCWML042	0.035394
MRI_FCWML043	0.0088114
MRI_FCWML046	0.15351
MRI_FCWML047	0.15763
MRI_FCWML048	0.11442
MRI_FCWML049	-0.19591
MRI_FCWML051	0.12402
MRI_FCWML052	-0.4033
MRI_FCWML053	0.094943
MRI_FCWML054	-0.025028
MRI_FCWML055	0.065878
MRI_FCWML056	0.017036
MRI_FCWML057	-0.3636
MRI_FCWML061	-0.34579
MRI_FCWML063	-0.00014875
MRI_FCWML064	0.27288
MRI_FCWML104	0.62099
MRI_FCWML107	-0.12797
MRI_FCWML108	-0.018551
MRI_FCWML109	0.29127
MRI_FCWML119	-0.20921
MRI_FCWML121	-0.057608
MRI_FCWML128	0.25975
MRI_FCWML129	-0.34213
MRI_FCWML134	0.032824
MRI_FCWML150	0.29086
MRI_FCWML158	-0.077001
MRI_FCWML159	0.11637
MRI_FCWML160	0.29676
MRI_FCWML162	0.50487
MRI_FCWML205	0.05993
MRI_FCWML219	0.31686
MRI_FCWML255	-0.23244
MRI_FCWML320	-0.0021637
MRI_FCWML328	-0.33945
