# Supplementary material for: Pupil size reflects activation of subcortical ascending arousal system nuclei during rest
Source: eLife. 2023 Jun 27;12:e84822. doi: 10.7554/eLife.84822 (PMC10299825; doi:10.7554/eLife.84822)
Supplement: Figure 4—source data 3. [file elife-84822-fig4-data3.zip › Figure4_S2_SourceData/FigS4_A/con_stat_rsHRF_P6_ACC.csv]

subj	spmT_0001.nii
MRI_FCWML001	-0.038272
MRI_FCWML002	0.055736
MRI_FCWML003	-0.44536
MRI_FCWML004	-0.18109
MRI_FCWML006	0.11659
MRI_FCWML007	0.07549
MRI_FCWML008	0.20446
MRI_FCWML009	-0.49756
MRI_FCWML010	0.27988
MRI_FCWML011	-0.13685
MRI_FCWML012	0.13468
MRI_FCWML013	0.23961
MRI_FCWML014	-0.18634
MRI_FCWML015	0.038458
MRI_FCWML016	0.31973
MRI_FCWML017	0.063253
MRI_FCWML018	0.052589
MRI_FCWML020	0.12091
MRI_FCWML022	-0.17189
MRI_FCWML023	0.085241
MRI_FCWML025	0.13027
MRI_FCWML026	0.098767
MRI_FCWML027	-0.049523
MRI_FCWML028	0.37557
MRI_FCWML029	-0.0036562
MRI_FCWML030	0.13733
MRI_FCWML031	0.061751
MRI_FCWML032	0.029467
MRI_FCWML033	0.43093
MRI_FCWML035	0.21454
MRI_FCWML036	0.28107
MRI_FCWML037	0.27466
MRI_FCWML038	0.051858
MRI_FCWML040	0.14744
MRI_FCWML041	0.19285
MRI_FCWML042	0.15717
MRI_FCWML043	-0.065538
MRI_FCWML046	0.15393
MRI_FCWML047	0.70672
MRI_FCWML048	0.0087932
MRI_FCWML049	-0.22326
MRI_FCWML051	0.26376
MRI_FCWML052	-1.0175
MRI_FCWML053	0.27519
MRI_FCWML054	0.0049206
MRI_FCWML055	0.080434
MRI_FCWML056	-0.0089969
MRI_FCWML057	-0.075491
MRI_FCWML061	0.20632
MRI_FCWML063	0.39005
MRI_FCWML064	0.37227
MRI_FCWML104	0.14013
MRI_FCWML107	-0.013623
MRI_FCWML108	0.083696
MRI_FCWML109	0.60992
MRI_FCWML119	-0.27968
MRI_FCWML121	-0.049247
MRI_FCWML128	-0.023938
MRI_FCWML129	-0.2021
MRI_FCWML134	-0.11629
MRI_FCWML150	0.11277
MRI_FCWML158	-0.20831
MRI_FCWML159	0.26981
MRI_FCWML160	0.08141
MRI_FCWML162	0.43335
MRI_FCWML205	0.12657
MRI_FCWML219	0.087246
MRI_FCWML255	-0.12872
MRI_FCWML320	-0.060305
MRI_FCWML328	0.088781
