# Supplementary material for: Pupil size reflects activation of subcortical ascending arousal system nuclei during rest
Source: eLife. 2023 Jun 27;12:e84822. doi: 10.7554/eLife.84822 (PMC10299825; doi:10.7554/eLife.84822)
Supplement: Figure 4—source data 3. [file elife-84822-fig4-data3.zip › Figure4_S2_SourceData/FigS4_A/con_stat_rsHRF_P6_BF.csv]

subj	spmT_0001.nii
MRI_FCWML001	-0.069607
MRI_FCWML002	0.043126
MRI_FCWML003	-0.19109
MRI_FCWML004	-0.047568
MRI_FCWML006	0.23474
MRI_FCWML007	0.29959
MRI_FCWML008	0.011832
MRI_FCWML009	-0.56601
MRI_FCWML010	0.33282
MRI_FCWML011	-0.21453
MRI_FCWML012	-0.23098
MRI_FCWML013	0.10609
MRI_FCWML014	-0.37211
MRI_FCWML015	-0.014047
MRI_FCWML016	-0.038119
MRI_FCWML017	-0.37624
MRI_FCWML018	0.14643
MRI_FCWML020	0.24115
MRI_FCWML022	-0.10271
MRI_FCWML023	-0.20503
MRI_FCWML025	0.12118
MRI_FCWML026	0.2323
MRI_FCWML027	0.25039
MRI_FCWML028	-0.090552
MRI_FCWML029	0.066325
MRI_FCWML030	0.22079
MRI_FCWML031	0.25697
MRI_FCWML032	0.050768
MRI_FCWML033	0.33101
MRI_FCWML035	0.20633
MRI_FCWML036	0.26499
MRI_FCWML037	0.31547
MRI_FCWML038	-0.052368
MRI_FCWML040	0.029421
MRI_FCWML041	0.010096
MRI_FCWML042	0.24397
MRI_FCWML043	-0.0011523
MRI_FCWML046	0.13076
MRI_FCWML047	0.18392
MRI_FCWML048	0.083393
MRI_FCWML049	0.12022
MRI_FCWML051	0.14425
MRI_FCWML052	-0.23381
MRI_FCWML053	0.20907
MRI_FCWML054	0.1503
MRI_FCWML055	0.087893
MRI_FCWML056	0.00157
MRI_FCWML057	0.24584
MRI_FCWML061	0.051468
MRI_FCWML063	0.37148
MRI_FCWML064	0.40139
MRI_FCWML104	0.5328
MRI_FCWML107	0.35068
MRI_FCWML108	0.16062
MRI_FCWML109	0.44265
MRI_FCWML119	-0.2646
MRI_FCWML121	-0.10783
MRI_FCWML128	0.023536
MRI_FCWML129	0.1141
MRI_FCWML134	0.12648
MRI_FCWML150	-0.06505
MRI_FCWML158	0.34633
MRI_FCWML159	0.25557
MRI_FCWML160	0.09286
MRI_FCWML162	0.17342
MRI_FCWML205	0.2425
MRI_FCWML219	0.088952
MRI_FCWML255	-0.078165
MRI_FCWML320	-0.0043919
MRI_FCWML328	0.22929
