# Supplementary material for: Pupil size reflects activation of subcortical ascending arousal system nuclei during rest
Source: eLife. 2023 Jun 27;12:e84822. doi: 10.7554/eLife.84822 (PMC10299825; doi:10.7554/eLife.84822)
Supplement: Figure 4—source data 3. [file elife-84822-fig4-data3.zip › Figure4_S2_SourceData/FigS4_A/con_stat_rsHRF_P6_DR.csv]

subj	spmT_0001.nii
MRI_FCWML001	-0.030269
MRI_FCWML002	-0.18429
MRI_FCWML003	0.01813
MRI_FCWML004	-0.57311
MRI_FCWML006	0.26531
MRI_FCWML007	0.8678
MRI_FCWML008	-0.52022
MRI_FCWML009	0.20644
MRI_FCWML010	0.51699
MRI_FCWML011	-0.10786
MRI_FCWML012	-0.73249
MRI_FCWML013	-0.34678
MRI_FCWML014	-0.31047
MRI_FCWML015	-0.93187
MRI_FCWML016	-0.52239
MRI_FCWML017	0.67058
MRI_FCWML018	-0.39666
MRI_FCWML020	0.50716
MRI_FCWML022	0.027961
MRI_FCWML023	0.81605
MRI_FCWML025	-0.14058
MRI_FCWML026	-0.81152
MRI_FCWML027	0.17076
MRI_FCWML028	0.30979
MRI_FCWML029	0.048688
MRI_FCWML030	0.11888
MRI_FCWML031	-0.40709
MRI_FCWML032	0.0088198
MRI_FCWML033	0.45616
MRI_FCWML035	-0.68531
MRI_FCWML036	0.14284
MRI_FCWML037	0.54599
MRI_FCWML038	-0.009089
MRI_FCWML040	-0.0095092
MRI_FCWML041	-0.0071245
MRI_FCWML042	0.2621
MRI_FCWML043	0.59078
MRI_FCWML046	-0.27108
MRI_FCWML047	0.92335
MRI_FCWML048	0.25655
MRI_FCWML049	-0.00082968
MRI_FCWML051	-0.11968
MRI_FCWML052	0.35059
MRI_FCWML053	0.82911
MRI_FCWML054	-0.11215
MRI_FCWML055	0.59858
MRI_FCWML056	-0.1544
MRI_FCWML057	0.32232
MRI_FCWML061	-0.56334
MRI_FCWML063	-0.28132
MRI_FCWML064	0.12703
MRI_FCWML104	1.0544
MRI_FCWML107	0.22966
MRI_FCWML108	0.25671
MRI_FCWML109	0.30115
MRI_FCWML119	-0.51232
MRI_FCWML121	-0.35055
MRI_FCWML128	-0.55035
MRI_FCWML129	0.072214
MRI_FCWML134	-0.28917
MRI_FCWML150	-0.6948
MRI_FCWML158	-0.42943
MRI_FCWML159	-0.34165
MRI_FCWML160	0.10003
MRI_FCWML162	-0.50936
MRI_FCWML205	0.10568
MRI_FCWML219	-0.21754
MRI_FCWML255	-0.083281
MRI_FCWML320	0.4474
MRI_FCWML328	-0.54579
