# Supplementary material for: Pupil size reflects activation of subcortical ascending arousal system nuclei during rest
Source: eLife. 2023 Jun 27;12:e84822. doi: 10.7554/eLife.84822 (PMC10299825; doi:10.7554/eLife.84822)
Supplement: Figure 4—source data 3. [file elife-84822-fig4-data3.zip › Figure4_S2_SourceData/FigS4_A/con_stat_rsHRF_P6_LC.csv]

subj	spmT_0001.nii
MRI_FCWML001	-0.084978
MRI_FCWML002	-0.15034
MRI_FCWML003	0.63514
MRI_FCWML004	-1.1579
MRI_FCWML006	0.075127
MRI_FCWML007	-0.31058
MRI_FCWML008	-0.58154
MRI_FCWML009	0.059094
MRI_FCWML010	1.466
MRI_FCWML011	0.66388
MRI_FCWML012	0.18769
MRI_FCWML013	-0.21739
MRI_FCWML014	0.10914
MRI_FCWML015	-0.45333
MRI_FCWML016	-0.011898
MRI_FCWML017	-0.66024
MRI_FCWML018	0.7933
MRI_FCWML020	0.53083
MRI_FCWML022	0.20922
MRI_FCWML023	-0.22577
MRI_FCWML025	-0.10021
MRI_FCWML026	-1.287
MRI_FCWML027	0.37038
MRI_FCWML028	0.29429
MRI_FCWML029	-0.038646
MRI_FCWML030	-0.63415
MRI_FCWML031	-1.5586
MRI_FCWML032	0.27241
MRI_FCWML033	0.51774
MRI_FCWML035	1.5049
MRI_FCWML036	0.36105
MRI_FCWML037	-3.0827
MRI_FCWML038	-0.65927
MRI_FCWML040	-0.18538
MRI_FCWML041	-0.6496
MRI_FCWML042	-0.42048
MRI_FCWML043	-0.14092
MRI_FCWML046	0.64298
MRI_FCWML047	-0.09629
MRI_FCWML048	-0.19849
MRI_FCWML049	0.28902
MRI_FCWML051	0.04248
MRI_FCWML052	-0.4749
MRI_FCWML053	0.029378
MRI_FCWML054	0.46834
MRI_FCWML055	-0.92234
MRI_FCWML056	0.24999
MRI_FCWML057	-0.015985
MRI_FCWML061	-0.45109
MRI_FCWML063	-0.28021
MRI_FCWML064	-0.42346
MRI_FCWML104	0.055745
MRI_FCWML107	0.68568
MRI_FCWML108	-0.37466
MRI_FCWML109	0.23873
MRI_FCWML119	0.65999
MRI_FCWML121	0.071407
MRI_FCWML128	-0.44946
MRI_FCWML129	0.34784
MRI_FCWML134	-0.33922
MRI_FCWML150	-0.81148
MRI_FCWML158	-0.18349
MRI_FCWML159	-1.3103
MRI_FCWML160	-0.087544
MRI_FCWML162	1.3179
MRI_FCWML205	0.037716
MRI_FCWML219	0.46599
MRI_FCWML255	-0.38784
MRI_FCWML320	0.014595
MRI_FCWML328	-0.78252
