# Supplementary material for: Pupil size reflects activation of subcortical ascending arousal system nuclei during rest
Source: eLife. 2023 Jun 27;12:e84822. doi: 10.7554/eLife.84822 (PMC10299825; doi:10.7554/eLife.84822)
Supplement: Figure 4—source data 3. [file elife-84822-fig4-data3.zip › Figure4_S2_SourceData/FigS4_A/con_stat_rsHRF_P6_MR.csv]

subj	spmT_0001.nii
MRI_FCWML001	0.031251
MRI_FCWML002	0.16102
MRI_FCWML003	-0.12708
MRI_FCWML004	-0.32244
MRI_FCWML006	-0.066929
MRI_FCWML007	-0.31022
MRI_FCWML008	0.26436
MRI_FCWML009	-0.018449
MRI_FCWML010	0.74134
MRI_FCWML011	-0.27094
MRI_FCWML012	-0.52585
MRI_FCWML013	-0.21421
MRI_FCWML014	-0.38242
MRI_FCWML015	0.6916
MRI_FCWML016	0.41457
MRI_FCWML017	0.0036733
MRI_FCWML018	-0.4258
MRI_FCWML020	0.055053
MRI_FCWML022	0.073449
MRI_FCWML023	-0.059878
MRI_FCWML025	0.14504
MRI_FCWML026	-0.92744
MRI_FCWML027	-0.14683
MRI_FCWML028	0.30785
MRI_FCWML029	0.20654
MRI_FCWML030	-0.20512
MRI_FCWML031	-0.83472
MRI_FCWML032	-0.073667
MRI_FCWML033	0.45851
MRI_FCWML035	0.038938
MRI_FCWML036	1.0347
MRI_FCWML037	-0.0054832
MRI_FCWML038	-0.39257
MRI_FCWML040	0.51672
MRI_FCWML041	0.38556
MRI_FCWML042	-0.076682
MRI_FCWML043	-0.12846
MRI_FCWML046	-0.28657
MRI_FCWML047	-0.15929
MRI_FCWML048	-0.23848
MRI_FCWML049	-0.33552
MRI_FCWML051	-0.76791
MRI_FCWML052	-0.94685
MRI_FCWML053	-0.22975
MRI_FCWML054	0.26457
MRI_FCWML055	0.042441
MRI_FCWML056	0.16007
MRI_FCWML057	0.40641
MRI_FCWML061	0.13992
MRI_FCWML063	-0.56683
MRI_FCWML064	-0.18379
MRI_FCWML104	0.49765
MRI_FCWML107	0.91795
MRI_FCWML108	0.39337
MRI_FCWML109	0.71701
MRI_FCWML119	-0.30734
MRI_FCWML121	-0.33588
MRI_FCWML128	-0.092353
MRI_FCWML129	-0.055913
MRI_FCWML134	0.14045
MRI_FCWML150	-0.088853
MRI_FCWML158	-0.17313
MRI_FCWML159	0.20652
MRI_FCWML160	0.22015
MRI_FCWML162	0.038214
MRI_FCWML205	0.045071
MRI_FCWML219	1.034
MRI_FCWML255	-0.0062219
MRI_FCWML320	0.27722
MRI_FCWML328	-0.92079
