# Supplementary material for: Pupil size reflects activation of subcortical ascending arousal system nuclei during rest
Source: eLife. 2023 Jun 27;12:e84822. doi: 10.7554/eLife.84822 (PMC10299825; doi:10.7554/eLife.84822)
Supplement: Figure 4—source data 3. [file elife-84822-fig4-data3.zip › Figure4_S2_SourceData/FigS4_A/con_stat_rsHRF_P6_OCC.csv]

subj	spmT_0001.nii
MRI_FCWML001	-0.39715
MRI_FCWML002	0.18959
MRI_FCWML003	0.4133
MRI_FCWML004	0.15854
MRI_FCWML006	0.58264
MRI_FCWML007	-0.40769
MRI_FCWML008	0.088662
MRI_FCWML009	0.12307
MRI_FCWML010	1.1809
MRI_FCWML011	0.17176
MRI_FCWML012	-0.24485
MRI_FCWML013	0.69906
MRI_FCWML014	-0.077074
MRI_FCWML015	0.1244
MRI_FCWML016	0.37331
MRI_FCWML017	0.39977
MRI_FCWML018	0.026844
MRI_FCWML020	-0.1601
MRI_FCWML022	0.06012
MRI_FCWML023	0.36069
MRI_FCWML025	0.61658
MRI_FCWML026	-0.037922
MRI_FCWML027	0.060572
MRI_FCWML028	-0.48405
MRI_FCWML029	-0.71193
MRI_FCWML030	-0.27627
MRI_FCWML031	-0.55416
MRI_FCWML032	-0.45587
MRI_FCWML033	0.40907
MRI_FCWML035	0.32501
MRI_FCWML036	0.46073
MRI_FCWML037	-0.62118
MRI_FCWML038	0.34197
MRI_FCWML040	-0.40086
MRI_FCWML041	0.70848
MRI_FCWML042	-0.18156
MRI_FCWML043	0.33725
MRI_FCWML046	0.15852
MRI_FCWML047	-0.11911
MRI_FCWML048	-0.33765
MRI_FCWML049	0.19985
MRI_FCWML051	-0.013131
MRI_FCWML052	-0.72888
MRI_FCWML053	-0.16682
MRI_FCWML054	0.19071
MRI_FCWML055	-0.13298
MRI_FCWML056	0.26773
MRI_FCWML057	-0.80366
MRI_FCWML061	-0.05257
MRI_FCWML063	0.089079
MRI_FCWML064	0.68552
MRI_FCWML104	-1.0984
MRI_FCWML107	-0.057776
MRI_FCWML108	0.39096
MRI_FCWML109	0.44192
MRI_FCWML119	0.24117
MRI_FCWML121	-0.18515
MRI_FCWML128	0.25603
MRI_FCWML129	-0.3451
MRI_FCWML134	0.35776
MRI_FCWML150	0.21782
MRI_FCWML158	-0.67854
MRI_FCWML159	0.51082
MRI_FCWML160	0.15867
MRI_FCWML162	0.35128
MRI_FCWML205	0.26308
MRI_FCWML219	0.33218
MRI_FCWML255	-0.51569
MRI_FCWML320	0.72013
MRI_FCWML328	-0.0072607
