# Supplementary material for: Pupil size reflects activation of subcortical ascending arousal system nuclei during rest
Source: eLife. 2023 Jun 27;12:e84822. doi: 10.7554/eLife.84822 (PMC10299825; doi:10.7554/eLife.84822)
Supplement: Figure 4—source data 3. [file elife-84822-fig4-data3.zip › Figure4_S2_SourceData/FigS4_A/con_stat_rsHRF_P6_PONS.csv]

subj	spmT_0001.nii
MRI_FCWML001	0.9378
MRI_FCWML002	0.6421
MRI_FCWML003	0.19295
MRI_FCWML004	0.034297
MRI_FCWML006	-0.68325
MRI_FCWML007	0.1269
MRI_FCWML008	-0.2217
MRI_FCWML009	-0.30469
MRI_FCWML010	-0.19119
MRI_FCWML011	-0.31602
MRI_FCWML012	-0.53521
MRI_FCWML013	-0.71312
MRI_FCWML014	0.39717
MRI_FCWML015	0.13254
MRI_FCWML016	-0.70662
MRI_FCWML017	0.65914
MRI_FCWML018	0.48678
MRI_FCWML020	0.16151
MRI_FCWML022	-0.19438
MRI_FCWML023	-1.0237
MRI_FCWML025	-0.37987
MRI_FCWML026	-0.43656
MRI_FCWML027	0.33863
MRI_FCWML028	-0.53649
MRI_FCWML029	0.60897
MRI_FCWML030	0.57379
MRI_FCWML031	-0.17958
MRI_FCWML032	-0.31271
MRI_FCWML033	-0.60636
MRI_FCWML035	0.35224
MRI_FCWML036	1.1001
MRI_FCWML037	0.10509
MRI_FCWML038	-0.36498
MRI_FCWML040	-0.61254
MRI_FCWML041	-0.34617
MRI_FCWML042	0.10121
MRI_FCWML043	-0.054679
MRI_FCWML046	0.26276
MRI_FCWML047	0.11452
MRI_FCWML048	0.19651
MRI_FCWML049	-0.4558
MRI_FCWML051	0.041253
MRI_FCWML052	0.375
MRI_FCWML053	-0.86892
MRI_FCWML054	0.17931
MRI_FCWML055	-0.13903
MRI_FCWML056	0.039335
MRI_FCWML057	0.8808
MRI_FCWML061	0.36623
MRI_FCWML063	0.35558
MRI_FCWML064	-0.24951
MRI_FCWML104	-0.62336
MRI_FCWML107	-0.015531
MRI_FCWML108	0.47489
MRI_FCWML109	-0.038676
MRI_FCWML119	-0.59119
MRI_FCWML121	-0.26278
MRI_FCWML128	-0.035866
MRI_FCWML129	0.40302
MRI_FCWML134	0.16856
MRI_FCWML150	0.61538
MRI_FCWML158	0.23872
MRI_FCWML159	1.0805
MRI_FCWML160	0.68822
MRI_FCWML162	1.6503
MRI_FCWML205	-0.17221
MRI_FCWML219	-0.23084
MRI_FCWML255	1.3082
MRI_FCWML320	0.086609
MRI_FCWML328	-0.3422
