# Supplementary material for: Pupil size reflects activation of subcortical ascending arousal system nuclei during rest
Source: eLife. 2023 Jun 27;12:e84822. doi: 10.7554/eLife.84822 (PMC10299825; doi:10.7554/eLife.84822)
Supplement: Figure 4—source data 3. [file elife-84822-fig4-data3.zip › Figure4_S2_SourceData/FigS4_A/con_stat_rsHRF_P6_SN.csv]

subj	spmT_0001.nii
MRI_FCWML001	-0.018812
MRI_FCWML002	0.19502
MRI_FCWML003	-0.10438
MRI_FCWML004	0.23479
MRI_FCWML006	0.05153
MRI_FCWML007	0.21415
MRI_FCWML008	0.0939
MRI_FCWML009	-0.24729
MRI_FCWML010	0.29599
MRI_FCWML011	0.0091576
MRI_FCWML012	-0.31098
MRI_FCWML013	0.1603
MRI_FCWML014	-0.34728
MRI_FCWML015	-0.022456
MRI_FCWML016	0.28096
MRI_FCWML017	0.14704
MRI_FCWML018	0.12251
MRI_FCWML020	0.26067
MRI_FCWML022	0.12089
MRI_FCWML023	-0.072191
MRI_FCWML025	0.028936
MRI_FCWML026	0.20676
MRI_FCWML027	-0.082763
MRI_FCWML028	0.0065694
MRI_FCWML029	0.21736
MRI_FCWML030	0.13515
MRI_FCWML031	0.0064668
MRI_FCWML032	0.423
MRI_FCWML033	0.28033
MRI_FCWML035	0.055616
MRI_FCWML036	0.24346
MRI_FCWML037	-0.1025
MRI_FCWML038	-0.17224
MRI_FCWML040	0.078412
MRI_FCWML041	0.23031
MRI_FCWML042	0.058965
MRI_FCWML043	0.25698
MRI_FCWML046	-0.022918
MRI_FCWML047	0.23958
MRI_FCWML048	-0.090164
MRI_FCWML049	-0.11735
MRI_FCWML051	-0.006715
MRI_FCWML052	-0.11614
MRI_FCWML053	-0.16048
MRI_FCWML054	-0.077035
MRI_FCWML055	0.23427
MRI_FCWML056	-0.078472
MRI_FCWML057	-0.20006
MRI_FCWML061	-0.097839
MRI_FCWML063	-0.0025798
MRI_FCWML064	0.012246
MRI_FCWML104	0.50333
MRI_FCWML107	-0.31477
MRI_FCWML108	0.063413
MRI_FCWML109	0.19591
MRI_FCWML119	-0.25498
MRI_FCWML121	-0.23296
MRI_FCWML128	-0.065097
MRI_FCWML129	0.055432
MRI_FCWML134	-0.13921
MRI_FCWML150	-0.038035
MRI_FCWML158	0.22194
MRI_FCWML159	0.38217
MRI_FCWML160	0.17487
MRI_FCWML162	0.1802
MRI_FCWML205	0.071369
MRI_FCWML219	0.33918
MRI_FCWML255	-0.083504
MRI_FCWML320	-0.13338
MRI_FCWML328	0.13083
