# Supplementary material for: Pupil size reflects activation of subcortical ascending arousal system nuclei during rest
Source: eLife. 2023 Jun 27;12:e84822. doi: 10.7554/eLife.84822 (PMC10299825; doi:10.7554/eLife.84822)
Supplement: Figure 4—source data 3. [file elife-84822-fig4-data3.zip › Figure4_S2_SourceData/FigS4_A/con_stat_rsHRF_P6_VTA.csv]

subj	spmT_0001.nii
MRI_FCWML001	0.15146
MRI_FCWML002	0.089932
MRI_FCWML003	-0.17601
MRI_FCWML004	-0.073504
MRI_FCWML006	-0.098212
MRI_FCWML007	0.20432
MRI_FCWML008	0.092932
MRI_FCWML009	-0.95817
MRI_FCWML010	0.38001
MRI_FCWML011	-0.35419
MRI_FCWML012	-0.16115
MRI_FCWML013	-0.011891
MRI_FCWML014	0.24133
MRI_FCWML015	0.050667
MRI_FCWML016	0.19964
MRI_FCWML017	0.079614
MRI_FCWML018	0.30639
MRI_FCWML020	0.075646
MRI_FCWML022	-0.0059779
MRI_FCWML023	-0.29471
MRI_FCWML025	0.11572
MRI_FCWML026	0.31008
MRI_FCWML027	-0.18133
MRI_FCWML028	0.27981
MRI_FCWML029	0.19397
MRI_FCWML030	0.083684
MRI_FCWML031	0.48921
MRI_FCWML032	-0.0018512
MRI_FCWML033	0.26924
MRI_FCWML035	0.097564
MRI_FCWML036	0.45779
MRI_FCWML037	0.30182
MRI_FCWML038	-0.047649
MRI_FCWML040	0.1973
MRI_FCWML041	0.40718
MRI_FCWML042	0.17444
MRI_FCWML043	-0.010359
MRI_FCWML046	0.081708
MRI_FCWML047	-0.15512
MRI_FCWML048	0.092166
MRI_FCWML049	-0.18351
MRI_FCWML051	0.11512
MRI_FCWML052	-0.53504
MRI_FCWML053	0.060632
MRI_FCWML054	-0.0049528
MRI_FCWML055	0.057309
MRI_FCWML056	-0.057628
MRI_FCWML057	-0.44144
MRI_FCWML061	-0.28073
MRI_FCWML063	0.07706
MRI_FCWML064	0.37018
MRI_FCWML104	0.56361
MRI_FCWML107	-0.11603
MRI_FCWML108	0.031962
MRI_FCWML109	0.33194
MRI_FCWML119	-0.36543
MRI_FCWML121	-0.085471
MRI_FCWML128	0.23076
MRI_FCWML129	-0.3614
MRI_FCWML134	0.034331
MRI_FCWML150	0.25682
MRI_FCWML158	-0.15846
MRI_FCWML159	0.073164
MRI_FCWML160	0.35019
MRI_FCWML162	0.37304
MRI_FCWML205	0.016703
MRI_FCWML219	0.23182
MRI_FCWML255	-0.16119
MRI_FCWML320	-0.30018
MRI_FCWML328	-0.26931
