# Supplementary material for: Pupil size reflects activation of subcortical ascending arousal system nuclei during rest
Source: eLife. 2023 Jun 27;12:e84822. doi: 10.7554/eLife.84822 (PMC10299825; doi:10.7554/eLife.84822)
Supplement: Figure 5—source data 1. [file elife-84822-fig5-data1.zip]

Archive with 41 entries (34 files):
- Figure5-SourceData/
- Figure5-SourceData/FigAB/
- Figure5-SourceData/FigAB/ses-day-1/
- Figure5-SourceData/FigAB/ses-day-1/XCorr_stat_ACC_pup_size.csv
- Figure5-SourceData/FigAB/ses-day-1/XCorr_stat_BF_pup_size.csv
- Figure5-SourceData/FigAB/ses-day-1/XCorr_stat_DR_pup_size.csv
- Figure5-SourceData/FigAB/ses-day-1/XCorr_stat_LC_pup_size.csv
- Figure5-SourceData/FigAB/ses-day-1/XCorr_stat_MR_pup_size.csv
- Figure5-SourceData/FigAB/ses-day-1/XCorr_stat_OCC_pup_size.csv
- Figure5-SourceData/FigAB/ses-day-1/XCorr_stat_Pons_pup_size.csv
- Figure5-SourceData/FigAB/ses-day-1/XCorr_stat_SN_pup_size.csv
- Figure5-SourceData/FigAB/ses-day-1/XCorr_stat_VTA_pup_size.csv
- Figure5-SourceData/FigAB/ses-day-2/
- Figure5-SourceData/FigAB/ses-day-2/XCorr_stat_ACC_pup_size.csv
- Figure5-SourceData/FigAB/ses-day-2/XCorr_stat_BF_pup_size.csv
- Figure5-SourceData/FigAB/ses-day-2/XCorr_stat_DR_pup_size.csv
- Figure5-SourceData/FigAB/ses-day-2/XCorr_stat_LC_pup_size.csv
- Figure5-SourceData/FigAB/ses-day-2/XCorr_stat_MR_pup_size.csv
- Figure5-SourceData/FigAB/ses-day-2/XCorr_stat_OCC_pup_size.csv
- Figure5-SourceData/FigAB/ses-day-2/XCorr_stat_Pons_pup_size.csv
- Figure5-SourceData/FigAB/ses-day-2/XCorr_stat_SN_pup_size.csv
- Figure5-SourceData/FigAB/ses-day-2/XCorr_stat_VTA_pup_size.csv
- Figure5-SourceData/FigC/
- Figure5-SourceData/FigC/ses-day1/
- Figure5-SourceData/FigC/ses-day1/LC_partialCorr_stat_ACC.csv
- Figure5-SourceData/FigC/ses-day1/LC_partialCorr_stat_BF.csv
- Figure5-SourceData/FigC/ses-day1/LC_partialCorr_stat_DR.csv
- Figure5-SourceData/FigC/ses-day1/LC_partialCorr_stat_MR.csv
- Figure5-SourceData/FigC/ses-day1/LC_partialCorr_stat_OCC.csv
- Figure5-SourceData/FigC/ses-day1/LC_partialCorr_stat_Pons.csv
- Figure5-SourceData/FigC/ses-day1/LC_partialCorr_stat_SN.csv
- Figure5-SourceData/FigC/ses-day1/LC_partialCorr_stat_VTA.csv
- Figure5-SourceData/FigC/ses-day2/
- Figure5-SourceData/FigC/ses-day2/LC_partialCorr_stat_ACC.csv
- Figure5-SourceData/FigC/ses-day2/LC_partialCorr_stat_BF.csv
- Figure5-SourceData/FigC/ses-day2/LC_partialCorr_stat_DR.csv
- Figure5-SourceData/FigC/ses-day2/LC_partialCorr_stat_MR.csv
- Figure5-SourceData/FigC/ses-day2/LC_partialCorr_stat_OCC.csv
- Figure5-SourceData/FigC/ses-day2/LC_partialCorr_stat_Pons.csv
- Figure5-SourceData/FigC/ses-day2/LC_partialCorr_stat_SN.csv
- Figure5-SourceData/FigC/ses-day2/LC_partialCorr_stat_VTA.csv
