# Supplementary material for: Pupil size reflects activation of subcortical ascending arousal system nuclei during rest
Source: eLife. 2023 Jun 27;12:e84822. doi: 10.7554/eLife.84822 (PMC10299825; doi:10.7554/eLife.84822)
Supplement: Figure 5—source data 1. [file elife-84822-fig5-data1.zip › Figure5-SourceData/FigAB/ses-day-1/XCorr_stat_ACC_pup_size.csv]

subj	lag	CC
MRI_FCWML001	-4	-0.051821
MRI_FCWML001	-3	-0.071457
MRI_FCWML001	-2	0.05389
MRI_FCWML001	-1	0.020048
MRI_FCWML001	0	0.1881
MRI_FCWML001	1	0.11692
MRI_FCWML001	2	0.027458
MRI_FCWML001	3	-0.099971
MRI_FCWML001	4	-0.038955
MRI_FCWML002	-4	-0.031664
MRI_FCWML002	-3	-0.048293
MRI_FCWML002	-2	-0.065282
MRI_FCWML002	-1	-0.035214
MRI_FCWML002	0	0.046317
MRI_FCWML002	1	0.094878
MRI_FCWML002	2	0.019513
MRI_FCWML002	3	-0.020852
MRI_FCWML002	4	-0.073724
MRI_FCWML003	-4	-0.099698
MRI_FCWML003	-3	-0.086073
MRI_FCWML003	-2	-0.10676
MRI_FCWML003	-1	-0.12697
MRI_FCWML003	0	-0.091339
MRI_FCWML003	1	-0.053487
MRI_FCWML003	2	-0.10768
MRI_FCWML003	3	-0.11193
MRI_FCWML003	4	-0.10956
MRI_FCWML004	-4	NaN
MRI_FCWML004	-3	NaN
MRI_FCWML004	-2	NaN
MRI_FCWML004	-1	NaN
MRI_FCWML004	0	NaN
MRI_FCWML004	1	NaN
MRI_FCWML004	2	NaN
MRI_FCWML004	3	NaN
MRI_FCWML004	4	NaN
MRI_FCWML006	-4	0.015634
MRI_FCWML006	-3	0.056225
MRI_FCWML006	-2	0.18343
MRI_FCWML006	-1	0.26975
MRI_FCWML006	0	0.31113
MRI_FCWML006	1	0.2531
MRI_FCWML006	2	0.092199
MRI_FCWML006	3	-0.10426
MRI_FCWML006	4	-0.18891
MRI_FCWML007	-4	-0.073797
MRI_FCWML007	-3	-0.085883
MRI_FCWML007	-2	-0.083757
MRI_FCWML007	-1	-0.098889
MRI_FCWML007	0	0.012974
MRI_FCWML007	1	0.0097665
MRI_FCWML007	2	-0.014638
MRI_FCWML007	3	-0.012295
MRI_FCWML007	4	-0.093635
MRI_FCWML008	-4	-0.013216
MRI_FCWML008	-3	0.12486
MRI_FCWML008	-2	0.17396
MRI_FCWML008	-1	0.21093
MRI_FCWML008	0	0.071424
MRI_FCWML008	1	0.1016
MRI_FCWML008	2	0.096525
MRI_FCWML008	3	-0.03108
MRI_FCWML008	4	-0.16303
MRI_FCWML009	-4	-0.01901
MRI_FCWML009	-3	-0.049295
MRI_FCWML009	-2	-0.19797
MRI_FCWML009	-1	-0.1919
MRI_FCWML009	0	-0.10945
MRI_FCWML009	1	-0.092445
MRI_FCWML009	2	-0.049506
MRI_FCWML009	3	-0.031493
MRI_FCWML009	4	-0.014634
MRI_FCWML010	-4	0.027144
MRI_FCWML010	-3	0.022114
MRI_FCWML010	-2	-0.020985
MRI_FCWML010	-1	-0.004817
MRI_FCWML010	0	-0.031288
MRI_FCWML010	1	-0.1765
MRI_FCWML010	2	-0.18335
MRI_FCWML010	3	-0.034935
MRI_FCWML010	4	-0.048427
MRI_FCWML011	-4	0.021488
MRI_FCWML011	-3	-0.034418
MRI_FCWML011	-2	-0.11431
MRI_FCWML011	-1	-0.19453
MRI_FCWML011	0	0.0087219
MRI_FCWML011	1	0.11354
MRI_FCWML011	2	0.045687
MRI_FCWML011	3	-0.056955
MRI_FCWML011	4	-0.065149
MRI_FCWML012	-4	-0.011925
MRI_FCWML012	-3	-0.096235
MRI_FCWML012	-2	0.079271
MRI_FCWML012	-1	-0.0082902
MRI_FCWML012	0	-0.012852
MRI_FCWML012	1	0.083187
MRI_FCWML012	2	0.014906
MRI_FCWML012	3	-0.031523
MRI_FCWML012	4	0.0097004
MRI_FCWML013	-4	-0.014572
MRI_FCWML013	-3	-0.084081
MRI_FCWML013	-2	-0.13312
MRI_FCWML013	-1	-0.2575
MRI_FCWML013	0	-0.2323
MRI_FCWML013	1	0.014118
MRI_FCWML013	2	0.085575
MRI_FCWML013	3	-0.053827
MRI_FCWML013	4	-0.14702
MRI_FCWML014	-4	-0.12227
MRI_FCWML014	-3	-0.18102
MRI_FCWML014	-2	-0.092171
MRI_FCWML014	-1	-0.041412
MRI_FCWML014	0	0.012666
MRI_FCWML014	1	0.11526
MRI_FCWML014	2	0.025979
MRI_FCWML014	3	-0.11671
MRI_FCWML014	4	-0.10718
MRI_FCWML015	-4	0.012848
MRI_FCWML015	-3	0.039103
MRI_FCWML015	-2	0.014648
MRI_FCWML015	-1	0.075017
MRI_FCWML015	0	0.035836
MRI_FCWML015	1	0.061311
MRI_FCWML015	2	0.072769
MRI_FCWML015	3	0.067421
MRI_FCWML015	4	-0.0082502
MRI_FCWML016	-4	NaN
MRI_FCWML016	-3	NaN
MRI_FCWML016	-2	NaN
MRI_FCWML016	-1	NaN
MRI_FCWML016	0	NaN
MRI_FCWML016	1	NaN
MRI_FCWML016	2	NaN
MRI_FCWML016	3	NaN
MRI_FCWML016	4	NaN
MRI_FCWML017	-4	-0.060032
MRI_FCWML017	-3	-0.09841
MRI_FCWML017	-2	-0.056291
MRI_FCWML017	-1	-0.0050601
MRI_FCWML017	0	0.017611
MRI_FCWML017	1	0.041505
MRI_FCWML017	2	0.10193
MRI_FCWML017	3	0.045072
MRI_FCWML017	4	-0.0062532
MRI_FCWML018	-4	0.015542
MRI_FCWML018	-3	0.0044625
MRI_FCWML018	-2	0.0025581
MRI_FCWML018	-1	0.013629
MRI_FCWML018	0	0.09178
MRI_FCWML018	1	0.087246
MRI_FCWML018	2	-0.029913
MRI_FCWML018	3	-0.12448
MRI_FCWML018	4	-0.21153
MRI_FCWML020	-4	-0.021666
MRI_FCWML020	-3	0.03339
MRI_FCWML020	-2	0.048677
MRI_FCWML020	-1	0.035408
MRI_FCWML020	0	0.15354
MRI_FCWML020	1	0.12422
MRI_FCWML020	2	0.070165
MRI_FCWML020	3	0.085349
MRI_FCWML020	4	0.0023744
MRI_FCWML022	-4	0.014729
MRI_FCWML022	-3	-0.02534
MRI_FCWML022	-2	-0.12141
MRI_FCWML022	-1	-0.03002
MRI_FCWML022	0	-0.014836
MRI_FCWML022	1	-0.031245
MRI_FCWML022	2	-0.093026
MRI_FCWML022	3	-0.12814
MRI_FCWML022	4	-0.11974
MRI_FCWML023	-4	0.041405
MRI_FCWML023	-3	-0.034606
MRI_FCWML023	-2	-0.13872
MRI_FCWML023	-1	-0.0067236
MRI_FCWML023	0	0.094883
MRI_FCWML023	1	0.10861
MRI_FCWML023	2	0.072798
MRI_FCWML023	3	-0.028415
MRI_FCWML023	4	0.042169
MRI_FCWML025	-4	NaN
MRI_FCWML025	-3	NaN
MRI_FCWML025	-2	NaN
MRI_FCWML025	-1	NaN
MRI_FCWML025	0	NaN
MRI_FCWML025	1	NaN
MRI_FCWML025	2	NaN
MRI_FCWML025	3	NaN
MRI_FCWML025	4	NaN
MRI_FCWML026	-4	-0.091086
MRI_FCWML026	-3	-0.079602
MRI_FCWML026	-2	-0.049638
MRI_FCWML026	-1	-0.051207
MRI_FCWML026	0	0.092486
MRI_FCWML026	1	0.068977
MRI_FCWML026	2	0.010009
MRI_FCWML026	3	0.068776
MRI_FCWML026	4	0.02071
MRI_FCWML027	-4	0.052169
MRI_FCWML027	-3	-0.014165
MRI_FCWML027	-2	0.0020908
MRI_FCWML027	-1	-0.0040344
MRI_FCWML027	0	0.056858
MRI_FCWML027	1	-0.00071557
MRI_FCWML027	2	0.039085
MRI_FCWML027	3	0.0053769
MRI_FCWML027	4	-0.079014
MRI_FCWML028	-4	0.029059
MRI_FCWML028	-3	0.11671
MRI_FCWML028	-2	0.15959
MRI_FCWML028	-1	0.132
MRI_FCWML028	0	0.16324
MRI_FCWML028	1	0.29075
MRI_FCWML028	2	0.26761
MRI_FCWML028	3	0.096008
MRI_FCWML028	4	-0.04055
MRI_FCWML029	-4	0.026446
MRI_FCWML029	-3	-0.034843
MRI_FCWML029	-2	-0.067543
MRI_FCWML029	-1	-0.077818
MRI_FCWML029	0	-0.079821
MRI_FCWML029	1	0.17241
MRI_FCWML029	2	0.13819
MRI_FCWML029	3	-0.019901
MRI_FCWML029	4	-0.12541
MRI_FCWML030	-4	-0.059909
MRI_FCWML030	-3	-0.07756
MRI_FCWML030	-2	0.015335
MRI_FCWML030	-1	0.25377
MRI_FCWML030	0	0.28039
MRI_FCWML030	1	0.075301
MRI_FCWML030	2	-0.033873
MRI_FCWML030	3	-0.053383
MRI_FCWML030	4	-0.065292
MRI_FCWML031	-4	-0.12225
MRI_FCWML031	-3	-0.13663
MRI_FCWML031	-2	-0.025775
MRI_FCWML031	-1	-0.012584
MRI_FCWML031	0	0.093891
MRI_FCWML031	1	0.17769
MRI_FCWML031	2	0.060367
MRI_FCWML031	3	-0.12106
MRI_FCWML031	4	-0.26067
MRI_FCWML032	-4	-0.068798
MRI_FCWML032	-3	-0.12763
MRI_FCWML032	-2	-0.061825
MRI_FCWML032	-1	0.092014
MRI_FCWML032	0	0.31652
MRI_FCWML032	1	0.19882
MRI_FCWML032	2	-0.027221
MRI_FCWML032	3	-0.11681
MRI_FCWML032	4	-0.12277
MRI_FCWML033	-4	0.00023507
MRI_FCWML033	-3	0.045218
MRI_FCWML033	-2	0.057407
MRI_FCWML033	-1	0.018551
MRI_FCWML033	0	0.21718
MRI_FCWML033	1	0.23279
MRI_FCWML033	2	0.11621
MRI_FCWML033	3	-0.0032002
MRI_FCWML033	4	-0.070126
MRI_FCWML035	-4	0.0755
MRI_FCWML035	-3	-0.0077276
MRI_FCWML035	-2	-0.094552
MRI_FCWML035	-1	-0.037203
MRI_FCWML035	0	-0.01259
MRI_FCWML035	1	-0.059734
MRI_FCWML035	2	-0.025019
MRI_FCWML035	3	-0.023658
MRI_FCWML035	4	0.052799
MRI_FCWML036	-4	-0.084535
MRI_FCWML036	-3	-0.083804
MRI_FCWML036	-2	-0.053835
MRI_FCWML036	-1	-0.037431
MRI_FCWML036	0	0.097385
MRI_FCWML036	1	0.14409
MRI_FCWML036	2	0.09709
MRI_FCWML036	3	0.10412
MRI_FCWML036	4	0.072813
MRI_FCWML037	-4	0.12848
MRI_FCWML037	-3	0.1889
MRI_FCWML037	-2	0.22594
MRI_FCWML037	-1	0.18796
MRI_FCWML037	0	0.13581
MRI_FCWML037	1	0.080582
MRI_FCWML037	2	0.052527
MRI_FCWML037	3	0.015487
MRI_FCWML037	4	-0.0050593
MRI_FCWML038	-4	-0.024446
MRI_FCWML038	-3	-0.10333
MRI_FCWML038	-2	-0.054313
MRI_FCWML038	-1	-0.038627
MRI_FCWML038	0	-0.046002
MRI_FCWML038	1	-0.032635
MRI_FCWML038	2	-0.088935
MRI_FCWML038	3	-0.084642
MRI_FCWML038	4	-0.04051
MRI_FCWML040	-4	-0.076917
MRI_FCWML040	-3	-0.072908
MRI_FCWML040	-2	-0.091769
MRI_FCWML040	-1	-0.011992
MRI_FCWML040	0	0.086659
MRI_FCWML040	1	0.12483
MRI_FCWML040	2	0.059272
MRI_FCWML040	3	-0.015891
MRI_FCWML040	4	-0.088297
MRI_FCWML041	-4	-0.0094697
MRI_FCWML041	-3	-0.0067477
MRI_FCWML041	-2	-0.020355
MRI_FCWML041	-1	0.13885
MRI_FCWML041	0	0.16357
MRI_FCWML041	1	-0.036317
MRI_FCWML041	2	0.0046618
MRI_FCWML041	3	0.0015685
MRI_FCWML041	4	-0.0098007
MRI_FCWML042	-4	-0.066862
MRI_FCWML042	-3	-0.12035
MRI_FCWML042	-2	-0.14357
MRI_FCWML042	-1	-0.091513
MRI_FCWML042	0	-0.015567
MRI_FCWML042	1	0.11847
MRI_FCWML042	2	0.12789
MRI_FCWML042	3	0.020943
MRI_FCWML042	4	0.023786
MRI_FCWML043	-4	NaN
MRI_FCWML043	-3	NaN
MRI_FCWML043	-2	NaN
MRI_FCWML043	-1	NaN
MRI_FCWML043	0	NaN
MRI_FCWML043	1	NaN
MRI_FCWML043	2	NaN
MRI_FCWML043	3	NaN
MRI_FCWML043	4	NaN
MRI_FCWML046	-4	-0.032746
MRI_FCWML046	-3	-0.12312
MRI_FCWML046	-2	-0.22673
MRI_FCWML046	-1	-0.13241
MRI_FCWML046	0	0.16923
MRI_FCWML046	1	0.14108
MRI_FCWML046	2	0.14047
MRI_FCWML046	3	0.044587
MRI_FCWML046	4	-0.062654
MRI_FCWML047	-4	0.13894
MRI_FCWML047	-3	0.09591
MRI_FCWML047	-2	0.0027307
MRI_FCWML047	-1	-0.036675
MRI_FCWML047	0	0.042966
MRI_FCWML047	1	0.13117
MRI_FCWML047	2	0.069675
MRI_FCWML047	3	-0.077215
MRI_FCWML047	4	-0.26651
MRI_FCWML048	-4	0.24382
MRI_FCWML048	-3	0.15864
MRI_FCWML048	-2	0.10259
MRI_FCWML048	-1	0.083601
MRI_FCWML048	0	0.015918
MRI_FCWML048	1	0.023234
MRI_FCWML048	2	-0.061705
MRI_FCWML048	3	-0.18915
MRI_FCWML048	4	-0.20307
MRI_FCWML049	-4	0.26098
MRI_FCWML049	-3	0.20354
MRI_FCWML049	-2	0.12221
MRI_FCWML049	-1	0.077547
MRI_FCWML049	0	0.12641
MRI_FCWML049	1	0.16368
MRI_FCWML049	2	0.048681
MRI_FCWML049	3	-0.036346
MRI_FCWML049	4	-0.067038
MRI_FCWML051	-4	-0.17676
MRI_FCWML051	-3	-0.11121
MRI_FCWML051	-2	0.033502
MRI_FCWML051	-1	0.089433
MRI_FCWML051	0	0.19483
MRI_FCWML051	1	0.15898
MRI_FCWML051	2	0.059714
MRI_FCWML051	3	-0.047848
MRI_FCWML051	4	-0.004908
MRI_FCWML052	-4	0.0041877
MRI_FCWML052	-3	-0.020854
MRI_FCWML052	-2	-0.014311
MRI_FCWML052	-1	0.012805
MRI_FCWML052	0	0.14485
MRI_FCWML052	1	0.033858
MRI_FCWML052	2	-0.085822
MRI_FCWML052	3	-0.22017
MRI_FCWML052	4	-0.26372
MRI_FCWML053	-4	0.027483
MRI_FCWML053	-3	-0.0055905
MRI_FCWML053	-2	0.020291
MRI_FCWML053	-1	-0.023239
MRI_FCWML053	0	-0.013954
MRI_FCWML053	1	0.13439
MRI_FCWML053	2	0.17517
MRI_FCWML053	3	0.13625
MRI_FCWML053	4	0.095334
MRI_FCWML054	-4	-0.0049224
MRI_FCWML054	-3	-0.017079
MRI_FCWML054	-2	-0.0513
MRI_FCWML054	-1	-0.060259
MRI_FCWML054	0	0.023557
MRI_FCWML054	1	0.054007
MRI_FCWML054	2	0.052249
MRI_FCWML054	3	0.064644
MRI_FCWML054	4	0.066978
MRI_FCWML055	-4	NaN
MRI_FCWML055	-3	NaN
MRI_FCWML055	-2	NaN
MRI_FCWML055	-1	NaN
MRI_FCWML055	0	NaN
MRI_FCWML055	1	NaN
MRI_FCWML055	2	NaN
MRI_FCWML055	3	NaN
MRI_FCWML055	4	NaN
MRI_FCWML056	-4	-0.0363
MRI_FCWML056	-3	-0.12425
MRI_FCWML056	-2	-0.061401
MRI_FCWML056	-1	0.0041644
MRI_FCWML056	0	0.010895
MRI_FCWML056	1	0.08564
MRI_FCWML056	2	0.13336
MRI_FCWML056	3	0.11569
MRI_FCWML056	4	0.027207
MRI_FCWML057	-4	-0.067483
MRI_FCWML057	-3	-0.062312
MRI_FCWML057	-2	-0.0094664
MRI_FCWML057	-1	0.054945
MRI_FCWML057	0	0.20723
MRI_FCWML057	1	0.33758
MRI_FCWML057	2	0.28164
MRI_FCWML057	3	0.19624
MRI_FCWML057	4	0.077235
MRI_FCWML061	-4	0.05709
MRI_FCWML061	-3	0.010271
MRI_FCWML061	-2	-0.014528
MRI_FCWML061	-1	-0.051599
MRI_FCWML061	0	0.035085
MRI_FCWML061	1	0.13288
MRI_FCWML061	2	0.13696
MRI_FCWML061	3	0.085833
MRI_FCWML061	4	-0.0054107
MRI_FCWML063	-4	0.00023404
MRI_FCWML063	-3	-0.021423
MRI_FCWML063	-2	0.013144
MRI_FCWML063	-1	-0.033998
MRI_FCWML063	0	-0.0030979
MRI_FCWML063	1	0.0095439
MRI_FCWML063	2	-0.076063
MRI_FCWML063	3	0.023394
MRI_FCWML063	4	0.14618
MRI_FCWML064	-4	-0.050313
MRI_FCWML064	-3	0.13503
MRI_FCWML064	-2	0.079088
MRI_FCWML064	-1	-0.13959
MRI_FCWML064	0	-0.11836
MRI_FCWML064	1	-0.07717
MRI_FCWML064	2	0.14981
MRI_FCWML064	3	0.077725
MRI_FCWML064	4	-0.052629
MRI_FCWML104	-4	0.095989
MRI_FCWML104	-3	0.10175
MRI_FCWML104	-2	0.010379
MRI_FCWML104	-1	-0.029926
MRI_FCWML104	0	0.064451
MRI_FCWML104	1	0.14217
MRI_FCWML104	2	0.049383
MRI_FCWML104	3	-0.03117
MRI_FCWML104	4	-0.13265
MRI_FCWML107	-4	0.095915
MRI_FCWML107	-3	0.0374
MRI_FCWML107	-2	0.064166
MRI_FCWML107	-1	-0.034422
MRI_FCWML107	0	-0.041233
MRI_FCWML107	1	-0.017205
MRI_FCWML107	2	-0.064497
MRI_FCWML107	3	-0.1172
MRI_FCWML107	4	-0.019427
MRI_FCWML108	-4	0.059546
MRI_FCWML108	-3	0.079706
MRI_FCWML108	-2	0.074946
MRI_FCWML108	-1	0.12305
MRI_FCWML108	0	-0.038294
MRI_FCWML108	1	-0.0052445
MRI_FCWML108	2	-0.086054
MRI_FCWML108	3	-0.01227
MRI_FCWML108	4	9.2283e-05
MRI_FCWML109	-4	-0.094258
MRI_FCWML109	-3	-0.0044208
MRI_FCWML109	-2	0.016304
MRI_FCWML109	-1	0.11985
MRI_FCWML109	0	0.24392
MRI_FCWML109	1	0.24306
MRI_FCWML109	2	0.21506
MRI_FCWML109	3	0.13561
MRI_FCWML109	4	0.094025
MRI_FCWML119	-4	NaN
MRI_FCWML119	-3	NaN
MRI_FCWML119	-2	NaN
MRI_FCWML119	-1	NaN
MRI_FCWML119	0	NaN
MRI_FCWML119	1	NaN
MRI_FCWML119	2	NaN
MRI_FCWML119	3	NaN
MRI_FCWML119	4	NaN
MRI_FCWML121	-4	-0.045144
MRI_FCWML121	-3	0.01995
MRI_FCWML121	-2	0.048805
MRI_FCWML121	-1	0.085215
MRI_FCWML121	0	0.13918
MRI_FCWML121	1	0.19584
MRI_FCWML121	2	0.18385
MRI_FCWML121	3	0.13228
MRI_FCWML121	4	0.047266
MRI_FCWML128	-4	-0.069267
MRI_FCWML128	-3	-0.10294
MRI_FCWML128	-2	-0.14584
MRI_FCWML128	-1	-0.087521
MRI_FCWML128	0	-0.016648
MRI_FCWML128	1	0.017318
MRI_FCWML128	2	0.026764
MRI_FCWML128	3	0.040937
MRI_FCWML128	4	-0.017423
MRI_FCWML129	-4	0.032625
MRI_FCWML129	-3	0.22595
MRI_FCWML129	-2	0.027292
MRI_FCWML129	-1	-0.049765
MRI_FCWML129	0	0.025089
MRI_FCWML129	1	0.10247
MRI_FCWML129	2	0.034615
MRI_FCWML129	3	0.0011008
MRI_FCWML129	4	-0.0096103
MRI_FCWML134	-4	0.048353
MRI_FCWML134	-3	0.070231
MRI_FCWML134	-2	-0.0019792
MRI_FCWML134	-1	0.017069
MRI_FCWML134	0	0.1083
MRI_FCWML134	1	0.15622
MRI_FCWML134	2	0.11206
MRI_FCWML134	3	-0.0054203
MRI_FCWML134	4	-0.048102
MRI_FCWML150	-4	-0.015822
MRI_FCWML150	-3	-0.048615
MRI_FCWML150	-2	-0.0091218
MRI_FCWML150	-1	0.013726
MRI_FCWML150	0	0.11662
MRI_FCWML150	1	0.14198
MRI_FCWML150	2	0.045796
MRI_FCWML150	3	-0.0093825
MRI_FCWML150	4	-0.063201
MRI_FCWML158	-4	0.14612
MRI_FCWML158	-3	0.1803
MRI_FCWML158	-2	0.27004
MRI_FCWML158	-1	0.3432
MRI_FCWML158	0	0.32472
MRI_FCWML158	1	0.11449
MRI_FCWML158	2	-0.062056
MRI_FCWML158	3	-0.149
MRI_FCWML158	4	-0.21765
MRI_FCWML159	-4	-0.032605
MRI_FCWML159	-3	-0.080956
MRI_FCWML159	-2	-0.11899
MRI_FCWML159	-1	-0.10268
MRI_FCWML159	0	-0.068244
MRI_FCWML159	1	0.046381
MRI_FCWML159	2	0.15365
MRI_FCWML159	3	0.06774
MRI_FCWML159	4	0.055617
MRI_FCWML160	-4	NaN
MRI_FCWML160	-3	NaN
MRI_FCWML160	-2	NaN
MRI_FCWML160	-1	NaN
MRI_FCWML160	0	NaN
MRI_FCWML160	1	NaN
MRI_FCWML160	2	NaN
MRI_FCWML160	3	NaN
MRI_FCWML160	4	NaN
MRI_FCWML162	-4	-0.093042
MRI_FCWML162	-3	0.079204
MRI_FCWML162	-2	0.10258
MRI_FCWML162	-1	-0.020732
MRI_FCWML162	0	0.048769
MRI_FCWML162	1	0.20142
MRI_FCWML162	2	0.1983
MRI_FCWML162	3	0.087677
MRI_FCWML162	4	-0.06585
MRI_FCWML205	-4	0.023805
MRI_FCWML205	-3	-0.061843
MRI_FCWML205	-2	-0.097786
MRI_FCWML205	-1	-0.013547
MRI_FCWML205	0	0.061266
MRI_FCWML205	1	0.10672
MRI_FCWML205	2	0.034351
MRI_FCWML205	3	-0.077794
MRI_FCWML205	4	-0.12815
MRI_FCWML219	-4	NaN
MRI_FCWML219	-3	NaN
MRI_FCWML219	-2	NaN
MRI_FCWML219	-1	NaN
MRI_FCWML219	0	NaN
MRI_FCWML219	1	NaN
MRI_FCWML219	2	NaN
MRI_FCWML219	3	NaN
MRI_FCWML219	4	NaN
MRI_FCWML255	-4	-0.032611
MRI_FCWML255	-3	0.0065091
MRI_FCWML255	-2	0.012272
MRI_FCWML255	-1	-0.049045
MRI_FCWML255	0	-0.066217
MRI_FCWML255	1	0.020983
MRI_FCWML255	2	0.077456
MRI_FCWML255	3	0.15878
MRI_FCWML255	4	0.1432
MRI_FCWML320	-4	0.056751
MRI_FCWML320	-3	0.10551
MRI_FCWML320	-2	0.11938
MRI_FCWML320	-1	0.02707
MRI_FCWML320	0	-0.060752
MRI_FCWML320	1	-0.13129
MRI_FCWML320	2	-0.080584
MRI_FCWML320	3	-0.15528
MRI_FCWML320	4	-0.18289
MRI_FCWML328	-4	-0.10852
MRI_FCWML328	-3	-0.071514
MRI_FCWML328	-2	0.01652
MRI_FCWML328	-1	0.063997
MRI_FCWML328	0	0.056156
MRI_FCWML328	1	0.16579
MRI_FCWML328	2	0.05372
MRI_FCWML328	3	-0.099809
MRI_FCWML328	4	-0.061546
