# Supplementary material for: Pupil size reflects activation of subcortical ascending arousal system nuclei during rest
Source: eLife. 2023 Jun 27;12:e84822. doi: 10.7554/eLife.84822 (PMC10299825; doi:10.7554/eLife.84822)
Supplement: Figure 5—source data 1. [file elife-84822-fig5-data1.zip › Figure5-SourceData/FigAB/ses-day-1/XCorr_stat_BF_pup_size.csv]

subj	lag	CC
MRI_FCWML001	-4	-0.033879
MRI_FCWML001	-3	-0.00076223
MRI_FCWML001	-2	-0.013164
MRI_FCWML001	-1	-0.027858
MRI_FCWML001	0	0.099619
MRI_FCWML001	1	0.068956
MRI_FCWML001	2	0.043076
MRI_FCWML001	3	0.039335
MRI_FCWML001	4	0.0049886
MRI_FCWML002	-4	-0.02088
MRI_FCWML002	-3	0.010564
MRI_FCWML002	-2	0.054673
MRI_FCWML002	-1	0.056578
MRI_FCWML002	0	0.060422
MRI_FCWML002	1	0.028193
MRI_FCWML002	2	0.010113
MRI_FCWML002	3	0.001953
MRI_FCWML002	4	-0.040466
MRI_FCWML003	-4	-0.079943
MRI_FCWML003	-3	-0.029226
MRI_FCWML003	-2	0.016154
MRI_FCWML003	-1	-0.084092
MRI_FCWML003	0	-0.080586
MRI_FCWML003	1	-0.045186
MRI_FCWML003	2	-0.18239
MRI_FCWML003	3	-0.2058
MRI_FCWML003	4	-0.18412
MRI_FCWML004	-4	NaN
MRI_FCWML004	-3	NaN
MRI_FCWML004	-2	NaN
MRI_FCWML004	-1	NaN
MRI_FCWML004	0	NaN
MRI_FCWML004	1	NaN
MRI_FCWML004	2	NaN
MRI_FCWML004	3	NaN
MRI_FCWML004	4	NaN
MRI_FCWML006	-4	0.010664
MRI_FCWML006	-3	0.012283
MRI_FCWML006	-2	0.044444
MRI_FCWML006	-1	0.027059
MRI_FCWML006	0	0.12912
MRI_FCWML006	1	0.1032
MRI_FCWML006	2	0.028453
MRI_FCWML006	3	0.078296
MRI_FCWML006	4	-0.012681
MRI_FCWML007	-4	-0.097425
MRI_FCWML007	-3	-0.030184
MRI_FCWML007	-2	-0.0043287
MRI_FCWML007	-1	-0.0021512
MRI_FCWML007	0	-0.0097995
MRI_FCWML007	1	0.02631
MRI_FCWML007	2	-0.0017054
MRI_FCWML007	3	-0.021535
MRI_FCWML007	4	-0.078946
MRI_FCWML008	-4	0.019629
MRI_FCWML008	-3	0.082757
MRI_FCWML008	-2	-0.016245
MRI_FCWML008	-1	-0.029515
MRI_FCWML008	0	-0.028701
MRI_FCWML008	1	-0.032514
MRI_FCWML008	2	0.038077
MRI_FCWML008	3	0.016954
MRI_FCWML008	4	-0.047223
MRI_FCWML009	-4	-0.07658
MRI_FCWML009	-3	-0.09891
MRI_FCWML009	-2	-0.21737
MRI_FCWML009	-1	-0.25517
MRI_FCWML009	0	-0.13143
MRI_FCWML009	1	-0.057643
MRI_FCWML009	2	0.0078164
MRI_FCWML009	3	0.062505
MRI_FCWML009	4	0.081727
MRI_FCWML010	-4	0.057991
MRI_FCWML010	-3	0.014714
MRI_FCWML010	-2	-0.015168
MRI_FCWML010	-1	-0.010535
MRI_FCWML010	0	0.051104
MRI_FCWML010	1	-0.032407
MRI_FCWML010	2	-0.028651
MRI_FCWML010	3	-0.034104
MRI_FCWML010	4	-0.019363
MRI_FCWML011	-4	0.050267
MRI_FCWML011	-3	-0.12345
MRI_FCWML011	-2	-0.011961
MRI_FCWML011	-1	-0.0499
MRI_FCWML011	0	0.16828
MRI_FCWML011	1	0.044959
MRI_FCWML011	2	-0.0092673
MRI_FCWML011	3	-0.07135
MRI_FCWML011	4	-0.12017
MRI_FCWML012	-4	-0.17544
MRI_FCWML012	-3	-0.082022
MRI_FCWML012	-2	-0.070559
MRI_FCWML012	-1	0.0048119
MRI_FCWML012	0	0.010997
MRI_FCWML012	1	0.0027817
MRI_FCWML012	2	-0.042854
MRI_FCWML012	3	-0.027775
MRI_FCWML012	4	0.0088542
MRI_FCWML013	-4	0.085325
MRI_FCWML013	-3	0.002637
MRI_FCWML013	-2	0.0033379
MRI_FCWML013	-1	-0.036317
MRI_FCWML013	0	0.017369
MRI_FCWML013	1	0.018934
MRI_FCWML013	2	0.012736
MRI_FCWML013	3	0.022978
MRI_FCWML013	4	-0.11836
MRI_FCWML014	-4	0.019576
MRI_FCWML014	-3	0.028351
MRI_FCWML014	-2	-0.0091201
MRI_FCWML014	-1	0.037443
MRI_FCWML014	0	0.025611
MRI_FCWML014	1	0.037368
MRI_FCWML014	2	-0.010697
MRI_FCWML014	3	-0.11061
MRI_FCWML014	4	-0.041043
MRI_FCWML015	-4	-0.099941
MRI_FCWML015	-3	-0.078391
MRI_FCWML015	-2	0.016435
MRI_FCWML015	-1	-0.0064246
MRI_FCWML015	0	0.031589
MRI_FCWML015	1	0.060254
MRI_FCWML015	2	0.010179
MRI_FCWML015	3	-0.012278
MRI_FCWML015	4	-0.044035
MRI_FCWML016	-4	NaN
MRI_FCWML016	-3	NaN
MRI_FCWML016	-2	NaN
MRI_FCWML016	-1	NaN
MRI_FCWML016	0	NaN
MRI_FCWML016	1	NaN
MRI_FCWML016	2	NaN
MRI_FCWML016	3	NaN
MRI_FCWML016	4	NaN
MRI_FCWML017	-4	-0.098396
MRI_FCWML017	-3	-0.061989
MRI_FCWML017	-2	-0.12078
MRI_FCWML017	-1	-0.11195
MRI_FCWML017	0	0.062466
MRI_FCWML017	1	-0.02087
MRI_FCWML017	2	-0.010802
MRI_FCWML017	3	0.0048261
MRI_FCWML017	4	-0.045426
MRI_FCWML018	-4	0.019935
MRI_FCWML018	-3	-0.016154
MRI_FCWML018	-2	-0.023525
MRI_FCWML018	-1	-0.019247
MRI_FCWML018	0	0.023852
MRI_FCWML018	1	0.10687
MRI_FCWML018	2	0.14269
MRI_FCWML018	3	0.079093
MRI_FCWML018	4	-0.016687
MRI_FCWML020	-4	-0.088753
MRI_FCWML020	-3	-0.020561
MRI_FCWML020	-2	-0.10113
MRI_FCWML020	-1	-0.086889
MRI_FCWML020	0	-0.028533
MRI_FCWML020	1	0.032924
MRI_FCWML020	2	0.11764
MRI_FCWML020	3	0.15772
MRI_FCWML020	4	0.14753
MRI_FCWML022	-4	-0.011423
MRI_FCWML022	-3	0.010564
MRI_FCWML022	-2	-0.029776
MRI_FCWML022	-1	0.036567
MRI_FCWML022	0	0.091826
MRI_FCWML022	1	0.15967
MRI_FCWML022	2	0.066662
MRI_FCWML022	3	-0.012634
MRI_FCWML022	4	0.036131
MRI_FCWML023	-4	-0.038966
MRI_FCWML023	-3	-0.028189
MRI_FCWML023	-2	-0.050801
MRI_FCWML023	-1	0.00083686
MRI_FCWML023	0	-0.012126
MRI_FCWML023	1	-0.071457
MRI_FCWML023	2	-0.046371
MRI_FCWML023	3	-0.1061
MRI_FCWML023	4	0.010713
MRI_FCWML025	-4	NaN
MRI_FCWML025	-3	NaN
MRI_FCWML025	-2	NaN
MRI_FCWML025	-1	NaN
MRI_FCWML025	0	NaN
MRI_FCWML025	1	NaN
MRI_FCWML025	2	NaN
MRI_FCWML025	3	NaN
MRI_FCWML025	4	NaN
MRI_FCWML026	-4	0.053522
MRI_FCWML026	-3	-0.079167
MRI_FCWML026	-2	0.021972
MRI_FCWML026	-1	-0.11243
MRI_FCWML026	0	0.15348
MRI_FCWML026	1	0.0931
MRI_FCWML026	2	-0.029666
MRI_FCWML026	3	0.080153
MRI_FCWML026	4	0.085752
MRI_FCWML027	-4	-0.032858
MRI_FCWML027	-3	-0.0033971
MRI_FCWML027	-2	-0.04545
MRI_FCWML027	-1	-0.007263
MRI_FCWML027	0	0.053542
MRI_FCWML027	1	0.073883
MRI_FCWML027	2	0.024559
MRI_FCWML027	3	0.010747
MRI_FCWML027	4	0.05467
MRI_FCWML028	-4	0.090257
MRI_FCWML028	-3	0.17664
MRI_FCWML028	-2	0.085798
MRI_FCWML028	-1	0.022389
MRI_FCWML028	0	-0.0038389
MRI_FCWML028	1	0.059931
MRI_FCWML028	2	0.15842
MRI_FCWML028	3	0.048586
MRI_FCWML028	4	0.066301
MRI_FCWML029	-4	-0.011268
MRI_FCWML029	-3	-0.066826
MRI_FCWML029	-2	0.086348
MRI_FCWML029	-1	-0.011499
MRI_FCWML029	0	-0.053569
MRI_FCWML029	1	0.13424
MRI_FCWML029	2	0.033722
MRI_FCWML029	3	-0.020531
MRI_FCWML029	4	-0.099417
MRI_FCWML030	-4	-0.032521
MRI_FCWML030	-3	0.012748
MRI_FCWML030	-2	0.037037
MRI_FCWML030	-1	0.064403
MRI_FCWML030	0	0.095582
MRI_FCWML030	1	0.14563
MRI_FCWML030	2	0.071636
MRI_FCWML030	3	-0.0089838
MRI_FCWML030	4	-0.10335
MRI_FCWML031	-4	0.0003778
MRI_FCWML031	-3	-0.026845
MRI_FCWML031	-2	0.076653
MRI_FCWML031	-1	0.13119
MRI_FCWML031	0	0.13145
MRI_FCWML031	1	0.11727
MRI_FCWML031	2	0.016116
MRI_FCWML031	3	-0.062579
MRI_FCWML031	4	-0.11337
MRI_FCWML032	-4	-0.0034238
MRI_FCWML032	-3	-0.0013936
MRI_FCWML032	-2	0.019852
MRI_FCWML032	-1	0.12172
MRI_FCWML032	0	0.14619
MRI_FCWML032	1	0.095109
MRI_FCWML032	2	-0.075824
MRI_FCWML032	3	-0.14604
MRI_FCWML032	4	-0.094752
MRI_FCWML033	-4	0.0018711
MRI_FCWML033	-3	0.038486
MRI_FCWML033	-2	-0.056054
MRI_FCWML033	-1	-0.1036
MRI_FCWML033	0	0.041827
MRI_FCWML033	1	0.061143
MRI_FCWML033	2	0.11038
MRI_FCWML033	3	0.059971
MRI_FCWML033	4	0.026772
MRI_FCWML035	-4	0.012154
MRI_FCWML035	-3	-0.048917
MRI_FCWML035	-2	0.029833
MRI_FCWML035	-1	0.075389
MRI_FCWML035	0	0.042928
MRI_FCWML035	1	-0.048052
MRI_FCWML035	2	-0.00052949
MRI_FCWML035	3	-0.0069967
MRI_FCWML035	4	-0.0093582
MRI_FCWML036	-4	-0.00037021
MRI_FCWML036	-3	0.0042451
MRI_FCWML036	-2	-0.023258
MRI_FCWML036	-1	0.06782
MRI_FCWML036	0	0.10091
MRI_FCWML036	1	0.031948
MRI_FCWML036	2	0.03547
MRI_FCWML036	3	-0.012393
MRI_FCWML036	4	-0.023307
MRI_FCWML037	-4	0.02677
MRI_FCWML037	-3	0.039228
MRI_FCWML037	-2	0.04678
MRI_FCWML037	-1	0.12927
MRI_FCWML037	0	0.18752
MRI_FCWML037	1	0.074309
MRI_FCWML037	2	0.036544
MRI_FCWML037	3	0.025806
MRI_FCWML037	4	0.036389
MRI_FCWML038	-4	-0.060853
MRI_FCWML038	-3	0.050973
MRI_FCWML038	-2	-0.034878
MRI_FCWML038	-1	-0.13061
MRI_FCWML038	0	0.042521
MRI_FCWML038	1	0.063297
MRI_FCWML038	2	-0.016255
MRI_FCWML038	3	-0.13591
MRI_FCWML038	4	0.017061
MRI_FCWML040	-4	-0.087742
MRI_FCWML040	-3	-0.1115
MRI_FCWML040	-2	0.02315
MRI_FCWML040	-1	-0.044708
MRI_FCWML040	0	-0.016362
MRI_FCWML040	1	0.04139
MRI_FCWML040	2	0.07444
MRI_FCWML040	3	0.02144
MRI_FCWML040	4	0.052907
MRI_FCWML041	-4	-0.050943
MRI_FCWML041	-3	-0.12625
MRI_FCWML041	-2	-0.044313
MRI_FCWML041	-1	-0.0088284
MRI_FCWML041	0	0.0076451
MRI_FCWML041	1	-0.06179
MRI_FCWML041	2	-0.097948
MRI_FCWML041	3	-0.11105
MRI_FCWML041	4	-0.11544
MRI_FCWML042	-4	-0.042659
MRI_FCWML042	-3	0.021951
MRI_FCWML042	-2	0.012001
MRI_FCWML042	-1	-0.066906
MRI_FCWML042	0	0.0066931
MRI_FCWML042	1	-0.029967
MRI_FCWML042	2	0.0090258
MRI_FCWML042	3	-0.051593
MRI_FCWML042	4	0.0068814
MRI_FCWML043	-4	NaN
MRI_FCWML043	-3	NaN
MRI_FCWML043	-2	NaN
MRI_FCWML043	-1	NaN
MRI_FCWML043	0	NaN
MRI_FCWML043	1	NaN
MRI_FCWML043	2	NaN
MRI_FCWML043	3	NaN
MRI_FCWML043	4	NaN
MRI_FCWML046	-4	-0.20234
MRI_FCWML046	-3	-0.062467
MRI_FCWML046	-2	0.0072895
MRI_FCWML046	-1	-0.11821
MRI_FCWML046	0	0.14337
MRI_FCWML046	1	0.050345
MRI_FCWML046	2	-0.049645
MRI_FCWML046	3	0.070983
MRI_FCWML046	4	0.0057374
MRI_FCWML047	-4	-0.042108
MRI_FCWML047	-3	0.01586
MRI_FCWML047	-2	0.038334
MRI_FCWML047	-1	0.032201
MRI_FCWML047	0	0.11843
MRI_FCWML047	1	0.16199
MRI_FCWML047	2	0.12458
MRI_FCWML047	3	0.10123
MRI_FCWML047	4	0.11566
MRI_FCWML048	-4	0.13863
MRI_FCWML048	-3	0.18223
MRI_FCWML048	-2	0.10919
MRI_FCWML048	-1	0.12126
MRI_FCWML048	0	0.081709
MRI_FCWML048	1	0.095663
MRI_FCWML048	2	-0.0079026
MRI_FCWML048	3	-0.092353
MRI_FCWML048	4	-0.051052
MRI_FCWML049	-4	0.12907
MRI_FCWML049	-3	0.15405
MRI_FCWML049	-2	0.16391
MRI_FCWML049	-1	0.10461
MRI_FCWML049	0	0.11867
MRI_FCWML049	1	0.14017
MRI_FCWML049	2	-0.022681
MRI_FCWML049	3	-0.095632
MRI_FCWML049	4	-0.10545
MRI_FCWML051	-4	-0.04184
MRI_FCWML051	-3	0.0045167
MRI_FCWML051	-2	0.00088637
MRI_FCWML051	-1	0.0082762
MRI_FCWML051	0	-0.030653
MRI_FCWML051	1	-0.056352
MRI_FCWML051	2	-0.12348
MRI_FCWML051	3	-0.060392
MRI_FCWML051	4	-0.038946
MRI_FCWML052	-4	-0.030567
MRI_FCWML052	-3	0.050494
MRI_FCWML052	-2	0.031612
MRI_FCWML052	-1	0.080846
MRI_FCWML052	0	0.031321
MRI_FCWML052	1	-0.029064
MRI_FCWML052	2	-0.065581
MRI_FCWML052	3	-0.10486
MRI_FCWML052	4	-0.10422
MRI_FCWML053	-4	0.12009
MRI_FCWML053	-3	-0.058585
MRI_FCWML053	-2	0.064966
MRI_FCWML053	-1	-0.094822
MRI_FCWML053	0	0.018434
MRI_FCWML053	1	-0.0044391
MRI_FCWML053	2	0.098921
MRI_FCWML053	3	0.070538
MRI_FCWML053	4	0.076154
MRI_FCWML054	-4	0.031391
MRI_FCWML054	-3	0.01408
MRI_FCWML054	-2	-0.019763
MRI_FCWML054	-1	-0.026681
MRI_FCWML054	0	0.054803
MRI_FCWML054	1	-0.012509
MRI_FCWML054	2	-0.027044
MRI_FCWML054	3	0.0010897
MRI_FCWML054	4	-0.046934
MRI_FCWML055	-4	NaN
MRI_FCWML055	-3	NaN
MRI_FCWML055	-2	NaN
MRI_FCWML055	-1	NaN
MRI_FCWML055	0	NaN
MRI_FCWML055	1	NaN
MRI_FCWML055	2	NaN
MRI_FCWML055	3	NaN
MRI_FCWML055	4	NaN
MRI_FCWML056	-4	-0.094055
MRI_FCWML056	-3	-0.16522
MRI_FCWML056	-2	-0.19069
MRI_FCWML056	-1	-0.064472
MRI_FCWML056	0	-0.076098
MRI_FCWML056	1	0.0097915
MRI_FCWML056	2	0.099626
MRI_FCWML056	3	0.11519
MRI_FCWML056	4	0.044029
MRI_FCWML057	-4	-0.081962
MRI_FCWML057	-3	0.0098757
MRI_FCWML057	-2	-0.0046387
MRI_FCWML057	-1	-0.027779
MRI_FCWML057	0	0.0021087
MRI_FCWML057	1	0.010717
MRI_FCWML057	2	0.029225
MRI_FCWML057	3	0.089702
MRI_FCWML057	4	0.12294
MRI_FCWML061	-4	0.11198
MRI_FCWML061	-3	0.0278
MRI_FCWML061	-2	0.055899
MRI_FCWML061	-1	0.00077608
MRI_FCWML061	0	0.015717
MRI_FCWML061	1	0.02732
MRI_FCWML061	2	0.030079
MRI_FCWML061	3	-0.03722
MRI_FCWML061	4	0.01549
MRI_FCWML063	-4	-0.05078
MRI_FCWML063	-3	-0.087443
MRI_FCWML063	-2	-0.046341
MRI_FCWML063	-1	-0.020699
MRI_FCWML063	0	0.014243
MRI_FCWML063	1	-0.067795
MRI_FCWML063	2	-0.038761
MRI_FCWML063	3	0.053121
MRI_FCWML063	4	0.0017661
MRI_FCWML064	-4	0.085129
MRI_FCWML064	-3	0.084854
MRI_FCWML064	-2	-0.014414
MRI_FCWML064	-1	-0.25161
MRI_FCWML064	0	-0.057709
MRI_FCWML064	1	-0.051257
MRI_FCWML064	2	-0.021419
MRI_FCWML064	3	-0.093817
MRI_FCWML064	4	-0.043329
MRI_FCWML104	-4	0.050116
MRI_FCWML104	-3	-0.016293
MRI_FCWML104	-2	-0.04892
MRI_FCWML104	-1	-0.039094
MRI_FCWML104	0	0.061174
MRI_FCWML104	1	0.1334
MRI_FCWML104	2	0.062441
MRI_FCWML104	3	0.01599
MRI_FCWML104	4	-0.063698
MRI_FCWML107	-4	-0.020419
MRI_FCWML107	-3	0.010082
MRI_FCWML107	-2	-0.081906
MRI_FCWML107	-1	0.055484
MRI_FCWML107	0	-0.018572
MRI_FCWML107	1	0.086272
MRI_FCWML107	2	-0.03325
MRI_FCWML107	3	-0.09041
MRI_FCWML107	4	-0.11873
MRI_FCWML108	-4	-0.019617
MRI_FCWML108	-3	0.16471
MRI_FCWML108	-2	0.030067
MRI_FCWML108	-1	0.014184
MRI_FCWML108	0	-0.05259
MRI_FCWML108	1	0.0012332
MRI_FCWML108	2	0.091659
MRI_FCWML108	3	-0.02774
MRI_FCWML108	4	-0.060144
MRI_FCWML109	-4	-0.053525
MRI_FCWML109	-3	-0.050506
MRI_FCWML109	-2	0.021075
MRI_FCWML109	-1	0.13288
MRI_FCWML109	0	0.23469
MRI_FCWML109	1	0.24025
MRI_FCWML109	2	0.12418
MRI_FCWML109	3	0.12487
MRI_FCWML109	4	0.23133
MRI_FCWML119	-4	NaN
MRI_FCWML119	-3	NaN
MRI_FCWML119	-2	NaN
MRI_FCWML119	-1	NaN
MRI_FCWML119	0	NaN
MRI_FCWML119	1	NaN
MRI_FCWML119	2	NaN
MRI_FCWML119	3	NaN
MRI_FCWML119	4	NaN
MRI_FCWML121	-4	-0.060664
MRI_FCWML121	-3	0.043173
MRI_FCWML121	-2	0.026455
MRI_FCWML121	-1	0.01249
MRI_FCWML121	0	0.1307
MRI_FCWML121	1	0.10455
MRI_FCWML121	2	0.092881
MRI_FCWML121	3	0.031602
MRI_FCWML121	4	-0.038573
MRI_FCWML128	-4	-0.070596
MRI_FCWML128	-3	0.016441
MRI_FCWML128	-2	-0.078701
MRI_FCWML128	-1	-0.031072
MRI_FCWML128	0	0.062462
MRI_FCWML128	1	0.13093
MRI_FCWML128	2	0.072475
MRI_FCWML128	3	0.039089
MRI_FCWML128	4	-0.012335
MRI_FCWML129	-4	-0.0076507
MRI_FCWML129	-3	0.17204
MRI_FCWML129	-2	0.035424
MRI_FCWML129	-1	-0.041799
MRI_FCWML129	0	-0.010264
MRI_FCWML129	1	0.0097283
MRI_FCWML129	2	-0.0048051
MRI_FCWML129	3	-0.082357
MRI_FCWML129	4	-0.079639
MRI_FCWML134	-4	-0.01969
MRI_FCWML134	-3	0.034248
MRI_FCWML134	-2	-0.0038691
MRI_FCWML134	-1	0.032208
MRI_FCWML134	0	0.056517
MRI_FCWML134	1	0.0058598
MRI_FCWML134	2	-0.050165
MRI_FCWML134	3	-0.044941
MRI_FCWML134	4	-0.074612
MRI_FCWML150	-4	-0.019251
MRI_FCWML150	-3	-0.0042572
MRI_FCWML150	-2	-0.094225
MRI_FCWML150	-1	0.044251
MRI_FCWML150	0	0.076404
MRI_FCWML150	1	0.092795
MRI_FCWML150	2	0.05939
MRI_FCWML150	3	0.027343
MRI_FCWML150	4	0.022108
MRI_FCWML158	-4	-0.004032
MRI_FCWML158	-3	0.039408
MRI_FCWML158	-2	0.02117
MRI_FCWML158	-1	0.068481
MRI_FCWML158	0	0.073528
MRI_FCWML158	1	-0.0052248
MRI_FCWML158	2	-0.029038
MRI_FCWML158	3	-0.0048877
MRI_FCWML158	4	0.0093926
MRI_FCWML159	-4	0.021178
MRI_FCWML159	-3	-0.0035005
MRI_FCWML159	-2	0.02306
MRI_FCWML159	-1	-0.075107
MRI_FCWML159	0	-0.063688
MRI_FCWML159	1	-0.14086
MRI_FCWML159	2	-0.047352
MRI_FCWML159	3	-0.062449
MRI_FCWML159	4	-0.050177
MRI_FCWML160	-4	NaN
MRI_FCWML160	-3	NaN
MRI_FCWML160	-2	NaN
MRI_FCWML160	-1	NaN
MRI_FCWML160	0	NaN
MRI_FCWML160	1	NaN
MRI_FCWML160	2	NaN
MRI_FCWML160	3	NaN
MRI_FCWML160	4	NaN
MRI_FCWML162	-4	-0.063479
MRI_FCWML162	-3	-0.063184
MRI_FCWML162	-2	0.046245
MRI_FCWML162	-1	-0.039226
MRI_FCWML162	0	-0.019554
MRI_FCWML162	1	0.041502
MRI_FCWML162	2	0.04513
MRI_FCWML162	3	-0.046654
MRI_FCWML162	4	-0.1322
MRI_FCWML205	-4	0.21149
MRI_FCWML205	-3	0.11692
MRI_FCWML205	-2	-0.029568
MRI_FCWML205	-1	0.055625
MRI_FCWML205	0	0.07284
MRI_FCWML205	1	-0.024449
MRI_FCWML205	2	0.013078
MRI_FCWML205	3	0.030681
MRI_FCWML205	4	0.0027206
MRI_FCWML219	-4	NaN
MRI_FCWML219	-3	NaN
MRI_FCWML219	-2	NaN
MRI_FCWML219	-1	NaN
MRI_FCWML219	0	NaN
MRI_FCWML219	1	NaN
MRI_FCWML219	2	NaN
MRI_FCWML219	3	NaN
MRI_FCWML219	4	NaN
MRI_FCWML255	-4	-0.013833
MRI_FCWML255	-3	0.010432
MRI_FCWML255	-2	0.039018
MRI_FCWML255	-1	-0.035837
MRI_FCWML255	0	0.031448
MRI_FCWML255	1	-0.043422
MRI_FCWML255	2	0.080681
MRI_FCWML255	3	0.15387
MRI_FCWML255	4	0.17539
MRI_FCWML320	-4	0.011114
MRI_FCWML320	-3	-0.035537
MRI_FCWML320	-2	0.012699
MRI_FCWML320	-1	0.069444
MRI_FCWML320	0	0.12534
MRI_FCWML320	1	-0.041999
MRI_FCWML320	2	0.026801
MRI_FCWML320	3	-0.098475
MRI_FCWML320	4	-0.065833
MRI_FCWML328	-4	-0.058717
MRI_FCWML328	-3	-0.060425
MRI_FCWML328	-2	-0.0036704
MRI_FCWML328	-1	0.032743
MRI_FCWML328	0	0.070006
MRI_FCWML328	1	0.14706
MRI_FCWML328	2	0.021658
MRI_FCWML328	3	0.011191
MRI_FCWML328	4	0.092543
