# Supplementary material for: Pupil size reflects activation of subcortical ascending arousal system nuclei during rest
Source: eLife. 2023 Jun 27;12:e84822. doi: 10.7554/eLife.84822 (PMC10299825; doi:10.7554/eLife.84822)
Supplement: Figure 5—source data 1. [file elife-84822-fig5-data1.zip › Figure5-SourceData/FigAB/ses-day-1/XCorr_stat_DR_pup_size.csv]

subj	lag	CC
MRI_FCWML001	-4	-0.090159
MRI_FCWML001	-3	-0.076169
MRI_FCWML001	-2	0.044974
MRI_FCWML001	-1	0.1099
MRI_FCWML001	0	-0.062016
MRI_FCWML001	1	0.0013568
MRI_FCWML001	2	-0.016286
MRI_FCWML001	3	0.04248
MRI_FCWML001	4	-0.031154
MRI_FCWML002	-4	-0.084196
MRI_FCWML002	-3	-0.026147
MRI_FCWML002	-2	0.0031574
MRI_FCWML002	-1	-0.025977
MRI_FCWML002	0	-0.019152
MRI_FCWML002	1	-0.0016476
MRI_FCWML002	2	0.03011
MRI_FCWML002	3	-0.0048392
MRI_FCWML002	4	-0.0585
MRI_FCWML003	-4	-0.026597
MRI_FCWML003	-3	-0.036593
MRI_FCWML003	-2	0.037248
MRI_FCWML003	-1	0.094567
MRI_FCWML003	0	-0.0080679
MRI_FCWML003	1	-0.021402
MRI_FCWML003	2	0.012138
MRI_FCWML003	3	0.088124
MRI_FCWML003	4	0.0079288
MRI_FCWML004	-4	NaN
MRI_FCWML004	-3	NaN
MRI_FCWML004	-2	NaN
MRI_FCWML004	-1	NaN
MRI_FCWML004	0	NaN
MRI_FCWML004	1	NaN
MRI_FCWML004	2	NaN
MRI_FCWML004	3	NaN
MRI_FCWML004	4	NaN
MRI_FCWML006	-4	-0.070175
MRI_FCWML006	-3	-0.023013
MRI_FCWML006	-2	0.038891
MRI_FCWML006	-1	0.031724
MRI_FCWML006	0	0.063268
MRI_FCWML006	1	0.037962
MRI_FCWML006	2	0.03138
MRI_FCWML006	3	0.0063845
MRI_FCWML006	4	0.012599
MRI_FCWML007	-4	-0.0043706
MRI_FCWML007	-3	0.0036082
MRI_FCWML007	-2	0.026571
MRI_FCWML007	-1	-0.015568
MRI_FCWML007	0	-0.026099
MRI_FCWML007	1	0.057262
MRI_FCWML007	2	0.033818
MRI_FCWML007	3	-0.022862
MRI_FCWML007	4	0.018957
MRI_FCWML008	-4	0.055182
MRI_FCWML008	-3	0.010167
MRI_FCWML008	-2	0.046084
MRI_FCWML008	-1	0.042336
MRI_FCWML008	0	-0.0082549
MRI_FCWML008	1	-0.022009
MRI_FCWML008	2	-0.081901
MRI_FCWML008	3	-0.048866
MRI_FCWML008	4	0.017825
MRI_FCWML009	-4	-0.090555
MRI_FCWML009	-3	-0.097578
MRI_FCWML009	-2	-0.13529
MRI_FCWML009	-1	-0.10869
MRI_FCWML009	0	0.0085534
MRI_FCWML009	1	0.095488
MRI_FCWML009	2	0.10334
MRI_FCWML009	3	0.18147
MRI_FCWML009	4	0.12198
MRI_FCWML010	-4	-0.0020938
MRI_FCWML010	-3	0.00010772
MRI_FCWML010	-2	0.068344
MRI_FCWML010	-1	-0.027329
MRI_FCWML010	0	0.0056394
MRI_FCWML010	1	0.053646
MRI_FCWML010	2	0.065816
MRI_FCWML010	3	0.01464
MRI_FCWML010	4	0.045043
MRI_FCWML011	-4	0.0026602
MRI_FCWML011	-3	-0.083501
MRI_FCWML011	-2	-0.055245
MRI_FCWML011	-1	-0.071306
MRI_FCWML011	0	-0.027585
MRI_FCWML011	1	0.0010967
MRI_FCWML011	2	0.068069
MRI_FCWML011	3	0.014814
MRI_FCWML011	4	0.0031487
MRI_FCWML012	-4	0.024835
MRI_FCWML012	-3	0.068105
MRI_FCWML012	-2	0.061155
MRI_FCWML012	-1	0.057611
MRI_FCWML012	0	0.031074
MRI_FCWML012	1	0.04442
MRI_FCWML012	2	0.007201
MRI_FCWML012	3	-0.0016796
MRI_FCWML012	4	0.020402
MRI_FCWML013	-4	0.024106
MRI_FCWML013	-3	0.051007
MRI_FCWML013	-2	-0.13889
MRI_FCWML013	-1	-0.073604
MRI_FCWML013	0	-0.077928
MRI_FCWML013	1	0.030647
MRI_FCWML013	2	0.030097
MRI_FCWML013	3	0.049274
MRI_FCWML013	4	-0.062005
MRI_FCWML014	-4	0.079146
MRI_FCWML014	-3	0.015465
MRI_FCWML014	-2	0.017872
MRI_FCWML014	-1	-0.030794
MRI_FCWML014	0	-0.041006
MRI_FCWML014	1	-0.13582
MRI_FCWML014	2	-0.10595
MRI_FCWML014	3	-0.06422
MRI_FCWML014	4	-0.084464
MRI_FCWML015	-4	0.030169
MRI_FCWML015	-3	0.0024079
MRI_FCWML015	-2	0.011109
MRI_FCWML015	-1	-0.015053
MRI_FCWML015	0	0.12734
MRI_FCWML015	1	0.071583
MRI_FCWML015	2	-0.010434
MRI_FCWML015	3	-0.034476
MRI_FCWML015	4	0.014463
MRI_FCWML016	-4	NaN
MRI_FCWML016	-3	NaN
MRI_FCWML016	-2	NaN
MRI_FCWML016	-1	NaN
MRI_FCWML016	0	NaN
MRI_FCWML016	1	NaN
MRI_FCWML016	2	NaN
MRI_FCWML016	3	NaN
MRI_FCWML016	4	NaN
MRI_FCWML017	-4	0.0019378
MRI_FCWML017	-3	0.052624
MRI_FCWML017	-2	0.081373
MRI_FCWML017	-1	0.14316
MRI_FCWML017	0	0.035527
MRI_FCWML017	1	0.066263
MRI_FCWML017	2	0.068333
MRI_FCWML017	3	0.014966
MRI_FCWML017	4	-0.0044235
MRI_FCWML018	-4	-0.12436
MRI_FCWML018	-3	-0.065172
MRI_FCWML018	-2	-0.1972
MRI_FCWML018	-1	0.023278
MRI_FCWML018	0	0.05903
MRI_FCWML018	1	-0.044325
MRI_FCWML018	2	-0.071124
MRI_FCWML018	3	0.061657
MRI_FCWML018	4	0.021357
MRI_FCWML020	-4	0.055896
MRI_FCWML020	-3	0.10282
MRI_FCWML020	-2	0.058398
MRI_FCWML020	-1	-0.0098619
MRI_FCWML020	0	-0.0079407
MRI_FCWML020	1	0.040339
MRI_FCWML020	2	-0.0058368
MRI_FCWML020	3	-0.0015284
MRI_FCWML020	4	-0.050789
MRI_FCWML022	-4	-0.017437
MRI_FCWML022	-3	-0.10751
MRI_FCWML022	-2	-0.14444
MRI_FCWML022	-1	-0.052175
MRI_FCWML022	0	0.050319
MRI_FCWML022	1	0.042373
MRI_FCWML022	2	0.031246
MRI_FCWML022	3	0.02985
MRI_FCWML022	4	0.073756
MRI_FCWML023	-4	0.071747
MRI_FCWML023	-3	0.1441
MRI_FCWML023	-2	0.14161
MRI_FCWML023	-1	0.044585
MRI_FCWML023	0	-0.008483
MRI_FCWML023	1	-0.015955
MRI_FCWML023	2	0.025273
MRI_FCWML023	3	-0.065358
MRI_FCWML023	4	-0.063194
MRI_FCWML025	-4	NaN
MRI_FCWML025	-3	NaN
MRI_FCWML025	-2	NaN
MRI_FCWML025	-1	NaN
MRI_FCWML025	0	NaN
MRI_FCWML025	1	NaN
MRI_FCWML025	2	NaN
MRI_FCWML025	3	NaN
MRI_FCWML025	4	NaN
MRI_FCWML026	-4	0.024904
MRI_FCWML026	-3	-0.025479
MRI_FCWML026	-2	-0.019604
MRI_FCWML026	-1	-0.12881
MRI_FCWML026	0	0.11159
MRI_FCWML026	1	0.057843
MRI_FCWML026	2	0.11977
MRI_FCWML026	3	-0.021023
MRI_FCWML026	4	0.0041658
MRI_FCWML027	-4	-0.055881
MRI_FCWML027	-3	0.0016189
MRI_FCWML027	-2	-0.014658
MRI_FCWML027	-1	-0.05453
MRI_FCWML027	0	-0.031194
MRI_FCWML027	1	0.070218
MRI_FCWML027	2	0.033763
MRI_FCWML027	3	0.040873
MRI_FCWML027	4	-0.025893
MRI_FCWML028	-4	0.014858
MRI_FCWML028	-3	0.054731
MRI_FCWML028	-2	0.012132
MRI_FCWML028	-1	-0.039362
MRI_FCWML028	0	0.077593
MRI_FCWML028	1	0.096136
MRI_FCWML028	2	0.031368
MRI_FCWML028	3	0.028017
MRI_FCWML028	4	0.060042
MRI_FCWML029	-4	-0.018718
MRI_FCWML029	-3	0.015601
MRI_FCWML029	-2	0.0043265
MRI_FCWML029	-1	-0.069229
MRI_FCWML029	0	-0.036162
MRI_FCWML029	1	0.01994
MRI_FCWML029	2	0.042048
MRI_FCWML029	3	0.073277
MRI_FCWML029	4	-0.0067289
MRI_FCWML030	-4	0.096523
MRI_FCWML030	-3	0.0077177
MRI_FCWML030	-2	-0.015177
MRI_FCWML030	-1	0.097885
MRI_FCWML030	0	0.094546
MRI_FCWML030	1	-0.065912
MRI_FCWML030	2	0.07247
MRI_FCWML030	3	0.059754
MRI_FCWML030	4	0.045153
MRI_FCWML031	-4	-0.039363
MRI_FCWML031	-3	0.0018019
MRI_FCWML031	-2	-0.033846
MRI_FCWML031	-1	0.012023
MRI_FCWML031	0	0.046614
MRI_FCWML031	1	-0.0076168
MRI_FCWML031	2	-0.023311
MRI_FCWML031	3	-0.067298
MRI_FCWML031	4	-0.12823
MRI_FCWML032	-4	-0.14386
MRI_FCWML032	-3	-0.059391
MRI_FCWML032	-2	0.028213
MRI_FCWML032	-1	0.061555
MRI_FCWML032	0	0.075334
MRI_FCWML032	1	0.012488
MRI_FCWML032	2	-0.0048051
MRI_FCWML032	3	-0.042325
MRI_FCWML032	4	-0.088749
MRI_FCWML033	-4	-0.044279
MRI_FCWML033	-3	-0.08705
MRI_FCWML033	-2	-0.080862
MRI_FCWML033	-1	-0.045619
MRI_FCWML033	0	0.048033
MRI_FCWML033	1	0.10431
MRI_FCWML033	2	0.039754
MRI_FCWML033	3	-0.081178
MRI_FCWML033	4	-0.0947
MRI_FCWML035	-4	0.096104
MRI_FCWML035	-3	0.054815
MRI_FCWML035	-2	-0.060712
MRI_FCWML035	-1	-0.036442
MRI_FCWML035	0	0.086302
MRI_FCWML035	1	0.049224
MRI_FCWML035	2	0.12301
MRI_FCWML035	3	-0.030255
MRI_FCWML035	4	-0.11991
MRI_FCWML036	-4	0.031599
MRI_FCWML036	-3	-0.019236
MRI_FCWML036	-2	0.054456
MRI_FCWML036	-1	-0.036334
MRI_FCWML036	0	-0.035042
MRI_FCWML036	1	-0.027065
MRI_FCWML036	2	-0.042729
MRI_FCWML036	3	0.014868
MRI_FCWML036	4	0.040153
MRI_FCWML037	-4	0.038251
MRI_FCWML037	-3	0.069594
MRI_FCWML037	-2	0.080877
MRI_FCWML037	-1	0.12563
MRI_FCWML037	0	0.06433
MRI_FCWML037	1	0.11067
MRI_FCWML037	2	0.077782
MRI_FCWML037	3	0.043659
MRI_FCWML037	4	0.039705
MRI_FCWML038	-4	0.098876
MRI_FCWML038	-3	-0.076656
MRI_FCWML038	-2	-0.11834
MRI_FCWML038	-1	-0.085126
MRI_FCWML038	0	-0.043629
MRI_FCWML038	1	-0.036394
MRI_FCWML038	2	-0.00065089
MRI_FCWML038	3	-0.10714
MRI_FCWML038	4	0.034079
MRI_FCWML040	-4	0.0043435
MRI_FCWML040	-3	-0.0097695
MRI_FCWML040	-2	-0.077434
MRI_FCWML040	-1	-0.031032
MRI_FCWML040	0	-0.051875
MRI_FCWML040	1	0.024648
MRI_FCWML040	2	0.060383
MRI_FCWML040	3	0.049507
MRI_FCWML040	4	0.031113
MRI_FCWML041	-4	-0.093251
MRI_FCWML041	-3	-0.027891
MRI_FCWML041	-2	-0.18739
MRI_FCWML041	-1	-0.038272
MRI_FCWML041	0	-0.039457
MRI_FCWML041	1	0.023585
MRI_FCWML041	2	-0.015077
MRI_FCWML041	3	-0.058379
MRI_FCWML041	4	-0.01455
MRI_FCWML042	-4	-0.069952
MRI_FCWML042	-3	-0.059609
MRI_FCWML042	-2	-0.075991
MRI_FCWML042	-1	-0.014458
MRI_FCWML042	0	0.048774
MRI_FCWML042	1	0.014347
MRI_FCWML042	2	-0.043921
MRI_FCWML042	3	-0.030505
MRI_FCWML042	4	0.0088067
MRI_FCWML043	-4	NaN
MRI_FCWML043	-3	NaN
MRI_FCWML043	-2	NaN
MRI_FCWML043	-1	NaN
MRI_FCWML043	0	NaN
MRI_FCWML043	1	NaN
MRI_FCWML043	2	NaN
MRI_FCWML043	3	NaN
MRI_FCWML043	4	NaN
MRI_FCWML046	-4	0.02759
MRI_FCWML046	-3	0.034188
MRI_FCWML046	-2	-0.046097
MRI_FCWML046	-1	0.0091041
MRI_FCWML046	0	-0.027253
MRI_FCWML046	1	-0.057578
MRI_FCWML046	2	-0.013957
MRI_FCWML046	3	0.032782
MRI_FCWML046	4	0.0032603
MRI_FCWML047	-4	0.0839
MRI_FCWML047	-3	0.09551
MRI_FCWML047	-2	0.035863
MRI_FCWML047	-1	-0.049569
MRI_FCWML047	0	-0.096502
MRI_FCWML047	1	0.058797
MRI_FCWML047	2	0.063448
MRI_FCWML047	3	0.02255
MRI_FCWML047	4	0.050707
MRI_FCWML048	-4	0.13141
MRI_FCWML048	-3	0.070814
MRI_FCWML048	-2	0.0054689
MRI_FCWML048	-1	-0.023986
MRI_FCWML048	0	-0.070612
MRI_FCWML048	1	-0.028297
MRI_FCWML048	2	-0.019538
MRI_FCWML048	3	-0.028235
MRI_FCWML048	4	-0.047443
MRI_FCWML049	-4	-0.088839
MRI_FCWML049	-3	-0.12026
MRI_FCWML049	-2	-0.040654
MRI_FCWML049	-1	-0.022256
MRI_FCWML049	0	0.0025067
MRI_FCWML049	1	-0.058232
MRI_FCWML049	2	0.027223
MRI_FCWML049	3	0.11357
MRI_FCWML049	4	-0.043112
MRI_FCWML051	-4	-0.029197
MRI_FCWML051	-3	-0.028298
MRI_FCWML051	-2	-0.00066642
MRI_FCWML051	-1	0.010281
MRI_FCWML051	0	0.074847
MRI_FCWML051	1	0.011372
MRI_FCWML051	2	-0.044397
MRI_FCWML051	3	0.026228
MRI_FCWML051	4	0.082862
MRI_FCWML052	-4	0.031707
MRI_FCWML052	-3	0.083522
MRI_FCWML052	-2	0.081894
MRI_FCWML052	-1	-0.0059305
MRI_FCWML052	0	-0.054091
MRI_FCWML052	1	-0.0101
MRI_FCWML052	2	0.010731
MRI_FCWML052	3	-0.085956
MRI_FCWML052	4	-0.10796
MRI_FCWML053	-4	0.009022
MRI_FCWML053	-3	0.0040224
MRI_FCWML053	-2	0.04337
MRI_FCWML053	-1	0.045512
MRI_FCWML053	0	-0.054277
MRI_FCWML053	1	0.063049
MRI_FCWML053	2	-0.014415
MRI_FCWML053	3	-0.093754
MRI_FCWML053	4	0.15321
MRI_FCWML054	-4	-0.0052096
MRI_FCWML054	-3	0.079156
MRI_FCWML054	-2	0.037794
MRI_FCWML054	-1	0.0021638
MRI_FCWML054	0	0.014136
MRI_FCWML054	1	0.019027
MRI_FCWML054	2	-0.010772
MRI_FCWML054	3	0.051065
MRI_FCWML054	4	0.024248
MRI_FCWML055	-4	NaN
MRI_FCWML055	-3	NaN
MRI_FCWML055	-2	NaN
MRI_FCWML055	-1	NaN
MRI_FCWML055	0	NaN
MRI_FCWML055	1	NaN
MRI_FCWML055	2	NaN
MRI_FCWML055	3	NaN
MRI_FCWML055	4	NaN
MRI_FCWML056	-4	0.052321
MRI_FCWML056	-3	0.016393
MRI_FCWML056	-2	0.01079
MRI_FCWML056	-1	-0.096959
MRI_FCWML056	0	0.034336
MRI_FCWML056	1	0.03078
MRI_FCWML056	2	-0.08269
MRI_FCWML056	3	-0.15284
MRI_FCWML056	4	-0.13074
MRI_FCWML057	-4	-0.043449
MRI_FCWML057	-3	-0.1013
MRI_FCWML057	-2	0.0095659
MRI_FCWML057	-1	0.0070509
MRI_FCWML057	0	0.1305
MRI_FCWML057	1	0.078361
MRI_FCWML057	2	0.086188
MRI_FCWML057	3	0.070248
MRI_FCWML057	4	-0.00069631
MRI_FCWML061	-4	0.012226
MRI_FCWML061	-3	0.095547
MRI_FCWML061	-2	0.055976
MRI_FCWML061	-1	0.030539
MRI_FCWML061	0	-0.071883
MRI_FCWML061	1	-0.021183
MRI_FCWML061	2	-0.021088
MRI_FCWML061	3	0.013448
MRI_FCWML061	4	0.045896
MRI_FCWML063	-4	0.02731
MRI_FCWML063	-3	0.10349
MRI_FCWML063	-2	0.085631
MRI_FCWML063	-1	0.064399
MRI_FCWML063	0	0.069391
MRI_FCWML063	1	0.028108
MRI_FCWML063	2	0.015209
MRI_FCWML063	3	-0.082899
MRI_FCWML063	4	-0.068062
MRI_FCWML064	-4	0.036512
MRI_FCWML064	-3	0.088834
MRI_FCWML064	-2	0.0060768
MRI_FCWML064	-1	-0.077757
MRI_FCWML064	0	-0.055537
MRI_FCWML064	1	-0.062309
MRI_FCWML064	2	0.077893
MRI_FCWML064	3	0.047269
MRI_FCWML064	4	-0.0579
MRI_FCWML104	-4	0.059631
MRI_FCWML104	-3	0.081721
MRI_FCWML104	-2	0.14991
MRI_FCWML104	-1	0.10861
MRI_FCWML104	0	0.12862
MRI_FCWML104	1	0.23698
MRI_FCWML104	2	0.16949
MRI_FCWML104	3	0.17259
MRI_FCWML104	4	0.10129
MRI_FCWML107	-4	0.0054764
MRI_FCWML107	-3	0.010329
MRI_FCWML107	-2	0.18166
MRI_FCWML107	-1	0.18954
MRI_FCWML107	0	0.1037
MRI_FCWML107	1	0.058969
MRI_FCWML107	2	0.054056
MRI_FCWML107	3	-0.04417
MRI_FCWML107	4	-0.11514
MRI_FCWML108	-4	-0.032718
MRI_FCWML108	-3	-0.071842
MRI_FCWML108	-2	-0.01207
MRI_FCWML108	-1	0.10267
MRI_FCWML108	0	-0.028812
MRI_FCWML108	1	0.073275
MRI_FCWML108	2	-0.079547
MRI_FCWML108	3	-0.11576
MRI_FCWML108	4	-0.017592
MRI_FCWML109	-4	-0.088292
MRI_FCWML109	-3	-0.12341
MRI_FCWML109	-2	-0.054621
MRI_FCWML109	-1	0.039953
MRI_FCWML109	0	0.062814
MRI_FCWML109	1	0.069027
MRI_FCWML109	2	0.010251
MRI_FCWML109	3	0.082199
MRI_FCWML109	4	8.5158e-05
MRI_FCWML119	-4	NaN
MRI_FCWML119	-3	NaN
MRI_FCWML119	-2	NaN
MRI_FCWML119	-1	NaN
MRI_FCWML119	0	NaN
MRI_FCWML119	1	NaN
MRI_FCWML119	2	NaN
MRI_FCWML119	3	NaN
MRI_FCWML119	4	NaN
MRI_FCWML121	-4	-0.0066318
MRI_FCWML121	-3	0.06736
MRI_FCWML121	-2	0.011155
MRI_FCWML121	-1	0.0265
MRI_FCWML121	0	0.13174
MRI_FCWML121	1	-0.070585
MRI_FCWML121	2	-0.074624
MRI_FCWML121	3	-0.07741
MRI_FCWML121	4	-0.139
MRI_FCWML128	-4	-0.033359
MRI_FCWML128	-3	-0.081478
MRI_FCWML128	-2	0.072919
MRI_FCWML128	-1	0.11221
MRI_FCWML128	0	0.13852
MRI_FCWML128	1	0.054697
MRI_FCWML128	2	-0.006024
MRI_FCWML128	3	-0.07995
MRI_FCWML128	4	-0.015796
MRI_FCWML129	-4	-0.05325
MRI_FCWML129	-3	0.051487
MRI_FCWML129	-2	0.019688
MRI_FCWML129	-1	0.02469
MRI_FCWML129	0	-0.11233
MRI_FCWML129	1	-0.06203
MRI_FCWML129	2	0.020916
MRI_FCWML129	3	0.024487
MRI_FCWML129	4	-0.066326
MRI_FCWML134	-4	0.11641
MRI_FCWML134	-3	0.13444
MRI_FCWML134	-2	-0.054337
MRI_FCWML134	-1	-0.076514
MRI_FCWML134	0	-0.08434
MRI_FCWML134	1	0.041528
MRI_FCWML134	2	-0.016512
MRI_FCWML134	3	-0.0006029
MRI_FCWML134	4	0.034349
MRI_FCWML150	-4	-0.11114
MRI_FCWML150	-3	-0.0097674
MRI_FCWML150	-2	-0.078209
MRI_FCWML150	-1	-0.08368
MRI_FCWML150	0	-0.04501
MRI_FCWML150	1	0.015649
MRI_FCWML150	2	-0.1195
MRI_FCWML150	3	0.10476
MRI_FCWML150	4	-0.049486
MRI_FCWML158	-4	0.084177
MRI_FCWML158	-3	0.1029
MRI_FCWML158	-2	0.15774
MRI_FCWML158	-1	0.14439
MRI_FCWML158	0	0.15623
MRI_FCWML158	1	0.077975
MRI_FCWML158	2	-0.042082
MRI_FCWML158	3	-0.15787
MRI_FCWML158	4	-0.14599
MRI_FCWML159	-4	0.062059
MRI_FCWML159	-3	-0.0069039
MRI_FCWML159	-2	0.056541
MRI_FCWML159	-1	0.0083412
MRI_FCWML159	0	-0.050206
MRI_FCWML159	1	0.011768
MRI_FCWML159	2	-0.021525
MRI_FCWML159	3	0.013442
MRI_FCWML159	4	0.033486
MRI_FCWML160	-4	NaN
MRI_FCWML160	-3	NaN
MRI_FCWML160	-2	NaN
MRI_FCWML160	-1	NaN
MRI_FCWML160	0	NaN
MRI_FCWML160	1	NaN
MRI_FCWML160	2	NaN
MRI_FCWML160	3	NaN
MRI_FCWML160	4	NaN
MRI_FCWML162	-4	0.118
MRI_FCWML162	-3	-0.040672
MRI_FCWML162	-2	-0.014652
MRI_FCWML162	-1	-0.015954
MRI_FCWML162	0	0.034723
MRI_FCWML162	1	-0.043875
MRI_FCWML162	2	-0.13584
MRI_FCWML162	3	-0.069647
MRI_FCWML162	4	-0.075152
MRI_FCWML205	-4	-0.0008894
MRI_FCWML205	-3	0.095227
MRI_FCWML205	-2	0.054846
MRI_FCWML205	-1	-0.025432
MRI_FCWML205	0	-0.035565
MRI_FCWML205	1	0.030261
MRI_FCWML205	2	0.044426
MRI_FCWML205	3	0.038869
MRI_FCWML205	4	0.040687
MRI_FCWML219	-4	NaN
MRI_FCWML219	-3	NaN
MRI_FCWML219	-2	NaN
MRI_FCWML219	-1	NaN
MRI_FCWML219	0	NaN
MRI_FCWML219	1	NaN
MRI_FCWML219	2	NaN
MRI_FCWML219	3	NaN
MRI_FCWML219	4	NaN
MRI_FCWML255	-4	0.03294
MRI_FCWML255	-3	0.066376
MRI_FCWML255	-2	-0.072822
MRI_FCWML255	-1	-0.0051745
MRI_FCWML255	0	-0.01339
MRI_FCWML255	1	-0.013476
MRI_FCWML255	2	-0.019437
MRI_FCWML255	3	0.015211
MRI_FCWML255	4	-0.042288
MRI_FCWML320	-4	0.14637
MRI_FCWML320	-3	-0.13548
MRI_FCWML320	-2	-0.080324
MRI_FCWML320	-1	0.084197
MRI_FCWML320	0	-0.054587
MRI_FCWML320	1	-0.042769
MRI_FCWML320	2	-0.078492
MRI_FCWML320	3	0.022429
MRI_FCWML320	4	0.10342
MRI_FCWML328	-4	0.031428
MRI_FCWML328	-3	0.034914
MRI_FCWML328	-2	0.018108
MRI_FCWML328	-1	0.042623
MRI_FCWML328	0	-0.0072824
MRI_FCWML328	1	-0.075521
MRI_FCWML328	2	-0.015138
MRI_FCWML328	3	-0.079563
MRI_FCWML328	4	0.016461
