# Supplementary material for: Pupil size reflects activation of subcortical ascending arousal system nuclei during rest
Source: eLife. 2023 Jun 27;12:e84822. doi: 10.7554/eLife.84822 (PMC10299825; doi:10.7554/eLife.84822)
Supplement: Figure 5—source data 1. [file elife-84822-fig5-data1.zip › Figure5-SourceData/FigAB/ses-day-1/XCorr_stat_LC_pup_size.csv]

subj	lag	CC
MRI_FCWML001	-4	0.038215
MRI_FCWML001	-3	0.060753
MRI_FCWML001	-2	0.018578
MRI_FCWML001	-1	0.0034667
MRI_FCWML001	0	0.11927
MRI_FCWML001	1	-0.053516
MRI_FCWML001	2	0.024792
MRI_FCWML001	3	0.04834
MRI_FCWML001	4	0.061589
MRI_FCWML002	-4	-0.022435
MRI_FCWML002	-3	0.029328
MRI_FCWML002	-2	0.00038935
MRI_FCWML002	-1	0.066815
MRI_FCWML002	0	0.067546
MRI_FCWML002	1	0.044042
MRI_FCWML002	2	-0.05413
MRI_FCWML002	3	-0.073009
MRI_FCWML002	4	-0.082898
MRI_FCWML003	-4	-0.034703
MRI_FCWML003	-3	-0.12193
MRI_FCWML003	-2	-0.064361
MRI_FCWML003	-1	-0.0034339
MRI_FCWML003	0	0.028135
MRI_FCWML003	1	0.09315
MRI_FCWML003	2	-0.022782
MRI_FCWML003	3	0.067342
MRI_FCWML003	4	0.028895
MRI_FCWML004	-4	NaN
MRI_FCWML004	-3	NaN
MRI_FCWML004	-2	NaN
MRI_FCWML004	-1	NaN
MRI_FCWML004	0	NaN
MRI_FCWML004	1	NaN
MRI_FCWML004	2	NaN
MRI_FCWML004	3	NaN
MRI_FCWML004	4	NaN
MRI_FCWML006	-4	0.007798
MRI_FCWML006	-3	-0.052375
MRI_FCWML006	-2	-0.020417
MRI_FCWML006	-1	0.15835
MRI_FCWML006	0	0.10863
MRI_FCWML006	1	0.037303
MRI_FCWML006	2	0.046669
MRI_FCWML006	3	-0.0079928
MRI_FCWML006	4	-0.03272
MRI_FCWML007	-4	0.054182
MRI_FCWML007	-3	-0.035694
MRI_FCWML007	-2	-0.0056123
MRI_FCWML007	-1	0.016002
MRI_FCWML007	0	0.0064398
MRI_FCWML007	1	0.036083
MRI_FCWML007	2	0.019071
MRI_FCWML007	3	-0.0049772
MRI_FCWML007	4	0.011505
MRI_FCWML008	-4	-0.064369
MRI_FCWML008	-3	-0.023134
MRI_FCWML008	-2	0.085201
MRI_FCWML008	-1	-0.03844
MRI_FCWML008	0	-0.076026
MRI_FCWML008	1	-0.03378
MRI_FCWML008	2	0.058874
MRI_FCWML008	3	-0.063817
MRI_FCWML008	4	-0.0086782
MRI_FCWML009	-4	0.041333
MRI_FCWML009	-3	-0.011348
MRI_FCWML009	-2	-0.099189
MRI_FCWML009	-1	-0.0015793
MRI_FCWML009	0	0.060998
MRI_FCWML009	1	0.050392
MRI_FCWML009	2	0.036585
MRI_FCWML009	3	0.058137
MRI_FCWML009	4	-0.10712
MRI_FCWML010	-4	-0.037011
MRI_FCWML010	-3	0.061379
MRI_FCWML010	-2	0.059626
MRI_FCWML010	-1	0.053455
MRI_FCWML010	0	0.043458
MRI_FCWML010	1	0.023214
MRI_FCWML010	2	-0.01506
MRI_FCWML010	3	0.04336
MRI_FCWML010	4	0.02443
MRI_FCWML011	-4	0.12495
MRI_FCWML011	-3	0.089191
MRI_FCWML011	-2	0.055527
MRI_FCWML011	-1	-0.14004
MRI_FCWML011	0	0.023288
MRI_FCWML011	1	0.051769
MRI_FCWML011	2	0.033371
MRI_FCWML011	3	0.089066
MRI_FCWML011	4	-0.012071
MRI_FCWML012	-4	-0.072917
MRI_FCWML012	-3	-0.078431
MRI_FCWML012	-2	-0.0241
MRI_FCWML012	-1	-0.14402
MRI_FCWML012	0	-0.044517
MRI_FCWML012	1	0.082707
MRI_FCWML012	2	0.019687
MRI_FCWML012	3	-0.0054194
MRI_FCWML012	4	-0.00964
MRI_FCWML013	-4	-0.064475
MRI_FCWML013	-3	0.042865
MRI_FCWML013	-2	-0.043242
MRI_FCWML013	-1	-0.10203
MRI_FCWML013	0	-0.042943
MRI_FCWML013	1	-0.047887
MRI_FCWML013	2	-0.0030171
MRI_FCWML013	3	-0.048225
MRI_FCWML013	4	-0.050434
MRI_FCWML014	-4	0.078403
MRI_FCWML014	-3	0.018588
MRI_FCWML014	-2	0.039158
MRI_FCWML014	-1	0.030242
MRI_FCWML014	0	0.070117
MRI_FCWML014	1	-0.0012938
MRI_FCWML014	2	0.045998
MRI_FCWML014	3	-0.074335
MRI_FCWML014	4	-0.0016329
MRI_FCWML015	-4	0.067591
MRI_FCWML015	-3	0.027212
MRI_FCWML015	-2	-0.036874
MRI_FCWML015	-1	-0.026034
MRI_FCWML015	0	0.0043443
MRI_FCWML015	1	-0.0063444
MRI_FCWML015	2	0.038307
MRI_FCWML015	3	0.02128
MRI_FCWML015	4	-0.00099671
MRI_FCWML016	-4	NaN
MRI_FCWML016	-3	NaN
MRI_FCWML016	-2	NaN
MRI_FCWML016	-1	NaN
MRI_FCWML016	0	NaN
MRI_FCWML016	1	NaN
MRI_FCWML016	2	NaN
MRI_FCWML016	3	NaN
MRI_FCWML016	4	NaN
MRI_FCWML017	-4	-0.025689
MRI_FCWML017	-3	0.1372
MRI_FCWML017	-2	-0.034434
MRI_FCWML017	-1	-0.14564
MRI_FCWML017	0	-0.081386
MRI_FCWML017	1	0.044962
MRI_FCWML017	2	-0.051079
MRI_FCWML017	3	0.032564
MRI_FCWML017	4	0.056776
MRI_FCWML018	-4	-0.022664
MRI_FCWML018	-3	0.035217
MRI_FCWML018	-2	0.0086549
MRI_FCWML018	-1	-0.015845
MRI_FCWML018	0	-0.049008
MRI_FCWML018	1	0.019962
MRI_FCWML018	2	0.035329
MRI_FCWML018	3	-0.048788
MRI_FCWML018	4	-0.08469
MRI_FCWML020	-4	0.068636
MRI_FCWML020	-3	-0.071618
MRI_FCWML020	-2	0.080007
MRI_FCWML020	-1	0.034481
MRI_FCWML020	0	0.025076
MRI_FCWML020	1	-0.10084
MRI_FCWML020	2	-0.062806
MRI_FCWML020	3	-0.12343
MRI_FCWML020	4	0.039492
MRI_FCWML022	-4	-0.030942
MRI_FCWML022	-3	-0.096492
MRI_FCWML022	-2	-0.077958
MRI_FCWML022	-1	-0.10083
MRI_FCWML022	0	-0.027557
MRI_FCWML022	1	0.016182
MRI_FCWML022	2	0.048399
MRI_FCWML022	3	-0.063588
MRI_FCWML022	4	-0.068795
MRI_FCWML023	-4	0.080446
MRI_FCWML023	-3	0.028801
MRI_FCWML023	-2	-0.028227
MRI_FCWML023	-1	-0.016109
MRI_FCWML023	0	0.092937
MRI_FCWML023	1	-0.046472
MRI_FCWML023	2	-0.042492
MRI_FCWML023	3	-0.046572
MRI_FCWML023	4	0.0026989
MRI_FCWML025	-4	NaN
MRI_FCWML025	-3	NaN
MRI_FCWML025	-2	NaN
MRI_FCWML025	-1	NaN
MRI_FCWML025	0	NaN
MRI_FCWML025	1	NaN
MRI_FCWML025	2	NaN
MRI_FCWML025	3	NaN
MRI_FCWML025	4	NaN
MRI_FCWML026	-4	0.078836
MRI_FCWML026	-3	-0.1259
MRI_FCWML026	-2	-0.022067
MRI_FCWML026	-1	-0.042715
MRI_FCWML026	0	0.064469
MRI_FCWML026	1	0.0057556
MRI_FCWML026	2	-0.029237
MRI_FCWML026	3	0.006582
MRI_FCWML026	4	0.027365
MRI_FCWML027	-4	-0.037089
MRI_FCWML027	-3	0.044108
MRI_FCWML027	-2	0.022605
MRI_FCWML027	-1	-0.020525
MRI_FCWML027	0	-0.058203
MRI_FCWML027	1	0.0034242
MRI_FCWML027	2	0.03631
MRI_FCWML027	3	-0.02692
MRI_FCWML027	4	-0.0027317
MRI_FCWML028	-4	0.043565
MRI_FCWML028	-3	-0.017922
MRI_FCWML028	-2	-0.024794
MRI_FCWML028	-1	-0.024538
MRI_FCWML028	0	0.02955
MRI_FCWML028	1	0.058133
MRI_FCWML028	2	0.063538
MRI_FCWML028	3	0.13564
MRI_FCWML028	4	0.12661
MRI_FCWML029	-4	-0.013165
MRI_FCWML029	-3	0.0080745
MRI_FCWML029	-2	0.19737
MRI_FCWML029	-1	0.053802
MRI_FCWML029	0	0.049266
MRI_FCWML029	1	0.082409
MRI_FCWML029	2	0.03338
MRI_FCWML029	3	-0.025399
MRI_FCWML029	4	-0.11641
MRI_FCWML030	-4	-0.002746
MRI_FCWML030	-3	-0.034436
MRI_FCWML030	-2	0.022968
MRI_FCWML030	-1	0.093171
MRI_FCWML030	0	0.073641
MRI_FCWML030	1	0.0019705
MRI_FCWML030	2	0.03462
MRI_FCWML030	3	-0.12314
MRI_FCWML030	4	-0.14631
MRI_FCWML031	-4	0.11897
MRI_FCWML031	-3	0.16311
MRI_FCWML031	-2	0.026246
MRI_FCWML031	-1	0.024721
MRI_FCWML031	0	-0.059652
MRI_FCWML031	1	-0.0020635
MRI_FCWML031	2	-0.078694
MRI_FCWML031	3	-0.090221
MRI_FCWML031	4	-0.083402
MRI_FCWML032	-4	-0.042404
MRI_FCWML032	-3	-0.020942
MRI_FCWML032	-2	-0.04391
MRI_FCWML032	-1	-0.028853
MRI_FCWML032	0	0.032918
MRI_FCWML032	1	0.073323
MRI_FCWML032	2	0.037733
MRI_FCWML032	3	-0.0081444
MRI_FCWML032	4	-0.033036
MRI_FCWML033	-4	0.039121
MRI_FCWML033	-3	-0.001877
MRI_FCWML033	-2	-0.028862
MRI_FCWML033	-1	0.0061354
MRI_FCWML033	0	0.077417
MRI_FCWML033	1	0.030993
MRI_FCWML033	2	-0.0095156
MRI_FCWML033	3	-0.11332
MRI_FCWML033	4	-0.070226
MRI_FCWML035	-4	-0.043378
MRI_FCWML035	-3	-0.039475
MRI_FCWML035	-2	0.033826
MRI_FCWML035	-1	0.0054064
MRI_FCWML035	0	0.014762
MRI_FCWML035	1	0.056993
MRI_FCWML035	2	-0.082423
MRI_FCWML035	3	-0.02433
MRI_FCWML035	4	0.03305
MRI_FCWML036	-4	-0.033472
MRI_FCWML036	-3	0.045513
MRI_FCWML036	-2	-0.028633
MRI_FCWML036	-1	0.036144
MRI_FCWML036	0	0.053074
MRI_FCWML036	1	0.041892
MRI_FCWML036	2	-0.039734
MRI_FCWML036	3	0.0089761
MRI_FCWML036	4	-0.070824
MRI_FCWML037	-4	-0.0085577
MRI_FCWML037	-3	-0.030665
MRI_FCWML037	-2	0.014126
MRI_FCWML037	-1	0.15865
MRI_FCWML037	0	0.22481
MRI_FCWML037	1	0.13545
MRI_FCWML037	2	0.15215
MRI_FCWML037	3	0.10457
MRI_FCWML037	4	0.06422
MRI_FCWML038	-4	0.059265
MRI_FCWML038	-3	-0.059446
MRI_FCWML038	-2	-0.063257
MRI_FCWML038	-1	0.14843
MRI_FCWML038	0	-0.092182
MRI_FCWML038	1	-0.048247
MRI_FCWML038	2	-0.027401
MRI_FCWML038	3	-0.038807
MRI_FCWML038	4	0.047501
MRI_FCWML040	-4	0.019619
MRI_FCWML040	-3	-0.017991
MRI_FCWML040	-2	0.029237
MRI_FCWML040	-1	-0.07654
MRI_FCWML040	0	-0.0037365
MRI_FCWML040	1	-0.097197
MRI_FCWML040	2	-0.068776
MRI_FCWML040	3	-0.02196
MRI_FCWML040	4	0.020547
MRI_FCWML041	-4	-0.017968
MRI_FCWML041	-3	0.0047123
MRI_FCWML041	-2	0.038715
MRI_FCWML041	-1	-0.090441
MRI_FCWML041	0	-0.046313
MRI_FCWML041	1	0.094447
MRI_FCWML041	2	0.013497
MRI_FCWML041	3	0.052453
MRI_FCWML041	4	0.087429
MRI_FCWML042	-4	-0.030087
MRI_FCWML042	-3	-0.044277
MRI_FCWML042	-2	0.015671
MRI_FCWML042	-1	-0.023235
MRI_FCWML042	0	-0.05701
MRI_FCWML042	1	0.0067451
MRI_FCWML042	2	-0.0101
MRI_FCWML042	3	-0.060388
MRI_FCWML042	4	-0.0050892
MRI_FCWML043	-4	NaN
MRI_FCWML043	-3	NaN
MRI_FCWML043	-2	NaN
MRI_FCWML043	-1	NaN
MRI_FCWML043	0	NaN
MRI_FCWML043	1	NaN
MRI_FCWML043	2	NaN
MRI_FCWML043	3	NaN
MRI_FCWML043	4	NaN
MRI_FCWML046	-4	-0.047552
MRI_FCWML046	-3	-0.043388
MRI_FCWML046	-2	0.058436
MRI_FCWML046	-1	-0.024427
MRI_FCWML046	0	0.011999
MRI_FCWML046	1	0.043311
MRI_FCWML046	2	0.0020307
MRI_FCWML046	3	-0.048055
MRI_FCWML046	4	0.0029811
MRI_FCWML047	-4	-0.15654
MRI_FCWML047	-3	0.021923
MRI_FCWML047	-2	0.03264
MRI_FCWML047	-1	-0.03369
MRI_FCWML047	0	0.055051
MRI_FCWML047	1	0.057405
MRI_FCWML047	2	-0.040378
MRI_FCWML047	3	-0.054832
MRI_FCWML047	4	0.023209
MRI_FCWML048	-4	-0.047093
MRI_FCWML048	-3	-0.095955
MRI_FCWML048	-2	-0.081206
MRI_FCWML048	-1	-0.11315
MRI_FCWML048	0	-0.048147
MRI_FCWML048	1	0.052455
MRI_FCWML048	2	0.036088
MRI_FCWML048	3	0.047667
MRI_FCWML048	4	0.040564
MRI_FCWML049	-4	0.055356
MRI_FCWML049	-3	0.0093431
MRI_FCWML049	-2	0.053629
MRI_FCWML049	-1	-0.026955
MRI_FCWML049	0	-0.050531
MRI_FCWML049	1	0.080251
MRI_FCWML049	2	0.062346
MRI_FCWML049	3	-0.0059169
MRI_FCWML049	4	0.060086
MRI_FCWML051	-4	0.037302
MRI_FCWML051	-3	-0.071669
MRI_FCWML051	-2	0.10541
MRI_FCWML051	-1	-0.0040577
MRI_FCWML051	0	-0.022003
MRI_FCWML051	1	0.014481
MRI_FCWML051	2	-0.00049042
MRI_FCWML051	3	0.030361
MRI_FCWML051	4	-0.034391
MRI_FCWML052	-4	0.048449
MRI_FCWML052	-3	0.01628
MRI_FCWML052	-2	-0.084457
MRI_FCWML052	-1	0.049055
MRI_FCWML052	0	0.066094
MRI_FCWML052	1	-0.021098
MRI_FCWML052	2	-0.1269
MRI_FCWML052	3	-0.14825
MRI_FCWML052	4	-0.037798
MRI_FCWML053	-4	0.038801
MRI_FCWML053	-3	-0.038948
MRI_FCWML053	-2	-0.11196
MRI_FCWML053	-1	-0.048077
MRI_FCWML053	0	-0.018907
MRI_FCWML053	1	0.004891
MRI_FCWML053	2	0.004557
MRI_FCWML053	3	0.11084
MRI_FCWML053	4	0.061117
MRI_FCWML054	-4	0.064471
MRI_FCWML054	-3	-0.020157
MRI_FCWML054	-2	-0.055564
MRI_FCWML054	-1	-0.065264
MRI_FCWML054	0	0.026599
MRI_FCWML054	1	-0.05615
MRI_FCWML054	2	-0.080762
MRI_FCWML054	3	-0.03818
MRI_FCWML054	4	-0.075693
MRI_FCWML055	-4	NaN
MRI_FCWML055	-3	NaN
MRI_FCWML055	-2	NaN
MRI_FCWML055	-1	NaN
MRI_FCWML055	0	NaN
MRI_FCWML055	1	NaN
MRI_FCWML055	2	NaN
MRI_FCWML055	3	NaN
MRI_FCWML055	4	NaN
MRI_FCWML056	-4	0.01063
MRI_FCWML056	-3	-0.046576
MRI_FCWML056	-2	-0.037843
MRI_FCWML056	-1	0.033983
MRI_FCWML056	0	0.15474
MRI_FCWML056	1	0.05525
MRI_FCWML056	2	-0.078636
MRI_FCWML056	3	-0.055605
MRI_FCWML056	4	-0.0030841
MRI_FCWML057	-4	-0.15115
MRI_FCWML057	-3	-0.1391
MRI_FCWML057	-2	0.053635
MRI_FCWML057	-1	0.077687
MRI_FCWML057	0	0.16924
MRI_FCWML057	1	0.074751
MRI_FCWML057	2	-0.014045
MRI_FCWML057	3	0.079855
MRI_FCWML057	4	-0.11651
MRI_FCWML061	-4	0.028253
MRI_FCWML061	-3	0.1393
MRI_FCWML061	-2	0.061675
MRI_FCWML061	-1	0.058917
MRI_FCWML061	0	-0.044395
MRI_FCWML061	1	0.012325
MRI_FCWML061	2	-0.066301
MRI_FCWML061	3	-0.027784
MRI_FCWML061	4	0.0087627
MRI_FCWML063	-4	0.054483
MRI_FCWML063	-3	-0.019371
MRI_FCWML063	-2	0.11854
MRI_FCWML063	-1	-0.059217
MRI_FCWML063	0	0.10319
MRI_FCWML063	1	0.12769
MRI_FCWML063	2	0.037523
MRI_FCWML063	3	-0.0095834
MRI_FCWML063	4	0.0165
MRI_FCWML064	-4	0.00855
MRI_FCWML064	-3	0.017559
MRI_FCWML064	-2	-0.066674
MRI_FCWML064	-1	-0.054406
MRI_FCWML064	0	-0.068446
MRI_FCWML064	1	0.05955
MRI_FCWML064	2	0.036748
MRI_FCWML064	3	-0.003939
MRI_FCWML064	4	0.018385
MRI_FCWML104	-4	0.049424
MRI_FCWML104	-3	-0.05383
MRI_FCWML104	-2	-0.04312
MRI_FCWML104	-1	-0.025861
MRI_FCWML104	0	0.016737
MRI_FCWML104	1	0.062971
MRI_FCWML104	2	0.021422
MRI_FCWML104	3	0.10657
MRI_FCWML104	4	0.11656
MRI_FCWML107	-4	0.0031975
MRI_FCWML107	-3	0.077218
MRI_FCWML107	-2	0.023345
MRI_FCWML107	-1	0.074186
MRI_FCWML107	0	0.069098
MRI_FCWML107	1	0.012421
MRI_FCWML107	2	-0.046988
MRI_FCWML107	3	-0.023594
MRI_FCWML107	4	0.051555
MRI_FCWML108	-4	0.064368
MRI_FCWML108	-3	0.063384
MRI_FCWML108	-2	0.11759
MRI_FCWML108	-1	-0.006673
MRI_FCWML108	0	-0.070854
MRI_FCWML108	1	-0.089808
MRI_FCWML108	2	-0.14587
MRI_FCWML108	3	0.047944
MRI_FCWML108	4	0.076838
MRI_FCWML109	-4	0.028404
MRI_FCWML109	-3	0.0041904
MRI_FCWML109	-2	0.052677
MRI_FCWML109	-1	0.026326
MRI_FCWML109	0	0.091182
MRI_FCWML109	1	0.051724
MRI_FCWML109	2	-0.039517
MRI_FCWML109	3	-0.014299
MRI_FCWML109	4	0.088108
MRI_FCWML119	-4	NaN
MRI_FCWML119	-3	NaN
MRI_FCWML119	-2	NaN
MRI_FCWML119	-1	NaN
MRI_FCWML119	0	NaN
MRI_FCWML119	1	NaN
MRI_FCWML119	2	NaN
MRI_FCWML119	3	NaN
MRI_FCWML119	4	NaN
MRI_FCWML121	-4	0.031062
MRI_FCWML121	-3	0.029363
MRI_FCWML121	-2	0.059302
MRI_FCWML121	-1	0.015976
MRI_FCWML121	0	0.082786
MRI_FCWML121	1	0.062243
MRI_FCWML121	2	-0.015152
MRI_FCWML121	3	0.032247
MRI_FCWML121	4	0.020385
MRI_FCWML128	-4	0.014083
MRI_FCWML128	-3	-0.0095645
MRI_FCWML128	-2	-0.035638
MRI_FCWML128	-1	-0.021187
MRI_FCWML128	0	-0.074626
MRI_FCWML128	1	-0.15679
MRI_FCWML128	2	-0.19165
MRI_FCWML128	3	-0.024035
MRI_FCWML128	4	-0.055738
MRI_FCWML129	-4	-0.048567
MRI_FCWML129	-3	0.021792
MRI_FCWML129	-2	-0.085646
MRI_FCWML129	-1	-0.013545
MRI_FCWML129	0	-0.0045449
MRI_FCWML129	1	-0.0053446
MRI_FCWML129	2	-0.096448
MRI_FCWML129	3	-0.10051
MRI_FCWML129	4	-0.097518
MRI_FCWML134	-4	0.067612
MRI_FCWML134	-3	0.079273
MRI_FCWML134	-2	0.013543
MRI_FCWML134	-1	-0.080506
MRI_FCWML134	0	-0.0090627
MRI_FCWML134	1	0.030932
MRI_FCWML134	2	-0.019873
MRI_FCWML134	3	-0.066412
MRI_FCWML134	4	-0.037728
MRI_FCWML150	-4	-0.10589
MRI_FCWML150	-3	0.021169
MRI_FCWML150	-2	0.035046
MRI_FCWML150	-1	0.043684
MRI_FCWML150	0	-0.03077
MRI_FCWML150	1	0.06524
MRI_FCWML150	2	-0.030597
MRI_FCWML150	3	-0.012504
MRI_FCWML150	4	-0.0040366
MRI_FCWML158	-4	-0.17833
MRI_FCWML158	-3	-0.11854
MRI_FCWML158	-2	-0.037891
MRI_FCWML158	-1	-0.053254
MRI_FCWML158	0	-0.052871
MRI_FCWML158	1	0.034686
MRI_FCWML158	2	0.041132
MRI_FCWML158	3	-0.051925
MRI_FCWML158	4	-0.055212
MRI_FCWML159	-4	-0.021627
MRI_FCWML159	-3	-0.084381
MRI_FCWML159	-2	-0.10853
MRI_FCWML159	-1	-0.082522
MRI_FCWML159	0	-0.1576
MRI_FCWML159	1	-0.11098
MRI_FCWML159	2	-0.077151
MRI_FCWML159	3	-0.068629
MRI_FCWML159	4	0.013733
MRI_FCWML160	-4	NaN
MRI_FCWML160	-3	NaN
MRI_FCWML160	-2	NaN
MRI_FCWML160	-1	NaN
MRI_FCWML160	0	NaN
MRI_FCWML160	1	NaN
MRI_FCWML160	2	NaN
MRI_FCWML160	3	NaN
MRI_FCWML160	4	NaN
MRI_FCWML162	-4	0.0075084
MRI_FCWML162	-3	0.14033
MRI_FCWML162	-2	0.023568
MRI_FCWML162	-1	0.040831
MRI_FCWML162	0	0.10443
MRI_FCWML162	1	0.022488
MRI_FCWML162	2	0.1422
MRI_FCWML162	3	-0.03731
MRI_FCWML162	4	-0.088341
MRI_FCWML205	-4	0.01867
MRI_FCWML205	-3	0.088286
MRI_FCWML205	-2	0.045948
MRI_FCWML205	-1	0.10093
MRI_FCWML205	0	0.074157
MRI_FCWML205	1	-0.033005
MRI_FCWML205	2	-0.11556
MRI_FCWML205	3	0.041713
MRI_FCWML205	4	0.063154
MRI_FCWML219	-4	NaN
MRI_FCWML219	-3	NaN
MRI_FCWML219	-2	NaN
MRI_FCWML219	-1	NaN
MRI_FCWML219	0	NaN
MRI_FCWML219	1	NaN
MRI_FCWML219	2	NaN
MRI_FCWML219	3	NaN
MRI_FCWML219	4	NaN
MRI_FCWML255	-4	0.0097325
MRI_FCWML255	-3	-0.0017559
MRI_FCWML255	-2	-0.061466
MRI_FCWML255	-1	-0.029521
MRI_FCWML255	0	-0.1055
MRI_FCWML255	1	-0.10883
MRI_FCWML255	2	-0.078537
MRI_FCWML255	3	-0.029904
MRI_FCWML255	4	0.022263
MRI_FCWML320	-4	0.0030062
MRI_FCWML320	-3	-0.029611
MRI_FCWML320	-2	0.12726
MRI_FCWML320	-1	0.11473
MRI_FCWML320	0	0.033449
MRI_FCWML320	1	0.094859
MRI_FCWML320	2	0.18991
MRI_FCWML320	3	0.10652
MRI_FCWML320	4	0.089423
MRI_FCWML328	-4	0.061026
MRI_FCWML328	-3	0.044377
MRI_FCWML328	-2	-0.011934
MRI_FCWML328	-1	0.00437
MRI_FCWML328	0	0.10758
MRI_FCWML328	1	-0.059255
MRI_FCWML328	2	-0.026265
MRI_FCWML328	3	-0.029454
MRI_FCWML328	4	-0.0056509
