# Supplementary material for: Pupil size reflects activation of subcortical ascending arousal system nuclei during rest
Source: eLife. 2023 Jun 27;12:e84822. doi: 10.7554/eLife.84822 (PMC10299825; doi:10.7554/eLife.84822)
Supplement: Figure 5—source data 1. [file elife-84822-fig5-data1.zip › Figure5-SourceData/FigAB/ses-day-1/XCorr_stat_MR_pup_size.csv]

subj	lag	CC
MRI_FCWML001	-4	-0.13681
MRI_FCWML001	-3	0.020919
MRI_FCWML001	-2	-0.088464
MRI_FCWML001	-1	0.0022404
MRI_FCWML001	0	0.057849
MRI_FCWML001	1	0.069487
MRI_FCWML001	2	0.024625
MRI_FCWML001	3	0.031665
MRI_FCWML001	4	0.033107
MRI_FCWML002	-4	-0.016158
MRI_FCWML002	-3	-0.035002
MRI_FCWML002	-2	-0.060303
MRI_FCWML002	-1	-0.0028309
MRI_FCWML002	0	0.079847
MRI_FCWML002	1	0.045807
MRI_FCWML002	2	-0.019489
MRI_FCWML002	3	-0.04523
MRI_FCWML002	4	-0.049698
MRI_FCWML003	-4	-0.0045971
MRI_FCWML003	-3	-0.047143
MRI_FCWML003	-2	0.031212
MRI_FCWML003	-1	0.053895
MRI_FCWML003	0	0.11591
MRI_FCWML003	1	0.064174
MRI_FCWML003	2	-0.051211
MRI_FCWML003	3	-0.031417
MRI_FCWML003	4	-0.051676
MRI_FCWML004	-4	NaN
MRI_FCWML004	-3	NaN
MRI_FCWML004	-2	NaN
MRI_FCWML004	-1	NaN
MRI_FCWML004	0	NaN
MRI_FCWML004	1	NaN
MRI_FCWML004	2	NaN
MRI_FCWML004	3	NaN
MRI_FCWML004	4	NaN
MRI_FCWML006	-4	-0.10421
MRI_FCWML006	-3	-0.017291
MRI_FCWML006	-2	0.003437
MRI_FCWML006	-1	-0.051199
MRI_FCWML006	0	0.13725
MRI_FCWML006	1	0.16389
MRI_FCWML006	2	0.086577
MRI_FCWML006	3	0.038038
MRI_FCWML006	4	0.023597
MRI_FCWML007	-4	-0.079689
MRI_FCWML007	-3	-0.11657
MRI_FCWML007	-2	-0.073976
MRI_FCWML007	-1	-0.011341
MRI_FCWML007	0	0.03816
MRI_FCWML007	1	0.01095
MRI_FCWML007	2	0.037221
MRI_FCWML007	3	0.11706
MRI_FCWML007	4	-0.0041653
MRI_FCWML008	-4	0.044543
MRI_FCWML008	-3	-0.12205
MRI_FCWML008	-2	-0.037283
MRI_FCWML008	-1	0.050631
MRI_FCWML008	0	-0.01567
MRI_FCWML008	1	-0.034047
MRI_FCWML008	2	0.049615
MRI_FCWML008	3	0.033968
MRI_FCWML008	4	0.02443
MRI_FCWML009	-4	-0.060243
MRI_FCWML009	-3	-0.053884
MRI_FCWML009	-2	-0.25278
MRI_FCWML009	-1	-0.17308
MRI_FCWML009	0	-0.21613
MRI_FCWML009	1	-0.0082488
MRI_FCWML009	2	0.061981
MRI_FCWML009	3	0.090194
MRI_FCWML009	4	0.069016
MRI_FCWML010	-4	0.0086556
MRI_FCWML010	-3	-0.0077646
MRI_FCWML010	-2	-0.0083687
MRI_FCWML010	-1	0.099908
MRI_FCWML010	0	0.10155
MRI_FCWML010	1	-0.013851
MRI_FCWML010	2	-0.0087149
MRI_FCWML010	3	-0.0087454
MRI_FCWML010	4	0.084477
MRI_FCWML011	-4	0.10063
MRI_FCWML011	-3	0.030715
MRI_FCWML011	-2	0.065447
MRI_FCWML011	-1	-0.088706
MRI_FCWML011	0	-0.10712
MRI_FCWML011	1	0.047904
MRI_FCWML011	2	0.070075
MRI_FCWML011	3	-0.050308
MRI_FCWML011	4	-0.049124
MRI_FCWML012	-4	-0.025807
MRI_FCWML012	-3	0.049276
MRI_FCWML012	-2	-0.012085
MRI_FCWML012	-1	0.039388
MRI_FCWML012	0	0.07862
MRI_FCWML012	1	0.0099137
MRI_FCWML012	2	0.070176
MRI_FCWML012	3	0.013882
MRI_FCWML012	4	-0.014794
MRI_FCWML013	-4	0.051885
MRI_FCWML013	-3	-0.011693
MRI_FCWML013	-2	-0.045562
MRI_FCWML013	-1	0.067501
MRI_FCWML013	0	-0.043608
MRI_FCWML013	1	-0.11983
MRI_FCWML013	2	-0.018451
MRI_FCWML013	3	-0.091393
MRI_FCWML013	4	-0.059891
MRI_FCWML014	-4	-0.0029174
MRI_FCWML014	-3	0.058513
MRI_FCWML014	-2	0.033825
MRI_FCWML014	-1	-0.03764
MRI_FCWML014	0	-0.063573
MRI_FCWML014	1	0.036678
MRI_FCWML014	2	-0.018944
MRI_FCWML014	3	-0.045691
MRI_FCWML014	4	-0.097669
MRI_FCWML015	-4	-0.054521
MRI_FCWML015	-3	0.063122
MRI_FCWML015	-2	0.093855
MRI_FCWML015	-1	0.10032
MRI_FCWML015	0	0.11783
MRI_FCWML015	1	0.041765
MRI_FCWML015	2	0.010871
MRI_FCWML015	3	0.033775
MRI_FCWML015	4	-0.001623
MRI_FCWML016	-4	NaN
MRI_FCWML016	-3	NaN
MRI_FCWML016	-2	NaN
MRI_FCWML016	-1	NaN
MRI_FCWML016	0	NaN
MRI_FCWML016	1	NaN
MRI_FCWML016	2	NaN
MRI_FCWML016	3	NaN
MRI_FCWML016	4	NaN
MRI_FCWML017	-4	-0.060426
MRI_FCWML017	-3	0.0093184
MRI_FCWML017	-2	0.1709
MRI_FCWML017	-1	-0.023934
MRI_FCWML017	0	0.028127
MRI_FCWML017	1	-0.063281
MRI_FCWML017	2	-0.043693
MRI_FCWML017	3	0.008479
MRI_FCWML017	4	-0.116
MRI_FCWML018	-4	-0.017545
MRI_FCWML018	-3	-0.092716
MRI_FCWML018	-2	-0.070295
MRI_FCWML018	-1	-0.057068
MRI_FCWML018	0	-0.010414
MRI_FCWML018	1	0.06538
MRI_FCWML018	2	-0.014204
MRI_FCWML018	3	0.0067273
MRI_FCWML018	4	0.035225
MRI_FCWML020	-4	0.0067641
MRI_FCWML020	-3	0.10955
MRI_FCWML020	-2	0.064925
MRI_FCWML020	-1	-0.032573
MRI_FCWML020	0	0.049019
MRI_FCWML020	1	-0.020742
MRI_FCWML020	2	0.018979
MRI_FCWML020	3	-0.036825
MRI_FCWML020	4	-0.0012044
MRI_FCWML022	-4	0.044563
MRI_FCWML022	-3	-0.023461
MRI_FCWML022	-2	-0.035546
MRI_FCWML022	-1	-0.0374
MRI_FCWML022	0	-0.036851
MRI_FCWML022	1	0.0052674
MRI_FCWML022	2	-0.013626
MRI_FCWML022	3	0.039658
MRI_FCWML022	4	-0.0031867
MRI_FCWML023	-4	-0.017601
MRI_FCWML023	-3	-0.047461
MRI_FCWML023	-2	0.056889
MRI_FCWML023	-1	0.030623
MRI_FCWML023	0	0.055345
MRI_FCWML023	1	0.045768
MRI_FCWML023	2	-0.0021417
MRI_FCWML023	3	0.059301
MRI_FCWML023	4	-0.038697
MRI_FCWML025	-4	NaN
MRI_FCWML025	-3	NaN
MRI_FCWML025	-2	NaN
MRI_FCWML025	-1	NaN
MRI_FCWML025	0	NaN
MRI_FCWML025	1	NaN
MRI_FCWML025	2	NaN
MRI_FCWML025	3	NaN
MRI_FCWML025	4	NaN
MRI_FCWML026	-4	0.10593
MRI_FCWML026	-3	-0.064581
MRI_FCWML026	-2	-0.16605
MRI_FCWML026	-1	-0.078286
MRI_FCWML026	0	0.082689
MRI_FCWML026	1	0.11087
MRI_FCWML026	2	0.0014584
MRI_FCWML026	3	0.027679
MRI_FCWML026	4	0.037127
MRI_FCWML027	-4	-0.029325
MRI_FCWML027	-3	0.039143
MRI_FCWML027	-2	0.0012961
MRI_FCWML027	-1	-0.0273
MRI_FCWML027	0	-0.029892
MRI_FCWML027	1	0.0081393
MRI_FCWML027	2	0.018336
MRI_FCWML027	3	0.042753
MRI_FCWML027	4	0.03648
MRI_FCWML028	-4	0.077963
MRI_FCWML028	-3	0.036356
MRI_FCWML028	-2	-0.059905
MRI_FCWML028	-1	-0.04392
MRI_FCWML028	0	0.017985
MRI_FCWML028	1	0.031335
MRI_FCWML028	2	-0.017785
MRI_FCWML028	3	0.015627
MRI_FCWML028	4	0.017269
MRI_FCWML029	-4	0.10417
MRI_FCWML029	-3	0.00016838
MRI_FCWML029	-2	-0.027472
MRI_FCWML029	-1	-0.087072
MRI_FCWML029	0	-0.055372
MRI_FCWML029	1	0.068137
MRI_FCWML029	2	0.00019804
MRI_FCWML029	3	-0.026749
MRI_FCWML029	4	-0.021557
MRI_FCWML030	-4	-0.0058549
MRI_FCWML030	-3	0.010515
MRI_FCWML030	-2	0.011493
MRI_FCWML030	-1	0.079172
MRI_FCWML030	0	0.060155
MRI_FCWML030	1	-0.0075851
MRI_FCWML030	2	0.055378
MRI_FCWML030	3	-0.01974
MRI_FCWML030	4	0.021708
MRI_FCWML031	-4	-0.05151
MRI_FCWML031	-3	-0.065524
MRI_FCWML031	-2	0.0079389
MRI_FCWML031	-1	0.076044
MRI_FCWML031	0	0.033155
MRI_FCWML031	1	-0.044662
MRI_FCWML031	2	-0.068844
MRI_FCWML031	3	-0.11336
MRI_FCWML031	4	-0.085992
MRI_FCWML032	-4	-0.025064
MRI_FCWML032	-3	-0.03741
MRI_FCWML032	-2	-0.0022134
MRI_FCWML032	-1	-0.026935
MRI_FCWML032	0	0.049887
MRI_FCWML032	1	0.041462
MRI_FCWML032	2	-0.0089848
MRI_FCWML032	3	0.035125
MRI_FCWML032	4	0.018982
MRI_FCWML033	-4	-0.023611
MRI_FCWML033	-3	0.056866
MRI_FCWML033	-2	-0.014254
MRI_FCWML033	-1	-0.018576
MRI_FCWML033	0	0.021527
MRI_FCWML033	1	0.055245
MRI_FCWML033	2	0.047993
MRI_FCWML033	3	-0.028629
MRI_FCWML033	4	0.015293
MRI_FCWML035	-4	-0.08549
MRI_FCWML035	-3	-0.16014
MRI_FCWML035	-2	0.011074
MRI_FCWML035	-1	0.0045427
MRI_FCWML035	0	0.013111
MRI_FCWML035	1	0.051139
MRI_FCWML035	2	0.10095
MRI_FCWML035	3	0.058457
MRI_FCWML035	4	-0.010984
MRI_FCWML036	-4	-0.014647
MRI_FCWML036	-3	-0.011024
MRI_FCWML036	-2	-0.0051426
MRI_FCWML036	-1	0.020637
MRI_FCWML036	0	0.10698
MRI_FCWML036	1	0.11275
MRI_FCWML036	2	0.025036
MRI_FCWML036	3	0.073925
MRI_FCWML036	4	-0.0072092
MRI_FCWML037	-4	-0.11193
MRI_FCWML037	-3	-0.017581
MRI_FCWML037	-2	0.065118
MRI_FCWML037	-1	0.11436
MRI_FCWML037	0	0.11823
MRI_FCWML037	1	0.064915
MRI_FCWML037	2	0.045909
MRI_FCWML037	3	0.026162
MRI_FCWML037	4	0.040715
MRI_FCWML038	-4	-0.086235
MRI_FCWML038	-3	0.030608
MRI_FCWML038	-2	0.11574
MRI_FCWML038	-1	-0.068356
MRI_FCWML038	0	0.018407
MRI_FCWML038	1	0.00075576
MRI_FCWML038	2	-0.024142
MRI_FCWML038	3	0.010196
MRI_FCWML038	4	0.038606
MRI_FCWML040	-4	-0.029845
MRI_FCWML040	-3	-0.0050769
MRI_FCWML040	-2	0.033795
MRI_FCWML040	-1	0.0042493
MRI_FCWML040	0	0.027027
MRI_FCWML040	1	-0.055865
MRI_FCWML040	2	0.01619
MRI_FCWML040	3	0.014332
MRI_FCWML040	4	-0.002275
MRI_FCWML041	-4	-0.068932
MRI_FCWML041	-3	-0.0034616
MRI_FCWML041	-2	-0.066428
MRI_FCWML041	-1	0.00018935
MRI_FCWML041	0	0.12883
MRI_FCWML041	1	0.026375
MRI_FCWML041	2	0.0071982
MRI_FCWML041	3	-0.03931
MRI_FCWML041	4	-0.019939
MRI_FCWML042	-4	-0.0021456
MRI_FCWML042	-3	-0.0048357
MRI_FCWML042	-2	-0.0081825
MRI_FCWML042	-1	-0.037545
MRI_FCWML042	0	-0.073003
MRI_FCWML042	1	0.019876
MRI_FCWML042	2	-0.020901
MRI_FCWML042	3	-0.094677
MRI_FCWML042	4	-0.04874
MRI_FCWML043	-4	NaN
MRI_FCWML043	-3	NaN
MRI_FCWML043	-2	NaN
MRI_FCWML043	-1	NaN
MRI_FCWML043	0	NaN
MRI_FCWML043	1	NaN
MRI_FCWML043	2	NaN
MRI_FCWML043	3	NaN
MRI_FCWML043	4	NaN
MRI_FCWML046	-4	-0.064607
MRI_FCWML046	-3	-0.0030782
MRI_FCWML046	-2	0.0052786
MRI_FCWML046	-1	0.050695
MRI_FCWML046	0	0.066949
MRI_FCWML046	1	0.064136
MRI_FCWML046	2	-0.068626
MRI_FCWML046	3	-0.067812
MRI_FCWML046	4	-0.10374
MRI_FCWML047	-4	-0.011266
MRI_FCWML047	-3	-0.023039
MRI_FCWML047	-2	-0.030765
MRI_FCWML047	-1	-0.018036
MRI_FCWML047	0	0.027334
MRI_FCWML047	1	0.0012382
MRI_FCWML047	2	-0.096243
MRI_FCWML047	3	-0.12532
MRI_FCWML047	4	-0.13952
MRI_FCWML048	-4	-0.036106
MRI_FCWML048	-3	0.0067251
MRI_FCWML048	-2	-0.024228
MRI_FCWML048	-1	-0.04686
MRI_FCWML048	0	-0.054036
MRI_FCWML048	1	-0.0176
MRI_FCWML048	2	-0.039134
MRI_FCWML048	3	-0.07041
MRI_FCWML048	4	-0.057626
MRI_FCWML049	-4	-0.077244
MRI_FCWML049	-3	-0.047968
MRI_FCWML049	-2	-0.11074
MRI_FCWML049	-1	-0.12992
MRI_FCWML049	0	-0.018916
MRI_FCWML049	1	0.024351
MRI_FCWML049	2	0.053434
MRI_FCWML049	3	0.10322
MRI_FCWML049	4	0.0091419
MRI_FCWML051	-4	-0.082808
MRI_FCWML051	-3	-0.067421
MRI_FCWML051	-2	0.073579
MRI_FCWML051	-1	-0.01558
MRI_FCWML051	0	0.023579
MRI_FCWML051	1	0.026679
MRI_FCWML051	2	-0.071345
MRI_FCWML051	3	0.0025217
MRI_FCWML051	4	0.034685
MRI_FCWML052	-4	-0.01888
MRI_FCWML052	-3	0.021992
MRI_FCWML052	-2	0.049594
MRI_FCWML052	-1	0.074576
MRI_FCWML052	0	0.063785
MRI_FCWML052	1	-0.030099
MRI_FCWML052	2	0.050991
MRI_FCWML052	3	0.030816
MRI_FCWML052	4	0.0013018
MRI_FCWML053	-4	-0.019006
MRI_FCWML053	-3	-0.0083137
MRI_FCWML053	-2	0.0072156
MRI_FCWML053	-1	0.0055786
MRI_FCWML053	0	-0.0574
MRI_FCWML053	1	0.039438
MRI_FCWML053	2	0.053533
MRI_FCWML053	3	-0.005274
MRI_FCWML053	4	0.037436
MRI_FCWML054	-4	0.011714
MRI_FCWML054	-3	0.08866
MRI_FCWML054	-2	0.065789
MRI_FCWML054	-1	-0.018009
MRI_FCWML054	0	0.040842
MRI_FCWML054	1	0.032069
MRI_FCWML054	2	0.036447
MRI_FCWML054	3	-0.028519
MRI_FCWML054	4	-0.069543
MRI_FCWML055	-4	NaN
MRI_FCWML055	-3	NaN
MRI_FCWML055	-2	NaN
MRI_FCWML055	-1	NaN
MRI_FCWML055	0	NaN
MRI_FCWML055	1	NaN
MRI_FCWML055	2	NaN
MRI_FCWML055	3	NaN
MRI_FCWML055	4	NaN
MRI_FCWML056	-4	0.046433
MRI_FCWML056	-3	0.089697
MRI_FCWML056	-2	0.059854
MRI_FCWML056	-1	-0.078222
MRI_FCWML056	0	-0.046289
MRI_FCWML056	1	0.018332
MRI_FCWML056	2	0.022489
MRI_FCWML056	3	0.024555
MRI_FCWML056	4	0.064271
MRI_FCWML057	-4	-0.039218
MRI_FCWML057	-3	0.055389
MRI_FCWML057	-2	0.027778
MRI_FCWML057	-1	-0.066594
MRI_FCWML057	0	-0.017293
MRI_FCWML057	1	0.030767
MRI_FCWML057	2	-0.079856
MRI_FCWML057	3	0.066349
MRI_FCWML057	4	0.062176
MRI_FCWML061	-4	0.012961
MRI_FCWML061	-3	0.11505
MRI_FCWML061	-2	0.013929
MRI_FCWML061	-1	-0.010497
MRI_FCWML061	0	-0.010558
MRI_FCWML061	1	-0.017804
MRI_FCWML061	2	-0.008876
MRI_FCWML061	3	0.024563
MRI_FCWML061	4	0.018327
MRI_FCWML063	-4	0.074057
MRI_FCWML063	-3	0.055512
MRI_FCWML063	-2	0.016753
MRI_FCWML063	-1	0.062623
MRI_FCWML063	0	0.095303
MRI_FCWML063	1	-0.03022
MRI_FCWML063	2	0.066939
MRI_FCWML063	3	0.019609
MRI_FCWML063	4	-0.026687
MRI_FCWML064	-4	0.00765
MRI_FCWML064	-3	-0.068452
MRI_FCWML064	-2	-0.048566
MRI_FCWML064	-1	-0.053006
MRI_FCWML064	0	-0.043094
MRI_FCWML064	1	-0.075536
MRI_FCWML064	2	-0.016873
MRI_FCWML064	3	0.0084378
MRI_FCWML064	4	-0.14684
MRI_FCWML104	-4	0.057289
MRI_FCWML104	-3	0.096774
MRI_FCWML104	-2	0.093857
MRI_FCWML104	-1	-0.020523
MRI_FCWML104	0	0.040472
MRI_FCWML104	1	0.11133
MRI_FCWML104	2	0.1253
MRI_FCWML104	3	0.14351
MRI_FCWML104	4	0.16373
MRI_FCWML107	-4	0.051109
MRI_FCWML107	-3	0.078358
MRI_FCWML107	-2	0.13469
MRI_FCWML107	-1	0.041691
MRI_FCWML107	0	0.046443
MRI_FCWML107	1	0.0083115
MRI_FCWML107	2	-0.0978
MRI_FCWML107	3	-0.041282
MRI_FCWML107	4	-0.046083
MRI_FCWML108	-4	0.041777
MRI_FCWML108	-3	-0.01175
MRI_FCWML108	-2	0.11403
MRI_FCWML108	-1	0.027363
MRI_FCWML108	0	-0.080548
MRI_FCWML108	1	0.032296
MRI_FCWML108	2	-0.067229
MRI_FCWML108	3	0.079029
MRI_FCWML108	4	0.13293
MRI_FCWML109	-4	-0.070345
MRI_FCWML109	-3	-0.020706
MRI_FCWML109	-2	-0.074657
MRI_FCWML109	-1	-0.01629
MRI_FCWML109	0	0.01847
MRI_FCWML109	1	0.081261
MRI_FCWML109	2	0.055799
MRI_FCWML109	3	0.0051013
MRI_FCWML109	4	0.072073
MRI_FCWML119	-4	NaN
MRI_FCWML119	-3	NaN
MRI_FCWML119	-2	NaN
MRI_FCWML119	-1	NaN
MRI_FCWML119	0	NaN
MRI_FCWML119	1	NaN
MRI_FCWML119	2	NaN
MRI_FCWML119	3	NaN
MRI_FCWML119	4	NaN
MRI_FCWML121	-4	-0.037373
MRI_FCWML121	-3	-0.015818
MRI_FCWML121	-2	-0.089369
MRI_FCWML121	-1	0.026492
MRI_FCWML121	0	0.16189
MRI_FCWML121	1	0.065076
MRI_FCWML121	2	0.05282
MRI_FCWML121	3	0.073818
MRI_FCWML121	4	0.051789
MRI_FCWML128	-4	0.025151
MRI_FCWML128	-3	-0.018768
MRI_FCWML128	-2	-0.035369
MRI_FCWML128	-1	0.0023458
MRI_FCWML128	0	0.10612
MRI_FCWML128	1	0.049499
MRI_FCWML128	2	0.004992
MRI_FCWML128	3	-0.034151
MRI_FCWML128	4	-0.065575
MRI_FCWML129	-4	-0.019081
MRI_FCWML129	-3	0.1391
MRI_FCWML129	-2	0.060886
MRI_FCWML129	-1	0.045896
MRI_FCWML129	0	-0.01102
MRI_FCWML129	1	0.080225
MRI_FCWML129	2	-0.042134
MRI_FCWML129	3	-0.029126
MRI_FCWML129	4	-0.071372
MRI_FCWML134	-4	-0.028006
MRI_FCWML134	-3	-0.031591
MRI_FCWML134	-2	-0.10987
MRI_FCWML134	-1	-0.07673
MRI_FCWML134	0	-0.054532
MRI_FCWML134	1	-0.064898
MRI_FCWML134	2	0.064241
MRI_FCWML134	3	-0.024445
MRI_FCWML134	4	-0.057084
MRI_FCWML150	-4	0.046056
MRI_FCWML150	-3	-0.049535
MRI_FCWML150	-2	-0.013543
MRI_FCWML150	-1	-0.12158
MRI_FCWML150	0	-0.11007
MRI_FCWML150	1	0.055666
MRI_FCWML150	2	-0.025374
MRI_FCWML150	3	-0.029892
MRI_FCWML150	4	-0.0084744
MRI_FCWML158	-4	0.060312
MRI_FCWML158	-3	0.029148
MRI_FCWML158	-2	-0.0036306
MRI_FCWML158	-1	0.056115
MRI_FCWML158	0	0.105
MRI_FCWML158	1	0.067323
MRI_FCWML158	2	-0.0043316
MRI_FCWML158	3	-0.014958
MRI_FCWML158	4	0.059157
MRI_FCWML159	-4	0.0055329
MRI_FCWML159	-3	-0.037595
MRI_FCWML159	-2	0.039046
MRI_FCWML159	-1	0.062579
MRI_FCWML159	0	-0.03622
MRI_FCWML159	1	0.034063
MRI_FCWML159	2	0.085891
MRI_FCWML159	3	0.063596
MRI_FCWML159	4	0.13774
MRI_FCWML160	-4	NaN
MRI_FCWML160	-3	NaN
MRI_FCWML160	-2	NaN
MRI_FCWML160	-1	NaN
MRI_FCWML160	0	NaN
MRI_FCWML160	1	NaN
MRI_FCWML160	2	NaN
MRI_FCWML160	3	NaN
MRI_FCWML160	4	NaN
MRI_FCWML162	-4	-0.10492
MRI_FCWML162	-3	0.10925
MRI_FCWML162	-2	-0.022877
MRI_FCWML162	-1	-0.012741
MRI_FCWML162	0	-0.023626
MRI_FCWML162	1	0.0036507
MRI_FCWML162	2	-0.0073596
MRI_FCWML162	3	0.097325
MRI_FCWML162	4	0.022338
MRI_FCWML205	-4	0.00040603
MRI_FCWML205	-3	0.080393
MRI_FCWML205	-2	0.10569
MRI_FCWML205	-1	0.05457
MRI_FCWML205	0	-0.0108
MRI_FCWML205	1	-0.072705
MRI_FCWML205	2	-0.10175
MRI_FCWML205	3	-0.015804
MRI_FCWML205	4	0.19962
MRI_FCWML219	-4	NaN
MRI_FCWML219	-3	NaN
MRI_FCWML219	-2	NaN
MRI_FCWML219	-1	NaN
MRI_FCWML219	0	NaN
MRI_FCWML219	1	NaN
MRI_FCWML219	2	NaN
MRI_FCWML219	3	NaN
MRI_FCWML219	4	NaN
MRI_FCWML255	-4	-0.011506
MRI_FCWML255	-3	-0.044314
MRI_FCWML255	-2	0.062987
MRI_FCWML255	-1	0.038293
MRI_FCWML255	0	0.018859
MRI_FCWML255	1	-0.11228
MRI_FCWML255	2	0.047995
MRI_FCWML255	3	-0.020796
MRI_FCWML255	4	0.046439
MRI_FCWML320	-4	0.18181
MRI_FCWML320	-3	-0.0060768
MRI_FCWML320	-2	-0.11635
MRI_FCWML320	-1	-0.014729
MRI_FCWML320	0	-0.033399
MRI_FCWML320	1	-0.023113
MRI_FCWML320	2	0.017279
MRI_FCWML320	3	0.068061
MRI_FCWML320	4	-0.074458
MRI_FCWML328	-4	-0.048983
MRI_FCWML328	-3	-0.0038868
MRI_FCWML328	-2	-6.6911e-05
MRI_FCWML328	-1	0.053921
MRI_FCWML328	0	-0.023273
MRI_FCWML328	1	-0.094536
MRI_FCWML328	2	-0.074802
MRI_FCWML328	3	-0.052733
MRI_FCWML328	4	-0.11733
