# Supplementary material for: Pupil size reflects activation of subcortical ascending arousal system nuclei during rest
Source: eLife. 2023 Jun 27;12:e84822. doi: 10.7554/eLife.84822 (PMC10299825; doi:10.7554/eLife.84822)
Supplement: Figure 5—source data 1. [file elife-84822-fig5-data1.zip › Figure5-SourceData/FigAB/ses-day-1/XCorr_stat_OCC_pup_size.csv]

subj	lag	CC
MRI_FCWML001	-4	-0.045377
MRI_FCWML001	-3	-0.094614
MRI_FCWML001	-2	-0.0037179
MRI_FCWML001	-1	0.11623
MRI_FCWML001	0	0.02014
MRI_FCWML001	1	-0.11157
MRI_FCWML001	2	-0.063818
MRI_FCWML001	3	-0.076108
MRI_FCWML001	4	-0.013137
MRI_FCWML002	-4	0.04071
MRI_FCWML002	-3	0.025895
MRI_FCWML002	-2	0.029444
MRI_FCWML002	-1	0.14674
MRI_FCWML002	0	0.27664
MRI_FCWML002	1	0.17179
MRI_FCWML002	2	-0.049257
MRI_FCWML002	3	-0.14504
MRI_FCWML002	4	-0.15791
MRI_FCWML003	-4	-0.11757
MRI_FCWML003	-3	-0.12772
MRI_FCWML003	-2	-0.075574
MRI_FCWML003	-1	0.0062897
MRI_FCWML003	0	0.053124
MRI_FCWML003	1	-0.0070957
MRI_FCWML003	2	-0.10441
MRI_FCWML003	3	-0.18336
MRI_FCWML003	4	-0.12255
MRI_FCWML004	-4	NaN
MRI_FCWML004	-3	NaN
MRI_FCWML004	-2	NaN
MRI_FCWML004	-1	NaN
MRI_FCWML004	0	NaN
MRI_FCWML004	1	NaN
MRI_FCWML004	2	NaN
MRI_FCWML004	3	NaN
MRI_FCWML004	4	NaN
MRI_FCWML006	-4	0.06185
MRI_FCWML006	-3	0.010978
MRI_FCWML006	-2	0.068079
MRI_FCWML006	-1	0.21332
MRI_FCWML006	0	0.32148
MRI_FCWML006	1	0.19828
MRI_FCWML006	2	0.034886
MRI_FCWML006	3	-0.19434
MRI_FCWML006	4	-0.36672
MRI_FCWML007	-4	0.010471
MRI_FCWML007	-3	0.03879
MRI_FCWML007	-2	0.014949
MRI_FCWML007	-1	-0.011928
MRI_FCWML007	0	0.039265
MRI_FCWML007	1	0.077796
MRI_FCWML007	2	0.011285
MRI_FCWML007	3	-0.024555
MRI_FCWML007	4	-0.1218
MRI_FCWML008	-4	0.2495
MRI_FCWML008	-3	0.287
MRI_FCWML008	-2	0.21235
MRI_FCWML008	-1	0.19828
MRI_FCWML008	0	0.089802
MRI_FCWML008	1	-0.16884
MRI_FCWML008	2	-0.34768
MRI_FCWML008	3	-0.24109
MRI_FCWML008	4	-0.19312
MRI_FCWML009	-4	0.01697
MRI_FCWML009	-3	-0.054562
MRI_FCWML009	-2	-0.10419
MRI_FCWML009	-1	-0.093239
MRI_FCWML009	0	-0.07235
MRI_FCWML009	1	-0.085324
MRI_FCWML009	2	-0.084013
MRI_FCWML009	3	-0.051902
MRI_FCWML009	4	-0.15321
MRI_FCWML010	-4	0.077425
MRI_FCWML010	-3	0.057718
MRI_FCWML010	-2	0.050543
MRI_FCWML010	-1	0.14055
MRI_FCWML010	0	0.18789
MRI_FCWML010	1	0.080622
MRI_FCWML010	2	0.0083889
MRI_FCWML010	3	-0.020078
MRI_FCWML010	4	-0.0062068
MRI_FCWML011	-4	-0.06942
MRI_FCWML011	-3	-0.076994
MRI_FCWML011	-2	-0.080493
MRI_FCWML011	-1	-0.12737
MRI_FCWML011	0	0.0065113
MRI_FCWML011	1	0.057495
MRI_FCWML011	2	-0.011574
MRI_FCWML011	3	-0.098851
MRI_FCWML011	4	-0.084834
MRI_FCWML012	-4	-0.093402
MRI_FCWML012	-3	-0.071899
MRI_FCWML012	-2	-0.047764
MRI_FCWML012	-1	-0.1251
MRI_FCWML012	0	-0.12678
MRI_FCWML012	1	-0.13512
MRI_FCWML012	2	-0.10625
MRI_FCWML012	3	-0.042438
MRI_FCWML012	4	-0.024916
MRI_FCWML013	-4	0.069868
MRI_FCWML013	-3	-0.12651
MRI_FCWML013	-2	0.042721
MRI_FCWML013	-1	-0.045551
MRI_FCWML013	0	-0.067835
MRI_FCWML013	1	0.093819
MRI_FCWML013	2	0.063379
MRI_FCWML013	3	0.049504
MRI_FCWML013	4	0.026495
MRI_FCWML014	-4	-0.012115
MRI_FCWML014	-3	0.014948
MRI_FCWML014	-2	0.038811
MRI_FCWML014	-1	0.070677
MRI_FCWML014	0	0.021112
MRI_FCWML014	1	-0.16279
MRI_FCWML014	2	-0.21122
MRI_FCWML014	3	-0.28115
MRI_FCWML014	4	-0.23152
MRI_FCWML015	-4	0.07868
MRI_FCWML015	-3	0.012832
MRI_FCWML015	-2	0.025893
MRI_FCWML015	-1	0.063558
MRI_FCWML015	0	0.11868
MRI_FCWML015	1	0.1846
MRI_FCWML015	2	0.070631
MRI_FCWML015	3	-0.0079178
MRI_FCWML015	4	-0.093053
MRI_FCWML016	-4	NaN
MRI_FCWML016	-3	NaN
MRI_FCWML016	-2	NaN
MRI_FCWML016	-1	NaN
MRI_FCWML016	0	NaN
MRI_FCWML016	1	NaN
MRI_FCWML016	2	NaN
MRI_FCWML016	3	NaN
MRI_FCWML016	4	NaN
MRI_FCWML017	-4	0.062492
MRI_FCWML017	-3	0.19172
MRI_FCWML017	-2	0.20219
MRI_FCWML017	-1	0.1058
MRI_FCWML017	0	0.17229
MRI_FCWML017	1	0.071525
MRI_FCWML017	2	-0.04812
MRI_FCWML017	3	-0.14508
MRI_FCWML017	4	-0.11017
MRI_FCWML018	-4	0.15024
MRI_FCWML018	-3	0.16833
MRI_FCWML018	-2	0.14247
MRI_FCWML018	-1	0.093324
MRI_FCWML018	0	0.029809
MRI_FCWML018	1	-0.088947
MRI_FCWML018	2	-0.1639
MRI_FCWML018	3	-0.1426
MRI_FCWML018	4	-0.13331
MRI_FCWML020	-4	-0.039553
MRI_FCWML020	-3	-0.086656
MRI_FCWML020	-2	0.0066729
MRI_FCWML020	-1	-0.022854
MRI_FCWML020	0	-0.10174
MRI_FCWML020	1	-0.16357
MRI_FCWML020	2	-0.25772
MRI_FCWML020	3	-0.24336
MRI_FCWML020	4	-0.19967
MRI_FCWML022	-4	-0.062743
MRI_FCWML022	-3	-0.01563
MRI_FCWML022	-2	0.0008813
MRI_FCWML022	-1	0.041682
MRI_FCWML022	0	0.036902
MRI_FCWML022	1	0.019024
MRI_FCWML022	2	-0.062615
MRI_FCWML022	3	-0.10478
MRI_FCWML022	4	-0.12899
MRI_FCWML023	-4	-0.046359
MRI_FCWML023	-3	-0.029778
MRI_FCWML023	-2	-0.13968
MRI_FCWML023	-1	-0.1172
MRI_FCWML023	0	0.077789
MRI_FCWML023	1	0.032021
MRI_FCWML023	2	-0.071506
MRI_FCWML023	3	0.042401
MRI_FCWML023	4	-0.21798
MRI_FCWML025	-4	NaN
MRI_FCWML025	-3	NaN
MRI_FCWML025	-2	NaN
MRI_FCWML025	-1	NaN
MRI_FCWML025	0	NaN
MRI_FCWML025	1	NaN
MRI_FCWML025	2	NaN
MRI_FCWML025	3	NaN
MRI_FCWML025	4	NaN
MRI_FCWML026	-4	0.020546
MRI_FCWML026	-3	-0.11003
MRI_FCWML026	-2	-0.16193
MRI_FCWML026	-1	-0.035571
MRI_FCWML026	0	0.12747
MRI_FCWML026	1	-0.092473
MRI_FCWML026	2	-0.17105
MRI_FCWML026	3	0.016165
MRI_FCWML026	4	-0.0034922
MRI_FCWML027	-4	-0.057289
MRI_FCWML027	-3	-0.07367
MRI_FCWML027	-2	0.0024787
MRI_FCWML027	-1	0.084119
MRI_FCWML027	0	0.1056
MRI_FCWML027	1	0.049658
MRI_FCWML027	2	-0.022945
MRI_FCWML027	3	-0.045981
MRI_FCWML027	4	-0.052925
MRI_FCWML028	-4	0.17635
MRI_FCWML028	-3	0.15084
MRI_FCWML028	-2	0.077882
MRI_FCWML028	-1	-0.082844
MRI_FCWML028	0	-0.028893
MRI_FCWML028	1	-0.0031953
MRI_FCWML028	2	-0.088994
MRI_FCWML028	3	-0.14993
MRI_FCWML028	4	-0.15788
MRI_FCWML029	-4	-0.10527
MRI_FCWML029	-3	-0.046255
MRI_FCWML029	-2	0.077598
MRI_FCWML029	-1	0.057364
MRI_FCWML029	0	0.094785
MRI_FCWML029	1	0.14227
MRI_FCWML029	2	-0.064847
MRI_FCWML029	3	-0.14916
MRI_FCWML029	4	-0.034392
MRI_FCWML030	-4	-0.071128
MRI_FCWML030	-3	-0.0031733
MRI_FCWML030	-2	0.12975
MRI_FCWML030	-1	0.2926
MRI_FCWML030	0	0.21424
MRI_FCWML030	1	-0.13899
MRI_FCWML030	2	-0.36241
MRI_FCWML030	3	-0.32043
MRI_FCWML030	4	-0.22074
MRI_FCWML031	-4	-0.0030007
MRI_FCWML031	-3	-0.0081985
MRI_FCWML031	-2	0.031932
MRI_FCWML031	-1	0.026644
MRI_FCWML031	0	0.040827
MRI_FCWML031	1	0.025119
MRI_FCWML031	2	-0.09202
MRI_FCWML031	3	-0.1536
MRI_FCWML031	4	-0.14736
MRI_FCWML032	-4	0.007897
MRI_FCWML032	-3	-0.087574
MRI_FCWML032	-2	-0.034358
MRI_FCWML032	-1	0.075548
MRI_FCWML032	0	0.22846
MRI_FCWML032	1	0.11421
MRI_FCWML032	2	-0.13293
MRI_FCWML032	3	-0.23437
MRI_FCWML032	4	-0.13631
MRI_FCWML033	-4	0.12982
MRI_FCWML033	-3	0.1686
MRI_FCWML033	-2	0.26395
MRI_FCWML033	-1	0.24424
MRI_FCWML033	0	0.30244
MRI_FCWML033	1	0.20467
MRI_FCWML033	2	-0.017761
MRI_FCWML033	3	-0.22776
MRI_FCWML033	4	-0.36518
MRI_FCWML035	-4	-0.022553
MRI_FCWML035	-3	0.04625
MRI_FCWML035	-2	0.01224
MRI_FCWML035	-1	0.033118
MRI_FCWML035	0	0.012582
MRI_FCWML035	1	-0.23108
MRI_FCWML035	2	-0.23939
MRI_FCWML035	3	-0.080288
MRI_FCWML035	4	0.049834
MRI_FCWML036	-4	0.0043883
MRI_FCWML036	-3	0.015755
MRI_FCWML036	-2	0.028086
MRI_FCWML036	-1	0.057534
MRI_FCWML036	0	0.10247
MRI_FCWML036	1	0.10659
MRI_FCWML036	2	0.034822
MRI_FCWML036	3	0.036769
MRI_FCWML036	4	0.053512
MRI_FCWML037	-4	0.070398
MRI_FCWML037	-3	0.15526
MRI_FCWML037	-2	0.24481
MRI_FCWML037	-1	0.24228
MRI_FCWML037	0	0.21771
MRI_FCWML037	1	0.060558
MRI_FCWML037	2	-0.039533
MRI_FCWML037	3	-0.084408
MRI_FCWML037	4	-0.095275
MRI_FCWML038	-4	0.075922
MRI_FCWML038	-3	0.11378
MRI_FCWML038	-2	-0.073995
MRI_FCWML038	-1	-0.014836
MRI_FCWML038	0	-0.04648
MRI_FCWML038	1	-0.069728
MRI_FCWML038	2	-0.027076
MRI_FCWML038	3	-0.053718
MRI_FCWML038	4	-0.051475
MRI_FCWML040	-4	-0.050559
MRI_FCWML040	-3	-0.078744
MRI_FCWML040	-2	-0.1282
MRI_FCWML040	-1	-0.1244
MRI_FCWML040	0	-0.048147
MRI_FCWML040	1	-0.0012289
MRI_FCWML040	2	-0.051327
MRI_FCWML040	3	-0.135
MRI_FCWML040	4	-0.10206
MRI_FCWML041	-4	0.067593
MRI_FCWML041	-3	0.097688
MRI_FCWML041	-2	0.076421
MRI_FCWML041	-1	0.17749
MRI_FCWML041	0	0.23179
MRI_FCWML041	1	0.11751
MRI_FCWML041	2	0.030749
MRI_FCWML041	3	-0.018714
MRI_FCWML041	4	-0.059532
MRI_FCWML042	-4	0.032728
MRI_FCWML042	-3	-0.018228
MRI_FCWML042	-2	0.012427
MRI_FCWML042	-1	0.012421
MRI_FCWML042	0	0.019126
MRI_FCWML042	1	0.041571
MRI_FCWML042	2	-0.0090197
MRI_FCWML042	3	-0.1374
MRI_FCWML042	4	-0.12769
MRI_FCWML043	-4	NaN
MRI_FCWML043	-3	NaN
MRI_FCWML043	-2	NaN
MRI_FCWML043	-1	NaN
MRI_FCWML043	0	NaN
MRI_FCWML043	1	NaN
MRI_FCWML043	2	NaN
MRI_FCWML043	3	NaN
MRI_FCWML043	4	NaN
MRI_FCWML046	-4	-0.16929
MRI_FCWML046	-3	-0.157
MRI_FCWML046	-2	-0.1053
MRI_FCWML046	-1	0.053702
MRI_FCWML046	0	0.26114
MRI_FCWML046	1	0.26187
MRI_FCWML046	2	0.13934
MRI_FCWML046	3	-0.0011886
MRI_FCWML046	4	-0.050246
MRI_FCWML047	-4	0.21818
MRI_FCWML047	-3	0.1321
MRI_FCWML047	-2	0.00035787
MRI_FCWML047	-1	0.010515
MRI_FCWML047	0	0.13017
MRI_FCWML047	1	0.043535
MRI_FCWML047	2	-0.1491
MRI_FCWML047	3	-0.25353
MRI_FCWML047	4	-0.32236
MRI_FCWML048	-4	0.13015
MRI_FCWML048	-3	0.12002
MRI_FCWML048	-2	0.036389
MRI_FCWML048	-1	0.023336
MRI_FCWML048	0	-0.050598
MRI_FCWML048	1	-0.062868
MRI_FCWML048	2	-0.10446
MRI_FCWML048	3	-0.1863
MRI_FCWML048	4	-0.15975
MRI_FCWML049	-4	0.009893
MRI_FCWML049	-3	0.095087
MRI_FCWML049	-2	0.043146
MRI_FCWML049	-1	-0.049409
MRI_FCWML049	0	-0.033064
MRI_FCWML049	1	-0.014224
MRI_FCWML049	2	-0.010986
MRI_FCWML049	3	-0.04697
MRI_FCWML049	4	-0.050549
MRI_FCWML051	-4	0.03929
MRI_FCWML051	-3	0.02643
MRI_FCWML051	-2	0.059526
MRI_FCWML051	-1	0.12367
MRI_FCWML051	0	0.18681
MRI_FCWML051	1	0.11338
MRI_FCWML051	2	-0.12038
MRI_FCWML051	3	-0.26362
MRI_FCWML051	4	-0.19775
MRI_FCWML052	-4	-0.06189
MRI_FCWML052	-3	-0.070786
MRI_FCWML052	-2	-0.0086998
MRI_FCWML052	-1	0.0052387
MRI_FCWML052	0	0.13734
MRI_FCWML052	1	0.098021
MRI_FCWML052	2	-0.049961
MRI_FCWML052	3	-0.20385
MRI_FCWML052	4	-0.28187
MRI_FCWML053	-4	-0.082838
MRI_FCWML053	-3	-0.058167
MRI_FCWML053	-2	-0.053498
MRI_FCWML053	-1	0.17329
MRI_FCWML053	0	0.2313
MRI_FCWML053	1	0.060676
MRI_FCWML053	2	-0.0080639
MRI_FCWML053	3	-0.039109
MRI_FCWML053	4	0.075187
MRI_FCWML054	-4	-0.019828
MRI_FCWML054	-3	-0.045724
MRI_FCWML054	-2	-0.095217
MRI_FCWML054	-1	-0.14701
MRI_FCWML054	0	-0.1846
MRI_FCWML054	1	-0.19216
MRI_FCWML054	2	-0.12953
MRI_FCWML054	3	-0.12517
MRI_FCWML054	4	-0.068887
MRI_FCWML055	-4	NaN
MRI_FCWML055	-3	NaN
MRI_FCWML055	-2	NaN
MRI_FCWML055	-1	NaN
MRI_FCWML055	0	NaN
MRI_FCWML055	1	NaN
MRI_FCWML055	2	NaN
MRI_FCWML055	3	NaN
MRI_FCWML055	4	NaN
MRI_FCWML056	-4	0.076871
MRI_FCWML056	-3	0.0034611
MRI_FCWML056	-2	-0.021751
MRI_FCWML056	-1	-0.10055
MRI_FCWML056	0	-0.17247
MRI_FCWML056	1	-0.25188
MRI_FCWML056	2	-0.10909
MRI_FCWML056	3	0.14171
MRI_FCWML056	4	0.15669
MRI_FCWML057	-4	-0.0036111
MRI_FCWML057	-3	0.060613
MRI_FCWML057	-2	0.010846
MRI_FCWML057	-1	-0.087851
MRI_FCWML057	0	0.11064
MRI_FCWML057	1	0.0094828
MRI_FCWML057	2	-0.0644
MRI_FCWML057	3	-0.023608
MRI_FCWML057	4	0.082805
MRI_FCWML061	-4	-0.028164
MRI_FCWML061	-3	-0.057406
MRI_FCWML061	-2	0.037907
MRI_FCWML061	-1	0.042917
MRI_FCWML061	0	0.11519
MRI_FCWML061	1	0.058456
MRI_FCWML061	2	-0.04219
MRI_FCWML061	3	-0.15389
MRI_FCWML061	4	-0.3037
MRI_FCWML063	-4	0.037428
MRI_FCWML063	-3	-0.0043164
MRI_FCWML063	-2	-0.023106
MRI_FCWML063	-1	-0.069911
MRI_FCWML063	0	-0.073939
MRI_FCWML063	1	-0.11745
MRI_FCWML063	2	-0.1797
MRI_FCWML063	3	-0.1041
MRI_FCWML063	4	0.050381
MRI_FCWML064	-4	-0.054589
MRI_FCWML064	-3	0.042561
MRI_FCWML064	-2	0.083493
MRI_FCWML064	-1	0.0032288
MRI_FCWML064	0	-0.12029
MRI_FCWML064	1	0.036308
MRI_FCWML064	2	0.08824
MRI_FCWML064	3	0.047155
MRI_FCWML064	4	0.033136
MRI_FCWML104	-4	0.095505
MRI_FCWML104	-3	0.057027
MRI_FCWML104	-2	-0.044047
MRI_FCWML104	-1	-0.050035
MRI_FCWML104	0	0.048561
MRI_FCWML104	1	0.03526
MRI_FCWML104	2	-0.10147
MRI_FCWML104	3	-0.19678
MRI_FCWML104	4	-0.26068
MRI_FCWML107	-4	0.067224
MRI_FCWML107	-3	0.048963
MRI_FCWML107	-2	0.10761
MRI_FCWML107	-1	0.0721
MRI_FCWML107	0	0.033905
MRI_FCWML107	1	0.055524
MRI_FCWML107	2	-0.0041177
MRI_FCWML107	3	-0.063843
MRI_FCWML107	4	-0.15992
MRI_FCWML108	-4	0.070889
MRI_FCWML108	-3	0.091392
MRI_FCWML108	-2	0.1437
MRI_FCWML108	-1	0.079671
MRI_FCWML108	0	-0.077944
MRI_FCWML108	1	-0.10825
MRI_FCWML108	2	-0.14744
MRI_FCWML108	3	-0.033175
MRI_FCWML108	4	0.012354
MRI_FCWML109	-4	0.23312
MRI_FCWML109	-3	0.25234
MRI_FCWML109	-2	0.20601
MRI_FCWML109	-1	0.18332
MRI_FCWML109	0	0.25052
MRI_FCWML109	1	-0.008842
MRI_FCWML109	2	-0.1829
MRI_FCWML109	3	-0.11333
MRI_FCWML109	4	-0.05877
MRI_FCWML119	-4	NaN
MRI_FCWML119	-3	NaN
MRI_FCWML119	-2	NaN
MRI_FCWML119	-1	NaN
MRI_FCWML119	0	NaN
MRI_FCWML119	1	NaN
MRI_FCWML119	2	NaN
MRI_FCWML119	3	NaN
MRI_FCWML119	4	NaN
MRI_FCWML121	-4	-0.047137
MRI_FCWML121	-3	0.052925
MRI_FCWML121	-2	0.099199
MRI_FCWML121	-1	0.07093
MRI_FCWML121	0	-0.01296
MRI_FCWML121	1	-0.027078
MRI_FCWML121	2	-0.022968
MRI_FCWML121	3	-0.037147
MRI_FCWML121	4	0.0010651
MRI_FCWML128	-4	0.024382
MRI_FCWML128	-3	-0.087565
MRI_FCWML128	-2	-0.13108
MRI_FCWML128	-1	-0.038375
MRI_FCWML128	0	0.054613
MRI_FCWML128	1	-0.067361
MRI_FCWML128	2	-0.15186
MRI_FCWML128	3	-0.072256
MRI_FCWML128	4	0.012174
MRI_FCWML129	-4	0.12199
MRI_FCWML129	-3	0.13132
MRI_FCWML129	-2	0.031381
MRI_FCWML129	-1	-0.099617
MRI_FCWML129	0	-0.11739
MRI_FCWML129	1	-0.12037
MRI_FCWML129	2	-0.18954
MRI_FCWML129	3	-0.26917
MRI_FCWML129	4	-0.3249
MRI_FCWML134	-4	0.047816
MRI_FCWML134	-3	0.0023513
MRI_FCWML134	-2	-0.017453
MRI_FCWML134	-1	0.035064
MRI_FCWML134	0	0.086666
MRI_FCWML134	1	0.16149
MRI_FCWML134	2	0.1389
MRI_FCWML134	3	0.06605
MRI_FCWML134	4	-0.0068922
MRI_FCWML150	-4	-0.0051948
MRI_FCWML150	-3	0.056606
MRI_FCWML150	-2	-0.069273
MRI_FCWML150	-1	-0.09162
MRI_FCWML150	0	0.046486
MRI_FCWML150	1	0.097091
MRI_FCWML150	2	0.012369
MRI_FCWML150	3	0.045107
MRI_FCWML150	4	0.0094986
MRI_FCWML158	-4	0.13838
MRI_FCWML158	-3	0.17173
MRI_FCWML158	-2	0.31197
MRI_FCWML158	-1	0.36247
MRI_FCWML158	0	0.35295
MRI_FCWML158	1	0.17136
MRI_FCWML158	2	-0.081368
MRI_FCWML158	3	-0.25083
MRI_FCWML158	4	-0.31249
MRI_FCWML159	-4	-0.031175
MRI_FCWML159	-3	0.011051
MRI_FCWML159	-2	-0.077503
MRI_FCWML159	-1	0.032951
MRI_FCWML159	0	-0.017263
MRI_FCWML159	1	0.094203
MRI_FCWML159	2	0.043826
MRI_FCWML159	3	-0.030642
MRI_FCWML159	4	-0.07021
MRI_FCWML160	-4	NaN
MRI_FCWML160	-3	NaN
MRI_FCWML160	-2	NaN
MRI_FCWML160	-1	NaN
MRI_FCWML160	0	NaN
MRI_FCWML160	1	NaN
MRI_FCWML160	2	NaN
MRI_FCWML160	3	NaN
MRI_FCWML160	4	NaN
MRI_FCWML162	-4	-0.20789
MRI_FCWML162	-3	-0.081971
MRI_FCWML162	-2	-0.020361
MRI_FCWML162	-1	0.0098841
MRI_FCWML162	0	-0.0063724
MRI_FCWML162	1	0.098737
MRI_FCWML162	2	0.20269
MRI_FCWML162	3	0.21427
MRI_FCWML162	4	0.020375
MRI_FCWML205	-4	-0.048672
MRI_FCWML205	-3	-0.044648
MRI_FCWML205	-2	-0.028197
MRI_FCWML205	-1	0.044457
MRI_FCWML205	0	0.094012
MRI_FCWML205	1	-0.064682
MRI_FCWML205	2	-0.15923
MRI_FCWML205	3	-0.14548
MRI_FCWML205	4	-0.079663
MRI_FCWML219	-4	NaN
MRI_FCWML219	-3	NaN
MRI_FCWML219	-2	NaN
MRI_FCWML219	-1	NaN
MRI_FCWML219	0	NaN
MRI_FCWML219	1	NaN
MRI_FCWML219	2	NaN
MRI_FCWML219	3	NaN
MRI_FCWML219	4	NaN
MRI_FCWML255	-4	-0.10879
MRI_FCWML255	-3	-0.20022
MRI_FCWML255	-2	-0.18442
MRI_FCWML255	-1	-0.048102
MRI_FCWML255	0	-0.076841
MRI_FCWML255	1	0.025621
MRI_FCWML255	2	0.030679
MRI_FCWML255	3	0.10292
MRI_FCWML255	4	0.1746
MRI_FCWML320	-4	-0.021305
MRI_FCWML320	-3	-0.0184
MRI_FCWML320	-2	0.073816
MRI_FCWML320	-1	0.10002
MRI_FCWML320	0	0.077648
MRI_FCWML320	1	0.075961
MRI_FCWML320	2	0.12487
MRI_FCWML320	3	0.088904
MRI_FCWML320	4	0.028859
MRI_FCWML328	-4	0.025008
MRI_FCWML328	-3	0.0051992
MRI_FCWML328	-2	-0.041549
MRI_FCWML328	-1	-0.057447
MRI_FCWML328	0	0.10854
MRI_FCWML328	1	0.12578
MRI_FCWML328	2	-0.081606
MRI_FCWML328	3	-0.081276
MRI_FCWML328	4	0.087108
