# Supplementary material for: Pupil size reflects activation of subcortical ascending arousal system nuclei during rest
Source: eLife. 2023 Jun 27;12:e84822. doi: 10.7554/eLife.84822 (PMC10299825; doi:10.7554/eLife.84822)
Supplement: Figure 5—source data 1. [file elife-84822-fig5-data1.zip › Figure5-SourceData/FigAB/ses-day-1/XCorr_stat_Pons_pup_size.csv]

subj	lag	CC
MRI_FCWML001	-4	-0.050114
MRI_FCWML001	-3	-0.076639
MRI_FCWML001	-2	0.035742
MRI_FCWML001	-1	-0.021576
MRI_FCWML001	0	0.05731
MRI_FCWML001	1	0.032829
MRI_FCWML001	2	0.078176
MRI_FCWML001	3	-0.051184
MRI_FCWML001	4	0.032189
MRI_FCWML002	-4	-0.0018055
MRI_FCWML002	-3	-0.051018
MRI_FCWML002	-2	-0.099702
MRI_FCWML002	-1	-0.16379
MRI_FCWML002	0	-0.041226
MRI_FCWML002	1	0.075096
MRI_FCWML002	2	0.054155
MRI_FCWML002	3	0.068203
MRI_FCWML002	4	0.08637
MRI_FCWML003	-4	0.063099
MRI_FCWML003	-3	0.033899
MRI_FCWML003	-2	-0.03243
MRI_FCWML003	-1	0.072529
MRI_FCWML003	0	0.0069164
MRI_FCWML003	1	0.022617
MRI_FCWML003	2	-0.043093
MRI_FCWML003	3	0.019603
MRI_FCWML003	4	0.027576
MRI_FCWML004	-4	NaN
MRI_FCWML004	-3	NaN
MRI_FCWML004	-2	NaN
MRI_FCWML004	-1	NaN
MRI_FCWML004	0	NaN
MRI_FCWML004	1	NaN
MRI_FCWML004	2	NaN
MRI_FCWML004	3	NaN
MRI_FCWML004	4	NaN
MRI_FCWML006	-4	-0.025159
MRI_FCWML006	-3	-0.019617
MRI_FCWML006	-2	0.10542
MRI_FCWML006	-1	0.093571
MRI_FCWML006	0	-0.0044985
MRI_FCWML006	1	-0.0018858
MRI_FCWML006	2	-0.031907
MRI_FCWML006	3	-0.039944
MRI_FCWML006	4	-0.023901
MRI_FCWML007	-4	0.090824
MRI_FCWML007	-3	0.097393
MRI_FCWML007	-2	0.05111
MRI_FCWML007	-1	-0.017995
MRI_FCWML007	0	-0.0042972
MRI_FCWML007	1	-0.03489
MRI_FCWML007	2	-0.073498
MRI_FCWML007	3	-0.022339
MRI_FCWML007	4	-0.088343
MRI_FCWML008	-4	-0.062516
MRI_FCWML008	-3	0.034862
MRI_FCWML008	-2	0.024156
MRI_FCWML008	-1	-0.023088
MRI_FCWML008	0	-0.027936
MRI_FCWML008	1	-0.046312
MRI_FCWML008	2	0.011433
MRI_FCWML008	3	-0.047948
MRI_FCWML008	4	0.04416
MRI_FCWML009	-4	-0.051971
MRI_FCWML009	-3	-0.11983
MRI_FCWML009	-2	-0.13669
MRI_FCWML009	-1	-0.12655
MRI_FCWML009	0	-0.15818
MRI_FCWML009	1	-0.033038
MRI_FCWML009	2	0.0061317
MRI_FCWML009	3	0.073451
MRI_FCWML009	4	0.035118
MRI_FCWML010	-4	0.03239
MRI_FCWML010	-3	0.0014558
MRI_FCWML010	-2	0.028992
MRI_FCWML010	-1	0.019918
MRI_FCWML010	0	0.034482
MRI_FCWML010	1	0.052567
MRI_FCWML010	2	0.049096
MRI_FCWML010	3	0.035503
MRI_FCWML010	4	0.01731
MRI_FCWML011	-4	-0.048963
MRI_FCWML011	-3	-0.041185
MRI_FCWML011	-2	0.019058
MRI_FCWML011	-1	0.076103
MRI_FCWML011	0	0.013646
MRI_FCWML011	1	0.03337
MRI_FCWML011	2	-0.063416
MRI_FCWML011	3	0.018858
MRI_FCWML011	4	-0.09125
MRI_FCWML012	-4	0.0055322
MRI_FCWML012	-3	0.039506
MRI_FCWML012	-2	0.072727
MRI_FCWML012	-1	0.0026998
MRI_FCWML012	0	0.044942
MRI_FCWML012	1	0.0091356
MRI_FCWML012	2	0.0035556
MRI_FCWML012	3	-0.036652
MRI_FCWML012	4	0.062292
MRI_FCWML013	-4	0.058636
MRI_FCWML013	-3	-0.15515
MRI_FCWML013	-2	-0.064075
MRI_FCWML013	-1	0.078331
MRI_FCWML013	0	0.087218
MRI_FCWML013	1	0.07411
MRI_FCWML013	2	-0.12038
MRI_FCWML013	3	-0.081016
MRI_FCWML013	4	-0.046693
MRI_FCWML014	-4	-0.018422
MRI_FCWML014	-3	0.068981
MRI_FCWML014	-2	0.059534
MRI_FCWML014	-1	0.063662
MRI_FCWML014	0	0.11906
MRI_FCWML014	1	0.044451
MRI_FCWML014	2	0.027663
MRI_FCWML014	3	0.030582
MRI_FCWML014	4	0.024452
MRI_FCWML015	-4	0.011761
MRI_FCWML015	-3	0.025772
MRI_FCWML015	-2	-0.061171
MRI_FCWML015	-1	-0.012809
MRI_FCWML015	0	-0.0012992
MRI_FCWML015	1	0.021654
MRI_FCWML015	2	0.023388
MRI_FCWML015	3	0.038752
MRI_FCWML015	4	-0.010906
MRI_FCWML016	-4	NaN
MRI_FCWML016	-3	NaN
MRI_FCWML016	-2	NaN
MRI_FCWML016	-1	NaN
MRI_FCWML016	0	NaN
MRI_FCWML016	1	NaN
MRI_FCWML016	2	NaN
MRI_FCWML016	3	NaN
MRI_FCWML016	4	NaN
MRI_FCWML017	-4	-0.041074
MRI_FCWML017	-3	-0.0060881
MRI_FCWML017	-2	-0.094937
MRI_FCWML017	-1	0.11501
MRI_FCWML017	0	0.11426
MRI_FCWML017	1	0.10909
MRI_FCWML017	2	0.045474
MRI_FCWML017	3	-0.016433
MRI_FCWML017	4	0.027877
MRI_FCWML018	-4	0.025677
MRI_FCWML018	-3	-0.0090306
MRI_FCWML018	-2	-0.012207
MRI_FCWML018	-1	-0.0077031
MRI_FCWML018	0	0.13428
MRI_FCWML018	1	0.03164
MRI_FCWML018	2	0.035056
MRI_FCWML018	3	-0.0052621
MRI_FCWML018	4	-0.019002
MRI_FCWML020	-4	-0.059947
MRI_FCWML020	-3	-0.022287
MRI_FCWML020	-2	-0.061651
MRI_FCWML020	-1	-0.041226
MRI_FCWML020	0	-0.002542
MRI_FCWML020	1	0.056795
MRI_FCWML020	2	-0.0028518
MRI_FCWML020	3	0.13142
MRI_FCWML020	4	0.073318
MRI_FCWML022	-4	-0.0081901
MRI_FCWML022	-3	0.0075017
MRI_FCWML022	-2	0.013942
MRI_FCWML022	-1	-0.044453
MRI_FCWML022	0	-0.017484
MRI_FCWML022	1	-0.0073011
MRI_FCWML022	2	-0.0036142
MRI_FCWML022	3	0.0022677
MRI_FCWML022	4	-0.0010035
MRI_FCWML023	-4	-0.058633
MRI_FCWML023	-3	0.050992
MRI_FCWML023	-2	-0.064926
MRI_FCWML023	-1	0.031054
MRI_FCWML023	0	-0.084076
MRI_FCWML023	1	0.018227
MRI_FCWML023	2	-0.010581
MRI_FCWML023	3	-0.13007
MRI_FCWML023	4	-0.093595
MRI_FCWML025	-4	NaN
MRI_FCWML025	-3	NaN
MRI_FCWML025	-2	NaN
MRI_FCWML025	-1	NaN
MRI_FCWML025	0	NaN
MRI_FCWML025	1	NaN
MRI_FCWML025	2	NaN
MRI_FCWML025	3	NaN
MRI_FCWML025	4	NaN
MRI_FCWML026	-4	0.041207
MRI_FCWML026	-3	-0.027069
MRI_FCWML026	-2	-0.074182
MRI_FCWML026	-1	0.13233
MRI_FCWML026	0	-0.0024999
MRI_FCWML026	1	-0.019149
MRI_FCWML026	2	-0.016785
MRI_FCWML026	3	0.072975
MRI_FCWML026	4	0.042657
MRI_FCWML027	-4	0.014581
MRI_FCWML027	-3	-0.031073
MRI_FCWML027	-2	0.0018335
MRI_FCWML027	-1	-0.030582
MRI_FCWML027	0	0.0044484
MRI_FCWML027	1	-0.048319
MRI_FCWML027	2	0.025735
MRI_FCWML027	3	0.010701
MRI_FCWML027	4	0.08416
MRI_FCWML028	-4	-0.0023358
MRI_FCWML028	-3	0.097302
MRI_FCWML028	-2	-0.012722
MRI_FCWML028	-1	0.034939
MRI_FCWML028	0	0.10495
MRI_FCWML028	1	0.045916
MRI_FCWML028	2	-0.058888
MRI_FCWML028	3	-0.089272
MRI_FCWML028	4	-0.058324
MRI_FCWML029	-4	-0.11835
MRI_FCWML029	-3	0.062673
MRI_FCWML029	-2	0.066164
MRI_FCWML029	-1	0.0097823
MRI_FCWML029	0	-0.097894
MRI_FCWML029	1	0.035378
MRI_FCWML029	2	0.11631
MRI_FCWML029	3	0.05585
MRI_FCWML029	4	-0.068045
MRI_FCWML030	-4	-0.12618
MRI_FCWML030	-3	-0.056539
MRI_FCWML030	-2	-0.098132
MRI_FCWML030	-1	-0.012483
MRI_FCWML030	0	0.058127
MRI_FCWML030	1	0.07301
MRI_FCWML030	2	-0.0031784
MRI_FCWML030	3	0.017304
MRI_FCWML030	4	0.070972
MRI_FCWML031	-4	0.042518
MRI_FCWML031	-3	0.02027
MRI_FCWML031	-2	0.09531
MRI_FCWML031	-1	0.12413
MRI_FCWML031	0	-0.0023678
MRI_FCWML031	1	-0.0067918
MRI_FCWML031	2	-0.032352
MRI_FCWML031	3	-0.059373
MRI_FCWML031	4	0.026211
MRI_FCWML032	-4	-0.017675
MRI_FCWML032	-3	0.024544
MRI_FCWML032	-2	-0.088717
MRI_FCWML032	-1	-0.064094
MRI_FCWML032	0	0.057299
MRI_FCWML032	1	0.031415
MRI_FCWML032	2	-0.0069446
MRI_FCWML032	3	-0.11609
MRI_FCWML032	4	-0.046912
MRI_FCWML033	-4	-0.055529
MRI_FCWML033	-3	0.062455
MRI_FCWML033	-2	-0.015595
MRI_FCWML033	-1	-0.093044
MRI_FCWML033	0	0.027078
MRI_FCWML033	1	-0.033001
MRI_FCWML033	2	-0.0060284
MRI_FCWML033	3	-0.080274
MRI_FCWML033	4	-0.012191
MRI_FCWML035	-4	0.076718
MRI_FCWML035	-3	-0.040983
MRI_FCWML035	-2	-0.059457
MRI_FCWML035	-1	-0.068535
MRI_FCWML035	0	0.064635
MRI_FCWML035	1	0.028615
MRI_FCWML035	2	0.066345
MRI_FCWML035	3	-0.013817
MRI_FCWML035	4	-0.025053
MRI_FCWML036	-4	-0.032905
MRI_FCWML036	-3	-0.09686
MRI_FCWML036	-2	-0.02909
MRI_FCWML036	-1	-0.0022823
MRI_FCWML036	0	-0.021377
MRI_FCWML036	1	0.0052956
MRI_FCWML036	2	0.074579
MRI_FCWML036	3	0.039138
MRI_FCWML036	4	0.043378
MRI_FCWML037	-4	-0.047318
MRI_FCWML037	-3	-0.027304
MRI_FCWML037	-2	-0.022583
MRI_FCWML037	-1	-0.045742
MRI_FCWML037	0	-0.024601
MRI_FCWML037	1	-0.028255
MRI_FCWML037	2	-0.014528
MRI_FCWML037	3	0.072676
MRI_FCWML037	4	0.0069109
MRI_FCWML038	-4	-0.005902
MRI_FCWML038	-3	0.0091665
MRI_FCWML038	-2	-0.00318
MRI_FCWML038	-1	0.070942
MRI_FCWML038	0	0.048734
MRI_FCWML038	1	-0.083409
MRI_FCWML038	2	0.16321
MRI_FCWML038	3	0.011408
MRI_FCWML038	4	-0.040643
MRI_FCWML040	-4	-0.132
MRI_FCWML040	-3	0.090026
MRI_FCWML040	-2	0.042523
MRI_FCWML040	-1	0.014277
MRI_FCWML040	0	0.037882
MRI_FCWML040	1	-0.046499
MRI_FCWML040	2	-0.018166
MRI_FCWML040	3	-0.075747
MRI_FCWML040	4	0.039658
MRI_FCWML041	-4	0.062981
MRI_FCWML041	-3	0.065317
MRI_FCWML041	-2	-0.023887
MRI_FCWML041	-1	-0.11997
MRI_FCWML041	0	0.060548
MRI_FCWML041	1	0.060699
MRI_FCWML041	2	0.088935
MRI_FCWML041	3	0.047175
MRI_FCWML041	4	0.039702
MRI_FCWML042	-4	-0.0073209
MRI_FCWML042	-3	-0.033372
MRI_FCWML042	-2	-0.040308
MRI_FCWML042	-1	-0.0081166
MRI_FCWML042	0	-0.038281
MRI_FCWML042	1	-0.0058143
MRI_FCWML042	2	-0.066967
MRI_FCWML042	3	0.069366
MRI_FCWML042	4	0.1035
MRI_FCWML043	-4	NaN
MRI_FCWML043	-3	NaN
MRI_FCWML043	-2	NaN
MRI_FCWML043	-1	NaN
MRI_FCWML043	0	NaN
MRI_FCWML043	1	NaN
MRI_FCWML043	2	NaN
MRI_FCWML043	3	NaN
MRI_FCWML043	4	NaN
MRI_FCWML046	-4	0.054325
MRI_FCWML046	-3	-0.044133
MRI_FCWML046	-2	0.15075
MRI_FCWML046	-1	-0.052801
MRI_FCWML046	0	-0.10223
MRI_FCWML046	1	0.10485
MRI_FCWML046	2	-0.066563
MRI_FCWML046	3	-0.012225
MRI_FCWML046	4	0.084329
MRI_FCWML047	-4	0.019201
MRI_FCWML047	-3	-0.029919
MRI_FCWML047	-2	-0.07367
MRI_FCWML047	-1	-0.11975
MRI_FCWML047	0	-0.084623
MRI_FCWML047	1	0.043587
MRI_FCWML047	2	0.053724
MRI_FCWML047	3	0.1117
MRI_FCWML047	4	0.08171
MRI_FCWML048	-4	0.011202
MRI_FCWML048	-3	0.011975
MRI_FCWML048	-2	0.028912
MRI_FCWML048	-1	0.060231
MRI_FCWML048	0	-0.021222
MRI_FCWML048	1	-0.043723
MRI_FCWML048	2	-0.0062133
MRI_FCWML048	3	0.00027012
MRI_FCWML048	4	-0.054745
MRI_FCWML049	-4	0.090063
MRI_FCWML049	-3	-0.027141
MRI_FCWML049	-2	0.005744
MRI_FCWML049	-1	0.10715
MRI_FCWML049	0	0.06172
MRI_FCWML049	1	0.036843
MRI_FCWML049	2	0.016543
MRI_FCWML049	3	-0.025684
MRI_FCWML049	4	-0.043509
MRI_FCWML051	-4	-0.10981
MRI_FCWML051	-3	-0.081314
MRI_FCWML051	-2	-0.027916
MRI_FCWML051	-1	-0.024058
MRI_FCWML051	0	-0.033357
MRI_FCWML051	1	-0.040004
MRI_FCWML051	2	-0.044833
MRI_FCWML051	3	-0.043954
MRI_FCWML051	4	-0.023307
MRI_FCWML052	-4	0.020195
MRI_FCWML052	-3	0.077562
MRI_FCWML052	-2	0.0043821
MRI_FCWML052	-1	-0.012317
MRI_FCWML052	0	-0.052688
MRI_FCWML052	1	0.019125
MRI_FCWML052	2	-0.026271
MRI_FCWML052	3	0.076558
MRI_FCWML052	4	-0.016989
MRI_FCWML053	-4	0.090632
MRI_FCWML053	-3	-0.0010413
MRI_FCWML053	-2	-0.085925
MRI_FCWML053	-1	-0.0054153
MRI_FCWML053	0	-0.034821
MRI_FCWML053	1	0.090664
MRI_FCWML053	2	0.031677
MRI_FCWML053	3	0.038448
MRI_FCWML053	4	0.059131
MRI_FCWML054	-4	-0.06301
MRI_FCWML054	-3	0.01471
MRI_FCWML054	-2	0.026081
MRI_FCWML054	-1	-0.091318
MRI_FCWML054	0	0.024388
MRI_FCWML054	1	-0.0070423
MRI_FCWML054	2	-0.0015475
MRI_FCWML054	3	0.049916
MRI_FCWML054	4	0.032832
MRI_FCWML055	-4	NaN
MRI_FCWML055	-3	NaN
MRI_FCWML055	-2	NaN
MRI_FCWML055	-1	NaN
MRI_FCWML055	0	NaN
MRI_FCWML055	1	NaN
MRI_FCWML055	2	NaN
MRI_FCWML055	3	NaN
MRI_FCWML055	4	NaN
MRI_FCWML056	-4	-0.086107
MRI_FCWML056	-3	-0.020176
MRI_FCWML056	-2	-0.007322
MRI_FCWML056	-1	0.02498
MRI_FCWML056	0	0.0019126
MRI_FCWML056	1	0.080061
MRI_FCWML056	2	0.055319
MRI_FCWML056	3	-0.011048
MRI_FCWML056	4	-0.069086
MRI_FCWML057	-4	0.045852
MRI_FCWML057	-3	-0.084199
MRI_FCWML057	-2	-0.12315
MRI_FCWML057	-1	0.012762
MRI_FCWML057	0	0.099775
MRI_FCWML057	1	0.064076
MRI_FCWML057	2	-0.045253
MRI_FCWML057	3	-0.059306
MRI_FCWML057	4	-0.102
MRI_FCWML061	-4	0.081764
MRI_FCWML061	-3	-0.0039045
MRI_FCWML061	-2	0.066983
MRI_FCWML061	-1	-0.058939
MRI_FCWML061	0	-0.00196
MRI_FCWML061	1	-0.0069638
MRI_FCWML061	2	-0.031894
MRI_FCWML061	3	-0.0016612
MRI_FCWML061	4	-0.085871
MRI_FCWML063	-4	0.067842
MRI_FCWML063	-3	-0.04011
MRI_FCWML063	-2	-0.02332
MRI_FCWML063	-1	-0.070809
MRI_FCWML063	0	-0.042008
MRI_FCWML063	1	0.055599
MRI_FCWML063	2	0.031099
MRI_FCWML063	3	-0.032918
MRI_FCWML063	4	0.068677
MRI_FCWML064	-4	-0.1178
MRI_FCWML064	-3	-0.076624
MRI_FCWML064	-2	-0.020227
MRI_FCWML064	-1	-0.0099075
MRI_FCWML064	0	-0.076494
MRI_FCWML064	1	-0.066809
MRI_FCWML064	2	-0.066892
MRI_FCWML064	3	-0.030369
MRI_FCWML064	4	0.070097
MRI_FCWML104	-4	0.07831
MRI_FCWML104	-3	0.095837
MRI_FCWML104	-2	0.0095704
MRI_FCWML104	-1	-0.040486
MRI_FCWML104	0	0.015181
MRI_FCWML104	1	0.023263
MRI_FCWML104	2	0.043795
MRI_FCWML104	3	0.041784
MRI_FCWML104	4	0.058291
MRI_FCWML107	-4	-0.010458
MRI_FCWML107	-3	0.012057
MRI_FCWML107	-2	0.10505
MRI_FCWML107	-1	0.12842
MRI_FCWML107	0	0.077651
MRI_FCWML107	1	0.10763
MRI_FCWML107	2	0.038298
MRI_FCWML107	3	-0.045045
MRI_FCWML107	4	-0.014818
MRI_FCWML108	-4	0.056813
MRI_FCWML108	-3	-0.010649
MRI_FCWML108	-2	-0.12481
MRI_FCWML108	-1	-0.056055
MRI_FCWML108	0	-0.052656
MRI_FCWML108	1	-0.036145
MRI_FCWML108	2	0.059315
MRI_FCWML108	3	-0.013365
MRI_FCWML108	4	-0.1331
MRI_FCWML109	-4	0.048278
MRI_FCWML109	-3	-0.10716
MRI_FCWML109	-2	-0.03767
MRI_FCWML109	-1	0.017357
MRI_FCWML109	0	0.062797
MRI_FCWML109	1	0.12698
MRI_FCWML109	2	0.020624
MRI_FCWML109	3	0.13665
MRI_FCWML109	4	0.0014737
MRI_FCWML119	-4	NaN
MRI_FCWML119	-3	NaN
MRI_FCWML119	-2	NaN
MRI_FCWML119	-1	NaN
MRI_FCWML119	0	NaN
MRI_FCWML119	1	NaN
MRI_FCWML119	2	NaN
MRI_FCWML119	3	NaN
MRI_FCWML119	4	NaN
MRI_FCWML121	-4	-0.032782
MRI_FCWML121	-3	0.014687
MRI_FCWML121	-2	-0.027521
MRI_FCWML121	-1	-0.075231
MRI_FCWML121	0	0.0019487
MRI_FCWML121	1	0.020549
MRI_FCWML121	2	-0.055277
MRI_FCWML121	3	-0.048587
MRI_FCWML121	4	-0.0027949
MRI_FCWML128	-4	0.1022
MRI_FCWML128	-3	-0.049808
MRI_FCWML128	-2	-0.11913
MRI_FCWML128	-1	-0.020309
MRI_FCWML128	0	-0.022428
MRI_FCWML128	1	-0.061327
MRI_FCWML128	2	0.0040065
MRI_FCWML128	3	-0.059929
MRI_FCWML128	4	0.053623
MRI_FCWML129	-4	0.074078
MRI_FCWML129	-3	0.048714
MRI_FCWML129	-2	0.045252
MRI_FCWML129	-1	0.0048944
MRI_FCWML129	0	-0.06326
MRI_FCWML129	1	-0.015304
MRI_FCWML129	2	0.090172
MRI_FCWML129	3	0.03703
MRI_FCWML129	4	-0.041321
MRI_FCWML134	-4	0.00024538
MRI_FCWML134	-3	0.074151
MRI_FCWML134	-2	0.07533
MRI_FCWML134	-1	-0.0039324
MRI_FCWML134	0	-0.04048
MRI_FCWML134	1	0.048929
MRI_FCWML134	2	-0.019569
MRI_FCWML134	3	0.0076257
MRI_FCWML134	4	0.054652
MRI_FCWML150	-4	-0.051399
MRI_FCWML150	-3	-0.043981
MRI_FCWML150	-2	-0.078479
MRI_FCWML150	-1	0.02771
MRI_FCWML150	0	-0.00649
MRI_FCWML150	1	0.0451
MRI_FCWML150	2	-0.075192
MRI_FCWML150	3	-0.11085
MRI_FCWML150	4	0.017245
MRI_FCWML158	-4	-0.028206
MRI_FCWML158	-3	-0.078709
MRI_FCWML158	-2	-0.098498
MRI_FCWML158	-1	-0.021361
MRI_FCWML158	0	0.015661
MRI_FCWML158	1	-0.0047349
MRI_FCWML158	2	0.044444
MRI_FCWML158	3	0.052081
MRI_FCWML158	4	8.8414e-05
MRI_FCWML159	-4	0.029894
MRI_FCWML159	-3	-0.06893
MRI_FCWML159	-2	-0.054953
MRI_FCWML159	-1	0.00088368
MRI_FCWML159	0	-0.0019432
MRI_FCWML159	1	0.084491
MRI_FCWML159	2	0.15655
MRI_FCWML159	3	0.047848
MRI_FCWML159	4	0.045208
MRI_FCWML160	-4	NaN
MRI_FCWML160	-3	NaN
MRI_FCWML160	-2	NaN
MRI_FCWML160	-1	NaN
MRI_FCWML160	0	NaN
MRI_FCWML160	1	NaN
MRI_FCWML160	2	NaN
MRI_FCWML160	3	NaN
MRI_FCWML160	4	NaN
MRI_FCWML162	-4	0.050958
MRI_FCWML162	-3	0.020043
MRI_FCWML162	-2	-0.027692
MRI_FCWML162	-1	-0.0068785
MRI_FCWML162	0	-0.0020558
MRI_FCWML162	1	-0.042477
MRI_FCWML162	2	0.1298
MRI_FCWML162	3	0.12959
MRI_FCWML162	4	0.086577
MRI_FCWML205	-4	-0.030914
MRI_FCWML205	-3	-0.028433
MRI_FCWML205	-2	0.036903
MRI_FCWML205	-1	-0.023374
MRI_FCWML205	0	-0.049697
MRI_FCWML205	1	-0.096978
MRI_FCWML205	2	-0.16402
MRI_FCWML205	3	-0.074297
MRI_FCWML205	4	0.075848
MRI_FCWML219	-4	NaN
MRI_FCWML219	-3	NaN
MRI_FCWML219	-2	NaN
MRI_FCWML219	-1	NaN
MRI_FCWML219	0	NaN
MRI_FCWML219	1	NaN
MRI_FCWML219	2	NaN
MRI_FCWML219	3	NaN
MRI_FCWML219	4	NaN
MRI_FCWML255	-4	-0.099577
MRI_FCWML255	-3	-0.072861
MRI_FCWML255	-2	-0.0071274
MRI_FCWML255	-1	-0.018787
MRI_FCWML255	0	0.041791
MRI_FCWML255	1	0.068326
MRI_FCWML255	2	0.10275
MRI_FCWML255	3	0.06548
MRI_FCWML255	4	-0.02985
MRI_FCWML320	-4	-0.028027
MRI_FCWML320	-3	-0.048504
MRI_FCWML320	-2	0.093446
MRI_FCWML320	-1	-0.11213
MRI_FCWML320	0	0.09671
MRI_FCWML320	1	-0.10757
MRI_FCWML320	2	-0.020366
MRI_FCWML320	3	0.056606
MRI_FCWML320	4	0.03247
MRI_FCWML328	-4	-0.082917
MRI_FCWML328	-3	-0.048598
MRI_FCWML328	-2	-0.0055851
MRI_FCWML328	-1	-0.047755
MRI_FCWML328	0	-0.029123
MRI_FCWML328	1	-0.033387
MRI_FCWML328	2	-0.022075
MRI_FCWML328	3	-0.04241
MRI_FCWML328	4	-0.068068
