# Supplementary material for: Pupil size reflects activation of subcortical ascending arousal system nuclei during rest
Source: eLife. 2023 Jun 27;12:e84822. doi: 10.7554/eLife.84822 (PMC10299825; doi:10.7554/eLife.84822)
Supplement: Figure 5—source data 1. [file elife-84822-fig5-data1.zip › Figure5-SourceData/FigAB/ses-day-1/XCorr_stat_SN_pup_size.csv]

subj	lag	CC
MRI_FCWML001	-4	-0.021902
MRI_FCWML001	-3	-0.10919
MRI_FCWML001	-2	-0.085192
MRI_FCWML001	-1	0.0043487
MRI_FCWML001	0	0.078361
MRI_FCWML001	1	-0.13327
MRI_FCWML001	2	-0.011248
MRI_FCWML001	3	0.032397
MRI_FCWML001	4	0.010805
MRI_FCWML002	-4	-0.01483
MRI_FCWML002	-3	0.050015
MRI_FCWML002	-2	-0.040669
MRI_FCWML002	-1	0.071211
MRI_FCWML002	0	0.10033
MRI_FCWML002	1	0.038999
MRI_FCWML002	2	0.014126
MRI_FCWML002	3	0.029882
MRI_FCWML002	4	-0.073028
MRI_FCWML003	-4	0.0011341
MRI_FCWML003	-3	0.042621
MRI_FCWML003	-2	-0.10859
MRI_FCWML003	-1	-0.021543
MRI_FCWML003	0	0.058642
MRI_FCWML003	1	0.016063
MRI_FCWML003	2	-0.033045
MRI_FCWML003	3	-0.047941
MRI_FCWML003	4	-0.034259
MRI_FCWML004	-4	NaN
MRI_FCWML004	-3	NaN
MRI_FCWML004	-2	NaN
MRI_FCWML004	-1	NaN
MRI_FCWML004	0	NaN
MRI_FCWML004	1	NaN
MRI_FCWML004	2	NaN
MRI_FCWML004	3	NaN
MRI_FCWML004	4	NaN
MRI_FCWML006	-4	0.0029892
MRI_FCWML006	-3	0.022436
MRI_FCWML006	-2	0.023544
MRI_FCWML006	-1	0.10198
MRI_FCWML006	0	0.13784
MRI_FCWML006	1	0.067624
MRI_FCWML006	2	0.045533
MRI_FCWML006	3	-0.030733
MRI_FCWML006	4	-0.095896
MRI_FCWML007	-4	0.018737
MRI_FCWML007	-3	-0.016835
MRI_FCWML007	-2	-0.068659
MRI_FCWML007	-1	-0.058829
MRI_FCWML007	0	-0.032044
MRI_FCWML007	1	-0.055913
MRI_FCWML007	2	0.0089351
MRI_FCWML007	3	-0.0043933
MRI_FCWML007	4	-0.024188
MRI_FCWML008	-4	-8.9146e-05
MRI_FCWML008	-3	-0.0090862
MRI_FCWML008	-2	0.075328
MRI_FCWML008	-1	0.12448
MRI_FCWML008	0	0.1061
MRI_FCWML008	1	0.0068266
MRI_FCWML008	2	-0.031705
MRI_FCWML008	3	-0.057065
MRI_FCWML008	4	0.0007232
MRI_FCWML009	-4	-0.041163
MRI_FCWML009	-3	0.016175
MRI_FCWML009	-2	-0.17003
MRI_FCWML009	-1	-0.13744
MRI_FCWML009	0	-0.14661
MRI_FCWML009	1	-0.028522
MRI_FCWML009	2	-0.033939
MRI_FCWML009	3	0.026517
MRI_FCWML009	4	0.059554
MRI_FCWML010	-4	0.069758
MRI_FCWML010	-3	0.028033
MRI_FCWML010	-2	-0.019581
MRI_FCWML010	-1	0.032192
MRI_FCWML010	0	0.047403
MRI_FCWML010	1	0.0076507
MRI_FCWML010	2	0.034791
MRI_FCWML010	3	0.073662
MRI_FCWML010	4	0.064022
MRI_FCWML011	-4	0.00018381
MRI_FCWML011	-3	-0.045017
MRI_FCWML011	-2	0.037181
MRI_FCWML011	-1	0.0046779
MRI_FCWML011	0	0.083301
MRI_FCWML011	1	0.034692
MRI_FCWML011	2	0.0068101
MRI_FCWML011	3	-0.095312
MRI_FCWML011	4	-0.085573
MRI_FCWML012	-4	-0.089122
MRI_FCWML012	-3	-0.01885
MRI_FCWML012	-2	-0.060314
MRI_FCWML012	-1	-0.011165
MRI_FCWML012	0	-0.043532
MRI_FCWML012	1	0.015877
MRI_FCWML012	2	-0.036215
MRI_FCWML012	3	-0.027356
MRI_FCWML012	4	-0.040134
MRI_FCWML013	-4	0.021951
MRI_FCWML013	-3	-0.057627
MRI_FCWML013	-2	0.0032121
MRI_FCWML013	-1	-0.14268
MRI_FCWML013	0	0.063786
MRI_FCWML013	1	-0.051299
MRI_FCWML013	2	-0.087094
MRI_FCWML013	3	-0.049712
MRI_FCWML013	4	-0.044438
MRI_FCWML014	-4	0.089325
MRI_FCWML014	-3	-0.098639
MRI_FCWML014	-2	-0.054463
MRI_FCWML014	-1	0.01512
MRI_FCWML014	0	0.15237
MRI_FCWML014	1	0.14017
MRI_FCWML014	2	0.11994
MRI_FCWML014	3	0.0012304
MRI_FCWML014	4	0.011396
MRI_FCWML015	-4	0.047281
MRI_FCWML015	-3	0.057856
MRI_FCWML015	-2	0.055566
MRI_FCWML015	-1	0.051672
MRI_FCWML015	0	0.035619
MRI_FCWML015	1	0.076585
MRI_FCWML015	2	-0.027679
MRI_FCWML015	3	-0.00090379
MRI_FCWML015	4	0.0038288
MRI_FCWML016	-4	NaN
MRI_FCWML016	-3	NaN
MRI_FCWML016	-2	NaN
MRI_FCWML016	-1	NaN
MRI_FCWML016	0	NaN
MRI_FCWML016	1	NaN
MRI_FCWML016	2	NaN
MRI_FCWML016	3	NaN
MRI_FCWML016	4	NaN
MRI_FCWML017	-4	0.070044
MRI_FCWML017	-3	-0.073071
MRI_FCWML017	-2	-0.087941
MRI_FCWML017	-1	-0.063388
MRI_FCWML017	0	0.062042
MRI_FCWML017	1	0.11066
MRI_FCWML017	2	0.11962
MRI_FCWML017	3	0.13078
MRI_FCWML017	4	0.094267
MRI_FCWML018	-4	-0.096204
MRI_FCWML018	-3	-0.00045795
MRI_FCWML018	-2	-0.054506
MRI_FCWML018	-1	-0.072562
MRI_FCWML018	0	0.078231
MRI_FCWML018	1	0.036056
MRI_FCWML018	2	0.010522
MRI_FCWML018	3	0.040475
MRI_FCWML018	4	-0.086764
MRI_FCWML020	-4	0.014893
MRI_FCWML020	-3	-0.035646
MRI_FCWML020	-2	0.05662
MRI_FCWML020	-1	0.038914
MRI_FCWML020	0	0.048927
MRI_FCWML020	1	0.0014218
MRI_FCWML020	2	-0.12954
MRI_FCWML020	3	-0.17143
MRI_FCWML020	4	-0.16433
MRI_FCWML022	-4	-0.028454
MRI_FCWML022	-3	0.047639
MRI_FCWML022	-2	0.082312
MRI_FCWML022	-1	0.13413
MRI_FCWML022	0	0.13318
MRI_FCWML022	1	-0.0080987
MRI_FCWML022	2	0.021517
MRI_FCWML022	3	-0.05436
MRI_FCWML022	4	-0.066661
MRI_FCWML023	-4	-0.029595
MRI_FCWML023	-3	-0.041588
MRI_FCWML023	-2	-0.03672
MRI_FCWML023	-1	-0.019162
MRI_FCWML023	0	0.00013413
MRI_FCWML023	1	0.027649
MRI_FCWML023	2	-0.090608
MRI_FCWML023	3	-0.16057
MRI_FCWML023	4	-0.035027
MRI_FCWML025	-4	NaN
MRI_FCWML025	-3	NaN
MRI_FCWML025	-2	NaN
MRI_FCWML025	-1	NaN
MRI_FCWML025	0	NaN
MRI_FCWML025	1	NaN
MRI_FCWML025	2	NaN
MRI_FCWML025	3	NaN
MRI_FCWML025	4	NaN
MRI_FCWML026	-4	-0.019828
MRI_FCWML026	-3	-0.034994
MRI_FCWML026	-2	0.041643
MRI_FCWML026	-1	-0.048264
MRI_FCWML026	0	0.1124
MRI_FCWML026	1	-0.014476
MRI_FCWML026	2	0.0010211
MRI_FCWML026	3	0.066102
MRI_FCWML026	4	0.032733
MRI_FCWML027	-4	0.022205
MRI_FCWML027	-3	0.019162
MRI_FCWML027	-2	-0.0014616
MRI_FCWML027	-1	-0.02619
MRI_FCWML027	0	0.040706
MRI_FCWML027	1	-0.012681
MRI_FCWML027	2	-0.048761
MRI_FCWML027	3	0.036688
MRI_FCWML027	4	0.046028
MRI_FCWML028	-4	0.11287
MRI_FCWML028	-3	0.10022
MRI_FCWML028	-2	0.089664
MRI_FCWML028	-1	0.06408
MRI_FCWML028	0	0.10594
MRI_FCWML028	1	0.18238
MRI_FCWML028	2	0.070608
MRI_FCWML028	3	-0.12472
MRI_FCWML028	4	-0.17204
MRI_FCWML029	-4	-0.019616
MRI_FCWML029	-3	0.033946
MRI_FCWML029	-2	0.064178
MRI_FCWML029	-1	0.039204
MRI_FCWML029	0	0.11162
MRI_FCWML029	1	0.075581
MRI_FCWML029	2	-0.038647
MRI_FCWML029	3	-0.061716
MRI_FCWML029	4	-0.013192
MRI_FCWML030	-4	-0.043511
MRI_FCWML030	-3	-0.041483
MRI_FCWML030	-2	0.086068
MRI_FCWML030	-1	0.14479
MRI_FCWML030	0	0.17618
MRI_FCWML030	1	0.051209
MRI_FCWML030	2	0.0011595
MRI_FCWML030	3	0.03213
MRI_FCWML030	4	0.032327
MRI_FCWML031	-4	-0.017719
MRI_FCWML031	-3	0.091027
MRI_FCWML031	-2	0.075417
MRI_FCWML031	-1	-0.054879
MRI_FCWML031	0	0.014348
MRI_FCWML031	1	0.018386
MRI_FCWML031	2	-0.031626
MRI_FCWML031	3	-0.093215
MRI_FCWML031	4	-0.14118
MRI_FCWML032	-4	0.0026214
MRI_FCWML032	-3	-0.076433
MRI_FCWML032	-2	-0.089127
MRI_FCWML032	-1	-0.028253
MRI_FCWML032	0	0.1067
MRI_FCWML032	1	0.091524
MRI_FCWML032	2	0.046296
MRI_FCWML032	3	0.017466
MRI_FCWML032	4	-0.051713
MRI_FCWML033	-4	-0.034067
MRI_FCWML033	-3	0.056801
MRI_FCWML033	-2	-0.040764
MRI_FCWML033	-1	-0.066165
MRI_FCWML033	0	0.0018098
MRI_FCWML033	1	0.087428
MRI_FCWML033	2	0.041184
MRI_FCWML033	3	-0.014774
MRI_FCWML033	4	0.069166
MRI_FCWML035	-4	0.078151
MRI_FCWML035	-3	0.10089
MRI_FCWML035	-2	0.021825
MRI_FCWML035	-1	0.045397
MRI_FCWML035	0	-0.014681
MRI_FCWML035	1	-0.061169
MRI_FCWML035	2	-0.057644
MRI_FCWML035	3	-0.00053079
MRI_FCWML035	4	0.010907
MRI_FCWML036	-4	-0.047642
MRI_FCWML036	-3	-0.075129
MRI_FCWML036	-2	-0.015299
MRI_FCWML036	-1	-0.092563
MRI_FCWML036	0	0.024827
MRI_FCWML036	1	0.015129
MRI_FCWML036	2	0.028815
MRI_FCWML036	3	0.093145
MRI_FCWML036	4	0.10536
MRI_FCWML037	-4	-0.10973
MRI_FCWML037	-3	-0.0078331
MRI_FCWML037	-2	0.053632
MRI_FCWML037	-1	0.10315
MRI_FCWML037	0	0.087696
MRI_FCWML037	1	0.11863
MRI_FCWML037	2	0.098837
MRI_FCWML037	3	0.16478
MRI_FCWML037	4	0.14461
MRI_FCWML038	-4	-0.035133
MRI_FCWML038	-3	-0.083481
MRI_FCWML038	-2	-0.13
MRI_FCWML038	-1	5.8825e-05
MRI_FCWML038	0	0.064008
MRI_FCWML038	1	-0.0023384
MRI_FCWML038	2	-0.05543
MRI_FCWML038	3	-0.0214
MRI_FCWML038	4	-0.045012
MRI_FCWML040	-4	-0.076197
MRI_FCWML040	-3	-0.068069
MRI_FCWML040	-2	-0.024871
MRI_FCWML040	-1	-0.025565
MRI_FCWML040	0	-0.0058042
MRI_FCWML040	1	0.14492
MRI_FCWML040	2	-0.016118
MRI_FCWML040	3	0.037677
MRI_FCWML040	4	0.014951
MRI_FCWML041	-4	0.13014
MRI_FCWML041	-3	-0.056985
MRI_FCWML041	-2	0.010584
MRI_FCWML041	-1	0.091429
MRI_FCWML041	0	0.08704
MRI_FCWML041	1	-0.0082484
MRI_FCWML041	2	-0.035642
MRI_FCWML041	3	0.0057735
MRI_FCWML041	4	0.018331
MRI_FCWML042	-4	0.081539
MRI_FCWML042	-3	-0.0037447
MRI_FCWML042	-2	-0.018076
MRI_FCWML042	-1	0.0047325
MRI_FCWML042	0	0.039769
MRI_FCWML042	1	0.013783
MRI_FCWML042	2	-0.078598
MRI_FCWML042	3	-0.033176
MRI_FCWML042	4	0.022809
MRI_FCWML043	-4	NaN
MRI_FCWML043	-3	NaN
MRI_FCWML043	-2	NaN
MRI_FCWML043	-1	NaN
MRI_FCWML043	0	NaN
MRI_FCWML043	1	NaN
MRI_FCWML043	2	NaN
MRI_FCWML043	3	NaN
MRI_FCWML043	4	NaN
MRI_FCWML046	-4	-0.099193
MRI_FCWML046	-3	0.028457
MRI_FCWML046	-2	-0.087347
MRI_FCWML046	-1	-0.0094885
MRI_FCWML046	0	-0.027912
MRI_FCWML046	1	-0.080868
MRI_FCWML046	2	-0.0093544
MRI_FCWML046	3	0.039997
MRI_FCWML046	4	0.026993
MRI_FCWML047	-4	0.026078
MRI_FCWML047	-3	-0.013971
MRI_FCWML047	-2	0.0062003
MRI_FCWML047	-1	0.013702
MRI_FCWML047	0	0.13085
MRI_FCWML047	1	0.11136
MRI_FCWML047	2	0.00047672
MRI_FCWML047	3	-0.040056
MRI_FCWML047	4	-0.03147
MRI_FCWML048	-4	-0.036944
MRI_FCWML048	-3	-0.10181
MRI_FCWML048	-2	-0.059648
MRI_FCWML048	-1	-0.036451
MRI_FCWML048	0	0.0040167
MRI_FCWML048	1	0.061395
MRI_FCWML048	2	0.029427
MRI_FCWML048	3	-0.06083
MRI_FCWML048	4	-0.088884
MRI_FCWML049	-4	0.035563
MRI_FCWML049	-3	0.14341
MRI_FCWML049	-2	0.02637
MRI_FCWML049	-1	0.045361
MRI_FCWML049	0	0.14265
MRI_FCWML049	1	0.086498
MRI_FCWML049	2	0.081727
MRI_FCWML049	3	0.11135
MRI_FCWML049	4	-0.089459
MRI_FCWML051	-4	-0.054178
MRI_FCWML051	-3	0.048969
MRI_FCWML051	-2	0.048374
MRI_FCWML051	-1	0.012079
MRI_FCWML051	0	0.06237
MRI_FCWML051	1	0.045062
MRI_FCWML051	2	0.0066601
MRI_FCWML051	3	-0.075332
MRI_FCWML051	4	-0.051846
MRI_FCWML052	-4	-0.003018
MRI_FCWML052	-3	-0.03647
MRI_FCWML052	-2	0.039682
MRI_FCWML052	-1	0.085286
MRI_FCWML052	0	0.10323
MRI_FCWML052	1	0.0047726
MRI_FCWML052	2	-0.079637
MRI_FCWML052	3	-0.10216
MRI_FCWML052	4	-0.153
MRI_FCWML053	-4	-0.054845
MRI_FCWML053	-3	-0.033349
MRI_FCWML053	-2	0.067442
MRI_FCWML053	-1	0.050983
MRI_FCWML053	0	0.13706
MRI_FCWML053	1	-0.036987
MRI_FCWML053	2	-0.062778
MRI_FCWML053	3	0.019835
MRI_FCWML053	4	-0.026103
MRI_FCWML054	-4	-0.072567
MRI_FCWML054	-3	-0.060076
MRI_FCWML054	-2	0.046325
MRI_FCWML054	-1	0.048373
MRI_FCWML054	0	0.047266
MRI_FCWML054	1	0.13247
MRI_FCWML054	2	0.046358
MRI_FCWML054	3	-0.070956
MRI_FCWML054	4	-0.074259
MRI_FCWML055	-4	NaN
MRI_FCWML055	-3	NaN
MRI_FCWML055	-2	NaN
MRI_FCWML055	-1	NaN
MRI_FCWML055	0	NaN
MRI_FCWML055	1	NaN
MRI_FCWML055	2	NaN
MRI_FCWML055	3	NaN
MRI_FCWML055	4	NaN
MRI_FCWML056	-4	-0.048043
MRI_FCWML056	-3	-0.040149
MRI_FCWML056	-2	0.041868
MRI_FCWML056	-1	0.045428
MRI_FCWML056	0	0.086745
MRI_FCWML056	1	-0.024561
MRI_FCWML056	2	-0.018121
MRI_FCWML056	3	-0.048544
MRI_FCWML056	4	-0.0366
MRI_FCWML057	-4	0.028374
MRI_FCWML057	-3	0.11781
MRI_FCWML057	-2	0.037695
MRI_FCWML057	-1	0.019983
MRI_FCWML057	0	0.047626
MRI_FCWML057	1	-0.057063
MRI_FCWML057	2	0.10203
MRI_FCWML057	3	0.12322
MRI_FCWML057	4	0.095608
MRI_FCWML061	-4	-0.016213
MRI_FCWML061	-3	0.030351
MRI_FCWML061	-2	-0.058082
MRI_FCWML061	-1	-0.0019306
MRI_FCWML061	0	0.088037
MRI_FCWML061	1	0.016363
MRI_FCWML061	2	0.0019134
MRI_FCWML061	3	-0.040837
MRI_FCWML061	4	-0.0083244
MRI_FCWML063	-4	-0.056719
MRI_FCWML063	-3	-0.11709
MRI_FCWML063	-2	-0.10999
MRI_FCWML063	-1	-0.097225
MRI_FCWML063	0	0.077083
MRI_FCWML063	1	0.054023
MRI_FCWML063	2	0.014046
MRI_FCWML063	3	0.03139
MRI_FCWML063	4	-0.076854
MRI_FCWML064	-4	0.01599
MRI_FCWML064	-3	0.035385
MRI_FCWML064	-2	0.027443
MRI_FCWML064	-1	-0.082528
MRI_FCWML064	0	-0.096103
MRI_FCWML064	1	-0.016098
MRI_FCWML064	2	0.078292
MRI_FCWML064	3	0.058171
MRI_FCWML064	4	-0.018877
MRI_FCWML104	-4	0.036672
MRI_FCWML104	-3	0.018548
MRI_FCWML104	-2	0.0044172
MRI_FCWML104	-1	-0.018225
MRI_FCWML104	0	0.073332
MRI_FCWML104	1	0.18733
MRI_FCWML104	2	0.14895
MRI_FCWML104	3	0.17406
MRI_FCWML104	4	0.12802
MRI_FCWML107	-4	0.043947
MRI_FCWML107	-3	0.011384
MRI_FCWML107	-2	0.076021
MRI_FCWML107	-1	0.11481
MRI_FCWML107	0	0.081555
MRI_FCWML107	1	-0.0054114
MRI_FCWML107	2	-0.10351
MRI_FCWML107	3	-0.14261
MRI_FCWML107	4	-0.18449
MRI_FCWML108	-4	0.12708
MRI_FCWML108	-3	0.099698
MRI_FCWML108	-2	0.043672
MRI_FCWML108	-1	-0.022992
MRI_FCWML108	0	-0.10595
MRI_FCWML108	1	-0.072141
MRI_FCWML108	2	-0.057055
MRI_FCWML108	3	0.0069805
MRI_FCWML108	4	0.046367
MRI_FCWML109	-4	-0.0704
MRI_FCWML109	-3	0.0056658
MRI_FCWML109	-2	0.085509
MRI_FCWML109	-1	0.057465
MRI_FCWML109	0	0.1638
MRI_FCWML109	1	0.1439
MRI_FCWML109	2	0.20453
MRI_FCWML109	3	0.12076
MRI_FCWML109	4	0.084441
MRI_FCWML119	-4	NaN
MRI_FCWML119	-3	NaN
MRI_FCWML119	-2	NaN
MRI_FCWML119	-1	NaN
MRI_FCWML119	0	NaN
MRI_FCWML119	1	NaN
MRI_FCWML119	2	NaN
MRI_FCWML119	3	NaN
MRI_FCWML119	4	NaN
MRI_FCWML121	-4	-0.0096917
MRI_FCWML121	-3	0.048647
MRI_FCWML121	-2	0.051869
MRI_FCWML121	-1	0.036759
MRI_FCWML121	0	0.089652
MRI_FCWML121	1	0.13706
MRI_FCWML121	2	0.016241
MRI_FCWML121	3	-0.035677
MRI_FCWML121	4	-0.10198
MRI_FCWML128	-4	-0.090266
MRI_FCWML128	-3	-0.074216
MRI_FCWML128	-2	-0.026039
MRI_FCWML128	-1	0.080288
MRI_FCWML128	0	0.12188
MRI_FCWML128	1	0.13892
MRI_FCWML128	2	-0.096765
MRI_FCWML128	3	-0.053795
MRI_FCWML128	4	0.043848
MRI_FCWML129	-4	0.11785
MRI_FCWML129	-3	-0.048636
MRI_FCWML129	-2	0.034392
MRI_FCWML129	-1	0.082056
MRI_FCWML129	0	0.11046
MRI_FCWML129	1	0.017361
MRI_FCWML129	2	-0.055106
MRI_FCWML129	3	-0.080988
MRI_FCWML129	4	-0.062202
MRI_FCWML134	-4	-0.037514
MRI_FCWML134	-3	0.06286
MRI_FCWML134	-2	0.065901
MRI_FCWML134	-1	0.0994
MRI_FCWML134	0	-0.038021
MRI_FCWML134	1	-0.031378
MRI_FCWML134	2	-0.011323
MRI_FCWML134	3	-0.049911
MRI_FCWML134	4	0.0024769
MRI_FCWML150	-4	0.026559
MRI_FCWML150	-3	0.061033
MRI_FCWML150	-2	-0.022765
MRI_FCWML150	-1	0.038114
MRI_FCWML150	0	0.024894
MRI_FCWML150	1	0.0098281
MRI_FCWML150	2	0.093422
MRI_FCWML150	3	0.0059334
MRI_FCWML150	4	0.1066
MRI_FCWML158	-4	-0.036966
MRI_FCWML158	-3	-0.073435
MRI_FCWML158	-2	-0.090803
MRI_FCWML158	-1	0.03069
MRI_FCWML158	0	0.14455
MRI_FCWML158	1	0.15221
MRI_FCWML158	2	0.10772
MRI_FCWML158	3	0.067475
MRI_FCWML158	4	0.043085
MRI_FCWML159	-4	0.041054
MRI_FCWML159	-3	-0.038175
MRI_FCWML159	-2	-0.00086968
MRI_FCWML159	-1	-0.012804
MRI_FCWML159	0	0.057236
MRI_FCWML159	1	0.13468
MRI_FCWML159	2	0.12587
MRI_FCWML159	3	0.067011
MRI_FCWML159	4	0.11228
MRI_FCWML160	-4	NaN
MRI_FCWML160	-3	NaN
MRI_FCWML160	-2	NaN
MRI_FCWML160	-1	NaN
MRI_FCWML160	0	NaN
MRI_FCWML160	1	NaN
MRI_FCWML160	2	NaN
MRI_FCWML160	3	NaN
MRI_FCWML160	4	NaN
MRI_FCWML162	-4	-0.059274
MRI_FCWML162	-3	0.014761
MRI_FCWML162	-2	-0.042905
MRI_FCWML162	-1	0.0018634
MRI_FCWML162	0	0.054832
MRI_FCWML162	1	0.044157
MRI_FCWML162	2	0.077946
MRI_FCWML162	3	0.11536
MRI_FCWML162	4	-0.053369
MRI_FCWML205	-4	0.016908
MRI_FCWML205	-3	0.083937
MRI_FCWML205	-2	0.037659
MRI_FCWML205	-1	0.099624
MRI_FCWML205	0	0.12342
MRI_FCWML205	1	0.011368
MRI_FCWML205	2	-0.053805
MRI_FCWML205	3	0.045302
MRI_FCWML205	4	0.054064
MRI_FCWML219	-4	NaN
MRI_FCWML219	-3	NaN
MRI_FCWML219	-2	NaN
MRI_FCWML219	-1	NaN
MRI_FCWML219	0	NaN
MRI_FCWML219	1	NaN
MRI_FCWML219	2	NaN
MRI_FCWML219	3	NaN
MRI_FCWML219	4	NaN
MRI_FCWML255	-4	-0.057117
MRI_FCWML255	-3	-0.036525
MRI_FCWML255	-2	-0.07476
MRI_FCWML255	-1	-0.0033717
MRI_FCWML255	0	-0.096746
MRI_FCWML255	1	-0.033447
MRI_FCWML255	2	-0.00058271
MRI_FCWML255	3	0.060335
MRI_FCWML255	4	0.074996
MRI_FCWML320	-4	0.10237
MRI_FCWML320	-3	0.089881
MRI_FCWML320	-2	0.015202
MRI_FCWML320	-1	0.082681
MRI_FCWML320	0	0.0079047
MRI_FCWML320	1	0.11232
MRI_FCWML320	2	-0.0077087
MRI_FCWML320	3	-0.13731
MRI_FCWML320	4	-0.059209
MRI_FCWML328	-4	-0.10059
MRI_FCWML328	-3	-0.12551
MRI_FCWML328	-2	-0.09535
MRI_FCWML328	-1	0.038877
MRI_FCWML328	0	0.067932
MRI_FCWML328	1	0.13644
MRI_FCWML328	2	-0.0089038
MRI_FCWML328	3	0.025723
MRI_FCWML328	4	0.10575
