# Supplementary material for: Pupil size reflects activation of subcortical ascending arousal system nuclei during rest
Source: eLife. 2023 Jun 27;12:e84822. doi: 10.7554/eLife.84822 (PMC10299825; doi:10.7554/eLife.84822)
Supplement: Figure 5—source data 1. [file elife-84822-fig5-data1.zip › Figure5-SourceData/FigAB/ses-day-1/XCorr_stat_VTA_pup_size.csv]

subj	lag	CC
MRI_FCWML001	-4	-0.057429
MRI_FCWML001	-3	-0.008573
MRI_FCWML001	-2	-0.065998
MRI_FCWML001	-1	-0.024358
MRI_FCWML001	0	-0.031658
MRI_FCWML001	1	0.0046967
MRI_FCWML001	2	-0.0049817
MRI_FCWML001	3	0.064197
MRI_FCWML001	4	-0.02951
MRI_FCWML002	-4	-0.018249
MRI_FCWML002	-3	-0.042479
MRI_FCWML002	-2	-0.070714
MRI_FCWML002	-1	-0.012921
MRI_FCWML002	0	0.093596
MRI_FCWML002	1	0.11996
MRI_FCWML002	2	0.0099102
MRI_FCWML002	3	-0.064096
MRI_FCWML002	4	-0.089313
MRI_FCWML003	-4	-0.097491
MRI_FCWML003	-3	-0.087066
MRI_FCWML003	-2	-0.080454
MRI_FCWML003	-1	0.0069629
MRI_FCWML003	0	0.077553
MRI_FCWML003	1	0.086234
MRI_FCWML003	2	-0.062956
MRI_FCWML003	3	-0.11401
MRI_FCWML003	4	-0.061015
MRI_FCWML004	-4	NaN
MRI_FCWML004	-3	NaN
MRI_FCWML004	-2	NaN
MRI_FCWML004	-1	NaN
MRI_FCWML004	0	NaN
MRI_FCWML004	1	NaN
MRI_FCWML004	2	NaN
MRI_FCWML004	3	NaN
MRI_FCWML004	4	NaN
MRI_FCWML006	-4	-0.049199
MRI_FCWML006	-3	0.010783
MRI_FCWML006	-2	0.10833
MRI_FCWML006	-1	0.10916
MRI_FCWML006	0	0.12111
MRI_FCWML006	1	0.082193
MRI_FCWML006	2	-0.002263
MRI_FCWML006	3	-0.0030789
MRI_FCWML006	4	0.019578
MRI_FCWML007	-4	0.01893
MRI_FCWML007	-3	0.0067462
MRI_FCWML007	-2	0.012762
MRI_FCWML007	-1	-0.0054746
MRI_FCWML007	0	0.03079
MRI_FCWML007	1	0.028455
MRI_FCWML007	2	0.0070338
MRI_FCWML007	3	-0.041415
MRI_FCWML007	4	-0.099034
MRI_FCWML008	-4	0.07535
MRI_FCWML008	-3	-0.073657
MRI_FCWML008	-2	-0.036893
MRI_FCWML008	-1	0.034357
MRI_FCWML008	0	0.02962
MRI_FCWML008	1	-0.03587
MRI_FCWML008	2	0.10132
MRI_FCWML008	3	0.098796
MRI_FCWML008	4	-0.032164
MRI_FCWML009	-4	-0.10184
MRI_FCWML009	-3	0.038488
MRI_FCWML009	-2	-0.11284
MRI_FCWML009	-1	-0.14349
MRI_FCWML009	0	-0.13349
MRI_FCWML009	1	-0.077023
MRI_FCWML009	2	-0.070882
MRI_FCWML009	3	-0.037173
MRI_FCWML009	4	0.0097135
MRI_FCWML010	-4	0.04872
MRI_FCWML010	-3	0.026419
MRI_FCWML010	-2	-0.0015344
MRI_FCWML010	-1	0.0084273
MRI_FCWML010	0	0.018383
MRI_FCWML010	1	-0.015428
MRI_FCWML010	2	0.032373
MRI_FCWML010	3	0.017472
MRI_FCWML010	4	-0.017014
MRI_FCWML011	-4	0.011254
MRI_FCWML011	-3	-0.040418
MRI_FCWML011	-2	-0.053989
MRI_FCWML011	-1	0.063359
MRI_FCWML011	0	0.12314
MRI_FCWML011	1	0.0016204
MRI_FCWML011	2	-0.063573
MRI_FCWML011	3	-0.027839
MRI_FCWML011	4	-0.0077016
MRI_FCWML012	-4	-0.018269
MRI_FCWML012	-3	-0.069739
MRI_FCWML012	-2	0.020968
MRI_FCWML012	-1	-0.012005
MRI_FCWML012	0	-0.013708
MRI_FCWML012	1	0.050199
MRI_FCWML012	2	0.031212
MRI_FCWML012	3	0.048274
MRI_FCWML012	4	0.06943
MRI_FCWML013	-4	0.06099
MRI_FCWML013	-3	-0.11031
MRI_FCWML013	-2	0.023102
MRI_FCWML013	-1	-0.087702
MRI_FCWML013	0	-0.061516
MRI_FCWML013	1	0.035953
MRI_FCWML013	2	-0.071564
MRI_FCWML013	3	0.027736
MRI_FCWML013	4	-0.051256
MRI_FCWML014	-4	-0.076795
MRI_FCWML014	-3	0.014398
MRI_FCWML014	-2	-0.033219
MRI_FCWML014	-1	0.055832
MRI_FCWML014	0	0.023317
MRI_FCWML014	1	0.059693
MRI_FCWML014	2	-0.032545
MRI_FCWML014	3	0.031881
MRI_FCWML014	4	-0.023007
MRI_FCWML015	-4	0.0038991
MRI_FCWML015	-3	0.019357
MRI_FCWML015	-2	0.066695
MRI_FCWML015	-1	0.0090915
MRI_FCWML015	0	0.094565
MRI_FCWML015	1	0.034665
MRI_FCWML015	2	0.011134
MRI_FCWML015	3	-0.021744
MRI_FCWML015	4	0.023068
MRI_FCWML016	-4	NaN
MRI_FCWML016	-3	NaN
MRI_FCWML016	-2	NaN
MRI_FCWML016	-1	NaN
MRI_FCWML016	0	NaN
MRI_FCWML016	1	NaN
MRI_FCWML016	2	NaN
MRI_FCWML016	3	NaN
MRI_FCWML016	4	NaN
MRI_FCWML017	-4	-0.014159
MRI_FCWML017	-3	0.078284
MRI_FCWML017	-2	0.034568
MRI_FCWML017	-1	-0.098012
MRI_FCWML017	0	0.018381
MRI_FCWML017	1	0.060144
MRI_FCWML017	2	0.066542
MRI_FCWML017	3	-0.022639
MRI_FCWML017	4	0.037411
MRI_FCWML018	-4	0.099222
MRI_FCWML018	-3	0.18143
MRI_FCWML018	-2	0.11411
MRI_FCWML018	-1	0.059276
MRI_FCWML018	0	0.13351
MRI_FCWML018	1	6.8957e-05
MRI_FCWML018	2	0.032779
MRI_FCWML018	3	0.070369
MRI_FCWML018	4	0.0072191
MRI_FCWML020	-4	0.073074
MRI_FCWML020	-3	-0.051114
MRI_FCWML020	-2	-0.026339
MRI_FCWML020	-1	-0.080865
MRI_FCWML020	0	0.061256
MRI_FCWML020	1	0.018906
MRI_FCWML020	2	0.10823
MRI_FCWML020	3	0.010116
MRI_FCWML020	4	0.051607
MRI_FCWML022	-4	0.10234
MRI_FCWML022	-3	0.064855
MRI_FCWML022	-2	0.14628
MRI_FCWML022	-1	0.11197
MRI_FCWML022	0	0.14868
MRI_FCWML022	1	0.021068
MRI_FCWML022	2	-0.096539
MRI_FCWML022	3	-0.02149
MRI_FCWML022	4	-0.075876
MRI_FCWML023	-4	-0.041204
MRI_FCWML023	-3	0.053109
MRI_FCWML023	-2	-0.080745
MRI_FCWML023	-1	0.023414
MRI_FCWML023	0	0.021435
MRI_FCWML023	1	-0.14507
MRI_FCWML023	2	-0.068429
MRI_FCWML023	3	-0.032796
MRI_FCWML023	4	-0.038579
MRI_FCWML025	-4	NaN
MRI_FCWML025	-3	NaN
MRI_FCWML025	-2	NaN
MRI_FCWML025	-1	NaN
MRI_FCWML025	0	NaN
MRI_FCWML025	1	NaN
MRI_FCWML025	2	NaN
MRI_FCWML025	3	NaN
MRI_FCWML025	4	NaN
MRI_FCWML026	-4	0.12195
MRI_FCWML026	-3	-0.070874
MRI_FCWML026	-2	-0.0054082
MRI_FCWML026	-1	0.058173
MRI_FCWML026	0	0.11148
MRI_FCWML026	1	-0.046597
MRI_FCWML026	2	0.080773
MRI_FCWML026	3	0.15025
MRI_FCWML026	4	0.067466
MRI_FCWML027	-4	0.033084
MRI_FCWML027	-3	0.0072755
MRI_FCWML027	-2	0.076661
MRI_FCWML027	-1	0.097239
MRI_FCWML027	0	0.11184
MRI_FCWML027	1	-0.011835
MRI_FCWML027	2	-0.039638
MRI_FCWML027	3	-0.029909
MRI_FCWML027	4	-0.019341
MRI_FCWML028	-4	0.034277
MRI_FCWML028	-3	0.021584
MRI_FCWML028	-2	0.054681
MRI_FCWML028	-1	0.19199
MRI_FCWML028	0	0.13462
MRI_FCWML028	1	0.090411
MRI_FCWML028	2	0.076666
MRI_FCWML028	3	0.031173
MRI_FCWML028	4	-0.075294
MRI_FCWML029	-4	-0.027107
MRI_FCWML029	-3	-0.034849
MRI_FCWML029	-2	0.027502
MRI_FCWML029	-1	-0.0049096
MRI_FCWML029	0	0.076814
MRI_FCWML029	1	0.1028
MRI_FCWML029	2	-0.0026749
MRI_FCWML029	3	0.03742
MRI_FCWML029	4	0.017546
MRI_FCWML030	-4	0.11174
MRI_FCWML030	-3	0.09264
MRI_FCWML030	-2	0.10098
MRI_FCWML030	-1	0.10246
MRI_FCWML030	0	0.14439
MRI_FCWML030	1	0.025693
MRI_FCWML030	2	0.022106
MRI_FCWML030	3	0.023313
MRI_FCWML030	4	-0.027978
MRI_FCWML031	-4	-0.045457
MRI_FCWML031	-3	-0.090021
MRI_FCWML031	-2	-0.031079
MRI_FCWML031	-1	-0.0052446
MRI_FCWML031	0	0.071889
MRI_FCWML031	1	0.082103
MRI_FCWML031	2	0.00095621
MRI_FCWML031	3	-0.021339
MRI_FCWML031	4	-0.11264
MRI_FCWML032	-4	0.073628
MRI_FCWML032	-3	0.099104
MRI_FCWML032	-2	-0.012989
MRI_FCWML032	-1	-0.021271
MRI_FCWML032	0	0.095438
MRI_FCWML032	1	-0.033384
MRI_FCWML032	2	-0.031301
MRI_FCWML032	3	-0.075018
MRI_FCWML032	4	-0.072246
MRI_FCWML033	-4	-0.0047808
MRI_FCWML033	-3	-0.004616
MRI_FCWML033	-2	-0.068213
MRI_FCWML033	-1	-0.035069
MRI_FCWML033	0	0.074952
MRI_FCWML033	1	0.06799
MRI_FCWML033	2	0.036794
MRI_FCWML033	3	0.036284
MRI_FCWML033	4	0.10644
MRI_FCWML035	-4	0.023294
MRI_FCWML035	-3	0.0116
MRI_FCWML035	-2	0.056717
MRI_FCWML035	-1	0.074631
MRI_FCWML035	0	0.064631
MRI_FCWML035	1	-0.10148
MRI_FCWML035	2	-0.053062
MRI_FCWML035	3	-0.096704
MRI_FCWML035	4	0.0078419
MRI_FCWML036	-4	-0.02454
MRI_FCWML036	-3	-0.05312
MRI_FCWML036	-2	-0.071034
MRI_FCWML036	-1	-0.0072509
MRI_FCWML036	0	0.067232
MRI_FCWML036	1	0.091502
MRI_FCWML036	2	0.082344
MRI_FCWML036	3	0.11851
MRI_FCWML036	4	0.1007
MRI_FCWML037	-4	-0.012566
MRI_FCWML037	-3	0.028065
MRI_FCWML037	-2	0.050098
MRI_FCWML037	-1	0.086425
MRI_FCWML037	0	0.025405
MRI_FCWML037	1	0.053152
MRI_FCWML037	2	0.0025806
MRI_FCWML037	3	-0.001738
MRI_FCWML037	4	0.10124
MRI_FCWML038	-4	-0.12003
MRI_FCWML038	-3	-0.0002125
MRI_FCWML038	-2	-0.084628
MRI_FCWML038	-1	-0.080586
MRI_FCWML038	0	0.010107
MRI_FCWML038	1	0.0012995
MRI_FCWML038	2	-0.051652
MRI_FCWML038	3	-0.093239
MRI_FCWML038	4	-0.008965
MRI_FCWML040	-4	0.0049718
MRI_FCWML040	-3	-0.037199
MRI_FCWML040	-2	-0.14826
MRI_FCWML040	-1	0.014797
MRI_FCWML040	0	0.017317
MRI_FCWML040	1	0.086148
MRI_FCWML040	2	-0.0058436
MRI_FCWML040	3	-0.032971
MRI_FCWML040	4	-0.096742
MRI_FCWML041	-4	0.070872
MRI_FCWML041	-3	0.053432
MRI_FCWML041	-2	0.013052
MRI_FCWML041	-1	0.055487
MRI_FCWML041	0	0.1182
MRI_FCWML041	1	0.020013
MRI_FCWML041	2	-0.0009089
MRI_FCWML041	3	-0.055989
MRI_FCWML041	4	-0.025268
MRI_FCWML042	-4	0.076658
MRI_FCWML042	-3	-0.013973
MRI_FCWML042	-2	-0.12326
MRI_FCWML042	-1	-0.025886
MRI_FCWML042	0	0.040794
MRI_FCWML042	1	-0.053556
MRI_FCWML042	2	-0.0035313
MRI_FCWML042	3	0.034177
MRI_FCWML042	4	0.020535
MRI_FCWML043	-4	NaN
MRI_FCWML043	-3	NaN
MRI_FCWML043	-2	NaN
MRI_FCWML043	-1	NaN
MRI_FCWML043	0	NaN
MRI_FCWML043	1	NaN
MRI_FCWML043	2	NaN
MRI_FCWML043	3	NaN
MRI_FCWML043	4	NaN
MRI_FCWML046	-4	0.06249
MRI_FCWML046	-3	-0.023743
MRI_FCWML046	-2	-0.1314
MRI_FCWML046	-1	0.037487
MRI_FCWML046	0	0.076317
MRI_FCWML046	1	0.16296
MRI_FCWML046	2	0.031456
MRI_FCWML046	3	-0.085298
MRI_FCWML046	4	-0.09419
MRI_FCWML047	-4	-0.071097
MRI_FCWML047	-3	0.026798
MRI_FCWML047	-2	0.095303
MRI_FCWML047	-1	0.060664
MRI_FCWML047	0	0.1514
MRI_FCWML047	1	0.072216
MRI_FCWML047	2	-0.037214
MRI_FCWML047	3	-0.18113
MRI_FCWML047	4	-0.16405
MRI_FCWML048	-4	-0.059147
MRI_FCWML048	-3	-0.054117
MRI_FCWML048	-2	0.054038
MRI_FCWML048	-1	0.014375
MRI_FCWML048	0	0.01551
MRI_FCWML048	1	0.043266
MRI_FCWML048	2	-0.01051
MRI_FCWML048	3	-0.021173
MRI_FCWML048	4	0.029097
MRI_FCWML049	-4	0.052817
MRI_FCWML049	-3	0.061271
MRI_FCWML049	-2	0.022744
MRI_FCWML049	-1	0.080941
MRI_FCWML049	0	0.095733
MRI_FCWML049	1	0.12789
MRI_FCWML049	2	0.037235
MRI_FCWML049	3	-0.021751
MRI_FCWML049	4	-0.012428
MRI_FCWML051	-4	0.07788
MRI_FCWML051	-3	-0.068601
MRI_FCWML051	-2	0.078401
MRI_FCWML051	-1	0.077153
MRI_FCWML051	0	0.18766
MRI_FCWML051	1	0.15296
MRI_FCWML051	2	-0.047963
MRI_FCWML051	3	-0.10093
MRI_FCWML051	4	-0.11419
MRI_FCWML052	-4	0.0014223
MRI_FCWML052	-3	-0.017525
MRI_FCWML052	-2	-0.0056488
MRI_FCWML052	-1	0.090592
MRI_FCWML052	0	0.15158
MRI_FCWML052	1	0.029243
MRI_FCWML052	2	-0.10915
MRI_FCWML052	3	-0.11948
MRI_FCWML052	4	-0.092891
MRI_FCWML053	-4	-0.0080377
MRI_FCWML053	-3	0.088759
MRI_FCWML053	-2	0.077241
MRI_FCWML053	-1	-0.048924
MRI_FCWML053	0	0.11922
MRI_FCWML053	1	-0.0012642
MRI_FCWML053	2	0.031631
MRI_FCWML053	3	-0.060129
MRI_FCWML053	4	-0.12284
MRI_FCWML054	-4	-0.060279
MRI_FCWML054	-3	-0.08594
MRI_FCWML054	-2	-0.000261
MRI_FCWML054	-1	-0.0066441
MRI_FCWML054	0	0.0033097
MRI_FCWML054	1	0.059004
MRI_FCWML054	2	0.01387
MRI_FCWML054	3	-0.015233
MRI_FCWML054	4	-0.015848
MRI_FCWML055	-4	NaN
MRI_FCWML055	-3	NaN
MRI_FCWML055	-2	NaN
MRI_FCWML055	-1	NaN
MRI_FCWML055	0	NaN
MRI_FCWML055	1	NaN
MRI_FCWML055	2	NaN
MRI_FCWML055	3	NaN
MRI_FCWML055	4	NaN
MRI_FCWML056	-4	-0.11061
MRI_FCWML056	-3	-0.16913
MRI_FCWML056	-2	-0.049404
MRI_FCWML056	-1	-0.017462
MRI_FCWML056	0	0.055466
MRI_FCWML056	1	-0.01382
MRI_FCWML056	2	-0.050244
MRI_FCWML056	3	0.01625
MRI_FCWML056	4	0.032885
MRI_FCWML057	-4	-0.11174
MRI_FCWML057	-3	0.084805
MRI_FCWML057	-2	-0.057107
MRI_FCWML057	-1	-0.019394
MRI_FCWML057	0	-0.069194
MRI_FCWML057	1	-0.025981
MRI_FCWML057	2	0.045066
MRI_FCWML057	3	0.093965
MRI_FCWML057	4	0.18496
MRI_FCWML061	-4	-0.025143
MRI_FCWML061	-3	0.054021
MRI_FCWML061	-2	0.0091346
MRI_FCWML061	-1	0.0050711
MRI_FCWML061	0	0.0010026
MRI_FCWML061	1	0.025964
MRI_FCWML061	2	0.037371
MRI_FCWML061	3	0.034421
MRI_FCWML061	4	0.033415
MRI_FCWML063	-4	-0.045391
MRI_FCWML063	-3	-0.040259
MRI_FCWML063	-2	-0.088465
MRI_FCWML063	-1	-0.041864
MRI_FCWML063	0	0.06464
MRI_FCWML063	1	-0.012849
MRI_FCWML063	2	-0.075834
MRI_FCWML063	3	-0.015338
MRI_FCWML063	4	0.01888
MRI_FCWML064	-4	-0.094868
MRI_FCWML064	-3	-0.03817
MRI_FCWML064	-2	-0.016259
MRI_FCWML064	-1	-0.031277
MRI_FCWML064	0	-0.048366
MRI_FCWML064	1	0.047446
MRI_FCWML064	2	0.10869
MRI_FCWML064	3	0.089614
MRI_FCWML064	4	0.011137
MRI_FCWML104	-4	-0.018852
MRI_FCWML104	-3	0.0054805
MRI_FCWML104	-2	0.056456
MRI_FCWML104	-1	0.073794
MRI_FCWML104	0	0.13331
MRI_FCWML104	1	0.18777
MRI_FCWML104	2	0.14818
MRI_FCWML104	3	0.10794
MRI_FCWML104	4	0.069321
MRI_FCWML107	-4	-0.013339
MRI_FCWML107	-3	0.086579
MRI_FCWML107	-2	0.063245
MRI_FCWML107	-1	0.091687
MRI_FCWML107	0	0.070372
MRI_FCWML107	1	-0.021248
MRI_FCWML107	2	-0.079882
MRI_FCWML107	3	-0.15456
MRI_FCWML107	4	-0.038544
MRI_FCWML108	-4	0.13196
MRI_FCWML108	-3	0.059689
MRI_FCWML108	-2	0.03198
MRI_FCWML108	-1	-0.042441
MRI_FCWML108	0	-0.074206
MRI_FCWML108	1	0.05312
MRI_FCWML108	2	-0.054147
MRI_FCWML108	3	0.049863
MRI_FCWML108	4	0.0715
MRI_FCWML109	-4	0.0062167
MRI_FCWML109	-3	0.098747
MRI_FCWML109	-2	0.19377
MRI_FCWML109	-1	0.10055
MRI_FCWML109	0	0.094977
MRI_FCWML109	1	0.16269
MRI_FCWML109	2	0.17142
MRI_FCWML109	3	0.14871
MRI_FCWML109	4	-0.0027544
MRI_FCWML119	-4	NaN
MRI_FCWML119	-3	NaN
MRI_FCWML119	-2	NaN
MRI_FCWML119	-1	NaN
MRI_FCWML119	0	NaN
MRI_FCWML119	1	NaN
MRI_FCWML119	2	NaN
MRI_FCWML119	3	NaN
MRI_FCWML119	4	NaN
MRI_FCWML121	-4	-0.014098
MRI_FCWML121	-3	0.0058464
MRI_FCWML121	-2	0.033728
MRI_FCWML121	-1	0.08807
MRI_FCWML121	0	0.082026
MRI_FCWML121	1	0.089977
MRI_FCWML121	2	0.020659
MRI_FCWML121	3	0.027746
MRI_FCWML121	4	0.10968
MRI_FCWML128	-4	-0.00093385
MRI_FCWML128	-3	-0.19282
MRI_FCWML128	-2	-0.096102
MRI_FCWML128	-1	-0.026967
MRI_FCWML128	0	0.059022
MRI_FCWML128	1	-0.10289
MRI_FCWML128	2	-0.12719
MRI_FCWML128	3	-0.052191
MRI_FCWML128	4	-0.0017965
MRI_FCWML129	-4	-0.012393
MRI_FCWML129	-3	0.025563
MRI_FCWML129	-2	0.017517
MRI_FCWML129	-1	-0.039707
MRI_FCWML129	0	0.015225
MRI_FCWML129	1	0.044039
MRI_FCWML129	2	0.044449
MRI_FCWML129	3	0.021832
MRI_FCWML129	4	0.11578
MRI_FCWML134	-4	0.03313
MRI_FCWML134	-3	0.074468
MRI_FCWML134	-2	0.12724
MRI_FCWML134	-1	0.053106
MRI_FCWML134	0	0.060382
MRI_FCWML134	1	0.017527
MRI_FCWML134	2	-0.034995
MRI_FCWML134	3	-0.075477
MRI_FCWML134	4	-0.048477
MRI_FCWML150	-4	0.098975
MRI_FCWML150	-3	0.063461
MRI_FCWML150	-2	-0.01924
MRI_FCWML150	-1	-0.035563
MRI_FCWML150	0	0.018743
MRI_FCWML150	1	0.058316
MRI_FCWML150	2	0.10675
MRI_FCWML150	3	0.02287
MRI_FCWML150	4	0.049764
MRI_FCWML158	-4	0.082157
MRI_FCWML158	-3	0.036166
MRI_FCWML158	-2	0.052346
MRI_FCWML158	-1	0.10944
MRI_FCWML158	0	0.063432
MRI_FCWML158	1	-0.013663
MRI_FCWML158	2	-0.022699
MRI_FCWML158	3	-0.065927
MRI_FCWML158	4	-0.10227
MRI_FCWML159	-4	-0.03052
MRI_FCWML159	-3	-0.019809
MRI_FCWML159	-2	-0.033585
MRI_FCWML159	-1	-0.10514
MRI_FCWML159	0	0.030976
MRI_FCWML159	1	0.015963
MRI_FCWML159	2	0.018541
MRI_FCWML159	3	0.00051355
MRI_FCWML159	4	-0.0071564
MRI_FCWML160	-4	NaN
MRI_FCWML160	-3	NaN
MRI_FCWML160	-2	NaN
MRI_FCWML160	-1	NaN
MRI_FCWML160	0	NaN
MRI_FCWML160	1	NaN
MRI_FCWML160	2	NaN
MRI_FCWML160	3	NaN
MRI_FCWML160	4	NaN
MRI_FCWML162	-4	-0.057857
MRI_FCWML162	-3	-0.055815
MRI_FCWML162	-2	0.027525
MRI_FCWML162	-1	0.024568
MRI_FCWML162	0	0.070445
MRI_FCWML162	1	0.16094
MRI_FCWML162	2	0.094059
MRI_FCWML162	3	0.032542
MRI_FCWML162	4	-0.031799
MRI_FCWML205	-4	-0.018986
MRI_FCWML205	-3	-0.040762
MRI_FCWML205	-2	-0.10725
MRI_FCWML205	-1	-0.025037
MRI_FCWML205	0	0.092642
MRI_FCWML205	1	-0.057672
MRI_FCWML205	2	-0.037538
MRI_FCWML205	3	0.093927
MRI_FCWML205	4	-0.035216
MRI_FCWML219	-4	NaN
MRI_FCWML219	-3	NaN
MRI_FCWML219	-2	NaN
MRI_FCWML219	-1	NaN
MRI_FCWML219	0	NaN
MRI_FCWML219	1	NaN
MRI_FCWML219	2	NaN
MRI_FCWML219	3	NaN
MRI_FCWML219	4	NaN
MRI_FCWML255	-4	-0.065858
MRI_FCWML255	-3	-0.074615
MRI_FCWML255	-2	-0.12394
MRI_FCWML255	-1	-0.060123
MRI_FCWML255	0	-0.13636
MRI_FCWML255	1	-0.0082009
MRI_FCWML255	2	0.053146
MRI_FCWML255	3	-0.014832
MRI_FCWML255	4	0.13516
MRI_FCWML320	-4	0.037081
MRI_FCWML320	-3	0.021293
MRI_FCWML320	-2	-0.1287
MRI_FCWML320	-1	0.11083
MRI_FCWML320	0	-0.036777
MRI_FCWML320	1	-0.025661
MRI_FCWML320	2	-0.044949
MRI_FCWML320	3	-0.025199
MRI_FCWML320	4	-0.011285
MRI_FCWML328	-4	-0.058791
MRI_FCWML328	-3	-0.1126
MRI_FCWML328	-2	0.011289
MRI_FCWML328	-1	0.063631
MRI_FCWML328	0	-0.0026767
MRI_FCWML328	1	0.031461
MRI_FCWML328	2	-0.068082
MRI_FCWML328	3	0.022603
MRI_FCWML328	4	0.05579
