# Supplementary material for: Pupil size reflects activation of subcortical ascending arousal system nuclei during rest
Source: eLife. 2023 Jun 27;12:e84822. doi: 10.7554/eLife.84822 (PMC10299825; doi:10.7554/eLife.84822)
Supplement: Figure 5—source data 1. [file elife-84822-fig5-data1.zip › Figure5-SourceData/FigAB/ses-day-2/XCorr_stat_ACC_pup_size.csv]

subj	lag	CC
MRI_FCWML001	-4	0.086645
MRI_FCWML001	-3	0.022175
MRI_FCWML001	-2	-0.044107
MRI_FCWML001	-1	0.076716
MRI_FCWML001	0	0.14702
MRI_FCWML001	1	0.08213
MRI_FCWML001	2	0.0183
MRI_FCWML001	3	0.052189
MRI_FCWML001	4	0.069424
MRI_FCWML002	-4	-0.038878
MRI_FCWML002	-3	0.019948
MRI_FCWML002	-2	0.15313
MRI_FCWML002	-1	0.22734
MRI_FCWML002	0	0.3086
MRI_FCWML002	1	0.27218
MRI_FCWML002	2	0.028332
MRI_FCWML002	3	-0.0031551
MRI_FCWML002	4	0.016514
MRI_FCWML003	-4	-0.062446
MRI_FCWML003	-3	-0.074929
MRI_FCWML003	-2	-0.086386
MRI_FCWML003	-1	-0.097525
MRI_FCWML003	0	-0.037263
MRI_FCWML003	1	-0.007035
MRI_FCWML003	2	-0.064716
MRI_FCWML003	3	-0.093445
MRI_FCWML003	4	-0.15585
MRI_FCWML004	-4	0.0013839
MRI_FCWML004	-3	-0.019218
MRI_FCWML004	-2	-0.056421
MRI_FCWML004	-1	-0.0086903
MRI_FCWML004	0	0.011112
MRI_FCWML004	1	-0.16793
MRI_FCWML004	2	-0.17251
MRI_FCWML004	3	-0.087897
MRI_FCWML004	4	-0.10291
MRI_FCWML006	-4	-0.030025
MRI_FCWML006	-3	0.015316
MRI_FCWML006	-2	0.054494
MRI_FCWML006	-1	0.064034
MRI_FCWML006	0	0.18691
MRI_FCWML006	1	0.13265
MRI_FCWML006	2	-0.019289
MRI_FCWML006	3	-0.071099
MRI_FCWML006	4	-0.090519
MRI_FCWML007	-4	0.0068017
MRI_FCWML007	-3	0.06054
MRI_FCWML007	-2	0.15021
MRI_FCWML007	-1	0.26089
MRI_FCWML007	0	0.31064
MRI_FCWML007	1	0.17475
MRI_FCWML007	2	0.033416
MRI_FCWML007	3	0.0018104
MRI_FCWML007	4	-0.0095597
MRI_FCWML008	-4	-0.058938
MRI_FCWML008	-3	-0.097849
MRI_FCWML008	-2	-0.16073
MRI_FCWML008	-1	-0.18137
MRI_FCWML008	0	-0.092588
MRI_FCWML008	1	-0.026298
MRI_FCWML008	2	-0.083642
MRI_FCWML008	3	-0.12367
MRI_FCWML008	4	-0.16836
MRI_FCWML009	-4	-0.18522
MRI_FCWML009	-3	-0.14305
MRI_FCWML009	-2	-0.05963
MRI_FCWML009	-1	-0.0829
MRI_FCWML009	0	-0.06166
MRI_FCWML009	1	-0.11357
MRI_FCWML009	2	-0.19698
MRI_FCWML009	3	-0.1667
MRI_FCWML009	4	-0.14736
MRI_FCWML010	-4	-0.012047
MRI_FCWML010	-3	-0.074847
MRI_FCWML010	-2	0.0084555
MRI_FCWML010	-1	0.031825
MRI_FCWML010	0	0.076601
MRI_FCWML010	1	0.027755
MRI_FCWML010	2	-0.022401
MRI_FCWML010	3	-0.079786
MRI_FCWML010	4	-0.10636
MRI_FCWML011	-4	-0.17303
MRI_FCWML011	-3	-0.095175
MRI_FCWML011	-2	-0.10177
MRI_FCWML011	-1	0.12676
MRI_FCWML011	0	0.19274
MRI_FCWML011	1	0.23291
MRI_FCWML011	2	0.11222
MRI_FCWML011	3	-0.0021067
MRI_FCWML011	4	-0.096123
MRI_FCWML012	-4	0.074268
MRI_FCWML012	-3	0.067506
MRI_FCWML012	-2	0.054469
MRI_FCWML012	-1	0.052589
MRI_FCWML012	0	0.14897
MRI_FCWML012	1	0.17328
MRI_FCWML012	2	0.1775
MRI_FCWML012	3	0.097229
MRI_FCWML012	4	0.13443
MRI_FCWML013	-4	0.053876
MRI_FCWML013	-3	0.04123
MRI_FCWML013	-2	0.066958
MRI_FCWML013	-1	0.067362
MRI_FCWML013	0	0.11131
MRI_FCWML013	1	0.064234
MRI_FCWML013	2	0.021081
MRI_FCWML013	3	0.019841
MRI_FCWML013	4	0.012667
MRI_FCWML014	-4	0.055027
MRI_FCWML014	-3	-0.11683
MRI_FCWML014	-2	-0.12636
MRI_FCWML014	-1	0.046478
MRI_FCWML014	0	0.13824
MRI_FCWML014	1	0.072944
MRI_FCWML014	2	0.033484
MRI_FCWML014	3	-0.044871
MRI_FCWML014	4	0.041634
MRI_FCWML015	-4	-0.029053
MRI_FCWML015	-3	-0.12447
MRI_FCWML015	-2	-0.16359
MRI_FCWML015	-1	-0.12628
MRI_FCWML015	0	0.042108
MRI_FCWML015	1	0.17182
MRI_FCWML015	2	0.13104
MRI_FCWML015	3	0.049117
MRI_FCWML015	4	-0.039113
MRI_FCWML016	-4	0.15261
MRI_FCWML016	-3	0.10607
MRI_FCWML016	-2	0.012313
MRI_FCWML016	-1	-0.030035
MRI_FCWML016	0	0.019093
MRI_FCWML016	1	0.039914
MRI_FCWML016	2	0.0092412
MRI_FCWML016	3	-0.049333
MRI_FCWML016	4	-0.06414
MRI_FCWML017	-4	-0.025447
MRI_FCWML017	-3	-0.066132
MRI_FCWML017	-2	-0.0097861
MRI_FCWML017	-1	0.01012
MRI_FCWML017	0	0.11497
MRI_FCWML017	1	0.14753
MRI_FCWML017	2	0.03349
MRI_FCWML017	3	-0.035095
MRI_FCWML017	4	-0.06825
MRI_FCWML018	-4	-0.018453
MRI_FCWML018	-3	0.11952
MRI_FCWML018	-2	0.12789
MRI_FCWML018	-1	0.26623
MRI_FCWML018	0	0.31341
MRI_FCWML018	1	0.23549
MRI_FCWML018	2	-0.035854
MRI_FCWML018	3	-0.06114
MRI_FCWML018	4	0.068118
MRI_FCWML020	-4	NaN
MRI_FCWML020	-3	NaN
MRI_FCWML020	-2	NaN
MRI_FCWML020	-1	NaN
MRI_FCWML020	0	NaN
MRI_FCWML020	1	NaN
MRI_FCWML020	2	NaN
MRI_FCWML020	3	NaN
MRI_FCWML020	4	NaN
MRI_FCWML022	-4	NaN
MRI_FCWML022	-3	NaN
MRI_FCWML022	-2	NaN
MRI_FCWML022	-1	NaN
MRI_FCWML022	0	NaN
MRI_FCWML022	1	NaN
MRI_FCWML022	2	NaN
MRI_FCWML022	3	NaN
MRI_FCWML022	4	NaN
MRI_FCWML023	-4	0.11332
MRI_FCWML023	-3	0.089863
MRI_FCWML023	-2	0.13399
MRI_FCWML023	-1	0.10939
MRI_FCWML023	0	0.11863
MRI_FCWML023	1	0.19367
MRI_FCWML023	2	0.093124
MRI_FCWML023	3	-0.047989
MRI_FCWML023	4	0.056971
MRI_FCWML025	-4	0.028307
MRI_FCWML025	-3	0.005841
MRI_FCWML025	-2	0.068983
MRI_FCWML025	-1	0.12135
MRI_FCWML025	0	0.21948
MRI_FCWML025	1	0.15164
MRI_FCWML025	2	0.12794
MRI_FCWML025	3	0.042065
MRI_FCWML025	4	0.065222
MRI_FCWML026	-4	-0.087233
MRI_FCWML026	-3	0.021268
MRI_FCWML026	-2	-0.13488
MRI_FCWML026	-1	-0.22596
MRI_FCWML026	0	-0.12252
MRI_FCWML026	1	-0.026718
MRI_FCWML026	2	-0.11794
MRI_FCWML026	3	0.0099427
MRI_FCWML026	4	0.056129
MRI_FCWML027	-4	0.06354
MRI_FCWML027	-3	-0.0041153
MRI_FCWML027	-2	-0.035363
MRI_FCWML027	-1	-0.13557
MRI_FCWML027	0	-0.14902
MRI_FCWML027	1	-0.069956
MRI_FCWML027	2	0.0018756
MRI_FCWML027	3	-0.15041
MRI_FCWML027	4	-0.12999
MRI_FCWML028	-4	NaN
MRI_FCWML028	-3	NaN
MRI_FCWML028	-2	NaN
MRI_FCWML028	-1	NaN
MRI_FCWML028	0	NaN
MRI_FCWML028	1	NaN
MRI_FCWML028	2	NaN
MRI_FCWML028	3	NaN
MRI_FCWML028	4	NaN
MRI_FCWML029	-4	-0.11254
MRI_FCWML029	-3	-0.049045
MRI_FCWML029	-2	0.025763
MRI_FCWML029	-1	0.037328
MRI_FCWML029	0	0.011986
MRI_FCWML029	1	0.11161
MRI_FCWML029	2	0.15156
MRI_FCWML029	3	0.20206
MRI_FCWML029	4	0.01801
MRI_FCWML030	-4	0.036195
MRI_FCWML030	-3	0.064853
MRI_FCWML030	-2	0.068206
MRI_FCWML030	-1	0.082652
MRI_FCWML030	0	0.11853
MRI_FCWML030	1	0.10786
MRI_FCWML030	2	0.098078
MRI_FCWML030	3	0.07275
MRI_FCWML030	4	0.033013
MRI_FCWML031	-4	-0.102
MRI_FCWML031	-3	-0.11652
MRI_FCWML031	-2	-0.099776
MRI_FCWML031	-1	0.12188
MRI_FCWML031	0	0.21754
MRI_FCWML031	1	0.17096
MRI_FCWML031	2	0.032117
MRI_FCWML031	3	-0.092767
MRI_FCWML031	4	-0.036744
MRI_FCWML032	-4	0.062921
MRI_FCWML032	-3	0.022411
MRI_FCWML032	-2	-0.024028
MRI_FCWML032	-1	-0.052993
MRI_FCWML032	0	0.02433
MRI_FCWML032	1	0.040495
MRI_FCWML032	2	-0.039559
MRI_FCWML032	3	-0.098396
MRI_FCWML032	4	-0.14205
MRI_FCWML033	-4	NaN
MRI_FCWML033	-3	NaN
MRI_FCWML033	-2	NaN
MRI_FCWML033	-1	NaN
MRI_FCWML033	0	NaN
MRI_FCWML033	1	NaN
MRI_FCWML033	2	NaN
MRI_FCWML033	3	NaN
MRI_FCWML033	4	NaN
MRI_FCWML035	-4	-0.0055907
MRI_FCWML035	-3	0.069282
MRI_FCWML035	-2	0.15294
MRI_FCWML035	-1	0.12981
MRI_FCWML035	0	0.10113
MRI_FCWML035	1	0.10511
MRI_FCWML035	2	0.054137
MRI_FCWML035	3	0.010837
MRI_FCWML035	4	-0.027718
MRI_FCWML036	-4	NaN
MRI_FCWML036	-3	NaN
MRI_FCWML036	-2	NaN
MRI_FCWML036	-1	NaN
MRI_FCWML036	0	NaN
MRI_FCWML036	1	NaN
MRI_FCWML036	2	NaN
MRI_FCWML036	3	NaN
MRI_FCWML036	4	NaN
MRI_FCWML037	-4	0.063161
MRI_FCWML037	-3	0.064947
MRI_FCWML037	-2	0.047866
MRI_FCWML037	-1	0.03871
MRI_FCWML037	0	0.079148
MRI_FCWML037	1	0.095043
MRI_FCWML037	2	0.064358
MRI_FCWML037	3	0.011978
MRI_FCWML037	4	-0.025823
MRI_FCWML038	-4	-0.041336
MRI_FCWML038	-3	-0.022226
MRI_FCWML038	-2	-0.061737
MRI_FCWML038	-1	0.081089
MRI_FCWML038	0	0.18438
MRI_FCWML038	1	0.16425
MRI_FCWML038	2	0.074188
MRI_FCWML038	3	-0.005495
MRI_FCWML038	4	0.014681
MRI_FCWML040	-4	0.015296
MRI_FCWML040	-3	0.0857
MRI_FCWML040	-2	0.025188
MRI_FCWML040	-1	0.030788
MRI_FCWML040	0	0.099041
MRI_FCWML040	1	0.16993
MRI_FCWML040	2	-0.0061851
MRI_FCWML040	3	-0.02574
MRI_FCWML040	4	-0.068013
MRI_FCWML041	-4	-0.14495
MRI_FCWML041	-3	-0.11772
MRI_FCWML041	-2	-0.12334
MRI_FCWML041	-1	-0.14505
MRI_FCWML041	0	-0.16612
MRI_FCWML041	1	-0.079724
MRI_FCWML041	2	-0.042878
MRI_FCWML041	3	0.074065
MRI_FCWML041	4	0.037899
MRI_FCWML042	-4	-0.13076
MRI_FCWML042	-3	0.065992
MRI_FCWML042	-2	0.035892
MRI_FCWML042	-1	0.068731
MRI_FCWML042	0	0.10028
MRI_FCWML042	1	0.044897
MRI_FCWML042	2	0.019329
MRI_FCWML042	3	-0.12493
MRI_FCWML042	4	-0.058784
MRI_FCWML043	-4	0.068519
MRI_FCWML043	-3	0.055229
MRI_FCWML043	-2	0.034615
MRI_FCWML043	-1	-0.0095764
MRI_FCWML043	0	0.025498
MRI_FCWML043	1	0.094687
MRI_FCWML043	2	0.073048
MRI_FCWML043	3	-0.044589
MRI_FCWML043	4	-0.012616
MRI_FCWML046	-4	0.061012
MRI_FCWML046	-3	0.15819
MRI_FCWML046	-2	0.09107
MRI_FCWML046	-1	0.051262
MRI_FCWML046	0	0.05
MRI_FCWML046	1	0.099356
MRI_FCWML046	2	0.12863
MRI_FCWML046	3	0.13213
MRI_FCWML046	4	0.035546
MRI_FCWML047	-4	0.054618
MRI_FCWML047	-3	0.14151
MRI_FCWML047	-2	0.16314
MRI_FCWML047	-1	0.1605
MRI_FCWML047	0	0.25431
MRI_FCWML047	1	0.26388
MRI_FCWML047	2	0.29423
MRI_FCWML047	3	0.28392
MRI_FCWML047	4	0.15514
MRI_FCWML048	-4	0.22692
MRI_FCWML048	-3	0.11691
MRI_FCWML048	-2	0.17067
MRI_FCWML048	-1	0.0756
MRI_FCWML048	0	0.0096915
MRI_FCWML048	1	0.10224
MRI_FCWML048	2	-0.00028012
MRI_FCWML048	3	0.01098
MRI_FCWML048	4	-0.059079
MRI_FCWML049	-4	-0.019294
MRI_FCWML049	-3	0.11849
MRI_FCWML049	-2	0.10811
MRI_FCWML049	-1	0.046604
MRI_FCWML049	0	0.14412
MRI_FCWML049	1	0.10671
MRI_FCWML049	2	-0.032438
MRI_FCWML049	3	-0.1386
MRI_FCWML049	4	-0.053255
MRI_FCWML051	-4	0.082662
MRI_FCWML051	-3	0.11049
MRI_FCWML051	-2	0.1046
MRI_FCWML051	-1	0.15452
MRI_FCWML051	0	0.2383
MRI_FCWML051	1	0.20963
MRI_FCWML051	2	0.26688
MRI_FCWML051	3	0.20339
MRI_FCWML051	4	0.13937
MRI_FCWML052	-4	0.063548
MRI_FCWML052	-3	0.085017
MRI_FCWML052	-2	-0.031929
MRI_FCWML052	-1	-0.074663
MRI_FCWML052	0	-0.20773
MRI_FCWML052	1	-0.091985
MRI_FCWML052	2	-0.21905
MRI_FCWML052	3	-0.1898
MRI_FCWML052	4	-0.1478
MRI_FCWML053	-4	-0.0083183
MRI_FCWML053	-3	-0.041346
MRI_FCWML053	-2	-0.0060515
MRI_FCWML053	-1	0.0082474
MRI_FCWML053	0	0.11432
MRI_FCWML053	1	0.17408
MRI_FCWML053	2	0.096737
MRI_FCWML053	3	0.061709
MRI_FCWML053	4	0.09466
MRI_FCWML054	-4	-0.092942
MRI_FCWML054	-3	-0.13641
MRI_FCWML054	-2	-0.078975
MRI_FCWML054	-1	-0.011503
MRI_FCWML054	0	0.086876
MRI_FCWML054	1	0.11694
MRI_FCWML054	2	0.012192
MRI_FCWML054	3	-0.068389
MRI_FCWML054	4	-0.031796
MRI_FCWML055	-4	0.096778
MRI_FCWML055	-3	0.0045154
MRI_FCWML055	-2	-0.1325
MRI_FCWML055	-1	0.023164
MRI_FCWML055	0	0.13712
MRI_FCWML055	1	0.099191
MRI_FCWML055	2	0.096471
MRI_FCWML055	3	0.041852
MRI_FCWML055	4	-0.0046909
MRI_FCWML056	-4	-0.079457
MRI_FCWML056	-3	-0.024839
MRI_FCWML056	-2	-0.023606
MRI_FCWML056	-1	-0.26629
MRI_FCWML056	0	-0.20392
MRI_FCWML056	1	-0.079381
MRI_FCWML056	2	0.030013
MRI_FCWML056	3	0.046565
MRI_FCWML056	4	0.041685
MRI_FCWML057	-4	-0.033272
MRI_FCWML057	-3	-0.030044
MRI_FCWML057	-2	0.066953
MRI_FCWML057	-1	0.1539
MRI_FCWML057	0	0.20728
MRI_FCWML057	1	0.12261
MRI_FCWML057	2	0.053738
MRI_FCWML057	3	-0.013862
MRI_FCWML057	4	-0.037852
MRI_FCWML061	-4	-0.099092
MRI_FCWML061	-3	-0.1784
MRI_FCWML061	-2	-0.21505
MRI_FCWML061	-1	-0.22646
MRI_FCWML061	0	0.033424
MRI_FCWML061	1	0.095999
MRI_FCWML061	2	0.043057
MRI_FCWML061	3	-0.0088427
MRI_FCWML061	4	0.064922
MRI_FCWML063	-4	0.012266
MRI_FCWML063	-3	-0.054294
MRI_FCWML063	-2	-0.16355
MRI_FCWML063	-1	-0.069801
MRI_FCWML063	0	0.098123
MRI_FCWML063	1	0.17314
MRI_FCWML063	2	0.072336
MRI_FCWML063	3	0.036778
MRI_FCWML063	4	0.013238
MRI_FCWML064	-4	NaN
MRI_FCWML064	-3	NaN
MRI_FCWML064	-2	NaN
MRI_FCWML064	-1	NaN
MRI_FCWML064	0	NaN
MRI_FCWML064	1	NaN
MRI_FCWML064	2	NaN
MRI_FCWML064	3	NaN
MRI_FCWML064	4	NaN
MRI_FCWML104	-4	-0.0098937
MRI_FCWML104	-3	0.06815
MRI_FCWML104	-2	0.039535
MRI_FCWML104	-1	0.067051
MRI_FCWML104	0	0.11975
MRI_FCWML104	1	0.2153
MRI_FCWML104	2	0.09525
MRI_FCWML104	3	-0.076609
MRI_FCWML104	4	-0.16905
MRI_FCWML107	-4	-0.039845
MRI_FCWML107	-3	0.020873
MRI_FCWML107	-2	-0.092668
MRI_FCWML107	-1	0.079637
MRI_FCWML107	0	-0.085795
MRI_FCWML107	1	-0.062248
MRI_FCWML107	2	-0.19729
MRI_FCWML107	3	-0.1133
MRI_FCWML107	4	-0.20313
MRI_FCWML108	-4	-0.1733
MRI_FCWML108	-3	-0.15163
MRI_FCWML108	-2	-0.091896
MRI_FCWML108	-1	-0.030289
MRI_FCWML108	0	0.053498
MRI_FCWML108	1	0.028912
MRI_FCWML108	2	-0.054628
MRI_FCWML108	3	-0.020745
MRI_FCWML108	4	-0.092107
MRI_FCWML109	-4	-0.15182
MRI_FCWML109	-3	-0.11612
MRI_FCWML109	-2	0.024828
MRI_FCWML109	-1	-0.0070938
MRI_FCWML109	0	0.21572
MRI_FCWML109	1	0.19269
MRI_FCWML109	2	0.099929
MRI_FCWML109	3	0.020867
MRI_FCWML109	4	-0.097377
MRI_FCWML119	-4	0.038231
MRI_FCWML119	-3	0.0090073
MRI_FCWML119	-2	-0.08448
MRI_FCWML119	-1	0.077513
MRI_FCWML119	0	0.081482
MRI_FCWML119	1	0.018037
MRI_FCWML119	2	0.048552
MRI_FCWML119	3	-0.12974
MRI_FCWML119	4	0.020785
MRI_FCWML121	-4	0.12509
MRI_FCWML121	-3	0.024955
MRI_FCWML121	-2	-0.10266
MRI_FCWML121	-1	-0.22269
MRI_FCWML121	0	-0.10789
MRI_FCWML121	1	-0.019422
MRI_FCWML121	2	-0.095781
MRI_FCWML121	3	-0.2383
MRI_FCWML121	4	-0.24562
MRI_FCWML128	-4	-0.086739
MRI_FCWML128	-3	-0.068224
MRI_FCWML128	-2	-0.09756
MRI_FCWML128	-1	-0.031394
MRI_FCWML128	0	0.05255
MRI_FCWML128	1	0.10755
MRI_FCWML128	2	0.13423
MRI_FCWML128	3	0.031356
MRI_FCWML128	4	0.031319
MRI_FCWML129	-4	0.11733
MRI_FCWML129	-3	0.085709
MRI_FCWML129	-2	0.019253
MRI_FCWML129	-1	0.08928
MRI_FCWML129	0	0.14753
MRI_FCWML129	1	0.021936
MRI_FCWML129	2	-0.0019536
MRI_FCWML129	3	-0.092754
MRI_FCWML129	4	-0.059511
MRI_FCWML134	-4	-0.075122
MRI_FCWML134	-3	-0.0057087
MRI_FCWML134	-2	-0.038049
MRI_FCWML134	-1	-0.093355
MRI_FCWML134	0	-0.14853
MRI_FCWML134	1	-0.0035318
MRI_FCWML134	2	0.012912
MRI_FCWML134	3	-0.068577
MRI_FCWML134	4	-0.085223
MRI_FCWML150	-4	0.04394
MRI_FCWML150	-3	-0.076893
MRI_FCWML150	-2	-0.14846
MRI_FCWML150	-1	-0.018972
MRI_FCWML150	0	-0.02504
MRI_FCWML150	1	0.17326
MRI_FCWML150	2	0.078732
MRI_FCWML150	3	-0.091522
MRI_FCWML150	4	-0.094131
MRI_FCWML158	-4	0.11408
MRI_FCWML158	-3	0.19689
MRI_FCWML158	-2	0.20728
MRI_FCWML158	-1	0.18744
MRI_FCWML158	0	0.16029
MRI_FCWML158	1	0.071845
MRI_FCWML158	2	-0.12008
MRI_FCWML158	3	-0.21202
MRI_FCWML158	4	-0.23659
MRI_FCWML159	-4	-0.045938
MRI_FCWML159	-3	0.0014946
MRI_FCWML159	-2	0.0068705
MRI_FCWML159	-1	0.10202
MRI_FCWML159	0	0.13636
MRI_FCWML159	1	0.12888
MRI_FCWML159	2	0.052697
MRI_FCWML159	3	-0.058229
MRI_FCWML159	4	-0.047606
MRI_FCWML160	-4	-0.05373
MRI_FCWML160	-3	-0.034601
MRI_FCWML160	-2	0.0011271
MRI_FCWML160	-1	0.0095894
MRI_FCWML160	0	0.035986
MRI_FCWML160	1	-0.037671
MRI_FCWML160	2	-0.12066
MRI_FCWML160	3	-0.072606
MRI_FCWML160	4	-0.13248
MRI_FCWML162	-4	0.1185
MRI_FCWML162	-3	0.15237
MRI_FCWML162	-2	0.15692
MRI_FCWML162	-1	0.1439
MRI_FCWML162	0	-0.017438
MRI_FCWML162	1	0.028987
MRI_FCWML162	2	0.16771
MRI_FCWML162	3	0.11562
MRI_FCWML162	4	-0.027979
MRI_FCWML205	-4	-0.058549
MRI_FCWML205	-3	-0.10517
MRI_FCWML205	-2	-0.012159
MRI_FCWML205	-1	0.09264
MRI_FCWML205	0	0.21019
MRI_FCWML205	1	0.1632
MRI_FCWML205	2	-0.012479
MRI_FCWML205	3	-0.14974
MRI_FCWML205	4	-0.084215
MRI_FCWML219	-4	-0.12873
MRI_FCWML219	-3	0.012367
MRI_FCWML219	-2	0.030819
MRI_FCWML219	-1	0.087637
MRI_FCWML219	0	0.04364
MRI_FCWML219	1	0.19289
MRI_FCWML219	2	0.10627
MRI_FCWML219	3	0.13111
MRI_FCWML219	4	-0.028002
MRI_FCWML255	-4	-0.0012014
MRI_FCWML255	-3	0.046374
MRI_FCWML255	-2	0.089075
MRI_FCWML255	-1	-0.0088671
MRI_FCWML255	0	0.0047177
MRI_FCWML255	1	0.053042
MRI_FCWML255	2	-0.03875
MRI_FCWML255	3	-0.15844
MRI_FCWML255	4	-0.22392
MRI_FCWML320	-4	-0.11933
MRI_FCWML320	-3	-0.13694
MRI_FCWML320	-2	-0.075122
MRI_FCWML320	-1	-0.057415
MRI_FCWML320	0	-0.026519
MRI_FCWML320	1	0.11296
MRI_FCWML320	2	0.14895
MRI_FCWML320	3	0.052259
MRI_FCWML320	4	-0.031929
MRI_FCWML328	-4	-0.0030755
MRI_FCWML328	-3	0.013568
MRI_FCWML328	-2	0.033064
MRI_FCWML328	-1	-0.17272
MRI_FCWML328	0	-0.0077698
MRI_FCWML328	1	0.08953
MRI_FCWML328	2	0.021992
MRI_FCWML328	3	-0.090069
MRI_FCWML328	4	-0.16689
