# Supplementary material for: Pupil size reflects activation of subcortical ascending arousal system nuclei during rest
Source: eLife. 2023 Jun 27;12:e84822. doi: 10.7554/eLife.84822 (PMC10299825; doi:10.7554/eLife.84822)
Supplement: Figure 5—source data 1. [file elife-84822-fig5-data1.zip › Figure5-SourceData/FigAB/ses-day-2/XCorr_stat_BF_pup_size.csv]

subj	lag	CC
MRI_FCWML001	-4	0.049338
MRI_FCWML001	-3	-0.0070677
MRI_FCWML001	-2	-0.05055
MRI_FCWML001	-1	-0.019206
MRI_FCWML001	0	0.098594
MRI_FCWML001	1	0.098046
MRI_FCWML001	2	0.065946
MRI_FCWML001	3	0.030733
MRI_FCWML001	4	-0.018588
MRI_FCWML002	-4	-0.028486
MRI_FCWML002	-3	0.10294
MRI_FCWML002	-2	0.20822
MRI_FCWML002	-1	0.049937
MRI_FCWML002	0	-0.0056173
MRI_FCWML002	1	0.19698
MRI_FCWML002	2	0.20728
MRI_FCWML002	3	0.16512
MRI_FCWML002	4	0.024107
MRI_FCWML003	-4	-0.073289
MRI_FCWML003	-3	-0.0037585
MRI_FCWML003	-2	-0.011882
MRI_FCWML003	-1	-0.037699
MRI_FCWML003	0	-0.010115
MRI_FCWML003	1	0.020732
MRI_FCWML003	2	-0.037099
MRI_FCWML003	3	0.034748
MRI_FCWML003	4	-0.041602
MRI_FCWML004	-4	0.031605
MRI_FCWML004	-3	0.070915
MRI_FCWML004	-2	0.070616
MRI_FCWML004	-1	0.049905
MRI_FCWML004	0	0.069765
MRI_FCWML004	1	0.016297
MRI_FCWML004	2	0.045391
MRI_FCWML004	3	-0.084511
MRI_FCWML004	4	-0.022798
MRI_FCWML006	-4	0.035499
MRI_FCWML006	-3	-0.076315
MRI_FCWML006	-2	-0.095638
MRI_FCWML006	-1	-0.17628
MRI_FCWML006	0	0.042019
MRI_FCWML006	1	0.13711
MRI_FCWML006	2	0.048978
MRI_FCWML006	3	0.052564
MRI_FCWML006	4	0.047629
MRI_FCWML007	-4	0.044157
MRI_FCWML007	-3	-0.0056545
MRI_FCWML007	-2	0.073615
MRI_FCWML007	-1	0.07144
MRI_FCWML007	0	0.13006
MRI_FCWML007	1	0.17966
MRI_FCWML007	2	0.16164
MRI_FCWML007	3	0.043498
MRI_FCWML007	4	0.043112
MRI_FCWML008	-4	-0.0087668
MRI_FCWML008	-3	-0.020164
MRI_FCWML008	-2	-0.13825
MRI_FCWML008	-1	-0.16959
MRI_FCWML008	0	-0.054732
MRI_FCWML008	1	-0.080018
MRI_FCWML008	2	-0.070364
MRI_FCWML008	3	-0.084633
MRI_FCWML008	4	-0.1417
MRI_FCWML009	-4	0.14166
MRI_FCWML009	-3	0.15979
MRI_FCWML009	-2	0.17329
MRI_FCWML009	-1	0.042943
MRI_FCWML009	0	0.1113
MRI_FCWML009	1	0.057264
MRI_FCWML009	2	0.048009
MRI_FCWML009	3	-0.071557
MRI_FCWML009	4	-0.1072
MRI_FCWML010	-4	-0.13683
MRI_FCWML010	-3	-0.13898
MRI_FCWML010	-2	-0.050902
MRI_FCWML010	-1	-0.067397
MRI_FCWML010	0	0.0038001
MRI_FCWML010	1	0.12922
MRI_FCWML010	2	0.10745
MRI_FCWML010	3	0.13663
MRI_FCWML010	4	0.0064627
MRI_FCWML011	-4	-0.15018
MRI_FCWML011	-3	-0.017544
MRI_FCWML011	-2	0.036903
MRI_FCWML011	-1	0.077635
MRI_FCWML011	0	0.064191
MRI_FCWML011	1	-0.031058
MRI_FCWML011	2	-0.086447
MRI_FCWML011	3	-0.14519
MRI_FCWML011	4	-0.033906
MRI_FCWML012	-4	-0.083442
MRI_FCWML012	-3	-0.043725
MRI_FCWML012	-2	0.001201
MRI_FCWML012	-1	-0.05698
MRI_FCWML012	0	0.027218
MRI_FCWML012	1	0.025044
MRI_FCWML012	2	-0.047282
MRI_FCWML012	3	-0.035696
MRI_FCWML012	4	-0.037187
MRI_FCWML013	-4	-0.030745
MRI_FCWML013	-3	-0.015112
MRI_FCWML013	-2	-0.084224
MRI_FCWML013	-1	-0.10512
MRI_FCWML013	0	-0.038284
MRI_FCWML013	1	-0.068399
MRI_FCWML013	2	-0.056933
MRI_FCWML013	3	0.0093026
MRI_FCWML013	4	-0.035012
MRI_FCWML014	-4	-0.0047397
MRI_FCWML014	-3	0.069033
MRI_FCWML014	-2	-0.11606
MRI_FCWML014	-1	-0.059407
MRI_FCWML014	0	-0.07341
MRI_FCWML014	1	-0.051632
MRI_FCWML014	2	-0.016605
MRI_FCWML014	3	0.03328
MRI_FCWML014	4	0.022454
MRI_FCWML015	-4	0.058024
MRI_FCWML015	-3	-0.0081989
MRI_FCWML015	-2	-0.033119
MRI_FCWML015	-1	-0.046263
MRI_FCWML015	0	0.084283
MRI_FCWML015	1	0.042342
MRI_FCWML015	2	0.056231
MRI_FCWML015	3	0.084205
MRI_FCWML015	4	-0.013209
MRI_FCWML016	-4	0.063014
MRI_FCWML016	-3	0.1769
MRI_FCWML016	-2	0.0692
MRI_FCWML016	-1	-0.10709
MRI_FCWML016	0	0.0090611
MRI_FCWML016	1	0.061468
MRI_FCWML016	2	-0.017391
MRI_FCWML016	3	-0.057232
MRI_FCWML016	4	-0.041838
MRI_FCWML017	-4	0.020596
MRI_FCWML017	-3	0.071842
MRI_FCWML017	-2	0.11744
MRI_FCWML017	-1	0.13281
MRI_FCWML017	0	0.21376
MRI_FCWML017	1	0.15393
MRI_FCWML017	2	0.057345
MRI_FCWML017	3	-0.093311
MRI_FCWML017	4	-0.12128
MRI_FCWML018	-4	-0.0489
MRI_FCWML018	-3	-0.088485
MRI_FCWML018	-2	-0.065564
MRI_FCWML018	-1	-0.078894
MRI_FCWML018	0	-0.027554
MRI_FCWML018	1	-0.051471
MRI_FCWML018	2	0.018886
MRI_FCWML018	3	-0.014822
MRI_FCWML018	4	-0.0099708
MRI_FCWML020	-4	NaN
MRI_FCWML020	-3	NaN
MRI_FCWML020	-2	NaN
MRI_FCWML020	-1	NaN
MRI_FCWML020	0	NaN
MRI_FCWML020	1	NaN
MRI_FCWML020	2	NaN
MRI_FCWML020	3	NaN
MRI_FCWML020	4	NaN
MRI_FCWML022	-4	NaN
MRI_FCWML022	-3	NaN
MRI_FCWML022	-2	NaN
MRI_FCWML022	-1	NaN
MRI_FCWML022	0	NaN
MRI_FCWML022	1	NaN
MRI_FCWML022	2	NaN
MRI_FCWML022	3	NaN
MRI_FCWML022	4	NaN
MRI_FCWML023	-4	0.072805
MRI_FCWML023	-3	0.1055
MRI_FCWML023	-2	-0.00022374
MRI_FCWML023	-1	0.026016
MRI_FCWML023	0	0.040751
MRI_FCWML023	1	0.031643
MRI_FCWML023	2	0.0089417
MRI_FCWML023	3	-0.10336
MRI_FCWML023	4	-0.019646
MRI_FCWML025	-4	-0.025851
MRI_FCWML025	-3	0.020735
MRI_FCWML025	-2	-0.010004
MRI_FCWML025	-1	-0.03169
MRI_FCWML025	0	-0.091541
MRI_FCWML025	1	-0.037432
MRI_FCWML025	2	0.0011103
MRI_FCWML025	3	-0.03473
MRI_FCWML025	4	-0.011543
MRI_FCWML026	-4	-0.00037827
MRI_FCWML026	-3	-0.0095746
MRI_FCWML026	-2	-0.072083
MRI_FCWML026	-1	-0.11849
MRI_FCWML026	0	-0.051239
MRI_FCWML026	1	0.02974
MRI_FCWML026	2	-0.019571
MRI_FCWML026	3	-0.048425
MRI_FCWML026	4	-0.083839
MRI_FCWML027	-4	0.032744
MRI_FCWML027	-3	0.13286
MRI_FCWML027	-2	0.12758
MRI_FCWML027	-1	0.11773
MRI_FCWML027	0	0.17149
MRI_FCWML027	1	0.20166
MRI_FCWML027	2	0.187
MRI_FCWML027	3	0.08137
MRI_FCWML027	4	0.14537
MRI_FCWML028	-4	NaN
MRI_FCWML028	-3	NaN
MRI_FCWML028	-2	NaN
MRI_FCWML028	-1	NaN
MRI_FCWML028	0	NaN
MRI_FCWML028	1	NaN
MRI_FCWML028	2	NaN
MRI_FCWML028	3	NaN
MRI_FCWML028	4	NaN
MRI_FCWML029	-4	-0.023024
MRI_FCWML029	-3	0.076754
MRI_FCWML029	-2	0.030666
MRI_FCWML029	-1	0.077256
MRI_FCWML029	0	0.057703
MRI_FCWML029	1	0.017685
MRI_FCWML029	2	-0.0053368
MRI_FCWML029	3	-0.019806
MRI_FCWML029	4	-0.029364
MRI_FCWML030	-4	-0.037899
MRI_FCWML030	-3	-0.092908
MRI_FCWML030	-2	0.011973
MRI_FCWML030	-1	-0.033655
MRI_FCWML030	0	0.05537
MRI_FCWML030	1	0.068028
MRI_FCWML030	2	0.011574
MRI_FCWML030	3	-0.026674
MRI_FCWML030	4	-0.0095064
MRI_FCWML031	-4	-0.032135
MRI_FCWML031	-3	-0.063238
MRI_FCWML031	-2	0.0062996
MRI_FCWML031	-1	0.070137
MRI_FCWML031	0	-0.016185
MRI_FCWML031	1	0.00892
MRI_FCWML031	2	0.056265
MRI_FCWML031	3	0.040929
MRI_FCWML031	4	0.063005
MRI_FCWML032	-4	0.072682
MRI_FCWML032	-3	0.086745
MRI_FCWML032	-2	0.088285
MRI_FCWML032	-1	0.043428
MRI_FCWML032	0	0.050516
MRI_FCWML032	1	-0.0063151
MRI_FCWML032	2	-0.080431
MRI_FCWML032	3	-0.13714
MRI_FCWML032	4	-0.10141
MRI_FCWML033	-4	NaN
MRI_FCWML033	-3	NaN
MRI_FCWML033	-2	NaN
MRI_FCWML033	-1	NaN
MRI_FCWML033	0	NaN
MRI_FCWML033	1	NaN
MRI_FCWML033	2	NaN
MRI_FCWML033	3	NaN
MRI_FCWML033	4	NaN
MRI_FCWML035	-4	0.037109
MRI_FCWML035	-3	-0.053318
MRI_FCWML035	-2	0.018741
MRI_FCWML035	-1	-0.0022458
MRI_FCWML035	0	0.061573
MRI_FCWML035	1	0.080099
MRI_FCWML035	2	0.035329
MRI_FCWML035	3	0.017168
MRI_FCWML035	4	-0.01928
MRI_FCWML036	-4	NaN
MRI_FCWML036	-3	NaN
MRI_FCWML036	-2	NaN
MRI_FCWML036	-1	NaN
MRI_FCWML036	0	NaN
MRI_FCWML036	1	NaN
MRI_FCWML036	2	NaN
MRI_FCWML036	3	NaN
MRI_FCWML036	4	NaN
MRI_FCWML037	-4	0.046432
MRI_FCWML037	-3	0.063846
MRI_FCWML037	-2	0.04618
MRI_FCWML037	-1	0.068821
MRI_FCWML037	0	0.047329
MRI_FCWML037	1	-0.0002202
MRI_FCWML037	2	-0.033251
MRI_FCWML037	3	-0.015328
MRI_FCWML037	4	-0.083049
MRI_FCWML038	-4	-0.056584
MRI_FCWML038	-3	-0.080217
MRI_FCWML038	-2	-0.011315
MRI_FCWML038	-1	-0.081235
MRI_FCWML038	0	-0.13211
MRI_FCWML038	1	-0.034429
MRI_FCWML038	2	-0.013291
MRI_FCWML038	3	0.037051
MRI_FCWML038	4	0.057969
MRI_FCWML040	-4	0.046967
MRI_FCWML040	-3	0.10187
MRI_FCWML040	-2	0.062323
MRI_FCWML040	-1	0.10078
MRI_FCWML040	0	0.14324
MRI_FCWML040	1	0.024263
MRI_FCWML040	2	-0.039631
MRI_FCWML040	3	-0.074461
MRI_FCWML040	4	-0.058101
MRI_FCWML041	-4	-0.055815
MRI_FCWML041	-3	-0.11498
MRI_FCWML041	-2	-0.095747
MRI_FCWML041	-1	-0.15684
MRI_FCWML041	0	-0.060964
MRI_FCWML041	1	-0.12043
MRI_FCWML041	2	-0.096441
MRI_FCWML041	3	-0.0023907
MRI_FCWML041	4	0.017587
MRI_FCWML042	-4	-0.0022545
MRI_FCWML042	-3	0.15416
MRI_FCWML042	-2	-0.033245
MRI_FCWML042	-1	-0.020974
MRI_FCWML042	0	0.054488
MRI_FCWML042	1	-0.10135
MRI_FCWML042	2	-0.0857
MRI_FCWML042	3	-0.06638
MRI_FCWML042	4	0.051994
MRI_FCWML043	-4	-0.10736
MRI_FCWML043	-3	-0.011887
MRI_FCWML043	-2	0.084291
MRI_FCWML043	-1	-0.066364
MRI_FCWML043	0	0.058655
MRI_FCWML043	1	0.051474
MRI_FCWML043	2	-0.045166
MRI_FCWML043	3	-0.038736
MRI_FCWML043	4	-0.088161
MRI_FCWML046	-4	0.0015107
MRI_FCWML046	-3	-0.14138
MRI_FCWML046	-2	-0.0018749
MRI_FCWML046	-1	0.0049858
MRI_FCWML046	0	0.04001
MRI_FCWML046	1	-0.072706
MRI_FCWML046	2	-0.049436
MRI_FCWML046	3	0.051426
MRI_FCWML046	4	0.04871
MRI_FCWML047	-4	0.010744
MRI_FCWML047	-3	0.02154
MRI_FCWML047	-2	0.0622
MRI_FCWML047	-1	0.06718
MRI_FCWML047	0	0.083007
MRI_FCWML047	1	0.084937
MRI_FCWML047	2	0.024188
MRI_FCWML047	3	0.051091
MRI_FCWML047	4	0.10271
MRI_FCWML048	-4	0.0193
MRI_FCWML048	-3	0.076958
MRI_FCWML048	-2	0.062625
MRI_FCWML048	-1	0.029045
MRI_FCWML048	0	-0.012176
MRI_FCWML048	1	0.10601
MRI_FCWML048	2	-0.050917
MRI_FCWML048	3	-0.0090254
MRI_FCWML048	4	0.010963
MRI_FCWML049	-4	-0.054415
MRI_FCWML049	-3	0.070919
MRI_FCWML049	-2	0.072331
MRI_FCWML049	-1	0.00054181
MRI_FCWML049	0	0.09445
MRI_FCWML049	1	0.064149
MRI_FCWML049	2	0.011926
MRI_FCWML049	3	-0.15684
MRI_FCWML049	4	-0.17456
MRI_FCWML051	-4	0.16334
MRI_FCWML051	-3	0.052968
MRI_FCWML051	-2	0.13722
MRI_FCWML051	-1	0.033374
MRI_FCWML051	0	0.09835
MRI_FCWML051	1	0.16627
MRI_FCWML051	2	0.069315
MRI_FCWML051	3	0.094778
MRI_FCWML051	4	0.080936
MRI_FCWML052	-4	0.019432
MRI_FCWML052	-3	-0.017868
MRI_FCWML052	-2	-0.045819
MRI_FCWML052	-1	-0.022236
MRI_FCWML052	0	-0.05423
MRI_FCWML052	1	-0.050039
MRI_FCWML052	2	-0.13141
MRI_FCWML052	3	-0.12504
MRI_FCWML052	4	-0.13035
MRI_FCWML053	-4	-0.033175
MRI_FCWML053	-3	-0.020336
MRI_FCWML053	-2	-0.066261
MRI_FCWML053	-1	0.010432
MRI_FCWML053	0	0.11319
MRI_FCWML053	1	0.061623
MRI_FCWML053	2	-0.013262
MRI_FCWML053	3	0.029568
MRI_FCWML053	4	0.037322
MRI_FCWML054	-4	0.07441
MRI_FCWML054	-3	0.007965
MRI_FCWML054	-2	-0.043112
MRI_FCWML054	-1	-0.021236
MRI_FCWML054	0	0.023807
MRI_FCWML054	1	0.015181
MRI_FCWML054	2	0.054203
MRI_FCWML054	3	0.034234
MRI_FCWML054	4	-0.046547
MRI_FCWML055	-4	0.041861
MRI_FCWML055	-3	-0.11619
MRI_FCWML055	-2	-0.095613
MRI_FCWML055	-1	0.084394
MRI_FCWML055	0	0.065489
MRI_FCWML055	1	0.097533
MRI_FCWML055	2	0.13171
MRI_FCWML055	3	0.10563
MRI_FCWML055	4	0.088123
MRI_FCWML056	-4	-0.056422
MRI_FCWML056	-3	0.053159
MRI_FCWML056	-2	-0.013452
MRI_FCWML056	-1	-0.0015121
MRI_FCWML056	0	-0.092381
MRI_FCWML056	1	-0.0013031
MRI_FCWML056	2	0.018587
MRI_FCWML056	3	-0.018302
MRI_FCWML056	4	0.031183
MRI_FCWML057	-4	-0.10397
MRI_FCWML057	-3	-0.10665
MRI_FCWML057	-2	-0.028989
MRI_FCWML057	-1	0.058421
MRI_FCWML057	0	0.06978
MRI_FCWML057	1	-0.022344
MRI_FCWML057	2	-0.067939
MRI_FCWML057	3	-0.11303
MRI_FCWML057	4	-0.069238
MRI_FCWML061	-4	-0.029437
MRI_FCWML061	-3	-0.02994
MRI_FCWML061	-2	-0.062723
MRI_FCWML061	-1	0.065516
MRI_FCWML061	0	0.11562
MRI_FCWML061	1	-0.0031789
MRI_FCWML061	2	0.020255
MRI_FCWML061	3	-0.076344
MRI_FCWML061	4	0.071511
MRI_FCWML063	-4	0.081571
MRI_FCWML063	-3	-0.035037
MRI_FCWML063	-2	-0.050174
MRI_FCWML063	-1	-0.072874
MRI_FCWML063	0	0.015959
MRI_FCWML063	1	0.0011139
MRI_FCWML063	2	-0.058826
MRI_FCWML063	3	0.019959
MRI_FCWML063	4	-0.038394
MRI_FCWML064	-4	NaN
MRI_FCWML064	-3	NaN
MRI_FCWML064	-2	NaN
MRI_FCWML064	-1	NaN
MRI_FCWML064	0	NaN
MRI_FCWML064	1	NaN
MRI_FCWML064	2	NaN
MRI_FCWML064	3	NaN
MRI_FCWML064	4	NaN
MRI_FCWML104	-4	-0.028881
MRI_FCWML104	-3	0.12957
MRI_FCWML104	-2	0.091848
MRI_FCWML104	-1	0.040246
MRI_FCWML104	0	0.13731
MRI_FCWML104	1	0.16066
MRI_FCWML104	2	0.15699
MRI_FCWML104	3	0.070637
MRI_FCWML104	4	0.055191
MRI_FCWML107	-4	0.072506
MRI_FCWML107	-3	0.07912
MRI_FCWML107	-2	0.045868
MRI_FCWML107	-1	-0.0086769
MRI_FCWML107	0	0.10741
MRI_FCWML107	1	-0.021419
MRI_FCWML107	2	0.013056
MRI_FCWML107	3	0.046672
MRI_FCWML107	4	-0.024542
MRI_FCWML108	-4	0.060978
MRI_FCWML108	-3	0.13962
MRI_FCWML108	-2	0.12448
MRI_FCWML108	-1	0.080361
MRI_FCWML108	0	0.026647
MRI_FCWML108	1	-0.14579
MRI_FCWML108	2	-0.11372
MRI_FCWML108	3	-0.082711
MRI_FCWML108	4	-0.071311
MRI_FCWML109	-4	0.044093
MRI_FCWML109	-3	-0.096018
MRI_FCWML109	-2	-0.069305
MRI_FCWML109	-1	0.079232
MRI_FCWML109	0	0.15756
MRI_FCWML109	1	0.068271
MRI_FCWML109	2	0.01618
MRI_FCWML109	3	0.075862
MRI_FCWML109	4	0.077296
MRI_FCWML119	-4	-0.026974
MRI_FCWML119	-3	0.014317
MRI_FCWML119	-2	-0.033336
MRI_FCWML119	-1	0.064613
MRI_FCWML119	0	0.01342
MRI_FCWML119	1	0.081056
MRI_FCWML119	2	0.043767
MRI_FCWML119	3	0.020965
MRI_FCWML119	4	-0.03291
MRI_FCWML121	-4	0.042679
MRI_FCWML121	-3	-0.057986
MRI_FCWML121	-2	-0.015482
MRI_FCWML121	-1	0.041787
MRI_FCWML121	0	0.070605
MRI_FCWML121	1	0.024763
MRI_FCWML121	2	0.080685
MRI_FCWML121	3	-0.067064
MRI_FCWML121	4	-0.027651
MRI_FCWML128	-4	-0.061005
MRI_FCWML128	-3	-0.09108
MRI_FCWML128	-2	-0.077987
MRI_FCWML128	-1	-0.024741
MRI_FCWML128	0	0.067919
MRI_FCWML128	1	0.058641
MRI_FCWML128	2	0.067426
MRI_FCWML128	3	-0.026326
MRI_FCWML128	4	0.02042
MRI_FCWML129	-4	-0.046623
MRI_FCWML129	-3	-0.05625
MRI_FCWML129	-2	0.041125
MRI_FCWML129	-1	0.051322
MRI_FCWML129	0	0.082877
MRI_FCWML129	1	-0.01638
MRI_FCWML129	2	0.091868
MRI_FCWML129	3	-0.031317
MRI_FCWML129	4	0.023382
MRI_FCWML134	-4	0.03962
MRI_FCWML134	-3	0.019998
MRI_FCWML134	-2	0.090929
MRI_FCWML134	-1	0.027161
MRI_FCWML134	0	0.014215
MRI_FCWML134	1	0.013142
MRI_FCWML134	2	-0.059842
MRI_FCWML134	3	0.027558
MRI_FCWML134	4	0.07156
MRI_FCWML150	-4	-0.11395
MRI_FCWML150	-3	-0.040545
MRI_FCWML150	-2	-0.0054319
MRI_FCWML150	-1	-0.13136
MRI_FCWML150	0	-0.13374
MRI_FCWML150	1	0.0027679
MRI_FCWML150	2	0.0060442
MRI_FCWML150	3	-0.093818
MRI_FCWML150	4	-0.13506
MRI_FCWML158	-4	0.093038
MRI_FCWML158	-3	0.088119
MRI_FCWML158	-2	0.087771
MRI_FCWML158	-1	0.015488
MRI_FCWML158	0	-0.022657
MRI_FCWML158	1	0.0073392
MRI_FCWML158	2	-0.0011293
MRI_FCWML158	3	-0.042691
MRI_FCWML158	4	-0.002847
MRI_FCWML159	-4	0.012905
MRI_FCWML159	-3	0.034737
MRI_FCWML159	-2	0.0228
MRI_FCWML159	-1	0.035824
MRI_FCWML159	0	0.005402
MRI_FCWML159	1	0.0098005
MRI_FCWML159	2	-0.0057973
MRI_FCWML159	3	-0.042028
MRI_FCWML159	4	-0.027436
MRI_FCWML160	-4	-0.0030958
MRI_FCWML160	-3	0.08084
MRI_FCWML160	-2	0.098174
MRI_FCWML160	-1	0.1153
MRI_FCWML160	0	0.070716
MRI_FCWML160	1	-0.013226
MRI_FCWML160	2	-0.043738
MRI_FCWML160	3	-0.11817
MRI_FCWML160	4	-0.090643
MRI_FCWML162	-4	0.06706
MRI_FCWML162	-3	0.070478
MRI_FCWML162	-2	0.032096
MRI_FCWML162	-1	-0.025206
MRI_FCWML162	0	-0.023493
MRI_FCWML162	1	0.040439
MRI_FCWML162	2	0.10876
MRI_FCWML162	3	0.087223
MRI_FCWML162	4	0.016388
MRI_FCWML205	-4	-0.049242
MRI_FCWML205	-3	-0.089266
MRI_FCWML205	-2	-0.067376
MRI_FCWML205	-1	-0.066642
MRI_FCWML205	0	-0.030201
MRI_FCWML205	1	0.0096871
MRI_FCWML205	2	-0.035793
MRI_FCWML205	3	-0.11298
MRI_FCWML205	4	0.078689
MRI_FCWML219	-4	-0.054611
MRI_FCWML219	-3	0.00017701
MRI_FCWML219	-2	0.024695
MRI_FCWML219	-1	-0.065664
MRI_FCWML219	0	-0.0079248
MRI_FCWML219	1	0.075043
MRI_FCWML219	2	0.017632
MRI_FCWML219	3	0.07761
MRI_FCWML219	4	-0.059588
MRI_FCWML255	-4	-0.024446
MRI_FCWML255	-3	0.035144
MRI_FCWML255	-2	0.0081184
MRI_FCWML255	-1	0.096801
MRI_FCWML255	0	0.12624
MRI_FCWML255	1	0.14902
MRI_FCWML255	2	-0.029802
MRI_FCWML255	3	-0.040989
MRI_FCWML255	4	-0.15379
MRI_FCWML320	-4	-0.15949
MRI_FCWML320	-3	-0.0065192
MRI_FCWML320	-2	0.068548
MRI_FCWML320	-1	0.00074582
MRI_FCWML320	0	0.042955
MRI_FCWML320	1	-0.09991
MRI_FCWML320	2	0.022559
MRI_FCWML320	3	-0.18221
MRI_FCWML320	4	-0.043471
MRI_FCWML328	-4	-0.065798
MRI_FCWML328	-3	-0.10763
MRI_FCWML328	-2	-0.15856
MRI_FCWML328	-1	-0.00057098
MRI_FCWML328	0	-0.043508
MRI_FCWML328	1	0.094415
MRI_FCWML328	2	0.057861
MRI_FCWML328	3	0.085768
MRI_FCWML328	4	0.11335
