# Supplementary material for: Pupil size reflects activation of subcortical ascending arousal system nuclei during rest
Source: eLife. 2023 Jun 27;12:e84822. doi: 10.7554/eLife.84822 (PMC10299825; doi:10.7554/eLife.84822)
Supplement: Figure 5—source data 1. [file elife-84822-fig5-data1.zip › Figure5-SourceData/FigAB/ses-day-2/XCorr_stat_DR_pup_size.csv]

subj	lag	CC
MRI_FCWML001	-4	0.022939
MRI_FCWML001	-3	0.022782
MRI_FCWML001	-2	-0.10426
MRI_FCWML001	-1	-0.029895
MRI_FCWML001	0	-0.084525
MRI_FCWML001	1	0.0039975
MRI_FCWML001	2	-0.047149
MRI_FCWML001	3	-0.034283
MRI_FCWML001	4	-0.041438
MRI_FCWML002	-4	-0.065806
MRI_FCWML002	-3	-0.029211
MRI_FCWML002	-2	0.11973
MRI_FCWML002	-1	0.036432
MRI_FCWML002	0	-0.1058
MRI_FCWML002	1	0.0015109
MRI_FCWML002	2	0.13401
MRI_FCWML002	3	0.085037
MRI_FCWML002	4	0.041523
MRI_FCWML003	-4	-0.11983
MRI_FCWML003	-3	-0.021221
MRI_FCWML003	-2	-0.055829
MRI_FCWML003	-1	-0.050449
MRI_FCWML003	0	-0.029848
MRI_FCWML003	1	-0.099099
MRI_FCWML003	2	-0.058472
MRI_FCWML003	3	-0.012633
MRI_FCWML003	4	0.019089
MRI_FCWML004	-4	-0.017565
MRI_FCWML004	-3	0.059626
MRI_FCWML004	-2	-0.040073
MRI_FCWML004	-1	0.069014
MRI_FCWML004	0	0.017853
MRI_FCWML004	1	-0.075835
MRI_FCWML004	2	-0.083781
MRI_FCWML004	3	-0.057358
MRI_FCWML004	4	-0.084553
MRI_FCWML006	-4	-0.021212
MRI_FCWML006	-3	0.12418
MRI_FCWML006	-2	0.1483
MRI_FCWML006	-1	-0.054699
MRI_FCWML006	0	-0.028541
MRI_FCWML006	1	-0.043741
MRI_FCWML006	2	0.056231
MRI_FCWML006	3	0.078437
MRI_FCWML006	4	0.093693
MRI_FCWML007	-4	0.0079662
MRI_FCWML007	-3	0.081926
MRI_FCWML007	-2	0.021706
MRI_FCWML007	-1	0.05216
MRI_FCWML007	0	0.1685
MRI_FCWML007	1	0.13046
MRI_FCWML007	2	0.055594
MRI_FCWML007	3	-0.014908
MRI_FCWML007	4	0.037664
MRI_FCWML008	-4	0.008915
MRI_FCWML008	-3	-0.00082641
MRI_FCWML008	-2	0.04137
MRI_FCWML008	-1	-0.00026116
MRI_FCWML008	0	0.0058179
MRI_FCWML008	1	-0.12573
MRI_FCWML008	2	-0.041181
MRI_FCWML008	3	-0.094872
MRI_FCWML008	4	-0.12562
MRI_FCWML009	-4	0.051755
MRI_FCWML009	-3	0.021171
MRI_FCWML009	-2	0.039275
MRI_FCWML009	-1	-0.057041
MRI_FCWML009	0	-0.019421
MRI_FCWML009	1	-0.020134
MRI_FCWML009	2	0.0049729
MRI_FCWML009	3	-0.040318
MRI_FCWML009	4	-0.02108
MRI_FCWML010	-4	-0.0074087
MRI_FCWML010	-3	-0.085965
MRI_FCWML010	-2	-0.078733
MRI_FCWML010	-1	0.024471
MRI_FCWML010	0	0.10352
MRI_FCWML010	1	0.092347
MRI_FCWML010	2	-0.0001988
MRI_FCWML010	3	-0.035314
MRI_FCWML010	4	-0.11159
MRI_FCWML011	-4	-0.049382
MRI_FCWML011	-3	-0.12746
MRI_FCWML011	-2	-0.046344
MRI_FCWML011	-1	0.083197
MRI_FCWML011	0	0.050265
MRI_FCWML011	1	0.042792
MRI_FCWML011	2	0.076672
MRI_FCWML011	3	0.14799
MRI_FCWML011	4	0.062185
MRI_FCWML012	-4	-0.028145
MRI_FCWML012	-3	0.071842
MRI_FCWML012	-2	0.01696
MRI_FCWML012	-1	0.069636
MRI_FCWML012	0	0.1228
MRI_FCWML012	1	0.018641
MRI_FCWML012	2	0.019247
MRI_FCWML012	3	-3.2855e-06
MRI_FCWML012	4	0.057959
MRI_FCWML013	-4	0.037637
MRI_FCWML013	-3	-0.004974
MRI_FCWML013	-2	-0.028365
MRI_FCWML013	-1	0.04792
MRI_FCWML013	0	-0.076776
MRI_FCWML013	1	0.056378
MRI_FCWML013	2	-0.0011062
MRI_FCWML013	3	0.0066077
MRI_FCWML013	4	-0.020671
MRI_FCWML014	-4	0.026236
MRI_FCWML014	-3	0.092012
MRI_FCWML014	-2	0.11484
MRI_FCWML014	-1	0.040504
MRI_FCWML014	0	0.044699
MRI_FCWML014	1	0.038781
MRI_FCWML014	2	0.048237
MRI_FCWML014	3	0.063474
MRI_FCWML014	4	0.024415
MRI_FCWML015	-4	-0.092722
MRI_FCWML015	-3	-0.093468
MRI_FCWML015	-2	-0.10237
MRI_FCWML015	-1	-0.13114
MRI_FCWML015	0	0.014013
MRI_FCWML015	1	0.037251
MRI_FCWML015	2	0.075557
MRI_FCWML015	3	0.13791
MRI_FCWML015	4	0.070038
MRI_FCWML016	-4	0.14177
MRI_FCWML016	-3	0.072994
MRI_FCWML016	-2	-0.068495
MRI_FCWML016	-1	-0.08311
MRI_FCWML016	0	-0.0053917
MRI_FCWML016	1	0.039304
MRI_FCWML016	2	0.0055575
MRI_FCWML016	3	-0.075564
MRI_FCWML016	4	-0.12771
MRI_FCWML017	-4	0.045761
MRI_FCWML017	-3	-0.014364
MRI_FCWML017	-2	0.047193
MRI_FCWML017	-1	-0.10782
MRI_FCWML017	0	-0.07122
MRI_FCWML017	1	0.012977
MRI_FCWML017	2	0.047563
MRI_FCWML017	3	0.029888
MRI_FCWML017	4	0.026157
MRI_FCWML018	-4	-0.07649
MRI_FCWML018	-3	-0.050679
MRI_FCWML018	-2	0.10744
MRI_FCWML018	-1	0.059091
MRI_FCWML018	0	-0.022905
MRI_FCWML018	1	-0.054123
MRI_FCWML018	2	0.082139
MRI_FCWML018	3	-0.086034
MRI_FCWML018	4	-0.0671
MRI_FCWML020	-4	NaN
MRI_FCWML020	-3	NaN
MRI_FCWML020	-2	NaN
MRI_FCWML020	-1	NaN
MRI_FCWML020	0	NaN
MRI_FCWML020	1	NaN
MRI_FCWML020	2	NaN
MRI_FCWML020	3	NaN
MRI_FCWML020	4	NaN
MRI_FCWML022	-4	NaN
MRI_FCWML022	-3	NaN
MRI_FCWML022	-2	NaN
MRI_FCWML022	-1	NaN
MRI_FCWML022	0	NaN
MRI_FCWML022	1	NaN
MRI_FCWML022	2	NaN
MRI_FCWML022	3	NaN
MRI_FCWML022	4	NaN
MRI_FCWML023	-4	0.030457
MRI_FCWML023	-3	0.11656
MRI_FCWML023	-2	0.024935
MRI_FCWML023	-1	0.061064
MRI_FCWML023	0	0.064007
MRI_FCWML023	1	0.071037
MRI_FCWML023	2	0.041984
MRI_FCWML023	3	0.021441
MRI_FCWML023	4	0.050675
MRI_FCWML025	-4	0.050027
MRI_FCWML025	-3	-0.035588
MRI_FCWML025	-2	-0.055654
MRI_FCWML025	-1	0.028184
MRI_FCWML025	0	-0.072958
MRI_FCWML025	1	-0.021934
MRI_FCWML025	2	-0.039165
MRI_FCWML025	3	-0.024309
MRI_FCWML025	4	-0.067453
MRI_FCWML026	-4	0.073712
MRI_FCWML026	-3	0.0095698
MRI_FCWML026	-2	-0.018625
MRI_FCWML026	-1	-0.13857
MRI_FCWML026	0	-0.040891
MRI_FCWML026	1	-0.0015923
MRI_FCWML026	2	-0.06972
MRI_FCWML026	3	-0.029375
MRI_FCWML026	4	-0.02271
MRI_FCWML027	-4	-0.047088
MRI_FCWML027	-3	-0.031513
MRI_FCWML027	-2	-0.044679
MRI_FCWML027	-1	-0.025082
MRI_FCWML027	0	0.032026
MRI_FCWML027	1	0.025925
MRI_FCWML027	2	0.02828
MRI_FCWML027	3	-0.090864
MRI_FCWML027	4	-0.075577
MRI_FCWML028	-4	NaN
MRI_FCWML028	-3	NaN
MRI_FCWML028	-2	NaN
MRI_FCWML028	-1	NaN
MRI_FCWML028	0	NaN
MRI_FCWML028	1	NaN
MRI_FCWML028	2	NaN
MRI_FCWML028	3	NaN
MRI_FCWML028	4	NaN
MRI_FCWML029	-4	-0.11352
MRI_FCWML029	-3	-0.065454
MRI_FCWML029	-2	-0.057483
MRI_FCWML029	-1	-0.032565
MRI_FCWML029	0	-0.02926
MRI_FCWML029	1	0.0097361
MRI_FCWML029	2	0.025416
MRI_FCWML029	3	0.06546
MRI_FCWML029	4	0.071118
MRI_FCWML030	-4	0.058873
MRI_FCWML030	-3	-0.053879
MRI_FCWML030	-2	0.061323
MRI_FCWML030	-1	0.14367
MRI_FCWML030	0	0.057594
MRI_FCWML030	1	0.042423
MRI_FCWML030	2	0.040422
MRI_FCWML030	3	0.13348
MRI_FCWML030	4	0.079366
MRI_FCWML031	-4	-0.015483
MRI_FCWML031	-3	0.073089
MRI_FCWML031	-2	0.005953
MRI_FCWML031	-1	0.018068
MRI_FCWML031	0	0.029545
MRI_FCWML031	1	0.050237
MRI_FCWML031	2	-0.01225
MRI_FCWML031	3	-0.071731
MRI_FCWML031	4	-0.11244
MRI_FCWML032	-4	0.064648
MRI_FCWML032	-3	0.10312
MRI_FCWML032	-2	0.10855
MRI_FCWML032	-1	0.16433
MRI_FCWML032	0	0.16505
MRI_FCWML032	1	-0.023288
MRI_FCWML032	2	-0.17705
MRI_FCWML032	3	-0.11156
MRI_FCWML032	4	-0.063983
MRI_FCWML033	-4	NaN
MRI_FCWML033	-3	NaN
MRI_FCWML033	-2	NaN
MRI_FCWML033	-1	NaN
MRI_FCWML033	0	NaN
MRI_FCWML033	1	NaN
MRI_FCWML033	2	NaN
MRI_FCWML033	3	NaN
MRI_FCWML033	4	NaN
MRI_FCWML035	-4	-0.085583
MRI_FCWML035	-3	-0.19798
MRI_FCWML035	-2	-0.15438
MRI_FCWML035	-1	-0.10054
MRI_FCWML035	0	-0.036196
MRI_FCWML035	1	-0.080157
MRI_FCWML035	2	0.0063185
MRI_FCWML035	3	0.026803
MRI_FCWML035	4	0.065115
MRI_FCWML036	-4	NaN
MRI_FCWML036	-3	NaN
MRI_FCWML036	-2	NaN
MRI_FCWML036	-1	NaN
MRI_FCWML036	0	NaN
MRI_FCWML036	1	NaN
MRI_FCWML036	2	NaN
MRI_FCWML036	3	NaN
MRI_FCWML036	4	NaN
MRI_FCWML037	-4	-0.041801
MRI_FCWML037	-3	-0.042316
MRI_FCWML037	-2	-0.026371
MRI_FCWML037	-1	-0.022709
MRI_FCWML037	0	-0.028695
MRI_FCWML037	1	0.025901
MRI_FCWML037	2	0.0035461
MRI_FCWML037	3	0.0049243
MRI_FCWML037	4	0.033604
MRI_FCWML038	-4	-0.16588
MRI_FCWML038	-3	0.0071144
MRI_FCWML038	-2	0.082477
MRI_FCWML038	-1	0.026354
MRI_FCWML038	0	0.093065
MRI_FCWML038	1	0.041384
MRI_FCWML038	2	-0.062998
MRI_FCWML038	3	-0.096922
MRI_FCWML038	4	-0.062445
MRI_FCWML040	-4	0.09008
MRI_FCWML040	-3	-0.076105
MRI_FCWML040	-2	0.029299
MRI_FCWML040	-1	0.09689
MRI_FCWML040	0	0.028148
MRI_FCWML040	1	-0.004918
MRI_FCWML040	2	0.046831
MRI_FCWML040	3	0.11414
MRI_FCWML040	4	0.0024972
MRI_FCWML041	-4	-0.037012
MRI_FCWML041	-3	-0.00056639
MRI_FCWML041	-2	-0.062599
MRI_FCWML041	-1	-0.030852
MRI_FCWML041	0	-0.03665
MRI_FCWML041	1	-0.10458
MRI_FCWML041	2	-0.078
MRI_FCWML041	3	-0.050249
MRI_FCWML041	4	-0.031523
MRI_FCWML042	-4	0.038272
MRI_FCWML042	-3	0.017419
MRI_FCWML042	-2	-0.0028525
MRI_FCWML042	-1	-0.1235
MRI_FCWML042	0	0.011496
MRI_FCWML042	1	0.0038658
MRI_FCWML042	2	0.060519
MRI_FCWML042	3	-0.053992
MRI_FCWML042	4	-0.0057774
MRI_FCWML043	-4	-0.13787
MRI_FCWML043	-3	-0.0019649
MRI_FCWML043	-2	0.017466
MRI_FCWML043	-1	0.1191
MRI_FCWML043	0	-0.015737
MRI_FCWML043	1	-0.027192
MRI_FCWML043	2	-0.053583
MRI_FCWML043	3	0.018205
MRI_FCWML043	4	-0.0033101
MRI_FCWML046	-4	0.031764
MRI_FCWML046	-3	0.034662
MRI_FCWML046	-2	-0.0097092
MRI_FCWML046	-1	-0.048181
MRI_FCWML046	0	0.0020298
MRI_FCWML046	1	0.10344
MRI_FCWML046	2	0.080572
MRI_FCWML046	3	0.041779
MRI_FCWML046	4	0.031564
MRI_FCWML047	-4	-0.10645
MRI_FCWML047	-3	0.010723
MRI_FCWML047	-2	0.021059
MRI_FCWML047	-1	0.026466
MRI_FCWML047	0	0.025632
MRI_FCWML047	1	0.016688
MRI_FCWML047	2	0.058431
MRI_FCWML047	3	0.050476
MRI_FCWML047	4	0.029315
MRI_FCWML048	-4	0.014431
MRI_FCWML048	-3	-0.042849
MRI_FCWML048	-2	0.12882
MRI_FCWML048	-1	0.099567
MRI_FCWML048	0	0.080372
MRI_FCWML048	1	0.15339
MRI_FCWML048	2	0.02265
MRI_FCWML048	3	-0.0028274
MRI_FCWML048	4	-0.087107
MRI_FCWML049	-4	0.069138
MRI_FCWML049	-3	0.066669
MRI_FCWML049	-2	0.11683
MRI_FCWML049	-1	0.008194
MRI_FCWML049	0	0.013248
MRI_FCWML049	1	0.01262
MRI_FCWML049	2	-0.037737
MRI_FCWML049	3	0.035101
MRI_FCWML049	4	0.030353
MRI_FCWML051	-4	0.024604
MRI_FCWML051	-3	0.033832
MRI_FCWML051	-2	0.046656
MRI_FCWML051	-1	0.036887
MRI_FCWML051	0	0.041916
MRI_FCWML051	1	-0.018671
MRI_FCWML051	2	-0.054187
MRI_FCWML051	3	0.0034404
MRI_FCWML051	4	0.051147
MRI_FCWML052	-4	-0.062329
MRI_FCWML052	-3	-0.12941
MRI_FCWML052	-2	0.048369
MRI_FCWML052	-1	0.00032408
MRI_FCWML052	0	-0.011616
MRI_FCWML052	1	-0.0078999
MRI_FCWML052	2	0.084369
MRI_FCWML052	3	-0.0029088
MRI_FCWML052	4	0.048296
MRI_FCWML053	-4	-0.049679
MRI_FCWML053	-3	-0.039326
MRI_FCWML053	-2	0.15804
MRI_FCWML053	-1	0.031481
MRI_FCWML053	0	0.10801
MRI_FCWML053	1	-0.065968
MRI_FCWML053	2	-0.088893
MRI_FCWML053	3	0.060278
MRI_FCWML053	4	0.016402
MRI_FCWML054	-4	-0.082982
MRI_FCWML054	-3	-0.052875
MRI_FCWML054	-2	-0.027748
MRI_FCWML054	-1	0.019287
MRI_FCWML054	0	0.063612
MRI_FCWML054	1	0.092894
MRI_FCWML054	2	0.010864
MRI_FCWML054	3	-0.050146
MRI_FCWML054	4	-0.012949
MRI_FCWML055	-4	0.13658
MRI_FCWML055	-3	-0.022043
MRI_FCWML055	-2	-0.13315
MRI_FCWML055	-1	-0.037264
MRI_FCWML055	0	0.084888
MRI_FCWML055	1	0.027469
MRI_FCWML055	2	0.059183
MRI_FCWML055	3	0.1004
MRI_FCWML055	4	0.033145
MRI_FCWML056	-4	-0.012406
MRI_FCWML056	-3	-0.093069
MRI_FCWML056	-2	-0.021606
MRI_FCWML056	-1	-0.034662
MRI_FCWML056	0	0.051013
MRI_FCWML056	1	0.044123
MRI_FCWML056	2	0.038268
MRI_FCWML056	3	-0.11022
MRI_FCWML056	4	-0.06345
MRI_FCWML057	-4	0.035099
MRI_FCWML057	-3	0.077402
MRI_FCWML057	-2	0.07349
MRI_FCWML057	-1	-0.037168
MRI_FCWML057	0	-0.080802
MRI_FCWML057	1	-0.069053
MRI_FCWML057	2	-0.010945
MRI_FCWML057	3	0.067869
MRI_FCWML057	4	0.068377
MRI_FCWML061	-4	-0.0055386
MRI_FCWML061	-3	-0.087176
MRI_FCWML061	-2	-0.031714
MRI_FCWML061	-1	-0.097601
MRI_FCWML061	0	-0.010896
MRI_FCWML061	1	-0.023921
MRI_FCWML061	2	-0.1208
MRI_FCWML061	3	0.011374
MRI_FCWML061	4	-0.076559
MRI_FCWML063	-4	0.064734
MRI_FCWML063	-3	0.094854
MRI_FCWML063	-2	0.056488
MRI_FCWML063	-1	0.083836
MRI_FCWML063	0	0.012812
MRI_FCWML063	1	0.0097023
MRI_FCWML063	2	0.084164
MRI_FCWML063	3	0.11911
MRI_FCWML063	4	0.066501
MRI_FCWML064	-4	NaN
MRI_FCWML064	-3	NaN
MRI_FCWML064	-2	NaN
MRI_FCWML064	-1	NaN
MRI_FCWML064	0	NaN
MRI_FCWML064	1	NaN
MRI_FCWML064	2	NaN
MRI_FCWML064	3	NaN
MRI_FCWML064	4	NaN
MRI_FCWML104	-4	-0.16046
MRI_FCWML104	-3	-0.11572
MRI_FCWML104	-2	-0.1261
MRI_FCWML104	-1	-0.042241
MRI_FCWML104	0	0.0014178
MRI_FCWML104	1	0.084253
MRI_FCWML104	2	0.042203
MRI_FCWML104	3	0.079322
MRI_FCWML104	4	0.14034
MRI_FCWML107	-4	-0.098485
MRI_FCWML107	-3	-0.013146
MRI_FCWML107	-2	-0.098768
MRI_FCWML107	-1	0.03185
MRI_FCWML107	0	0.12135
MRI_FCWML107	1	0.037854
MRI_FCWML107	2	-0.03082
MRI_FCWML107	3	-0.0028081
MRI_FCWML107	4	-0.0095419
MRI_FCWML108	-4	-0.011007
MRI_FCWML108	-3	-0.079818
MRI_FCWML108	-2	-0.062753
MRI_FCWML108	-1	-0.066337
MRI_FCWML108	0	-0.11546
MRI_FCWML108	1	-0.026661
MRI_FCWML108	2	-0.034381
MRI_FCWML108	3	-0.044945
MRI_FCWML108	4	0.072285
MRI_FCWML109	-4	-0.1475
MRI_FCWML109	-3	-0.013481
MRI_FCWML109	-2	-0.1285
MRI_FCWML109	-1	-0.12811
MRI_FCWML109	0	0.044512
MRI_FCWML109	1	0.066661
MRI_FCWML109	2	-0.0022754
MRI_FCWML109	3	0.03262
MRI_FCWML109	4	0.11874
MRI_FCWML119	-4	-0.010826
MRI_FCWML119	-3	-0.047594
MRI_FCWML119	-2	-0.089563
MRI_FCWML119	-1	-0.028305
MRI_FCWML119	0	-0.0016452
MRI_FCWML119	1	-0.020182
MRI_FCWML119	2	0.06307
MRI_FCWML119	3	-0.061158
MRI_FCWML119	4	-0.057057
MRI_FCWML121	-4	-0.033129
MRI_FCWML121	-3	0.10798
MRI_FCWML121	-2	0.038888
MRI_FCWML121	-1	0.057225
MRI_FCWML121	0	0.0046658
MRI_FCWML121	1	0.091548
MRI_FCWML121	2	0.025596
MRI_FCWML121	3	0.057691
MRI_FCWML121	4	0.0013913
MRI_FCWML128	-4	-0.00060688
MRI_FCWML128	-3	-0.031379
MRI_FCWML128	-2	-0.032403
MRI_FCWML128	-1	-0.10509
MRI_FCWML128	0	-0.11962
MRI_FCWML128	1	-0.094818
MRI_FCWML128	2	-0.04173
MRI_FCWML128	3	-0.029705
MRI_FCWML128	4	-0.0754
MRI_FCWML129	-4	-0.074657
MRI_FCWML129	-3	-0.026622
MRI_FCWML129	-2	-0.064035
MRI_FCWML129	-1	0.018672
MRI_FCWML129	0	0.10336
MRI_FCWML129	1	0.057251
MRI_FCWML129	2	0.12639
MRI_FCWML129	3	-0.016659
MRI_FCWML129	4	-0.099609
MRI_FCWML134	-4	-0.036878
MRI_FCWML134	-3	0.069559
MRI_FCWML134	-2	0.067787
MRI_FCWML134	-1	-0.044581
MRI_FCWML134	0	-0.084676
MRI_FCWML134	1	-0.070808
MRI_FCWML134	2	-0.030339
MRI_FCWML134	3	-0.046384
MRI_FCWML134	4	-0.056977
MRI_FCWML150	-4	-0.074114
MRI_FCWML150	-3	-0.09578
MRI_FCWML150	-2	-0.099959
MRI_FCWML150	-1	-0.043347
MRI_FCWML150	0	-0.094272
MRI_FCWML150	1	0.035931
MRI_FCWML150	2	0.003225
MRI_FCWML150	3	-0.032492
MRI_FCWML150	4	0.015645
MRI_FCWML158	-4	-0.0078608
MRI_FCWML158	-3	-0.016419
MRI_FCWML158	-2	0.040832
MRI_FCWML158	-1	0.099564
MRI_FCWML158	0	0.1081
MRI_FCWML158	1	0.063964
MRI_FCWML158	2	-0.014818
MRI_FCWML158	3	-0.028763
MRI_FCWML158	4	-0.0046277
MRI_FCWML159	-4	0.023723
MRI_FCWML159	-3	0.076825
MRI_FCWML159	-2	0.070834
MRI_FCWML159	-1	-0.013936
MRI_FCWML159	0	-0.0074911
MRI_FCWML159	1	-0.022069
MRI_FCWML159	2	0.015946
MRI_FCWML159	3	-0.037292
MRI_FCWML159	4	0.051439
MRI_FCWML160	-4	-0.049956
MRI_FCWML160	-3	-0.058892
MRI_FCWML160	-2	-0.012018
MRI_FCWML160	-1	0.074864
MRI_FCWML160	0	0.038872
MRI_FCWML160	1	0.039642
MRI_FCWML160	2	-0.018554
MRI_FCWML160	3	-0.04085
MRI_FCWML160	4	0.035282
MRI_FCWML162	-4	-0.040786
MRI_FCWML162	-3	0.041854
MRI_FCWML162	-2	0.11724
MRI_FCWML162	-1	0.084536
MRI_FCWML162	0	0.10531
MRI_FCWML162	1	0.123
MRI_FCWML162	2	0.040701
MRI_FCWML162	3	0.025293
MRI_FCWML162	4	-0.081038
MRI_FCWML205	-4	-0.070862
MRI_FCWML205	-3	0.1177
MRI_FCWML205	-2	0.12345
MRI_FCWML205	-1	0.071397
MRI_FCWML205	0	0.10707
MRI_FCWML205	1	0.092581
MRI_FCWML205	2	0.081685
MRI_FCWML205	3	-0.02832
MRI_FCWML205	4	-0.020004
MRI_FCWML219	-4	-0.068083
MRI_FCWML219	-3	-0.09146
MRI_FCWML219	-2	-0.09494
MRI_FCWML219	-1	-0.16647
MRI_FCWML219	0	-0.17091
MRI_FCWML219	1	-0.091632
MRI_FCWML219	2	-0.10967
MRI_FCWML219	3	-0.062374
MRI_FCWML219	4	0.021062
MRI_FCWML255	-4	0.047662
MRI_FCWML255	-3	0.085416
MRI_FCWML255	-2	-0.021453
MRI_FCWML255	-1	-0.028675
MRI_FCWML255	0	0.039099
MRI_FCWML255	1	-0.073039
MRI_FCWML255	2	-0.0043204
MRI_FCWML255	3	0.041441
MRI_FCWML255	4	-0.040523
MRI_FCWML320	-4	-0.065236
MRI_FCWML320	-3	-0.11453
MRI_FCWML320	-2	-0.15549
MRI_FCWML320	-1	-0.093674
MRI_FCWML320	0	-0.043943
MRI_FCWML320	1	-0.10359
MRI_FCWML320	2	-0.00058896
MRI_FCWML320	3	0.02918
MRI_FCWML320	4	0.030287
MRI_FCWML328	-4	0.015535
MRI_FCWML328	-3	0.070426
MRI_FCWML328	-2	-0.10156
MRI_FCWML328	-1	-0.062177
MRI_FCWML328	0	0.18419
MRI_FCWML328	1	0.070248
MRI_FCWML328	2	-0.062575
MRI_FCWML328	3	-0.076009
MRI_FCWML328	4	-0.13175
