# Supplementary material for: Pupil size reflects activation of subcortical ascending arousal system nuclei during rest
Source: eLife. 2023 Jun 27;12:e84822. doi: 10.7554/eLife.84822 (PMC10299825; doi:10.7554/eLife.84822)
Supplement: Figure 5—source data 1. [file elife-84822-fig5-data1.zip › Figure5-SourceData/FigAB/ses-day-2/XCorr_stat_LC_pup_size.csv]

subj	lag	CC
MRI_FCWML001	-4	0.0070748
MRI_FCWML001	-3	0.00067855
MRI_FCWML001	-2	0.067334
MRI_FCWML001	-1	0.085807
MRI_FCWML001	0	0.082116
MRI_FCWML001	1	0.063375
MRI_FCWML001	2	-0.046692
MRI_FCWML001	3	-0.077242
MRI_FCWML001	4	0.020261
MRI_FCWML002	-4	0.10304
MRI_FCWML002	-3	0.036036
MRI_FCWML002	-2	0.089583
MRI_FCWML002	-1	0.054165
MRI_FCWML002	0	0.1397
MRI_FCWML002	1	0.12569
MRI_FCWML002	2	0.11498
MRI_FCWML002	3	0.088983
MRI_FCWML002	4	-0.038156
MRI_FCWML003	-4	-0.074179
MRI_FCWML003	-3	-0.094935
MRI_FCWML003	-2	0.0046538
MRI_FCWML003	-1	-0.010596
MRI_FCWML003	0	0.045219
MRI_FCWML003	1	0.036694
MRI_FCWML003	2	0.042464
MRI_FCWML003	3	0.011857
MRI_FCWML003	4	0.019508
MRI_FCWML004	-4	-0.080633
MRI_FCWML004	-3	-0.085286
MRI_FCWML004	-2	-0.0056606
MRI_FCWML004	-1	-0.062999
MRI_FCWML004	0	-0.0078112
MRI_FCWML004	1	-0.074973
MRI_FCWML004	2	-0.083747
MRI_FCWML004	3	-0.0042885
MRI_FCWML004	4	-0.0058397
MRI_FCWML006	-4	-0.097406
MRI_FCWML006	-3	0.0077291
MRI_FCWML006	-2	-0.013529
MRI_FCWML006	-1	-0.024524
MRI_FCWML006	0	0.13803
MRI_FCWML006	1	0.011054
MRI_FCWML006	2	-0.030447
MRI_FCWML006	3	-0.050787
MRI_FCWML006	4	0.032405
MRI_FCWML007	-4	0.064343
MRI_FCWML007	-3	-0.054405
MRI_FCWML007	-2	-0.012284
MRI_FCWML007	-1	0.068694
MRI_FCWML007	0	0.0039721
MRI_FCWML007	1	-0.07847
MRI_FCWML007	2	-0.068707
MRI_FCWML007	3	-0.071009
MRI_FCWML007	4	-0.024899
MRI_FCWML008	-4	0.051719
MRI_FCWML008	-3	0.012628
MRI_FCWML008	-2	-0.025029
MRI_FCWML008	-1	-0.10308
MRI_FCWML008	0	0.0068507
MRI_FCWML008	1	0.068386
MRI_FCWML008	2	-0.061244
MRI_FCWML008	3	-0.041672
MRI_FCWML008	4	-0.068633
MRI_FCWML009	-4	0.10102
MRI_FCWML009	-3	-0.038573
MRI_FCWML009	-2	0.071418
MRI_FCWML009	-1	-0.083122
MRI_FCWML009	0	-0.014309
MRI_FCWML009	1	-0.0073422
MRI_FCWML009	2	0.01268
MRI_FCWML009	3	0.0056468
MRI_FCWML009	4	-0.016456
MRI_FCWML010	-4	-0.063649
MRI_FCWML010	-3	-0.081884
MRI_FCWML010	-2	-0.025994
MRI_FCWML010	-1	0.088349
MRI_FCWML010	0	0.10119
MRI_FCWML010	1	0.16823
MRI_FCWML010	2	0.0040183
MRI_FCWML010	3	0.11122
MRI_FCWML010	4	-0.0083726
MRI_FCWML011	-4	0.023031
MRI_FCWML011	-3	-0.10191
MRI_FCWML011	-2	0.021092
MRI_FCWML011	-1	0.012537
MRI_FCWML011	0	0.063867
MRI_FCWML011	1	0.084081
MRI_FCWML011	2	0.0064034
MRI_FCWML011	3	-0.040961
MRI_FCWML011	4	-0.022272
MRI_FCWML012	-4	-0.17445
MRI_FCWML012	-3	0.0017049
MRI_FCWML012	-2	0.045458
MRI_FCWML012	-1	0.10432
MRI_FCWML012	0	0.10756
MRI_FCWML012	1	0.13023
MRI_FCWML012	2	0.0874
MRI_FCWML012	3	0.092173
MRI_FCWML012	4	0.13985
MRI_FCWML013	-4	-0.0065981
MRI_FCWML013	-3	-0.023195
MRI_FCWML013	-2	-0.00059219
MRI_FCWML013	-1	-0.078327
MRI_FCWML013	0	0.073442
MRI_FCWML013	1	-0.003977
MRI_FCWML013	2	0.027314
MRI_FCWML013	3	0.052658
MRI_FCWML013	4	0.0082652
MRI_FCWML014	-4	0.070971
MRI_FCWML014	-3	0.015399
MRI_FCWML014	-2	-0.049865
MRI_FCWML014	-1	-0.16007
MRI_FCWML014	0	-0.040243
MRI_FCWML014	1	0.039063
MRI_FCWML014	2	-0.01609
MRI_FCWML014	3	-0.054482
MRI_FCWML014	4	-0.077328
MRI_FCWML015	-4	-0.15375
MRI_FCWML015	-3	-0.10168
MRI_FCWML015	-2	-0.091208
MRI_FCWML015	-1	-0.072701
MRI_FCWML015	0	0.022611
MRI_FCWML015	1	0.029135
MRI_FCWML015	2	0.0522
MRI_FCWML015	3	0.028903
MRI_FCWML015	4	0.038138
MRI_FCWML016	-4	-0.069283
MRI_FCWML016	-3	0.024558
MRI_FCWML016	-2	0.048771
MRI_FCWML016	-1	0.040026
MRI_FCWML016	0	0.075524
MRI_FCWML016	1	0.056592
MRI_FCWML016	2	0.0028164
MRI_FCWML016	3	-0.048908
MRI_FCWML016	4	-0.010326
MRI_FCWML017	-4	-0.14438
MRI_FCWML017	-3	-0.064883
MRI_FCWML017	-2	0.00038187
MRI_FCWML017	-1	0.011261
MRI_FCWML017	0	0.093256
MRI_FCWML017	1	0.096043
MRI_FCWML017	2	0.063597
MRI_FCWML017	3	0.021958
MRI_FCWML017	4	0.066482
MRI_FCWML018	-4	-0.025913
MRI_FCWML018	-3	0.062032
MRI_FCWML018	-2	0.15258
MRI_FCWML018	-1	0.13469
MRI_FCWML018	0	-0.0040733
MRI_FCWML018	1	0.029721
MRI_FCWML018	2	0.032476
MRI_FCWML018	3	0.041255
MRI_FCWML018	4	0.095005
MRI_FCWML020	-4	NaN
MRI_FCWML020	-3	NaN
MRI_FCWML020	-2	NaN
MRI_FCWML020	-1	NaN
MRI_FCWML020	0	NaN
MRI_FCWML020	1	NaN
MRI_FCWML020	2	NaN
MRI_FCWML020	3	NaN
MRI_FCWML020	4	NaN
MRI_FCWML022	-4	NaN
MRI_FCWML022	-3	NaN
MRI_FCWML022	-2	NaN
MRI_FCWML022	-1	NaN
MRI_FCWML022	0	NaN
MRI_FCWML022	1	NaN
MRI_FCWML022	2	NaN
MRI_FCWML022	3	NaN
MRI_FCWML022	4	NaN
MRI_FCWML023	-4	0.026591
MRI_FCWML023	-3	-0.0088045
MRI_FCWML023	-2	-0.055088
MRI_FCWML023	-1	0.034199
MRI_FCWML023	0	0.021085
MRI_FCWML023	1	0.0086529
MRI_FCWML023	2	-0.041743
MRI_FCWML023	3	-0.092429
MRI_FCWML023	4	0.027629
MRI_FCWML025	-4	-0.062711
MRI_FCWML025	-3	-0.075001
MRI_FCWML025	-2	-0.056973
MRI_FCWML025	-1	-0.032326
MRI_FCWML025	0	-0.068356
MRI_FCWML025	1	-0.034536
MRI_FCWML025	2	-0.010425
MRI_FCWML025	3	-0.0010828
MRI_FCWML025	4	-0.0055959
MRI_FCWML026	-4	-0.019306
MRI_FCWML026	-3	0.017555
MRI_FCWML026	-2	-0.0079046
MRI_FCWML026	-1	0.025722
MRI_FCWML026	0	0.0099059
MRI_FCWML026	1	-0.043942
MRI_FCWML026	2	-0.089409
MRI_FCWML026	3	-0.11269
MRI_FCWML026	4	-0.019597
MRI_FCWML027	-4	-0.1253
MRI_FCWML027	-3	-0.023019
MRI_FCWML027	-2	-0.057376
MRI_FCWML027	-1	-0.0545
MRI_FCWML027	0	-0.035292
MRI_FCWML027	1	0.03369
MRI_FCWML027	2	-0.039525
MRI_FCWML027	3	-0.017635
MRI_FCWML027	4	-0.0241
MRI_FCWML028	-4	NaN
MRI_FCWML028	-3	NaN
MRI_FCWML028	-2	NaN
MRI_FCWML028	-1	NaN
MRI_FCWML028	0	NaN
MRI_FCWML028	1	NaN
MRI_FCWML028	2	NaN
MRI_FCWML028	3	NaN
MRI_FCWML028	4	NaN
MRI_FCWML029	-4	0.051072
MRI_FCWML029	-3	0.070223
MRI_FCWML029	-2	0.019779
MRI_FCWML029	-1	0.032419
MRI_FCWML029	0	0.057443
MRI_FCWML029	1	0.044791
MRI_FCWML029	2	0.072969
MRI_FCWML029	3	0.032218
MRI_FCWML029	4	0.031775
MRI_FCWML030	-4	0.086771
MRI_FCWML030	-3	0.032075
MRI_FCWML030	-2	-0.045974
MRI_FCWML030	-1	-0.047502
MRI_FCWML030	0	0.010611
MRI_FCWML030	1	0.088467
MRI_FCWML030	2	-0.0050559
MRI_FCWML030	3	-0.01889
MRI_FCWML030	4	0.018195
MRI_FCWML031	-4	0.11239
MRI_FCWML031	-3	0.070366
MRI_FCWML031	-2	-0.0080484
MRI_FCWML031	-1	0.021146
MRI_FCWML031	0	0.098231
MRI_FCWML031	1	0.0063628
MRI_FCWML031	2	-0.14638
MRI_FCWML031	3	-0.21712
MRI_FCWML031	4	-0.2473
MRI_FCWML032	-4	-0.009793
MRI_FCWML032	-3	-0.055543
MRI_FCWML032	-2	-0.0026943
MRI_FCWML032	-1	-0.040298
MRI_FCWML032	0	-0.065584
MRI_FCWML032	1	-0.054146
MRI_FCWML032	2	-0.025597
MRI_FCWML032	3	0.046939
MRI_FCWML032	4	0.1029
MRI_FCWML033	-4	NaN
MRI_FCWML033	-3	NaN
MRI_FCWML033	-2	NaN
MRI_FCWML033	-1	NaN
MRI_FCWML033	0	NaN
MRI_FCWML033	1	NaN
MRI_FCWML033	2	NaN
MRI_FCWML033	3	NaN
MRI_FCWML033	4	NaN
MRI_FCWML035	-4	-0.076774
MRI_FCWML035	-3	-0.091442
MRI_FCWML035	-2	-0.12978
MRI_FCWML035	-1	-0.1283
MRI_FCWML035	0	0.012841
MRI_FCWML035	1	0.025599
MRI_FCWML035	2	0.052645
MRI_FCWML035	3	0.022855
MRI_FCWML035	4	0.054921
MRI_FCWML036	-4	NaN
MRI_FCWML036	-3	NaN
MRI_FCWML036	-2	NaN
MRI_FCWML036	-1	NaN
MRI_FCWML036	0	NaN
MRI_FCWML036	1	NaN
MRI_FCWML036	2	NaN
MRI_FCWML036	3	NaN
MRI_FCWML036	4	NaN
MRI_FCWML037	-4	0.040601
MRI_FCWML037	-3	0.068978
MRI_FCWML037	-2	0.068301
MRI_FCWML037	-1	0.033996
MRI_FCWML037	0	0.048749
MRI_FCWML037	1	0.004528
MRI_FCWML037	2	0.032986
MRI_FCWML037	3	0.0068528
MRI_FCWML037	4	-0.078875
MRI_FCWML038	-4	0.0083734
MRI_FCWML038	-3	-0.033689
MRI_FCWML038	-2	0.043949
MRI_FCWML038	-1	0.0026386
MRI_FCWML038	0	0.10311
MRI_FCWML038	1	0.008384
MRI_FCWML038	2	-0.019569
MRI_FCWML038	3	-0.01813
MRI_FCWML038	4	-0.024882
MRI_FCWML040	-4	-0.041318
MRI_FCWML040	-3	-0.054303
MRI_FCWML040	-2	-0.076934
MRI_FCWML040	-1	-0.054914
MRI_FCWML040	0	0.0020349
MRI_FCWML040	1	0.014873
MRI_FCWML040	2	0.048716
MRI_FCWML040	3	0.040303
MRI_FCWML040	4	-0.039718
MRI_FCWML041	-4	-0.091894
MRI_FCWML041	-3	-0.15713
MRI_FCWML041	-2	-0.10231
MRI_FCWML041	-1	-0.13719
MRI_FCWML041	0	-0.10787
MRI_FCWML041	1	-0.12522
MRI_FCWML041	2	-0.057874
MRI_FCWML041	3	-0.0091965
MRI_FCWML041	4	0.01768
MRI_FCWML042	-4	-0.037581
MRI_FCWML042	-3	0.031724
MRI_FCWML042	-2	0.018331
MRI_FCWML042	-1	0.059741
MRI_FCWML042	0	0.080953
MRI_FCWML042	1	-0.037548
MRI_FCWML042	2	-0.096401
MRI_FCWML042	3	-0.10431
MRI_FCWML042	4	0.054626
MRI_FCWML043	-4	0.00077177
MRI_FCWML043	-3	0.021265
MRI_FCWML043	-2	0.083784
MRI_FCWML043	-1	-0.036861
MRI_FCWML043	0	0.027774
MRI_FCWML043	1	0.031686
MRI_FCWML043	2	-0.0045561
MRI_FCWML043	3	0.026342
MRI_FCWML043	4	0.042695
MRI_FCWML046	-4	0.0038447
MRI_FCWML046	-3	-0.027632
MRI_FCWML046	-2	0.072035
MRI_FCWML046	-1	0.040763
MRI_FCWML046	0	0.12436
MRI_FCWML046	1	0.03849
MRI_FCWML046	2	0.019982
MRI_FCWML046	3	0.0099349
MRI_FCWML046	4	0.0039172
MRI_FCWML047	-4	-0.035769
MRI_FCWML047	-3	-0.0090429
MRI_FCWML047	-2	-0.034441
MRI_FCWML047	-1	-0.042284
MRI_FCWML047	0	0.12029
MRI_FCWML047	1	0.038106
MRI_FCWML047	2	-0.027316
MRI_FCWML047	3	0.0078372
MRI_FCWML047	4	0.025887
MRI_FCWML048	-4	-0.084403
MRI_FCWML048	-3	-0.18489
MRI_FCWML048	-2	0.0020886
MRI_FCWML048	-1	-0.12904
MRI_FCWML048	0	-0.1141
MRI_FCWML048	1	-0.051312
MRI_FCWML048	2	-0.020302
MRI_FCWML048	3	0.068774
MRI_FCWML048	4	0.03566
MRI_FCWML049	-4	-0.10425
MRI_FCWML049	-3	0.020562
MRI_FCWML049	-2	0.03383
MRI_FCWML049	-1	0.04625
MRI_FCWML049	0	0.053277
MRI_FCWML049	1	0.016546
MRI_FCWML049	2	-0.03827
MRI_FCWML049	3	-0.08103
MRI_FCWML049	4	-0.18392
MRI_FCWML051	-4	-0.00034091
MRI_FCWML051	-3	0.087632
MRI_FCWML051	-2	0.074329
MRI_FCWML051	-1	0.023649
MRI_FCWML051	0	0.064795
MRI_FCWML051	1	-0.011592
MRI_FCWML051	2	-0.062277
MRI_FCWML051	3	0.0020251
MRI_FCWML051	4	-0.049079
MRI_FCWML052	-4	-0.049744
MRI_FCWML052	-3	0.013705
MRI_FCWML052	-2	0.057771
MRI_FCWML052	-1	0.054916
MRI_FCWML052	0	-0.04294
MRI_FCWML052	1	-0.016615
MRI_FCWML052	2	-0.12553
MRI_FCWML052	3	-0.048358
MRI_FCWML052	4	-0.03452
MRI_FCWML053	-4	-0.0070168
MRI_FCWML053	-3	0.0018751
MRI_FCWML053	-2	0.071624
MRI_FCWML053	-1	0.0049883
MRI_FCWML053	0	0.076273
MRI_FCWML053	1	-0.019076
MRI_FCWML053	2	-0.049102
MRI_FCWML053	3	0.025212
MRI_FCWML053	4	0.076194
MRI_FCWML054	-4	-0.086197
MRI_FCWML054	-3	-0.097559
MRI_FCWML054	-2	0.091938
MRI_FCWML054	-1	0.0040981
MRI_FCWML054	0	0.051003
MRI_FCWML054	1	0.035104
MRI_FCWML054	2	0.033024
MRI_FCWML054	3	0.016345
MRI_FCWML054	4	0.1136
MRI_FCWML055	-4	0.0083095
MRI_FCWML055	-3	-0.008899
MRI_FCWML055	-2	-0.048352
MRI_FCWML055	-1	0.0024744
MRI_FCWML055	0	0.014091
MRI_FCWML055	1	-0.031251
MRI_FCWML055	2	-0.055763
MRI_FCWML055	3	-0.00020648
MRI_FCWML055	4	0.015215
MRI_FCWML056	-4	0.11394
MRI_FCWML056	-3	0.067391
MRI_FCWML056	-2	0.1097
MRI_FCWML056	-1	-0.032183
MRI_FCWML056	0	0.0090261
MRI_FCWML056	1	-0.00083373
MRI_FCWML056	2	-0.014344
MRI_FCWML056	3	0.096498
MRI_FCWML056	4	-0.026829
MRI_FCWML057	-4	0.052521
MRI_FCWML057	-3	0.025565
MRI_FCWML057	-2	0.0012292
MRI_FCWML057	-1	0.027383
MRI_FCWML057	0	-0.045168
MRI_FCWML057	1	-0.062869
MRI_FCWML057	2	-0.049278
MRI_FCWML057	3	-0.037491
MRI_FCWML057	4	0.072527
MRI_FCWML061	-4	-0.10254
MRI_FCWML061	-3	0.073956
MRI_FCWML061	-2	0.040709
MRI_FCWML061	-1	0.17905
MRI_FCWML061	0	-0.040604
MRI_FCWML061	1	0.073481
MRI_FCWML061	2	-0.11128
MRI_FCWML061	3	-0.0028496
MRI_FCWML061	4	-0.092513
MRI_FCWML063	-4	0.064012
MRI_FCWML063	-3	-0.050128
MRI_FCWML063	-2	-0.15248
MRI_FCWML063	-1	-0.039105
MRI_FCWML063	0	0.045229
MRI_FCWML063	1	-0.012815
MRI_FCWML063	2	-0.03421
MRI_FCWML063	3	-0.019914
MRI_FCWML063	4	0.0053052
MRI_FCWML064	-4	NaN
MRI_FCWML064	-3	NaN
MRI_FCWML064	-2	NaN
MRI_FCWML064	-1	NaN
MRI_FCWML064	0	NaN
MRI_FCWML064	1	NaN
MRI_FCWML064	2	NaN
MRI_FCWML064	3	NaN
MRI_FCWML064	4	NaN
MRI_FCWML104	-4	0.061891
MRI_FCWML104	-3	0.029119
MRI_FCWML104	-2	-0.046952
MRI_FCWML104	-1	-0.048149
MRI_FCWML104	0	-0.091198
MRI_FCWML104	1	0.016644
MRI_FCWML104	2	-0.055588
MRI_FCWML104	3	-0.080195
MRI_FCWML104	4	-0.063828
MRI_FCWML107	-4	-0.087226
MRI_FCWML107	-3	-0.025759
MRI_FCWML107	-2	-0.0081958
MRI_FCWML107	-1	-0.024927
MRI_FCWML107	0	-0.036993
MRI_FCWML107	1	0.049977
MRI_FCWML107	2	-0.001315
MRI_FCWML107	3	0.078425
MRI_FCWML107	4	0.064024
MRI_FCWML108	-4	-0.023504
MRI_FCWML108	-3	-0.15538
MRI_FCWML108	-2	-0.12016
MRI_FCWML108	-1	0.0027877
MRI_FCWML108	0	0.00037198
MRI_FCWML108	1	-0.01644
MRI_FCWML108	2	0.063133
MRI_FCWML108	3	0.044835
MRI_FCWML108	4	-0.054263
MRI_FCWML109	-4	0.019019
MRI_FCWML109	-3	-0.060671
MRI_FCWML109	-2	-0.081163
MRI_FCWML109	-1	0.03053
MRI_FCWML109	0	0.0069968
MRI_FCWML109	1	0.067999
MRI_FCWML109	2	0.045153
MRI_FCWML109	3	-0.058926
MRI_FCWML109	4	-0.045815
MRI_FCWML119	-4	-0.011183
MRI_FCWML119	-3	0.0036147
MRI_FCWML119	-2	0.040043
MRI_FCWML119	-1	0.08054
MRI_FCWML119	0	0.054442
MRI_FCWML119	1	0.021398
MRI_FCWML119	2	-0.012358
MRI_FCWML119	3	-0.0047295
MRI_FCWML119	4	-0.0054399
MRI_FCWML121	-4	0.074375
MRI_FCWML121	-3	0.044811
MRI_FCWML121	-2	0.052698
MRI_FCWML121	-1	0.0182
MRI_FCWML121	0	-0.053426
MRI_FCWML121	1	-0.07811
MRI_FCWML121	2	-0.1448
MRI_FCWML121	3	-0.058797
MRI_FCWML121	4	-0.10432
MRI_FCWML128	-4	-0.037119
MRI_FCWML128	-3	-0.0036541
MRI_FCWML128	-2	0.16847
MRI_FCWML128	-1	0.093892
MRI_FCWML128	0	0.03924
MRI_FCWML128	1	0.072666
MRI_FCWML128	2	0.080665
MRI_FCWML128	3	0.062355
MRI_FCWML128	4	0.030456
MRI_FCWML129	-4	0.19771
MRI_FCWML129	-3	0.11221
MRI_FCWML129	-2	-0.021707
MRI_FCWML129	-1	0.13563
MRI_FCWML129	0	0.03894
MRI_FCWML129	1	-0.1029
MRI_FCWML129	2	-0.0087704
MRI_FCWML129	3	-0.09213
MRI_FCWML129	4	-0.090717
MRI_FCWML134	-4	0.080396
MRI_FCWML134	-3	0.03403
MRI_FCWML134	-2	0.043033
MRI_FCWML134	-1	0.1335
MRI_FCWML134	0	0.0288
MRI_FCWML134	1	0.0099471
MRI_FCWML134	2	0.0057301
MRI_FCWML134	3	0.060298
MRI_FCWML134	4	0.030516
MRI_FCWML150	-4	-0.055714
MRI_FCWML150	-3	-0.013376
MRI_FCWML150	-2	-0.10836
MRI_FCWML150	-1	-0.031149
MRI_FCWML150	0	0.0015616
MRI_FCWML150	1	-0.056015
MRI_FCWML150	2	0.046384
MRI_FCWML150	3	-0.12451
MRI_FCWML150	4	-0.060211
MRI_FCWML158	-4	-0.0029418
MRI_FCWML158	-3	-0.0565
MRI_FCWML158	-2	-0.049914
MRI_FCWML158	-1	-0.013952
MRI_FCWML158	0	-0.029859
MRI_FCWML158	1	0.02542
MRI_FCWML158	2	-0.037016
MRI_FCWML158	3	-0.046955
MRI_FCWML158	4	-0.0075507
MRI_FCWML159	-4	0.14361
MRI_FCWML159	-3	0.062366
MRI_FCWML159	-2	-0.025294
MRI_FCWML159	-1	0.021869
MRI_FCWML159	0	-0.028977
MRI_FCWML159	1	-0.074485
MRI_FCWML159	2	-0.056799
MRI_FCWML159	3	-0.039027
MRI_FCWML159	4	-0.013915
MRI_FCWML160	-4	-0.0016173
MRI_FCWML160	-3	0.040091
MRI_FCWML160	-2	0.049704
MRI_FCWML160	-1	-0.031236
MRI_FCWML160	0	0.0078039
MRI_FCWML160	1	0.071802
MRI_FCWML160	2	0.026009
MRI_FCWML160	3	-0.0078769
MRI_FCWML160	4	-0.0307
MRI_FCWML162	-4	-0.075627
MRI_FCWML162	-3	0.023747
MRI_FCWML162	-2	0.030219
MRI_FCWML162	-1	0.066859
MRI_FCWML162	0	0.15788
MRI_FCWML162	1	0.11794
MRI_FCWML162	2	0.18401
MRI_FCWML162	3	0.10798
MRI_FCWML162	4	0.014825
MRI_FCWML205	-4	-0.019135
MRI_FCWML205	-3	-0.080488
MRI_FCWML205	-2	-0.14096
MRI_FCWML205	-1	-0.10259
MRI_FCWML205	0	-0.0062628
MRI_FCWML205	1	0.027778
MRI_FCWML205	2	0.12841
MRI_FCWML205	3	0.087796
MRI_FCWML205	4	0.058581
MRI_FCWML219	-4	0.020792
MRI_FCWML219	-3	-0.076834
MRI_FCWML219	-2	-0.13811
MRI_FCWML219	-1	-0.053779
MRI_FCWML219	0	-0.018823
MRI_FCWML219	1	-0.070805
MRI_FCWML219	2	-0.029082
MRI_FCWML219	3	-0.018514
MRI_FCWML219	4	-0.048154
MRI_FCWML255	-4	0.023231
MRI_FCWML255	-3	0.092932
MRI_FCWML255	-2	0.045119
MRI_FCWML255	-1	0.079101
MRI_FCWML255	0	-0.001395
MRI_FCWML255	1	0.069828
MRI_FCWML255	2	0.033385
MRI_FCWML255	3	-0.01726
MRI_FCWML255	4	-0.12458
MRI_FCWML320	-4	-0.027597
MRI_FCWML320	-3	-0.017244
MRI_FCWML320	-2	-0.012405
MRI_FCWML320	-1	-0.032721
MRI_FCWML320	0	0.0044952
MRI_FCWML320	1	0.040733
MRI_FCWML320	2	0.045968
MRI_FCWML320	3	0.0070763
MRI_FCWML320	4	0.03587
MRI_FCWML328	-4	-0.082718
MRI_FCWML328	-3	-0.16262
MRI_FCWML328	-2	-0.09439
MRI_FCWML328	-1	0.062038
MRI_FCWML328	0	-0.017213
MRI_FCWML328	1	0.021964
MRI_FCWML328	2	-0.013614
MRI_FCWML328	3	-0.0058558
MRI_FCWML328	4	0.021043
