# Supplementary material for: Pupil size reflects activation of subcortical ascending arousal system nuclei during rest
Source: eLife. 2023 Jun 27;12:e84822. doi: 10.7554/eLife.84822 (PMC10299825; doi:10.7554/eLife.84822)
Supplement: Figure 5—source data 1. [file elife-84822-fig5-data1.zip › Figure5-SourceData/FigAB/ses-day-2/XCorr_stat_MR_pup_size.csv]

subj	lag	CC
MRI_FCWML001	-4	0.043319
MRI_FCWML001	-3	0.055942
MRI_FCWML001	-2	0.0023219
MRI_FCWML001	-1	0.034426
MRI_FCWML001	0	-0.040966
MRI_FCWML001	1	0.055281
MRI_FCWML001	2	-0.052848
MRI_FCWML001	3	0.043412
MRI_FCWML001	4	0.029743
MRI_FCWML002	-4	-0.013407
MRI_FCWML002	-3	0.0067557
MRI_FCWML002	-2	0.070839
MRI_FCWML002	-1	0.13495
MRI_FCWML002	0	0.17452
MRI_FCWML002	1	0.053969
MRI_FCWML002	2	-0.014116
MRI_FCWML002	3	0.15808
MRI_FCWML002	4	-0.018594
MRI_FCWML003	-4	0.0072562
MRI_FCWML003	-3	-0.04963
MRI_FCWML003	-2	-0.036434
MRI_FCWML003	-1	-0.011703
MRI_FCWML003	0	0.03511
MRI_FCWML003	1	-0.022207
MRI_FCWML003	2	0.028452
MRI_FCWML003	3	-0.0089397
MRI_FCWML003	4	0.014509
MRI_FCWML004	-4	-0.015856
MRI_FCWML004	-3	-0.11519
MRI_FCWML004	-2	0.0014216
MRI_FCWML004	-1	0.010377
MRI_FCWML004	0	-0.10088
MRI_FCWML004	1	-0.095851
MRI_FCWML004	2	-0.080111
MRI_FCWML004	3	-0.058046
MRI_FCWML004	4	-0.042961
MRI_FCWML006	-4	0.042399
MRI_FCWML006	-3	-0.034936
MRI_FCWML006	-2	-0.0063256
MRI_FCWML006	-1	0.061061
MRI_FCWML006	0	0.026979
MRI_FCWML006	1	-0.061391
MRI_FCWML006	2	0.016427
MRI_FCWML006	3	-0.028047
MRI_FCWML006	4	0.091354
MRI_FCWML007	-4	-0.036641
MRI_FCWML007	-3	-0.037392
MRI_FCWML007	-2	0.011126
MRI_FCWML007	-1	0.0095329
MRI_FCWML007	0	0.073987
MRI_FCWML007	1	0.028226
MRI_FCWML007	2	-0.046753
MRI_FCWML007	3	-0.061225
MRI_FCWML007	4	0.034445
MRI_FCWML008	-4	-0.037315
MRI_FCWML008	-3	0.0063297
MRI_FCWML008	-2	0.033456
MRI_FCWML008	-1	0.04862
MRI_FCWML008	0	-0.016558
MRI_FCWML008	1	-0.099252
MRI_FCWML008	2	-0.13859
MRI_FCWML008	3	-0.0051751
MRI_FCWML008	4	0.044993
MRI_FCWML009	-4	0.080924
MRI_FCWML009	-3	0.02099
MRI_FCWML009	-2	0.12877
MRI_FCWML009	-1	-0.0067488
MRI_FCWML009	0	-0.019811
MRI_FCWML009	1	0.082073
MRI_FCWML009	2	0.051745
MRI_FCWML009	3	-0.076267
MRI_FCWML009	4	-0.044836
MRI_FCWML010	-4	-0.15372
MRI_FCWML010	-3	-0.12813
MRI_FCWML010	-2	-0.11601
MRI_FCWML010	-1	0.00070557
MRI_FCWML010	0	0.056804
MRI_FCWML010	1	0.02932
MRI_FCWML010	2	-0.045291
MRI_FCWML010	3	0.066025
MRI_FCWML010	4	0.027264
MRI_FCWML011	-4	0.046948
MRI_FCWML011	-3	-0.0058423
MRI_FCWML011	-2	0.064753
MRI_FCWML011	-1	0.045968
MRI_FCWML011	0	0.083382
MRI_FCWML011	1	-0.032234
MRI_FCWML011	2	-0.095285
MRI_FCWML011	3	-0.04366
MRI_FCWML011	4	0.012739
MRI_FCWML012	-4	0.10545
MRI_FCWML012	-3	0.088622
MRI_FCWML012	-2	0.0059209
MRI_FCWML012	-1	-0.074261
MRI_FCWML012	0	0.0076859
MRI_FCWML012	1	0.020523
MRI_FCWML012	2	-0.0048453
MRI_FCWML012	3	-0.046502
MRI_FCWML012	4	-0.068502
MRI_FCWML013	-4	-0.024623
MRI_FCWML013	-3	0.016778
MRI_FCWML013	-2	0.031426
MRI_FCWML013	-1	0.0044795
MRI_FCWML013	0	0.11215
MRI_FCWML013	1	-0.028102
MRI_FCWML013	2	-0.051204
MRI_FCWML013	3	0.033961
MRI_FCWML013	4	-0.024058
MRI_FCWML014	-4	-0.015374
MRI_FCWML014	-3	-0.028075
MRI_FCWML014	-2	0.030865
MRI_FCWML014	-1	-0.12036
MRI_FCWML014	0	-0.11304
MRI_FCWML014	1	-0.040407
MRI_FCWML014	2	-0.088966
MRI_FCWML014	3	-0.07704
MRI_FCWML014	4	-0.03741
MRI_FCWML015	-4	-0.10127
MRI_FCWML015	-3	-0.029878
MRI_FCWML015	-2	0.029741
MRI_FCWML015	-1	-0.0080028
MRI_FCWML015	0	0.034888
MRI_FCWML015	1	0.071693
MRI_FCWML015	2	0.050034
MRI_FCWML015	3	-0.019261
MRI_FCWML015	4	-0.076829
MRI_FCWML016	-4	0.054448
MRI_FCWML016	-3	0.11223
MRI_FCWML016	-2	-0.040866
MRI_FCWML016	-1	-0.1057
MRI_FCWML016	0	0.023973
MRI_FCWML016	1	0.12672
MRI_FCWML016	2	0.11152
MRI_FCWML016	3	0.097071
MRI_FCWML016	4	-0.0048454
MRI_FCWML017	-4	-0.0029018
MRI_FCWML017	-3	-0.036491
MRI_FCWML017	-2	0.096019
MRI_FCWML017	-1	0.11209
MRI_FCWML017	0	0.10266
MRI_FCWML017	1	0.092247
MRI_FCWML017	2	0.016093
MRI_FCWML017	3	-0.0083476
MRI_FCWML017	4	0.0037347
MRI_FCWML018	-4	0.0083444
MRI_FCWML018	-3	0.035142
MRI_FCWML018	-2	-0.0026664
MRI_FCWML018	-1	0.038163
MRI_FCWML018	0	0.015226
MRI_FCWML018	1	0.02532
MRI_FCWML018	2	-0.036494
MRI_FCWML018	3	-0.11173
MRI_FCWML018	4	-0.027037
MRI_FCWML020	-4	NaN
MRI_FCWML020	-3	NaN
MRI_FCWML020	-2	NaN
MRI_FCWML020	-1	NaN
MRI_FCWML020	0	NaN
MRI_FCWML020	1	NaN
MRI_FCWML020	2	NaN
MRI_FCWML020	3	NaN
MRI_FCWML020	4	NaN
MRI_FCWML022	-4	NaN
MRI_FCWML022	-3	NaN
MRI_FCWML022	-2	NaN
MRI_FCWML022	-1	NaN
MRI_FCWML022	0	NaN
MRI_FCWML022	1	NaN
MRI_FCWML022	2	NaN
MRI_FCWML022	3	NaN
MRI_FCWML022	4	NaN
MRI_FCWML023	-4	0.033683
MRI_FCWML023	-3	-0.01876
MRI_FCWML023	-2	0.011125
MRI_FCWML023	-1	0.039815
MRI_FCWML023	0	0.045143
MRI_FCWML023	1	-0.02044
MRI_FCWML023	2	0.053875
MRI_FCWML023	3	-0.020022
MRI_FCWML023	4	0.094426
MRI_FCWML025	-4	0.0032164
MRI_FCWML025	-3	0.048131
MRI_FCWML025	-2	0.05204
MRI_FCWML025	-1	0.049665
MRI_FCWML025	0	-0.03476
MRI_FCWML025	1	0.0019936
MRI_FCWML025	2	-0.023483
MRI_FCWML025	3	0.0042526
MRI_FCWML025	4	-0.0054918
MRI_FCWML026	-4	0.10352
MRI_FCWML026	-3	-0.040702
MRI_FCWML026	-2	-0.12059
MRI_FCWML026	-1	-0.13243
MRI_FCWML026	0	-0.0079082
MRI_FCWML026	1	-0.080299
MRI_FCWML026	2	0.030442
MRI_FCWML026	3	-0.055172
MRI_FCWML026	4	-0.009777
MRI_FCWML027	-4	-0.039806
MRI_FCWML027	-3	0.035041
MRI_FCWML027	-2	0.041513
MRI_FCWML027	-1	-0.098866
MRI_FCWML027	0	0.043908
MRI_FCWML027	1	0.027871
MRI_FCWML027	2	-0.068138
MRI_FCWML027	3	-0.003519
MRI_FCWML027	4	0.00014698
MRI_FCWML028	-4	NaN
MRI_FCWML028	-3	NaN
MRI_FCWML028	-2	NaN
MRI_FCWML028	-1	NaN
MRI_FCWML028	0	NaN
MRI_FCWML028	1	NaN
MRI_FCWML028	2	NaN
MRI_FCWML028	3	NaN
MRI_FCWML028	4	NaN
MRI_FCWML029	-4	0.0033692
MRI_FCWML029	-3	-0.065476
MRI_FCWML029	-2	0.064061
MRI_FCWML029	-1	-0.014921
MRI_FCWML029	0	-0.069486
MRI_FCWML029	1	-0.10799
MRI_FCWML029	2	-0.05036
MRI_FCWML029	3	0.053112
MRI_FCWML029	4	0.039156
MRI_FCWML030	-4	0.074428
MRI_FCWML030	-3	0.031965
MRI_FCWML030	-2	-0.053497
MRI_FCWML030	-1	-0.03563
MRI_FCWML030	0	-0.0095098
MRI_FCWML030	1	-0.0076471
MRI_FCWML030	2	-0.01426
MRI_FCWML030	3	0.02717
MRI_FCWML030	4	-0.030599
MRI_FCWML031	-4	0.075737
MRI_FCWML031	-3	0.064041
MRI_FCWML031	-2	0.071238
MRI_FCWML031	-1	0.12452
MRI_FCWML031	0	0.089313
MRI_FCWML031	1	-0.039533
MRI_FCWML031	2	-0.1445
MRI_FCWML031	3	-0.1154
MRI_FCWML031	4	-0.22085
MRI_FCWML032	-4	0.085368
MRI_FCWML032	-3	0.043352
MRI_FCWML032	-2	0.015201
MRI_FCWML032	-1	-0.051131
MRI_FCWML032	0	-0.047868
MRI_FCWML032	1	0.045869
MRI_FCWML032	2	0.039249
MRI_FCWML032	3	-0.027373
MRI_FCWML032	4	-0.036836
MRI_FCWML033	-4	NaN
MRI_FCWML033	-3	NaN
MRI_FCWML033	-2	NaN
MRI_FCWML033	-1	NaN
MRI_FCWML033	0	NaN
MRI_FCWML033	1	NaN
MRI_FCWML033	2	NaN
MRI_FCWML033	3	NaN
MRI_FCWML033	4	NaN
MRI_FCWML035	-4	0.025769
MRI_FCWML035	-3	-0.0032408
MRI_FCWML035	-2	0.045848
MRI_FCWML035	-1	-0.065893
MRI_FCWML035	0	0.073928
MRI_FCWML035	1	0.026859
MRI_FCWML035	2	0.067177
MRI_FCWML035	3	0.012639
MRI_FCWML035	4	0.0042164
MRI_FCWML036	-4	NaN
MRI_FCWML036	-3	NaN
MRI_FCWML036	-2	NaN
MRI_FCWML036	-1	NaN
MRI_FCWML036	0	NaN
MRI_FCWML036	1	NaN
MRI_FCWML036	2	NaN
MRI_FCWML036	3	NaN
MRI_FCWML036	4	NaN
MRI_FCWML037	-4	-0.077231
MRI_FCWML037	-3	0.017439
MRI_FCWML037	-2	0.024606
MRI_FCWML037	-1	0.019253
MRI_FCWML037	0	-0.026877
MRI_FCWML037	1	0.016925
MRI_FCWML037	2	0.025172
MRI_FCWML037	3	0.032865
MRI_FCWML037	4	-0.00099235
MRI_FCWML038	-4	-0.083971
MRI_FCWML038	-3	-0.034705
MRI_FCWML038	-2	-0.04499
MRI_FCWML038	-1	0.037981
MRI_FCWML038	0	0.072533
MRI_FCWML038	1	0.019615
MRI_FCWML038	2	0.0070002
MRI_FCWML038	3	-0.01996
MRI_FCWML038	4	0.036865
MRI_FCWML040	-4	0.058269
MRI_FCWML040	-3	-0.074644
MRI_FCWML040	-2	-0.051602
MRI_FCWML040	-1	0.077569
MRI_FCWML040	0	0.086252
MRI_FCWML040	1	0.11837
MRI_FCWML040	2	0.074268
MRI_FCWML040	3	0.078186
MRI_FCWML040	4	0.071333
MRI_FCWML041	-4	-0.0074031
MRI_FCWML041	-3	0.031645
MRI_FCWML041	-2	0.073089
MRI_FCWML041	-1	0.089565
MRI_FCWML041	0	0.0185
MRI_FCWML041	1	-0.0086456
MRI_FCWML041	2	-0.048807
MRI_FCWML041	3	-0.040779
MRI_FCWML041	4	0.0046526
MRI_FCWML042	-4	0.088027
MRI_FCWML042	-3	0.096905
MRI_FCWML042	-2	0.10729
MRI_FCWML042	-1	0.036079
MRI_FCWML042	0	-0.019047
MRI_FCWML042	1	0.034987
MRI_FCWML042	2	-0.10588
MRI_FCWML042	3	0.01008
MRI_FCWML042	4	0.0092261
MRI_FCWML043	-4	0.10134
MRI_FCWML043	-3	0.052168
MRI_FCWML043	-2	0.12485
MRI_FCWML043	-1	-0.015229
MRI_FCWML043	0	-0.063306
MRI_FCWML043	1	0.0093417
MRI_FCWML043	2	0.056871
MRI_FCWML043	3	0.060245
MRI_FCWML043	4	0.098623
MRI_FCWML046	-4	-0.009663
MRI_FCWML046	-3	0.0079768
MRI_FCWML046	-2	0.011685
MRI_FCWML046	-1	0.095738
MRI_FCWML046	0	0.14851
MRI_FCWML046	1	0.07195
MRI_FCWML046	2	0.090682
MRI_FCWML046	3	0.0080995
MRI_FCWML046	4	0.0043977
MRI_FCWML047	-4	-0.057709
MRI_FCWML047	-3	-0.030471
MRI_FCWML047	-2	0.038499
MRI_FCWML047	-1	0.05565
MRI_FCWML047	0	0.10564
MRI_FCWML047	1	0.040366
MRI_FCWML047	2	0.019911
MRI_FCWML047	3	-0.022196
MRI_FCWML047	4	0.0019867
MRI_FCWML048	-4	-0.15432
MRI_FCWML048	-3	-0.026761
MRI_FCWML048	-2	-0.07207
MRI_FCWML048	-1	0.07481
MRI_FCWML048	0	-0.0012211
MRI_FCWML048	1	0.059115
MRI_FCWML048	2	0.020029
MRI_FCWML048	3	-0.0051772
MRI_FCWML048	4	0.043154
MRI_FCWML049	-4	0.01217
MRI_FCWML049	-3	-0.00096152
MRI_FCWML049	-2	0.069792
MRI_FCWML049	-1	0.078416
MRI_FCWML049	0	0.11036
MRI_FCWML049	1	0.0011178
MRI_FCWML049	2	-0.10808
MRI_FCWML049	3	-0.094515
MRI_FCWML049	4	-0.13784
MRI_FCWML051	-4	0.0039138
MRI_FCWML051	-3	0.012135
MRI_FCWML051	-2	-0.026333
MRI_FCWML051	-1	0.035458
MRI_FCWML051	0	0.059787
MRI_FCWML051	1	0.063636
MRI_FCWML051	2	0.023638
MRI_FCWML051	3	-0.047943
MRI_FCWML051	4	0.031308
MRI_FCWML052	-4	-0.04068
MRI_FCWML052	-3	0.0016797
MRI_FCWML052	-2	-0.011918
MRI_FCWML052	-1	-0.088903
MRI_FCWML052	0	-0.039813
MRI_FCWML052	1	-0.049484
MRI_FCWML052	2	-0.086546
MRI_FCWML052	3	-0.069181
MRI_FCWML052	4	0.0060213
MRI_FCWML053	-4	-0.099689
MRI_FCWML053	-3	0.042384
MRI_FCWML053	-2	-0.027651
MRI_FCWML053	-1	0.10636
MRI_FCWML053	0	0.12745
MRI_FCWML053	1	-0.042869
MRI_FCWML053	2	0.0036238
MRI_FCWML053	3	-0.092146
MRI_FCWML053	4	0.017652
MRI_FCWML054	-4	-0.084152
MRI_FCWML054	-3	-0.03915
MRI_FCWML054	-2	0.0062918
MRI_FCWML054	-1	-0.016006
MRI_FCWML054	0	0.041295
MRI_FCWML054	1	0.061111
MRI_FCWML054	2	0.075208
MRI_FCWML054	3	0.049993
MRI_FCWML054	4	0.039948
MRI_FCWML055	-4	-0.18313
MRI_FCWML055	-3	-0.12526
MRI_FCWML055	-2	-0.10047
MRI_FCWML055	-1	-0.1415
MRI_FCWML055	0	0.035222
MRI_FCWML055	1	0.018969
MRI_FCWML055	2	-0.023546
MRI_FCWML055	3	0.1133
MRI_FCWML055	4	0.070273
MRI_FCWML056	-4	0.040806
MRI_FCWML056	-3	0.095729
MRI_FCWML056	-2	0.077508
MRI_FCWML056	-1	0.010635
MRI_FCWML056	0	-0.041126
MRI_FCWML056	1	-0.16678
MRI_FCWML056	2	-0.1873
MRI_FCWML056	3	-0.065961
MRI_FCWML056	4	0.016868
MRI_FCWML057	-4	0.053899
MRI_FCWML057	-3	0.046819
MRI_FCWML057	-2	0.059011
MRI_FCWML057	-1	0.063997
MRI_FCWML057	0	-0.028508
MRI_FCWML057	1	-0.060144
MRI_FCWML057	2	-0.064932
MRI_FCWML057	3	-0.020153
MRI_FCWML057	4	-0.014504
MRI_FCWML061	-4	0.0069992
MRI_FCWML061	-3	-0.11167
MRI_FCWML061	-2	-0.039266
MRI_FCWML061	-1	-0.049969
MRI_FCWML061	0	0.077746
MRI_FCWML061	1	0.059822
MRI_FCWML061	2	0.088738
MRI_FCWML061	3	0.020669
MRI_FCWML061	4	0.060125
MRI_FCWML063	-4	0.021381
MRI_FCWML063	-3	-0.0029251
MRI_FCWML063	-2	-0.010216
MRI_FCWML063	-1	0.07228
MRI_FCWML063	0	0.083559
MRI_FCWML063	1	-0.078967
MRI_FCWML063	2	-0.1258
MRI_FCWML063	3	-0.082016
MRI_FCWML063	4	-0.065903
MRI_FCWML064	-4	NaN
MRI_FCWML064	-3	NaN
MRI_FCWML064	-2	NaN
MRI_FCWML064	-1	NaN
MRI_FCWML064	0	NaN
MRI_FCWML064	1	NaN
MRI_FCWML064	2	NaN
MRI_FCWML064	3	NaN
MRI_FCWML064	4	NaN
MRI_FCWML104	-4	0.03914
MRI_FCWML104	-3	0.12397
MRI_FCWML104	-2	-0.019271
MRI_FCWML104	-1	0.050586
MRI_FCWML104	0	0.0061917
MRI_FCWML104	1	0.015561
MRI_FCWML104	2	-0.048673
MRI_FCWML104	3	-0.12172
MRI_FCWML104	4	-0.052296
MRI_FCWML107	-4	0.14818
MRI_FCWML107	-3	-0.10766
MRI_FCWML107	-2	-0.0038028
MRI_FCWML107	-1	0.076016
MRI_FCWML107	0	-0.16855
MRI_FCWML107	1	0.022663
MRI_FCWML107	2	-0.070885
MRI_FCWML107	3	-0.037706
MRI_FCWML107	4	-0.15808
MRI_FCWML108	-4	-0.054101
MRI_FCWML108	-3	0.04826
MRI_FCWML108	-2	-0.091344
MRI_FCWML108	-1	-0.096097
MRI_FCWML108	0	-0.028806
MRI_FCWML108	1	0.023399
MRI_FCWML108	2	0.085979
MRI_FCWML108	3	0.09003
MRI_FCWML108	4	-0.039511
MRI_FCWML109	-4	-0.13523
MRI_FCWML109	-3	-0.14438
MRI_FCWML109	-2	-0.085942
MRI_FCWML109	-1	-0.076424
MRI_FCWML109	0	0.037599
MRI_FCWML109	1	-0.077522
MRI_FCWML109	2	0.0010573
MRI_FCWML109	3	-0.069922
MRI_FCWML109	4	0.028277
MRI_FCWML119	-4	0.017057
MRI_FCWML119	-3	-0.045595
MRI_FCWML119	-2	0.063187
MRI_FCWML119	-1	-0.011576
MRI_FCWML119	0	0.026245
MRI_FCWML119	1	0.074736
MRI_FCWML119	2	0.034707
MRI_FCWML119	3	-0.078499
MRI_FCWML119	4	-0.11568
MRI_FCWML121	-4	0.027163
MRI_FCWML121	-3	0.14808
MRI_FCWML121	-2	0.071086
MRI_FCWML121	-1	0.2059
MRI_FCWML121	0	0.079356
MRI_FCWML121	1	-0.062398
MRI_FCWML121	2	-0.031999
MRI_FCWML121	3	0.010471
MRI_FCWML121	4	-0.018252
MRI_FCWML128	-4	0.0073558
MRI_FCWML128	-3	-0.037857
MRI_FCWML128	-2	-0.042075
MRI_FCWML128	-1	-0.012941
MRI_FCWML128	0	0.030177
MRI_FCWML128	1	0.087455
MRI_FCWML128	2	0.046855
MRI_FCWML128	3	0.047744
MRI_FCWML128	4	-0.010942
MRI_FCWML129	-4	-0.047962
MRI_FCWML129	-3	0.032847
MRI_FCWML129	-2	-0.032018
MRI_FCWML129	-1	0.029992
MRI_FCWML129	0	0.070326
MRI_FCWML129	1	0.0082509
MRI_FCWML129	2	0.025774
MRI_FCWML129	3	-0.01759
MRI_FCWML129	4	-0.022315
MRI_FCWML134	-4	-0.13166
MRI_FCWML134	-3	-0.074649
MRI_FCWML134	-2	0.032672
MRI_FCWML134	-1	-0.031566
MRI_FCWML134	0	-0.040278
MRI_FCWML134	1	0.023676
MRI_FCWML134	2	0.086486
MRI_FCWML134	3	0.098776
MRI_FCWML134	4	0.026445
MRI_FCWML150	-4	0.17832
MRI_FCWML150	-3	0.040471
MRI_FCWML150	-2	-0.11717
MRI_FCWML150	-1	-0.091484
MRI_FCWML150	0	0.0036228
MRI_FCWML150	1	0.068099
MRI_FCWML150	2	0.12991
MRI_FCWML150	3	0.060791
MRI_FCWML150	4	-0.039378
MRI_FCWML158	-4	0.033846
MRI_FCWML158	-3	0.053957
MRI_FCWML158	-2	0.01261
MRI_FCWML158	-1	0.048625
MRI_FCWML158	0	-0.03587
MRI_FCWML158	1	0.0072708
MRI_FCWML158	2	-0.014666
MRI_FCWML158	3	-0.047942
MRI_FCWML158	4	-0.051311
MRI_FCWML159	-4	0.12019
MRI_FCWML159	-3	0.11636
MRI_FCWML159	-2	0.042892
MRI_FCWML159	-1	0.047223
MRI_FCWML159	0	0.011248
MRI_FCWML159	1	-0.062079
MRI_FCWML159	2	-0.01256
MRI_FCWML159	3	-0.064152
MRI_FCWML159	4	0.0011064
MRI_FCWML160	-4	0.10491
MRI_FCWML160	-3	0.038062
MRI_FCWML160	-2	0.0037572
MRI_FCWML160	-1	0.091074
MRI_FCWML160	0	0.12257
MRI_FCWML160	1	0.019604
MRI_FCWML160	2	0.03649
MRI_FCWML160	3	-0.067419
MRI_FCWML160	4	0.0020479
MRI_FCWML162	-4	-0.033121
MRI_FCWML162	-3	0.0080225
MRI_FCWML162	-2	-0.058282
MRI_FCWML162	-1	-0.083601
MRI_FCWML162	0	-0.032755
MRI_FCWML162	1	0.040857
MRI_FCWML162	2	0.002765
MRI_FCWML162	3	0.015543
MRI_FCWML162	4	-0.030193
MRI_FCWML205	-4	-0.055494
MRI_FCWML205	-3	0.0040227
MRI_FCWML205	-2	0.062169
MRI_FCWML205	-1	-0.084577
MRI_FCWML205	0	-0.053397
MRI_FCWML205	1	-0.011819
MRI_FCWML205	2	0.039909
MRI_FCWML205	3	0.040864
MRI_FCWML205	4	0.024348
MRI_FCWML219	-4	-0.11465
MRI_FCWML219	-3	0.014097
MRI_FCWML219	-2	-0.009688
MRI_FCWML219	-1	-0.0096412
MRI_FCWML219	0	-0.021662
MRI_FCWML219	1	0.039147
MRI_FCWML219	2	-0.033524
MRI_FCWML219	3	0.063876
MRI_FCWML219	4	-0.025088
MRI_FCWML255	-4	-0.090904
MRI_FCWML255	-3	-0.07465
MRI_FCWML255	-2	-0.11143
MRI_FCWML255	-1	-0.018921
MRI_FCWML255	0	0.074651
MRI_FCWML255	1	0.088506
MRI_FCWML255	2	0.10995
MRI_FCWML255	3	0.064832
MRI_FCWML255	4	0.012748
MRI_FCWML320	-4	0.0067686
MRI_FCWML320	-3	-0.088754
MRI_FCWML320	-2	-0.045755
MRI_FCWML320	-1	0.00064535
MRI_FCWML320	0	0.090478
MRI_FCWML320	1	0.079423
MRI_FCWML320	2	0.0060032
MRI_FCWML320	3	-0.095205
MRI_FCWML320	4	-0.032168
MRI_FCWML328	-4	-0.028337
MRI_FCWML328	-3	-0.050606
MRI_FCWML328	-2	0.018035
MRI_FCWML328	-1	0.087262
MRI_FCWML328	0	-0.018319
MRI_FCWML328	1	0.041995
MRI_FCWML328	2	-0.036471
MRI_FCWML328	3	-0.065076
MRI_FCWML328	4	0.007546
