# Supplementary material for: Pupil size reflects activation of subcortical ascending arousal system nuclei during rest
Source: eLife. 2023 Jun 27;12:e84822. doi: 10.7554/eLife.84822 (PMC10299825; doi:10.7554/eLife.84822)
Supplement: Figure 5—source data 1. [file elife-84822-fig5-data1.zip › Figure5-SourceData/FigAB/ses-day-2/XCorr_stat_OCC_pup_size.csv]

subj	lag	CC
MRI_FCWML001	-4	0.058066
MRI_FCWML001	-3	-0.013409
MRI_FCWML001	-2	-0.057507
MRI_FCWML001	-1	0.039903
MRI_FCWML001	0	0.11592
MRI_FCWML001	1	0.041562
MRI_FCWML001	2	-0.00046856
MRI_FCWML001	3	0.026936
MRI_FCWML001	4	0.035279
MRI_FCWML002	-4	0.081093
MRI_FCWML002	-3	0.07146
MRI_FCWML002	-2	0.16545
MRI_FCWML002	-1	0.14884
MRI_FCWML002	0	0.15947
MRI_FCWML002	1	0.090956
MRI_FCWML002	2	0.042605
MRI_FCWML002	3	-0.010848
MRI_FCWML002	4	-0.011236
MRI_FCWML003	-4	-0.11657
MRI_FCWML003	-3	-0.14526
MRI_FCWML003	-2	-0.15311
MRI_FCWML003	-1	-0.10216
MRI_FCWML003	0	-0.036429
MRI_FCWML003	1	-0.075676
MRI_FCWML003	2	-0.059884
MRI_FCWML003	3	-0.048894
MRI_FCWML003	4	-0.036778
MRI_FCWML004	-4	-0.11692
MRI_FCWML004	-3	-0.1646
MRI_FCWML004	-2	-0.14253
MRI_FCWML004	-1	-0.15254
MRI_FCWML004	0	-0.089317
MRI_FCWML004	1	-0.037525
MRI_FCWML004	2	-0.077237
MRI_FCWML004	3	-0.11439
MRI_FCWML004	4	-0.1678
MRI_FCWML006	-4	0.05667
MRI_FCWML006	-3	-0.063551
MRI_FCWML006	-2	-0.080671
MRI_FCWML006	-1	-0.032258
MRI_FCWML006	0	0.025662
MRI_FCWML006	1	0.083666
MRI_FCWML006	2	0.069249
MRI_FCWML006	3	0.0028245
MRI_FCWML006	4	-0.0062863
MRI_FCWML007	-4	0.15989
MRI_FCWML007	-3	0.18238
MRI_FCWML007	-2	0.18355
MRI_FCWML007	-1	0.19271
MRI_FCWML007	0	0.1849
MRI_FCWML007	1	-0.0695
MRI_FCWML007	2	-0.23132
MRI_FCWML007	3	-0.25094
MRI_FCWML007	4	-0.16108
MRI_FCWML008	-4	-0.069417
MRI_FCWML008	-3	-0.1244
MRI_FCWML008	-2	-0.08232
MRI_FCWML008	-1	-0.012152
MRI_FCWML008	0	0.10097
MRI_FCWML008	1	0.035778
MRI_FCWML008	2	-0.17209
MRI_FCWML008	3	-0.16635
MRI_FCWML008	4	-0.13394
MRI_FCWML009	-4	0.09173
MRI_FCWML009	-3	0.010108
MRI_FCWML009	-2	0.066862
MRI_FCWML009	-1	0.031465
MRI_FCWML009	0	-0.061752
MRI_FCWML009	1	-0.11356
MRI_FCWML009	2	-0.10794
MRI_FCWML009	3	-0.11741
MRI_FCWML009	4	-0.12186
MRI_FCWML010	-4	-0.090547
MRI_FCWML010	-3	-0.085777
MRI_FCWML010	-2	-0.031608
MRI_FCWML010	-1	0.073414
MRI_FCWML010	0	0.14905
MRI_FCWML010	1	0.10395
MRI_FCWML010	2	-0.021712
MRI_FCWML010	3	-0.035635
MRI_FCWML010	4	-0.077933
MRI_FCWML011	-4	-0.046302
MRI_FCWML011	-3	0.0040826
MRI_FCWML011	-2	-0.079612
MRI_FCWML011	-1	-0.012382
MRI_FCWML011	0	0.10055
MRI_FCWML011	1	0.19375
MRI_FCWML011	2	0.057529
MRI_FCWML011	3	-0.15604
MRI_FCWML011	4	-0.23016
MRI_FCWML012	-4	0.03433
MRI_FCWML012	-3	0.070634
MRI_FCWML012	-2	0.18613
MRI_FCWML012	-1	0.19683
MRI_FCWML012	0	0.21485
MRI_FCWML012	1	0.11555
MRI_FCWML012	2	-0.049123
MRI_FCWML012	3	-0.089364
MRI_FCWML012	4	0.038552
MRI_FCWML013	-4	0.004176
MRI_FCWML013	-3	0.037577
MRI_FCWML013	-2	0.099282
MRI_FCWML013	-1	0.071259
MRI_FCWML013	0	0.20039
MRI_FCWML013	1	0.20269
MRI_FCWML013	2	0.12323
MRI_FCWML013	3	0.15997
MRI_FCWML013	4	0.10603
MRI_FCWML014	-4	0.034716
MRI_FCWML014	-3	-0.16076
MRI_FCWML014	-2	-0.16089
MRI_FCWML014	-1	-0.13329
MRI_FCWML014	0	0.059282
MRI_FCWML014	1	-0.094099
MRI_FCWML014	2	-0.15252
MRI_FCWML014	3	-0.20797
MRI_FCWML014	4	-0.038624
MRI_FCWML015	-4	-0.040434
MRI_FCWML015	-3	-0.090955
MRI_FCWML015	-2	-0.044221
MRI_FCWML015	-1	-0.028657
MRI_FCWML015	0	0.098372
MRI_FCWML015	1	0.16747
MRI_FCWML015	2	0.071133
MRI_FCWML015	3	0.059972
MRI_FCWML015	4	-0.024144
MRI_FCWML016	-4	0.037633
MRI_FCWML016	-3	0.014615
MRI_FCWML016	-2	0.00047609
MRI_FCWML016	-1	-0.034154
MRI_FCWML016	0	0.11158
MRI_FCWML016	1	0.13311
MRI_FCWML016	2	-0.031319
MRI_FCWML016	3	-0.29218
MRI_FCWML016	4	-0.39188
MRI_FCWML017	-4	-0.13133
MRI_FCWML017	-3	-0.10666
MRI_FCWML017	-2	0.039059
MRI_FCWML017	-1	0.10381
MRI_FCWML017	0	0.31527
MRI_FCWML017	1	0.30417
MRI_FCWML017	2	0.030224
MRI_FCWML017	3	-0.20746
MRI_FCWML017	4	-0.28902
MRI_FCWML018	-4	-0.010535
MRI_FCWML018	-3	-0.051795
MRI_FCWML018	-2	0.038799
MRI_FCWML018	-1	0.13438
MRI_FCWML018	0	0.15297
MRI_FCWML018	1	-0.015246
MRI_FCWML018	2	-0.21546
MRI_FCWML018	3	-0.165
MRI_FCWML018	4	0.087412
MRI_FCWML020	-4	NaN
MRI_FCWML020	-3	NaN
MRI_FCWML020	-2	NaN
MRI_FCWML020	-1	NaN
MRI_FCWML020	0	NaN
MRI_FCWML020	1	NaN
MRI_FCWML020	2	NaN
MRI_FCWML020	3	NaN
MRI_FCWML020	4	NaN
MRI_FCWML022	-4	NaN
MRI_FCWML022	-3	NaN
MRI_FCWML022	-2	NaN
MRI_FCWML022	-1	NaN
MRI_FCWML022	0	NaN
MRI_FCWML022	1	NaN
MRI_FCWML022	2	NaN
MRI_FCWML022	3	NaN
MRI_FCWML022	4	NaN
MRI_FCWML023	-4	0.053163
MRI_FCWML023	-3	0.032353
MRI_FCWML023	-2	0.042833
MRI_FCWML023	-1	0.085962
MRI_FCWML023	0	0.083052
MRI_FCWML023	1	0.052254
MRI_FCWML023	2	-0.11936
MRI_FCWML023	3	-0.04262
MRI_FCWML023	4	0.024893
MRI_FCWML025	-4	0.029549
MRI_FCWML025	-3	0.065586
MRI_FCWML025	-2	0.093402
MRI_FCWML025	-1	0.11548
MRI_FCWML025	0	0.22144
MRI_FCWML025	1	0.17286
MRI_FCWML025	2	0.11128
MRI_FCWML025	3	0.0084514
MRI_FCWML025	4	0.04942
MRI_FCWML026	-4	-0.034294
MRI_FCWML026	-3	-0.0090737
MRI_FCWML026	-2	-0.06897
MRI_FCWML026	-1	-0.13628
MRI_FCWML026	0	-0.054632
MRI_FCWML026	1	-0.042315
MRI_FCWML026	2	-0.15278
MRI_FCWML026	3	-0.049896
MRI_FCWML026	4	0.020136
MRI_FCWML027	-4	0.084119
MRI_FCWML027	-3	0.047875
MRI_FCWML027	-2	0.014905
MRI_FCWML027	-1	-0.032308
MRI_FCWML027	0	-0.13263
MRI_FCWML027	1	-0.3323
MRI_FCWML027	2	-0.27102
MRI_FCWML027	3	-0.15422
MRI_FCWML027	4	-0.11778
MRI_FCWML028	-4	NaN
MRI_FCWML028	-3	NaN
MRI_FCWML028	-2	NaN
MRI_FCWML028	-1	NaN
MRI_FCWML028	0	NaN
MRI_FCWML028	1	NaN
MRI_FCWML028	2	NaN
MRI_FCWML028	3	NaN
MRI_FCWML028	4	NaN
MRI_FCWML029	-4	-0.014658
MRI_FCWML029	-3	0.011978
MRI_FCWML029	-2	0.028954
MRI_FCWML029	-1	0.022104
MRI_FCWML029	0	0.018702
MRI_FCWML029	1	-0.10567
MRI_FCWML029	2	-0.23226
MRI_FCWML029	3	-0.22667
MRI_FCWML029	4	-0.17751
MRI_FCWML030	-4	-0.068624
MRI_FCWML030	-3	-0.11671
MRI_FCWML030	-2	-0.11189
MRI_FCWML030	-1	-0.050293
MRI_FCWML030	0	0.036549
MRI_FCWML030	1	0.0068636
MRI_FCWML030	2	-0.017475
MRI_FCWML030	3	-0.042745
MRI_FCWML030	4	-0.028463
MRI_FCWML031	-4	0.0049139
MRI_FCWML031	-3	0.02463
MRI_FCWML031	-2	0.0076494
MRI_FCWML031	-1	0.15378
MRI_FCWML031	0	0.18806
MRI_FCWML031	1	0.055306
MRI_FCWML031	2	-0.19307
MRI_FCWML031	3	-0.37745
MRI_FCWML031	4	-0.35279
MRI_FCWML032	-4	0.10628
MRI_FCWML032	-3	0.12149
MRI_FCWML032	-2	0.16995
MRI_FCWML032	-1	0.19193
MRI_FCWML032	0	0.27123
MRI_FCWML032	1	0.15641
MRI_FCWML032	2	-0.031556
MRI_FCWML032	3	-0.16712
MRI_FCWML032	4	-0.25409
MRI_FCWML033	-4	NaN
MRI_FCWML033	-3	NaN
MRI_FCWML033	-2	NaN
MRI_FCWML033	-1	NaN
MRI_FCWML033	0	NaN
MRI_FCWML033	1	NaN
MRI_FCWML033	2	NaN
MRI_FCWML033	3	NaN
MRI_FCWML033	4	NaN
MRI_FCWML035	-4	-0.02837
MRI_FCWML035	-3	0.01459
MRI_FCWML035	-2	0.13718
MRI_FCWML035	-1	0.1717
MRI_FCWML035	0	0.075623
MRI_FCWML035	1	-0.034933
MRI_FCWML035	2	-0.080361
MRI_FCWML035	3	-0.13729
MRI_FCWML035	4	-0.16288
MRI_FCWML036	-4	NaN
MRI_FCWML036	-3	NaN
MRI_FCWML036	-2	NaN
MRI_FCWML036	-1	NaN
MRI_FCWML036	0	NaN
MRI_FCWML036	1	NaN
MRI_FCWML036	2	NaN
MRI_FCWML036	3	NaN
MRI_FCWML036	4	NaN
MRI_FCWML037	-4	-0.0039459
MRI_FCWML037	-3	-0.010586
MRI_FCWML037	-2	-0.050346
MRI_FCWML037	-1	-0.066683
MRI_FCWML037	0	-0.049354
MRI_FCWML037	1	-0.045505
MRI_FCWML037	2	-0.075285
MRI_FCWML037	3	-0.11819
MRI_FCWML037	4	-0.1791
MRI_FCWML038	-4	-0.028906
MRI_FCWML038	-3	-0.0616
MRI_FCWML038	-2	-0.049671
MRI_FCWML038	-1	0.00064377
MRI_FCWML038	0	0.11534
MRI_FCWML038	1	0.14001
MRI_FCWML038	2	-0.029681
MRI_FCWML038	3	-0.11788
MRI_FCWML038	4	-0.089245
MRI_FCWML040	-4	-0.10543
MRI_FCWML040	-3	-0.019124
MRI_FCWML040	-2	0.013669
MRI_FCWML040	-1	0.0032809
MRI_FCWML040	0	0.07844
MRI_FCWML040	1	0.028103
MRI_FCWML040	2	-0.11111
MRI_FCWML040	3	-0.16616
MRI_FCWML040	4	-0.19565
MRI_FCWML041	-4	0.042532
MRI_FCWML041	-3	0.019519
MRI_FCWML041	-2	0.018715
MRI_FCWML041	-1	-0.10593
MRI_FCWML041	0	-0.14368
MRI_FCWML041	1	-0.065172
MRI_FCWML041	2	-0.093425
MRI_FCWML041	3	-0.011737
MRI_FCWML041	4	0.02385
MRI_FCWML042	-4	-0.08014
MRI_FCWML042	-3	-0.013571
MRI_FCWML042	-2	0.04964
MRI_FCWML042	-1	0.048358
MRI_FCWML042	0	0.035817
MRI_FCWML042	1	0.037107
MRI_FCWML042	2	-0.073706
MRI_FCWML042	3	-0.22651
MRI_FCWML042	4	-0.16243
MRI_FCWML043	-4	-0.011502
MRI_FCWML043	-3	-0.016835
MRI_FCWML043	-2	-0.02977
MRI_FCWML043	-1	-0.010164
MRI_FCWML043	0	0.037049
MRI_FCWML043	1	-0.048412
MRI_FCWML043	2	-0.071391
MRI_FCWML043	3	-0.0073425
MRI_FCWML043	4	0.048375
MRI_FCWML046	-4	0.0046437
MRI_FCWML046	-3	0.023545
MRI_FCWML046	-2	0.086108
MRI_FCWML046	-1	0.1391
MRI_FCWML046	0	0.17481
MRI_FCWML046	1	0.24065
MRI_FCWML046	2	0.13093
MRI_FCWML046	3	0.012361
MRI_FCWML046	4	-0.11478
MRI_FCWML047	-4	0.0071351
MRI_FCWML047	-3	-0.017244
MRI_FCWML047	-2	0.075471
MRI_FCWML047	-1	0.21271
MRI_FCWML047	0	0.33633
MRI_FCWML047	1	0.20408
MRI_FCWML047	2	-0.012914
MRI_FCWML047	3	-0.13769
MRI_FCWML047	4	-0.1427
MRI_FCWML048	-4	0.14126
MRI_FCWML048	-3	0.12699
MRI_FCWML048	-2	0.10052
MRI_FCWML048	-1	0.070784
MRI_FCWML048	0	-0.034193
MRI_FCWML048	1	-0.089429
MRI_FCWML048	2	-0.17589
MRI_FCWML048	3	-0.18367
MRI_FCWML048	4	-0.18093
MRI_FCWML049	-4	-0.071826
MRI_FCWML049	-3	-0.055099
MRI_FCWML049	-2	-0.11557
MRI_FCWML049	-1	-0.1626
MRI_FCWML049	0	-0.081698
MRI_FCWML049	1	-0.022871
MRI_FCWML049	2	-0.060447
MRI_FCWML049	3	-0.12766
MRI_FCWML049	4	-0.17643
MRI_FCWML051	-4	0.11419
MRI_FCWML051	-3	0.15118
MRI_FCWML051	-2	0.18898
MRI_FCWML051	-1	0.10484
MRI_FCWML051	0	0.15675
MRI_FCWML051	1	0.089603
MRI_FCWML051	2	-0.054896
MRI_FCWML051	3	-0.10142
MRI_FCWML051	4	-0.12346
MRI_FCWML052	-4	0.0606
MRI_FCWML052	-3	0.056183
MRI_FCWML052	-2	-0.036702
MRI_FCWML052	-1	-0.072596
MRI_FCWML052	0	-0.06788
MRI_FCWML052	1	-0.021048
MRI_FCWML052	2	-0.14645
MRI_FCWML052	3	-0.25018
MRI_FCWML052	4	-0.20976
MRI_FCWML053	-4	-0.089671
MRI_FCWML053	-3	-0.04991
MRI_FCWML053	-2	-0.073719
MRI_FCWML053	-1	0.018366
MRI_FCWML053	0	-0.030786
MRI_FCWML053	1	-0.13514
MRI_FCWML053	2	-0.19816
MRI_FCWML053	3	-0.1444
MRI_FCWML053	4	-0.15575
MRI_FCWML054	-4	-0.17371
MRI_FCWML054	-3	-0.11599
MRI_FCWML054	-2	-0.099809
MRI_FCWML054	-1	0.081563
MRI_FCWML054	0	0.24358
MRI_FCWML054	1	0.049176
MRI_FCWML054	2	0.046034
MRI_FCWML054	3	0.056044
MRI_FCWML054	4	0.044645
MRI_FCWML055	-4	0.030494
MRI_FCWML055	-3	0.01389
MRI_FCWML055	-2	0.026009
MRI_FCWML055	-1	0.10072
MRI_FCWML055	0	0.09947
MRI_FCWML055	1	-0.049679
MRI_FCWML055	2	-0.12768
MRI_FCWML055	3	-0.19316
MRI_FCWML055	4	-0.06569
MRI_FCWML056	-4	-0.13976
MRI_FCWML056	-3	-0.11874
MRI_FCWML056	-2	-0.076584
MRI_FCWML056	-1	-0.027904
MRI_FCWML056	0	-0.085706
MRI_FCWML056	1	-0.10364
MRI_FCWML056	2	0.087541
MRI_FCWML056	3	0.19076
MRI_FCWML056	4	0.21719
MRI_FCWML057	-4	-0.039202
MRI_FCWML057	-3	-0.065226
MRI_FCWML057	-2	-0.064934
MRI_FCWML057	-1	0.03571
MRI_FCWML057	0	0.046267
MRI_FCWML057	1	-0.082567
MRI_FCWML057	2	-0.22765
MRI_FCWML057	3	-0.23579
MRI_FCWML057	4	-0.16543
MRI_FCWML061	-4	0.057213
MRI_FCWML061	-3	0.026888
MRI_FCWML061	-2	0.097897
MRI_FCWML061	-1	0.13422
MRI_FCWML061	0	0.27561
MRI_FCWML061	1	0.084411
MRI_FCWML061	2	-0.045859
MRI_FCWML061	3	-0.14361
MRI_FCWML061	4	-0.092897
MRI_FCWML063	-4	0.14405
MRI_FCWML063	-3	0.013556
MRI_FCWML063	-2	-0.087068
MRI_FCWML063	-1	0.039275
MRI_FCWML063	0	0.17128
MRI_FCWML063	1	0.083976
MRI_FCWML063	2	-0.028604
MRI_FCWML063	3	-0.06044
MRI_FCWML063	4	-0.096315
MRI_FCWML064	-4	NaN
MRI_FCWML064	-3	NaN
MRI_FCWML064	-2	NaN
MRI_FCWML064	-1	NaN
MRI_FCWML064	0	NaN
MRI_FCWML064	1	NaN
MRI_FCWML064	2	NaN
MRI_FCWML064	3	NaN
MRI_FCWML064	4	NaN
MRI_FCWML104	-4	0.021048
MRI_FCWML104	-3	0.098649
MRI_FCWML104	-2	0.15243
MRI_FCWML104	-1	0.15859
MRI_FCWML104	0	0.095389
MRI_FCWML104	1	0.011063
MRI_FCWML104	2	-0.17514
MRI_FCWML104	3	-0.31286
MRI_FCWML104	4	-0.35158
MRI_FCWML107	-4	0.035434
MRI_FCWML107	-3	0.059678
MRI_FCWML107	-2	-0.061281
MRI_FCWML107	-1	0.085028
MRI_FCWML107	0	-0.067538
MRI_FCWML107	1	-0.083905
MRI_FCWML107	2	-0.20067
MRI_FCWML107	3	-0.18477
MRI_FCWML107	4	-0.26302
MRI_FCWML108	-4	-0.072062
MRI_FCWML108	-3	-0.13757
MRI_FCWML108	-2	-0.056036
MRI_FCWML108	-1	-0.050074
MRI_FCWML108	0	0.028021
MRI_FCWML108	1	-0.032517
MRI_FCWML108	2	0.026621
MRI_FCWML108	3	0.037661
MRI_FCWML108	4	-0.014934
MRI_FCWML109	-4	-0.027215
MRI_FCWML109	-3	0.048181
MRI_FCWML109	-2	0.14771
MRI_FCWML109	-1	0.16461
MRI_FCWML109	0	0.16244
MRI_FCWML109	1	-0.028928
MRI_FCWML109	2	-0.34528
MRI_FCWML109	3	-0.20535
MRI_FCWML109	4	-0.024779
MRI_FCWML119	-4	0.11099
MRI_FCWML119	-3	0.12955
MRI_FCWML119	-2	-0.079752
MRI_FCWML119	-1	-0.072398
MRI_FCWML119	0	-0.0040458
MRI_FCWML119	1	0.14726
MRI_FCWML119	2	0.12938
MRI_FCWML119	3	-0.017578
MRI_FCWML119	4	-0.068339
MRI_FCWML121	-4	0.05851
MRI_FCWML121	-3	0.079136
MRI_FCWML121	-2	-0.071739
MRI_FCWML121	-1	-0.090069
MRI_FCWML121	0	-0.088313
MRI_FCWML121	1	-0.075391
MRI_FCWML121	2	-0.057634
MRI_FCWML121	3	-0.099882
MRI_FCWML121	4	-0.19587
MRI_FCWML128	-4	-0.061293
MRI_FCWML128	-3	0.010443
MRI_FCWML128	-2	0.057208
MRI_FCWML128	-1	0.097524
MRI_FCWML128	0	0.189
MRI_FCWML128	1	0.1812
MRI_FCWML128	2	0.11141
MRI_FCWML128	3	0.0072932
MRI_FCWML128	4	-0.085168
MRI_FCWML129	-4	0.12657
MRI_FCWML129	-3	0.067208
MRI_FCWML129	-2	0.066882
MRI_FCWML129	-1	0.080039
MRI_FCWML129	0	0.02048
MRI_FCWML129	1	-0.12606
MRI_FCWML129	2	-0.13659
MRI_FCWML129	3	-0.17851
MRI_FCWML129	4	-0.099912
MRI_FCWML134	-4	-0.10813
MRI_FCWML134	-3	-0.12788
MRI_FCWML134	-2	-0.076533
MRI_FCWML134	-1	0.01434
MRI_FCWML134	0	0.0072047
MRI_FCWML134	1	-0.018448
MRI_FCWML134	2	-0.10025
MRI_FCWML134	3	-0.10703
MRI_FCWML134	4	-0.01193
MRI_FCWML150	-4	0.038683
MRI_FCWML150	-3	0.08562
MRI_FCWML150	-2	0.087925
MRI_FCWML150	-1	0.034517
MRI_FCWML150	0	0.015318
MRI_FCWML150	1	0.12146
MRI_FCWML150	2	0.034489
MRI_FCWML150	3	-0.055115
MRI_FCWML150	4	-0.041124
MRI_FCWML158	-4	0.14359
MRI_FCWML158	-3	0.19543
MRI_FCWML158	-2	0.23056
MRI_FCWML158	-1	0.24915
MRI_FCWML158	0	0.23355
MRI_FCWML158	1	0.12649
MRI_FCWML158	2	-0.16006
MRI_FCWML158	3	-0.3677
MRI_FCWML158	4	-0.37821
MRI_FCWML159	-4	-0.025941
MRI_FCWML159	-3	0.024451
MRI_FCWML159	-2	0.046191
MRI_FCWML159	-1	0.14945
MRI_FCWML159	0	0.22408
MRI_FCWML159	1	0.26558
MRI_FCWML159	2	0.19602
MRI_FCWML159	3	0.058607
MRI_FCWML159	4	-0.019693
MRI_FCWML160	-4	-0.03007
MRI_FCWML160	-3	0.033729
MRI_FCWML160	-2	0.06187
MRI_FCWML160	-1	0.084031
MRI_FCWML160	0	0.099134
MRI_FCWML160	1	0.084077
MRI_FCWML160	2	-0.014213
MRI_FCWML160	3	-0.065255
MRI_FCWML160	4	-0.12789
MRI_FCWML162	-4	0.028797
MRI_FCWML162	-3	0.055329
MRI_FCWML162	-2	-0.0185
MRI_FCWML162	-1	-0.0081675
MRI_FCWML162	0	-0.054604
MRI_FCWML162	1	-0.1049
MRI_FCWML162	2	-0.048602
MRI_FCWML162	3	0.029266
MRI_FCWML162	4	0.084474
MRI_FCWML205	-4	-0.025141
MRI_FCWML205	-3	-0.059155
MRI_FCWML205	-2	0.013171
MRI_FCWML205	-1	0.15556
MRI_FCWML205	0	0.26362
MRI_FCWML205	1	0.2075
MRI_FCWML205	2	-0.13124
MRI_FCWML205	3	-0.26412
MRI_FCWML205	4	-0.12663
MRI_FCWML219	-4	-0.047981
MRI_FCWML219	-3	0.10324
MRI_FCWML219	-2	0.047181
MRI_FCWML219	-1	0.0082154
MRI_FCWML219	0	0.060691
MRI_FCWML219	1	0.26804
MRI_FCWML219	2	0.12304
MRI_FCWML219	3	0.033768
MRI_FCWML219	4	-0.098567
MRI_FCWML255	-4	-0.0039704
MRI_FCWML255	-3	0.0078133
MRI_FCWML255	-2	-0.0040728
MRI_FCWML255	-1	0.10803
MRI_FCWML255	0	0.15582
MRI_FCWML255	1	0.23743
MRI_FCWML255	2	0.14489
MRI_FCWML255	3	-0.044496
MRI_FCWML255	4	-0.18695
MRI_FCWML320	-4	0.057548
MRI_FCWML320	-3	-0.072523
MRI_FCWML320	-2	0.013961
MRI_FCWML320	-1	0.030599
MRI_FCWML320	0	0.051492
MRI_FCWML320	1	0.10427
MRI_FCWML320	2	0.13959
MRI_FCWML320	3	0.084225
MRI_FCWML320	4	0.022409
MRI_FCWML328	-4	-0.027492
MRI_FCWML328	-3	-0.032923
MRI_FCWML328	-2	-0.044589
MRI_FCWML328	-1	-0.15473
MRI_FCWML328	0	0.031793
MRI_FCWML328	1	0.015495
MRI_FCWML328	2	-0.22484
MRI_FCWML328	3	-0.30467
MRI_FCWML328	4	-0.091165
