# Supplementary material for: Pupil size reflects activation of subcortical ascending arousal system nuclei during rest
Source: eLife. 2023 Jun 27;12:e84822. doi: 10.7554/eLife.84822 (PMC10299825; doi:10.7554/eLife.84822)
Supplement: Figure 5—source data 1. [file elife-84822-fig5-data1.zip › Figure5-SourceData/FigAB/ses-day-2/XCorr_stat_Pons_pup_size.csv]

subj	lag	CC
MRI_FCWML001	-4	0.008664
MRI_FCWML001	-3	0.1252
MRI_FCWML001	-2	0.059232
MRI_FCWML001	-1	-0.098344
MRI_FCWML001	0	-0.069476
MRI_FCWML001	1	-0.023511
MRI_FCWML001	2	0.0046666
MRI_FCWML001	3	0.084717
MRI_FCWML001	4	0.091596
MRI_FCWML002	-4	-0.13269
MRI_FCWML002	-3	-0.052474
MRI_FCWML002	-2	0.012712
MRI_FCWML002	-1	-0.11516
MRI_FCWML002	0	-0.096362
MRI_FCWML002	1	0.046235
MRI_FCWML002	2	0.12233
MRI_FCWML002	3	0.07873
MRI_FCWML002	4	0.0089573
MRI_FCWML003	-4	0.049348
MRI_FCWML003	-3	0.045959
MRI_FCWML003	-2	0.073111
MRI_FCWML003	-1	-0.049877
MRI_FCWML003	0	-0.073719
MRI_FCWML003	1	-0.0066097
MRI_FCWML003	2	-0.032887
MRI_FCWML003	3	0.062305
MRI_FCWML003	4	0.035076
MRI_FCWML004	-4	0.035749
MRI_FCWML004	-3	0.012341
MRI_FCWML004	-2	0.036209
MRI_FCWML004	-1	0.056184
MRI_FCWML004	0	0.092814
MRI_FCWML004	1	0.052556
MRI_FCWML004	2	-0.012699
MRI_FCWML004	3	-0.017814
MRI_FCWML004	4	0.0046273
MRI_FCWML006	-4	-0.020293
MRI_FCWML006	-3	-0.077391
MRI_FCWML006	-2	0.0062165
MRI_FCWML006	-1	0.025263
MRI_FCWML006	0	0.090888
MRI_FCWML006	1	-0.027364
MRI_FCWML006	2	0.054337
MRI_FCWML006	3	-0.058485
MRI_FCWML006	4	-0.084529
MRI_FCWML007	-4	0.01044
MRI_FCWML007	-3	0.030061
MRI_FCWML007	-2	0.043612
MRI_FCWML007	-1	-0.040989
MRI_FCWML007	0	-0.02547
MRI_FCWML007	1	-0.030005
MRI_FCWML007	2	-0.03043
MRI_FCWML007	3	0.046292
MRI_FCWML007	4	0.022117
MRI_FCWML008	-4	-0.074525
MRI_FCWML008	-3	-0.10196
MRI_FCWML008	-2	-0.082231
MRI_FCWML008	-1	-0.01736
MRI_FCWML008	0	-0.016611
MRI_FCWML008	1	-0.025264
MRI_FCWML008	2	0.032668
MRI_FCWML008	3	0.019851
MRI_FCWML008	4	-0.01888
MRI_FCWML009	-4	-0.037916
MRI_FCWML009	-3	0.046916
MRI_FCWML009	-2	0.034819
MRI_FCWML009	-1	-0.069115
MRI_FCWML009	0	-0.046825
MRI_FCWML009	1	-0.057855
MRI_FCWML009	2	-0.080963
MRI_FCWML009	3	-0.019037
MRI_FCWML009	4	0.042079
MRI_FCWML010	-4	0.043913
MRI_FCWML010	-3	0.059388
MRI_FCWML010	-2	0.11533
MRI_FCWML010	-1	0.028144
MRI_FCWML010	0	0.038948
MRI_FCWML010	1	-0.026815
MRI_FCWML010	2	0.035781
MRI_FCWML010	3	-0.048572
MRI_FCWML010	4	-0.059511
MRI_FCWML011	-4	0.071098
MRI_FCWML011	-3	-0.056247
MRI_FCWML011	-2	-0.086521
MRI_FCWML011	-1	-0.051649
MRI_FCWML011	0	-0.13974
MRI_FCWML011	1	-0.068116
MRI_FCWML011	2	-0.091569
MRI_FCWML011	3	0.0069133
MRI_FCWML011	4	0.10047
MRI_FCWML012	-4	0.087233
MRI_FCWML012	-3	0.015721
MRI_FCWML012	-2	-0.055263
MRI_FCWML012	-1	-0.043889
MRI_FCWML012	0	0.055421
MRI_FCWML012	1	-0.08704
MRI_FCWML012	2	0.044649
MRI_FCWML012	3	-0.058831
MRI_FCWML012	4	-0.023256
MRI_FCWML013	-4	-0.0045832
MRI_FCWML013	-3	0.007704
MRI_FCWML013	-2	-0.057294
MRI_FCWML013	-1	0.018289
MRI_FCWML013	0	-0.0040854
MRI_FCWML013	1	-0.098158
MRI_FCWML013	2	-0.050322
MRI_FCWML013	3	-0.0069485
MRI_FCWML013	4	-0.022848
MRI_FCWML014	-4	0.037782
MRI_FCWML014	-3	-0.0037645
MRI_FCWML014	-2	-0.012448
MRI_FCWML014	-1	0.021178
MRI_FCWML014	0	0.015666
MRI_FCWML014	1	-0.027192
MRI_FCWML014	2	-0.0476
MRI_FCWML014	3	0.1002
MRI_FCWML014	4	-0.024806
MRI_FCWML015	-4	-0.052287
MRI_FCWML015	-3	-0.0051123
MRI_FCWML015	-2	0.006738
MRI_FCWML015	-1	-0.050482
MRI_FCWML015	0	-0.082063
MRI_FCWML015	1	-0.0936
MRI_FCWML015	2	-0.035238
MRI_FCWML015	3	0.015601
MRI_FCWML015	4	0.050586
MRI_FCWML016	-4	0.072018
MRI_FCWML016	-3	0.060959
MRI_FCWML016	-2	0.02929
MRI_FCWML016	-1	0.094343
MRI_FCWML016	0	0.024797
MRI_FCWML016	1	-0.069692
MRI_FCWML016	2	-0.06685
MRI_FCWML016	3	-0.0055461
MRI_FCWML016	4	-0.088631
MRI_FCWML017	-4	-0.0078616
MRI_FCWML017	-3	-0.0481
MRI_FCWML017	-2	-0.02351
MRI_FCWML017	-1	-0.027061
MRI_FCWML017	0	0.069184
MRI_FCWML017	1	0.037518
MRI_FCWML017	2	0.013733
MRI_FCWML017	3	-0.051002
MRI_FCWML017	4	-0.14992
MRI_FCWML018	-4	0.099761
MRI_FCWML018	-3	0.084085
MRI_FCWML018	-2	0.082391
MRI_FCWML018	-1	0.10182
MRI_FCWML018	0	0.052382
MRI_FCWML018	1	0.01301
MRI_FCWML018	2	-0.09659
MRI_FCWML018	3	0.048379
MRI_FCWML018	4	-0.089806
MRI_FCWML020	-4	NaN
MRI_FCWML020	-3	NaN
MRI_FCWML020	-2	NaN
MRI_FCWML020	-1	NaN
MRI_FCWML020	0	NaN
MRI_FCWML020	1	NaN
MRI_FCWML020	2	NaN
MRI_FCWML020	3	NaN
MRI_FCWML020	4	NaN
MRI_FCWML022	-4	NaN
MRI_FCWML022	-3	NaN
MRI_FCWML022	-2	NaN
MRI_FCWML022	-1	NaN
MRI_FCWML022	0	NaN
MRI_FCWML022	1	NaN
MRI_FCWML022	2	NaN
MRI_FCWML022	3	NaN
MRI_FCWML022	4	NaN
MRI_FCWML023	-4	-0.028079
MRI_FCWML023	-3	0.021439
MRI_FCWML023	-2	0.04919
MRI_FCWML023	-1	-0.073766
MRI_FCWML023	0	-0.089007
MRI_FCWML023	1	0.041929
MRI_FCWML023	2	-0.037737
MRI_FCWML023	3	-0.030342
MRI_FCWML023	4	0.00084061
MRI_FCWML025	-4	-0.048063
MRI_FCWML025	-3	-0.06882
MRI_FCWML025	-2	-0.058591
MRI_FCWML025	-1	-0.020438
MRI_FCWML025	0	0.066155
MRI_FCWML025	1	0.037238
MRI_FCWML025	2	-0.02914
MRI_FCWML025	3	-0.076433
MRI_FCWML025	4	0.02783
MRI_FCWML026	-4	-0.12081
MRI_FCWML026	-3	-0.1082
MRI_FCWML026	-2	-0.0049748
MRI_FCWML026	-1	-0.017734
MRI_FCWML026	0	0.0029636
MRI_FCWML026	1	-0.0052076
MRI_FCWML026	2	0.010116
MRI_FCWML026	3	-0.1197
MRI_FCWML026	4	-0.046038
MRI_FCWML027	-4	-0.09051
MRI_FCWML027	-3	-0.018457
MRI_FCWML027	-2	0.037923
MRI_FCWML027	-1	-0.046694
MRI_FCWML027	0	-0.0072409
MRI_FCWML027	1	0.016439
MRI_FCWML027	2	0.024832
MRI_FCWML027	3	-0.05221
MRI_FCWML027	4	-0.091071
MRI_FCWML028	-4	NaN
MRI_FCWML028	-3	NaN
MRI_FCWML028	-2	NaN
MRI_FCWML028	-1	NaN
MRI_FCWML028	0	NaN
MRI_FCWML028	1	NaN
MRI_FCWML028	2	NaN
MRI_FCWML028	3	NaN
MRI_FCWML028	4	NaN
MRI_FCWML029	-4	-0.01248
MRI_FCWML029	-3	0.0057086
MRI_FCWML029	-2	-0.12202
MRI_FCWML029	-1	-0.13272
MRI_FCWML029	0	-0.011731
MRI_FCWML029	1	0.035637
MRI_FCWML029	2	0.01637
MRI_FCWML029	3	-0.065844
MRI_FCWML029	4	-0.11183
MRI_FCWML030	-4	0.081736
MRI_FCWML030	-3	-0.0079885
MRI_FCWML030	-2	0.089732
MRI_FCWML030	-1	0.015915
MRI_FCWML030	0	0.061314
MRI_FCWML030	1	0.044926
MRI_FCWML030	2	0.038715
MRI_FCWML030	3	0.026171
MRI_FCWML030	4	0.027752
MRI_FCWML031	-4	0.0104
MRI_FCWML031	-3	0.0027083
MRI_FCWML031	-2	0.00075647
MRI_FCWML031	-1	0.093978
MRI_FCWML031	0	-0.011555
MRI_FCWML031	1	0.033375
MRI_FCWML031	2	0.012089
MRI_FCWML031	3	-0.042437
MRI_FCWML031	4	0.057236
MRI_FCWML032	-4	-0.031848
MRI_FCWML032	-3	-0.04125
MRI_FCWML032	-2	0.00031178
MRI_FCWML032	-1	-0.064369
MRI_FCWML032	0	-0.030051
MRI_FCWML032	1	0.0095986
MRI_FCWML032	2	-0.088027
MRI_FCWML032	3	-0.033297
MRI_FCWML032	4	-0.023286
MRI_FCWML033	-4	NaN
MRI_FCWML033	-3	NaN
MRI_FCWML033	-2	NaN
MRI_FCWML033	-1	NaN
MRI_FCWML033	0	NaN
MRI_FCWML033	1	NaN
MRI_FCWML033	2	NaN
MRI_FCWML033	3	NaN
MRI_FCWML033	4	NaN
MRI_FCWML035	-4	0.03299
MRI_FCWML035	-3	0.021494
MRI_FCWML035	-2	0.064914
MRI_FCWML035	-1	-0.0016539
MRI_FCWML035	0	-0.13591
MRI_FCWML035	1	0.017835
MRI_FCWML035	2	0.021892
MRI_FCWML035	3	-0.019892
MRI_FCWML035	4	0.0023745
MRI_FCWML036	-4	NaN
MRI_FCWML036	-3	NaN
MRI_FCWML036	-2	NaN
MRI_FCWML036	-1	NaN
MRI_FCWML036	0	NaN
MRI_FCWML036	1	NaN
MRI_FCWML036	2	NaN
MRI_FCWML036	3	NaN
MRI_FCWML036	4	NaN
MRI_FCWML037	-4	0.023648
MRI_FCWML037	-3	-0.029291
MRI_FCWML037	-2	-0.016201
MRI_FCWML037	-1	0.013821
MRI_FCWML037	0	-0.0083939
MRI_FCWML037	1	0.011472
MRI_FCWML037	2	0.050075
MRI_FCWML037	3	0.0060164
MRI_FCWML037	4	-0.010521
MRI_FCWML038	-4	0.018815
MRI_FCWML038	-3	-0.093822
MRI_FCWML038	-2	-0.047457
MRI_FCWML038	-1	-0.0456
MRI_FCWML038	0	-0.096132
MRI_FCWML038	1	0.0088219
MRI_FCWML038	2	0.0057298
MRI_FCWML038	3	-0.047893
MRI_FCWML038	4	-0.012122
MRI_FCWML040	-4	-0.014403
MRI_FCWML040	-3	-0.038777
MRI_FCWML040	-2	-0.0063869
MRI_FCWML040	-1	-0.15054
MRI_FCWML040	0	-0.093211
MRI_FCWML040	1	-0.05767
MRI_FCWML040	2	-0.033186
MRI_FCWML040	3	0.0043616
MRI_FCWML040	4	0.023855
MRI_FCWML041	-4	0.011774
MRI_FCWML041	-3	-0.10977
MRI_FCWML041	-2	-0.086397
MRI_FCWML041	-1	-0.016132
MRI_FCWML041	0	-0.074707
MRI_FCWML041	1	-0.0041989
MRI_FCWML041	2	-0.079252
MRI_FCWML041	3	-0.036467
MRI_FCWML041	4	-0.0084065
MRI_FCWML042	-4	0.010299
MRI_FCWML042	-3	0.040148
MRI_FCWML042	-2	0.071243
MRI_FCWML042	-1	0.0038759
MRI_FCWML042	0	0.017025
MRI_FCWML042	1	-0.18805
MRI_FCWML042	2	0.037357
MRI_FCWML042	3	-0.0069858
MRI_FCWML042	4	0.023057
MRI_FCWML043	-4	-0.10079
MRI_FCWML043	-3	-0.068901
MRI_FCWML043	-2	-0.063065
MRI_FCWML043	-1	-0.05117
MRI_FCWML043	0	0.015296
MRI_FCWML043	1	-0.0040088
MRI_FCWML043	2	-0.0067985
MRI_FCWML043	3	0.0074998
MRI_FCWML043	4	-0.015641
MRI_FCWML046	-4	0.0020526
MRI_FCWML046	-3	0.014154
MRI_FCWML046	-2	-0.039009
MRI_FCWML046	-1	0.0051913
MRI_FCWML046	0	0.0016003
MRI_FCWML046	1	0.034206
MRI_FCWML046	2	0.040324
MRI_FCWML046	3	-0.064884
MRI_FCWML046	4	-0.069411
MRI_FCWML047	-4	0.017686
MRI_FCWML047	-3	-0.068926
MRI_FCWML047	-2	-0.038252
MRI_FCWML047	-1	-0.081712
MRI_FCWML047	0	-0.13896
MRI_FCWML047	1	-0.028293
MRI_FCWML047	2	0.038621
MRI_FCWML047	3	0.040877
MRI_FCWML047	4	0.11453
MRI_FCWML048	-4	-0.018631
MRI_FCWML048	-3	0.042812
MRI_FCWML048	-2	0.0068862
MRI_FCWML048	-1	0.067564
MRI_FCWML048	0	-0.014588
MRI_FCWML048	1	-0.017503
MRI_FCWML048	2	-0.015339
MRI_FCWML048	3	-0.0060297
MRI_FCWML048	4	0.057608
MRI_FCWML049	-4	-0.091509
MRI_FCWML049	-3	-0.10334
MRI_FCWML049	-2	-0.09615
MRI_FCWML049	-1	-0.024662
MRI_FCWML049	0	0.014788
MRI_FCWML049	1	0.029602
MRI_FCWML049	2	-0.026551
MRI_FCWML049	3	0.016436
MRI_FCWML049	4	-0.076694
MRI_FCWML051	-4	0.055907
MRI_FCWML051	-3	0.13559
MRI_FCWML051	-2	0.085569
MRI_FCWML051	-1	0.078079
MRI_FCWML051	0	0.095847
MRI_FCWML051	1	0.088959
MRI_FCWML051	2	0.065917
MRI_FCWML051	3	0.0045824
MRI_FCWML051	4	0.01736
MRI_FCWML052	-4	0.008012
MRI_FCWML052	-3	-0.029261
MRI_FCWML052	-2	-0.038728
MRI_FCWML052	-1	-0.032184
MRI_FCWML052	0	-0.038105
MRI_FCWML052	1	-0.037795
MRI_FCWML052	2	0.012962
MRI_FCWML052	3	-0.051336
MRI_FCWML052	4	0.019559
MRI_FCWML053	-4	-0.13592
MRI_FCWML053	-3	0.018575
MRI_FCWML053	-2	-0.074385
MRI_FCWML053	-1	0.077792
MRI_FCWML053	0	-0.070324
MRI_FCWML053	1	0.07918
MRI_FCWML053	2	0.056487
MRI_FCWML053	3	-0.04214
MRI_FCWML053	4	0.053744
MRI_FCWML054	-4	-0.027906
MRI_FCWML054	-3	0.010945
MRI_FCWML054	-2	0.0059476
MRI_FCWML054	-1	-0.073834
MRI_FCWML054	0	-0.037273
MRI_FCWML054	1	-0.046067
MRI_FCWML054	2	-0.074114
MRI_FCWML054	3	-0.040927
MRI_FCWML054	4	-0.05227
MRI_FCWML055	-4	-0.010473
MRI_FCWML055	-3	-0.047484
MRI_FCWML055	-2	0.0035583
MRI_FCWML055	-1	-0.08643
MRI_FCWML055	0	-0.12209
MRI_FCWML055	1	-0.018668
MRI_FCWML055	2	-0.040222
MRI_FCWML055	3	-0.052432
MRI_FCWML055	4	-0.049637
MRI_FCWML056	-4	0.097618
MRI_FCWML056	-3	0.01303
MRI_FCWML056	-2	0.044892
MRI_FCWML056	-1	-0.043117
MRI_FCWML056	0	0.046113
MRI_FCWML056	1	0.10551
MRI_FCWML056	2	-0.032974
MRI_FCWML056	3	0.079216
MRI_FCWML056	4	0.097852
MRI_FCWML057	-4	0.048156
MRI_FCWML057	-3	0.057279
MRI_FCWML057	-2	0.021855
MRI_FCWML057	-1	0.033259
MRI_FCWML057	0	0.024576
MRI_FCWML057	1	-0.0069697
MRI_FCWML057	2	0.09177
MRI_FCWML057	3	0.08032
MRI_FCWML057	4	-0.036576
MRI_FCWML061	-4	0.039235
MRI_FCWML061	-3	-0.039787
MRI_FCWML061	-2	-0.091315
MRI_FCWML061	-1	-0.054096
MRI_FCWML061	0	0.068661
MRI_FCWML061	1	0.037698
MRI_FCWML061	2	-0.0085969
MRI_FCWML061	3	0.08069
MRI_FCWML061	4	0.013167
MRI_FCWML063	-4	0.026461
MRI_FCWML063	-3	0.080708
MRI_FCWML063	-2	-0.039411
MRI_FCWML063	-1	0.14182
MRI_FCWML063	0	0.060399
MRI_FCWML063	1	-0.038882
MRI_FCWML063	2	-0.0088649
MRI_FCWML063	3	-0.0085893
MRI_FCWML063	4	0.082285
MRI_FCWML064	-4	NaN
MRI_FCWML064	-3	NaN
MRI_FCWML064	-2	NaN
MRI_FCWML064	-1	NaN
MRI_FCWML064	0	NaN
MRI_FCWML064	1	NaN
MRI_FCWML064	2	NaN
MRI_FCWML064	3	NaN
MRI_FCWML064	4	NaN
MRI_FCWML104	-4	0.039741
MRI_FCWML104	-3	-0.022415
MRI_FCWML104	-2	-0.018314
MRI_FCWML104	-1	-0.016314
MRI_FCWML104	0	-0.052345
MRI_FCWML104	1	0.027645
MRI_FCWML104	2	-0.10402
MRI_FCWML104	3	-0.13204
MRI_FCWML104	4	-0.041002
MRI_FCWML107	-4	0.026983
MRI_FCWML107	-3	-0.027522
MRI_FCWML107	-2	-0.044029
MRI_FCWML107	-1	-0.038493
MRI_FCWML107	0	0.037407
MRI_FCWML107	1	0.057757
MRI_FCWML107	2	0.052752
MRI_FCWML107	3	-0.04921
MRI_FCWML107	4	-0.043712
MRI_FCWML108	-4	0.0024905
MRI_FCWML108	-3	-0.20022
MRI_FCWML108	-2	0.033449
MRI_FCWML108	-1	-0.019555
MRI_FCWML108	0	-0.071307
MRI_FCWML108	1	-0.014625
MRI_FCWML108	2	0.043602
MRI_FCWML108	3	0.051229
MRI_FCWML108	4	0.081718
MRI_FCWML109	-4	0.07329
MRI_FCWML109	-3	0.092601
MRI_FCWML109	-2	0.051876
MRI_FCWML109	-1	0.072235
MRI_FCWML109	0	0.011689
MRI_FCWML109	1	0.00088146
MRI_FCWML109	2	-0.15311
MRI_FCWML109	3	0.082012
MRI_FCWML109	4	-0.030709
MRI_FCWML119	-4	-0.022863
MRI_FCWML119	-3	-0.0081068
MRI_FCWML119	-2	-0.035269
MRI_FCWML119	-1	0.048591
MRI_FCWML119	0	0.082073
MRI_FCWML119	1	-0.066114
MRI_FCWML119	2	-0.025013
MRI_FCWML119	3	-0.013752
MRI_FCWML119	4	-0.11858
MRI_FCWML121	-4	-0.076838
MRI_FCWML121	-3	-0.0051504
MRI_FCWML121	-2	-0.025226
MRI_FCWML121	-1	0.0087951
MRI_FCWML121	0	0.063439
MRI_FCWML121	1	0.066479
MRI_FCWML121	2	0.035944
MRI_FCWML121	3	-0.050741
MRI_FCWML121	4	-0.028985
MRI_FCWML128	-4	0.064793
MRI_FCWML128	-3	-0.016132
MRI_FCWML128	-2	-0.07039
MRI_FCWML128	-1	-0.048427
MRI_FCWML128	0	-0.0082214
MRI_FCWML128	1	0.10489
MRI_FCWML128	2	0.04682
MRI_FCWML128	3	0.048233
MRI_FCWML128	4	-0.016613
MRI_FCWML129	-4	0.048455
MRI_FCWML129	-3	-0.081045
MRI_FCWML129	-2	-0.014464
MRI_FCWML129	-1	0.013021
MRI_FCWML129	0	-0.034558
MRI_FCWML129	1	-0.031251
MRI_FCWML129	2	-0.064467
MRI_FCWML129	3	-0.060172
MRI_FCWML129	4	-0.0015987
MRI_FCWML134	-4	-0.061506
MRI_FCWML134	-3	-0.067055
MRI_FCWML134	-2	-0.038338
MRI_FCWML134	-1	0.017497
MRI_FCWML134	0	-0.036397
MRI_FCWML134	1	-0.00037555
MRI_FCWML134	2	0.022152
MRI_FCWML134	3	0.1318
MRI_FCWML134	4	0.17132
MRI_FCWML150	-4	-0.028188
MRI_FCWML150	-3	-0.10228
MRI_FCWML150	-2	-0.068321
MRI_FCWML150	-1	0.070191
MRI_FCWML150	0	0.014031
MRI_FCWML150	1	0.032207
MRI_FCWML150	2	0.062852
MRI_FCWML150	3	-0.020586
MRI_FCWML150	4	-0.018208
MRI_FCWML158	-4	-0.071025
MRI_FCWML158	-3	-0.0034766
MRI_FCWML158	-2	0.047194
MRI_FCWML158	-1	0.027446
MRI_FCWML158	0	0.074069
MRI_FCWML158	1	0.054834
MRI_FCWML158	2	0.0692
MRI_FCWML158	3	0.050923
MRI_FCWML158	4	0.0081173
MRI_FCWML159	-4	0.0018929
MRI_FCWML159	-3	-0.084017
MRI_FCWML159	-2	-0.093637
MRI_FCWML159	-1	-0.12142
MRI_FCWML159	0	-0.12112
MRI_FCWML159	1	-0.017543
MRI_FCWML159	2	0.043771
MRI_FCWML159	3	0.13467
MRI_FCWML159	4	0.12861
MRI_FCWML160	-4	0.025628
MRI_FCWML160	-3	-0.028455
MRI_FCWML160	-2	-0.058861
MRI_FCWML160	-1	-0.092595
MRI_FCWML160	0	0.016163
MRI_FCWML160	1	0.10128
MRI_FCWML160	2	0.059116
MRI_FCWML160	3	-0.0009867
MRI_FCWML160	4	0.063065
MRI_FCWML162	-4	-0.033269
MRI_FCWML162	-3	0.17994
MRI_FCWML162	-2	0.094469
MRI_FCWML162	-1	0.14746
MRI_FCWML162	0	-0.016989
MRI_FCWML162	1	0.0044306
MRI_FCWML162	2	0.086972
MRI_FCWML162	3	0.10796
MRI_FCWML162	4	0.061273
MRI_FCWML205	-4	0.018463
MRI_FCWML205	-3	0.0069921
MRI_FCWML205	-2	-0.07624
MRI_FCWML205	-1	-0.052498
MRI_FCWML205	0	0.033606
MRI_FCWML205	1	0.10714
MRI_FCWML205	2	0.017697
MRI_FCWML205	3	0.032655
MRI_FCWML205	4	-0.036277
MRI_FCWML219	-4	-0.026097
MRI_FCWML219	-3	0.065362
MRI_FCWML219	-2	0.019581
MRI_FCWML219	-1	0.17776
MRI_FCWML219	0	-0.061396
MRI_FCWML219	1	-0.090005
MRI_FCWML219	2	-0.13202
MRI_FCWML219	3	0.020889
MRI_FCWML219	4	0.0080088
MRI_FCWML255	-4	0.026745
MRI_FCWML255	-3	0.031604
MRI_FCWML255	-2	0.053563
MRI_FCWML255	-1	0.014573
MRI_FCWML255	0	0.088943
MRI_FCWML255	1	0.093099
MRI_FCWML255	2	0.0075164
MRI_FCWML255	3	-0.10714
MRI_FCWML255	4	-0.091608
MRI_FCWML320	-4	-0.045495
MRI_FCWML320	-3	-0.050936
MRI_FCWML320	-2	-0.070946
MRI_FCWML320	-1	0.017948
MRI_FCWML320	0	-0.092036
MRI_FCWML320	1	0.1311
MRI_FCWML320	2	-0.062334
MRI_FCWML320	3	-0.011617
MRI_FCWML320	4	-0.053625
MRI_FCWML328	-4	-0.070487
MRI_FCWML328	-3	0.0086447
MRI_FCWML328	-2	-0.12382
MRI_FCWML328	-1	0.0071365
MRI_FCWML328	0	0.00089558
MRI_FCWML328	1	-0.027677
MRI_FCWML328	2	-0.016404
MRI_FCWML328	3	-0.047863
MRI_FCWML328	4	-0.071798
