# Supplementary material for: Pupil size reflects activation of subcortical ascending arousal system nuclei during rest
Source: eLife. 2023 Jun 27;12:e84822. doi: 10.7554/eLife.84822 (PMC10299825; doi:10.7554/eLife.84822)
Supplement: Figure 5—source data 1. [file elife-84822-fig5-data1.zip › Figure5-SourceData/FigAB/ses-day-2/XCorr_stat_SN_pup_size.csv]

subj	lag	CC
MRI_FCWML001	-4	0.002498
MRI_FCWML001	-3	-0.015705
MRI_FCWML001	-2	-0.048146
MRI_FCWML001	-1	-0.054632
MRI_FCWML001	0	0.059229
MRI_FCWML001	1	-0.002298
MRI_FCWML001	2	0.050261
MRI_FCWML001	3	0.053779
MRI_FCWML001	4	-0.023523
MRI_FCWML002	-4	-0.051224
MRI_FCWML002	-3	0.063882
MRI_FCWML002	-2	-0.01479
MRI_FCWML002	-1	0.050334
MRI_FCWML002	0	0.094144
MRI_FCWML002	1	0.085326
MRI_FCWML002	2	-0.019924
MRI_FCWML002	3	0.0045829
MRI_FCWML002	4	0.022124
MRI_FCWML003	-4	-0.043538
MRI_FCWML003	-3	-0.11974
MRI_FCWML003	-2	-0.077219
MRI_FCWML003	-1	-0.11029
MRI_FCWML003	0	-0.092619
MRI_FCWML003	1	-0.15411
MRI_FCWML003	2	-0.094728
MRI_FCWML003	3	-0.035445
MRI_FCWML003	4	-0.07869
MRI_FCWML004	-4	-0.023142
MRI_FCWML004	-3	-0.031676
MRI_FCWML004	-2	0.023057
MRI_FCWML004	-1	0.013027
MRI_FCWML004	0	0.015094
MRI_FCWML004	1	0.030655
MRI_FCWML004	2	0.070689
MRI_FCWML004	3	0.076053
MRI_FCWML004	4	0.10064
MRI_FCWML006	-4	0.065693
MRI_FCWML006	-3	0.051065
MRI_FCWML006	-2	0.019183
MRI_FCWML006	-1	0.089859
MRI_FCWML006	0	0.10783
MRI_FCWML006	1	0.048574
MRI_FCWML006	2	0.0026132
MRI_FCWML006	3	-0.074533
MRI_FCWML006	4	-0.038333
MRI_FCWML007	-4	-0.04397
MRI_FCWML007	-3	-0.0077098
MRI_FCWML007	-2	0.10099
MRI_FCWML007	-1	0.20129
MRI_FCWML007	0	0.16031
MRI_FCWML007	1	0.10755
MRI_FCWML007	2	0.032759
MRI_FCWML007	3	0.03622
MRI_FCWML007	4	-0.00089146
MRI_FCWML008	-4	0.050311
MRI_FCWML008	-3	0.02657
MRI_FCWML008	-2	-0.023829
MRI_FCWML008	-1	0.0095965
MRI_FCWML008	0	-0.029967
MRI_FCWML008	1	0.012923
MRI_FCWML008	2	-0.010824
MRI_FCWML008	3	-0.071555
MRI_FCWML008	4	-0.031421
MRI_FCWML009	-4	0.01411
MRI_FCWML009	-3	-0.043637
MRI_FCWML009	-2	-0.05278
MRI_FCWML009	-1	0.089823
MRI_FCWML009	0	0.002204
MRI_FCWML009	1	0.011211
MRI_FCWML009	2	-0.069725
MRI_FCWML009	3	0.0024288
MRI_FCWML009	4	-0.004503
MRI_FCWML010	-4	-0.056321
MRI_FCWML010	-3	-0.049253
MRI_FCWML010	-2	-0.036476
MRI_FCWML010	-1	0.066604
MRI_FCWML010	0	0.068847
MRI_FCWML010	1	0.11521
MRI_FCWML010	2	-0.038414
MRI_FCWML010	3	-0.10181
MRI_FCWML010	4	-0.077754
MRI_FCWML011	-4	-0.19628
MRI_FCWML011	-3	-0.0057293
MRI_FCWML011	-2	0.0654
MRI_FCWML011	-1	0.065788
MRI_FCWML011	0	0.098175
MRI_FCWML011	1	0.097499
MRI_FCWML011	2	0.091832
MRI_FCWML011	3	0.11841
MRI_FCWML011	4	0.041604
MRI_FCWML012	-4	-0.012766
MRI_FCWML012	-3	0.090467
MRI_FCWML012	-2	0.088701
MRI_FCWML012	-1	0.045776
MRI_FCWML012	0	0.064162
MRI_FCWML012	1	0.0052362
MRI_FCWML012	2	-0.17476
MRI_FCWML012	3	-0.055071
MRI_FCWML012	4	0.016161
MRI_FCWML013	-4	0.065362
MRI_FCWML013	-3	0.15029
MRI_FCWML013	-2	0.060767
MRI_FCWML013	-1	0.073707
MRI_FCWML013	0	0.094941
MRI_FCWML013	1	0.088572
MRI_FCWML013	2	0.12599
MRI_FCWML013	3	0.045302
MRI_FCWML013	4	0.090877
MRI_FCWML014	-4	0.046363
MRI_FCWML014	-3	0.032955
MRI_FCWML014	-2	-0.058286
MRI_FCWML014	-1	-0.084143
MRI_FCWML014	0	0.03961
MRI_FCWML014	1	-0.038692
MRI_FCWML014	2	-0.087781
MRI_FCWML014	3	-0.046552
MRI_FCWML014	4	-0.08664
MRI_FCWML015	-4	0.082897
MRI_FCWML015	-3	0.06309
MRI_FCWML015	-2	0.01339
MRI_FCWML015	-1	0.004761
MRI_FCWML015	0	0.10782
MRI_FCWML015	1	0.11799
MRI_FCWML015	2	-0.0070297
MRI_FCWML015	3	-0.091706
MRI_FCWML015	4	-0.089768
MRI_FCWML016	-4	0.08456
MRI_FCWML016	-3	0.05492
MRI_FCWML016	-2	-0.002316
MRI_FCWML016	-1	-0.002854
MRI_FCWML016	0	0.15337
MRI_FCWML016	1	0.14672
MRI_FCWML016	2	0.066301
MRI_FCWML016	3	-0.097422
MRI_FCWML016	4	-0.1275
MRI_FCWML017	-4	0.032722
MRI_FCWML017	-3	0.00030066
MRI_FCWML017	-2	-0.080946
MRI_FCWML017	-1	0.0022564
MRI_FCWML017	0	0.029329
MRI_FCWML017	1	0.12002
MRI_FCWML017	2	0.033305
MRI_FCWML017	3	-0.0036582
MRI_FCWML017	4	0.041733
MRI_FCWML018	-4	-0.037714
MRI_FCWML018	-3	-0.041269
MRI_FCWML018	-2	0.10111
MRI_FCWML018	-1	0.18541
MRI_FCWML018	0	0.14349
MRI_FCWML018	1	0.038886
MRI_FCWML018	2	0.011123
MRI_FCWML018	3	0.079218
MRI_FCWML018	4	0.08731
MRI_FCWML020	-4	NaN
MRI_FCWML020	-3	NaN
MRI_FCWML020	-2	NaN
MRI_FCWML020	-1	NaN
MRI_FCWML020	0	NaN
MRI_FCWML020	1	NaN
MRI_FCWML020	2	NaN
MRI_FCWML020	3	NaN
MRI_FCWML020	4	NaN
MRI_FCWML022	-4	NaN
MRI_FCWML022	-3	NaN
MRI_FCWML022	-2	NaN
MRI_FCWML022	-1	NaN
MRI_FCWML022	0	NaN
MRI_FCWML022	1	NaN
MRI_FCWML022	2	NaN
MRI_FCWML022	3	NaN
MRI_FCWML022	4	NaN
MRI_FCWML023	-4	-0.15087
MRI_FCWML023	-3	-0.035404
MRI_FCWML023	-2	-0.092735
MRI_FCWML023	-1	0.070165
MRI_FCWML023	0	0.16785
MRI_FCWML023	1	0.08389
MRI_FCWML023	2	0.12164
MRI_FCWML023	3	0.081086
MRI_FCWML023	4	0.08425
MRI_FCWML025	-4	-0.089506
MRI_FCWML025	-3	-0.0048705
MRI_FCWML025	-2	-0.0032108
MRI_FCWML025	-1	0.046766
MRI_FCWML025	0	0.017986
MRI_FCWML025	1	0.077649
MRI_FCWML025	2	0.048057
MRI_FCWML025	3	-0.015271
MRI_FCWML025	4	-0.033862
MRI_FCWML026	-4	-0.02127
MRI_FCWML026	-3	-0.047795
MRI_FCWML026	-2	-0.077926
MRI_FCWML026	-1	-0.05532
MRI_FCWML026	0	0.11547
MRI_FCWML026	1	0.063597
MRI_FCWML026	2	-0.041984
MRI_FCWML026	3	0.029701
MRI_FCWML026	4	0.030953
MRI_FCWML027	-4	-0.019701
MRI_FCWML027	-3	0.0073462
MRI_FCWML027	-2	-0.045479
MRI_FCWML027	-1	0.054474
MRI_FCWML027	0	-0.098248
MRI_FCWML027	1	-0.10061
MRI_FCWML027	2	0.030533
MRI_FCWML027	3	-0.0093958
MRI_FCWML027	4	0.025192
MRI_FCWML028	-4	NaN
MRI_FCWML028	-3	NaN
MRI_FCWML028	-2	NaN
MRI_FCWML028	-1	NaN
MRI_FCWML028	0	NaN
MRI_FCWML028	1	NaN
MRI_FCWML028	2	NaN
MRI_FCWML028	3	NaN
MRI_FCWML028	4	NaN
MRI_FCWML029	-4	-0.024822
MRI_FCWML029	-3	-0.014704
MRI_FCWML029	-2	-0.066353
MRI_FCWML029	-1	0.01356
MRI_FCWML029	0	0.10375
MRI_FCWML029	1	0.13521
MRI_FCWML029	2	0.10496
MRI_FCWML029	3	0.088548
MRI_FCWML029	4	0.019447
MRI_FCWML030	-4	0.018365
MRI_FCWML030	-3	0.043055
MRI_FCWML030	-2	-0.0034814
MRI_FCWML030	-1	-0.011414
MRI_FCWML030	0	0.074254
MRI_FCWML030	1	0.077505
MRI_FCWML030	2	0.030766
MRI_FCWML030	3	0.054477
MRI_FCWML030	4	0.043586
MRI_FCWML031	-4	0.020933
MRI_FCWML031	-3	0.049895
MRI_FCWML031	-2	0.088612
MRI_FCWML031	-1	0.1228
MRI_FCWML031	0	0.13964
MRI_FCWML031	1	0.1538
MRI_FCWML031	2	0.038784
MRI_FCWML031	3	-0.085588
MRI_FCWML031	4	-0.043383
MRI_FCWML032	-4	0.039363
MRI_FCWML032	-3	0.033009
MRI_FCWML032	-2	0.014238
MRI_FCWML032	-1	-0.012532
MRI_FCWML032	0	0.0019069
MRI_FCWML032	1	0.032907
MRI_FCWML032	2	0.026046
MRI_FCWML032	3	0.06114
MRI_FCWML032	4	0.10424
MRI_FCWML033	-4	NaN
MRI_FCWML033	-3	NaN
MRI_FCWML033	-2	NaN
MRI_FCWML033	-1	NaN
MRI_FCWML033	0	NaN
MRI_FCWML033	1	NaN
MRI_FCWML033	2	NaN
MRI_FCWML033	3	NaN
MRI_FCWML033	4	NaN
MRI_FCWML035	-4	0.074249
MRI_FCWML035	-3	0.046833
MRI_FCWML035	-2	-0.0014847
MRI_FCWML035	-1	0.051443
MRI_FCWML035	0	0.051431
MRI_FCWML035	1	0.05154
MRI_FCWML035	2	-0.0068379
MRI_FCWML035	3	0.017271
MRI_FCWML035	4	-0.017591
MRI_FCWML036	-4	NaN
MRI_FCWML036	-3	NaN
MRI_FCWML036	-2	NaN
MRI_FCWML036	-1	NaN
MRI_FCWML036	0	NaN
MRI_FCWML036	1	NaN
MRI_FCWML036	2	NaN
MRI_FCWML036	3	NaN
MRI_FCWML036	4	NaN
MRI_FCWML037	-4	0.057852
MRI_FCWML037	-3	0.080804
MRI_FCWML037	-2	0.062834
MRI_FCWML037	-1	0.058104
MRI_FCWML037	0	0.071268
MRI_FCWML037	1	0.0481
MRI_FCWML037	2	0.072808
MRI_FCWML037	3	-0.00040045
MRI_FCWML037	4	-0.080352
MRI_FCWML038	-4	0.045194
MRI_FCWML038	-3	0.061073
MRI_FCWML038	-2	0.01597
MRI_FCWML038	-1	0.13676
MRI_FCWML038	0	0.065884
MRI_FCWML038	1	-0.063322
MRI_FCWML038	2	-0.0062534
MRI_FCWML038	3	0.01306
MRI_FCWML038	4	-0.014947
MRI_FCWML040	-4	0.11579
MRI_FCWML040	-3	0.08279
MRI_FCWML040	-2	-0.0023949
MRI_FCWML040	-1	0.06594
MRI_FCWML040	0	0.11807
MRI_FCWML040	1	0.10411
MRI_FCWML040	2	0.050893
MRI_FCWML040	3	0.02688
MRI_FCWML040	4	0.018201
MRI_FCWML041	-4	0.036988
MRI_FCWML041	-3	-0.043208
MRI_FCWML041	-2	-0.025816
MRI_FCWML041	-1	-0.11517
MRI_FCWML041	0	-0.088834
MRI_FCWML041	1	0.0020514
MRI_FCWML041	2	0.035358
MRI_FCWML041	3	0.052155
MRI_FCWML041	4	0.051739
MRI_FCWML042	-4	-0.048111
MRI_FCWML042	-3	0.082311
MRI_FCWML042	-2	0.00067085
MRI_FCWML042	-1	0.052893
MRI_FCWML042	0	-0.05051
MRI_FCWML042	1	-0.033582
MRI_FCWML042	2	-0.083338
MRI_FCWML042	3	-0.10198
MRI_FCWML042	4	-0.047735
MRI_FCWML043	-4	-0.043811
MRI_FCWML043	-3	0.037602
MRI_FCWML043	-2	0.006978
MRI_FCWML043	-1	-0.035386
MRI_FCWML043	0	0.11141
MRI_FCWML043	1	0.042166
MRI_FCWML043	2	0.055679
MRI_FCWML043	3	-0.0051563
MRI_FCWML043	4	-0.094138
MRI_FCWML046	-4	-0.079161
MRI_FCWML046	-3	-0.013811
MRI_FCWML046	-2	0.090163
MRI_FCWML046	-1	0.026187
MRI_FCWML046	0	0.043905
MRI_FCWML046	1	0.096409
MRI_FCWML046	2	0.096008
MRI_FCWML046	3	0.055724
MRI_FCWML046	4	0.011182
MRI_FCWML047	-4	0.054376
MRI_FCWML047	-3	-0.0036558
MRI_FCWML047	-2	0.12736
MRI_FCWML047	-1	0.14065
MRI_FCWML047	0	0.1742
MRI_FCWML047	1	0.10956
MRI_FCWML047	2	0.12385
MRI_FCWML047	3	0.11556
MRI_FCWML047	4	0.12159
MRI_FCWML048	-4	-0.0014241
MRI_FCWML048	-3	-0.0067069
MRI_FCWML048	-2	0.1064
MRI_FCWML048	-1	0.055525
MRI_FCWML048	0	0.11817
MRI_FCWML048	1	0.065853
MRI_FCWML048	2	-0.0086562
MRI_FCWML048	3	-0.049812
MRI_FCWML048	4	-0.097456
MRI_FCWML049	-4	-0.11788
MRI_FCWML049	-3	-0.029387
MRI_FCWML049	-2	-0.023837
MRI_FCWML049	-1	-0.021117
MRI_FCWML049	0	0.19734
MRI_FCWML049	1	0.29103
MRI_FCWML049	2	0.086736
MRI_FCWML049	3	-0.015654
MRI_FCWML049	4	-0.00044487
MRI_FCWML051	-4	0.15358
MRI_FCWML051	-3	0.16557
MRI_FCWML051	-2	0.18831
MRI_FCWML051	-1	0.1081
MRI_FCWML051	0	0.096447
MRI_FCWML051	1	0.12765
MRI_FCWML051	2	0.063798
MRI_FCWML051	3	0.020534
MRI_FCWML051	4	-0.019307
MRI_FCWML052	-4	0.026314
MRI_FCWML052	-3	-0.020994
MRI_FCWML052	-2	-0.0091577
MRI_FCWML052	-1	-0.029562
MRI_FCWML052	0	0.068019
MRI_FCWML052	1	-0.0031156
MRI_FCWML052	2	-0.093598
MRI_FCWML052	3	-0.13722
MRI_FCWML052	4	-0.16728
MRI_FCWML053	-4	-0.11136
MRI_FCWML053	-3	-0.020877
MRI_FCWML053	-2	0.042182
MRI_FCWML053	-1	0.072555
MRI_FCWML053	0	0.034574
MRI_FCWML053	1	0.18512
MRI_FCWML053	2	0.0043503
MRI_FCWML053	3	-0.11115
MRI_FCWML053	4	-0.073353
MRI_FCWML054	-4	-0.055852
MRI_FCWML054	-3	-0.024175
MRI_FCWML054	-2	0.054658
MRI_FCWML054	-1	0.0011236
MRI_FCWML054	0	0.098112
MRI_FCWML054	1	0.11309
MRI_FCWML054	2	0.04433
MRI_FCWML054	3	-0.044771
MRI_FCWML054	4	0.01828
MRI_FCWML055	-4	0.023053
MRI_FCWML055	-3	-0.097659
MRI_FCWML055	-2	0.055398
MRI_FCWML055	-1	-0.088841
MRI_FCWML055	0	0.020332
MRI_FCWML055	1	0.1484
MRI_FCWML055	2	0.032887
MRI_FCWML055	3	0.037407
MRI_FCWML055	4	0.091366
MRI_FCWML056	-4	-0.021537
MRI_FCWML056	-3	0.10464
MRI_FCWML056	-2	-0.015651
MRI_FCWML056	-1	-0.019125
MRI_FCWML056	0	0.072429
MRI_FCWML056	1	0.0020782
MRI_FCWML056	2	0.078861
MRI_FCWML056	3	0.068108
MRI_FCWML056	4	-0.008379
MRI_FCWML057	-4	0.02321
MRI_FCWML057	-3	-0.030344
MRI_FCWML057	-2	0.039514
MRI_FCWML057	-1	0.10061
MRI_FCWML057	0	0.14137
MRI_FCWML057	1	0.022928
MRI_FCWML057	2	-0.040474
MRI_FCWML057	3	-0.023331
MRI_FCWML057	4	0.0014097
MRI_FCWML061	-4	-0.061891
MRI_FCWML061	-3	-0.13766
MRI_FCWML061	-2	-0.034287
MRI_FCWML061	-1	0.099092
MRI_FCWML061	0	0.11172
MRI_FCWML061	1	0.0091668
MRI_FCWML061	2	-0.0068381
MRI_FCWML061	3	-0.014204
MRI_FCWML061	4	0.012293
MRI_FCWML063	-4	-0.087734
MRI_FCWML063	-3	-0.044861
MRI_FCWML063	-2	-0.16174
MRI_FCWML063	-1	-0.044046
MRI_FCWML063	0	0.013274
MRI_FCWML063	1	0.10705
MRI_FCWML063	2	0.088576
MRI_FCWML063	3	0.020539
MRI_FCWML063	4	-0.016568
MRI_FCWML064	-4	NaN
MRI_FCWML064	-3	NaN
MRI_FCWML064	-2	NaN
MRI_FCWML064	-1	NaN
MRI_FCWML064	0	NaN
MRI_FCWML064	1	NaN
MRI_FCWML064	2	NaN
MRI_FCWML064	3	NaN
MRI_FCWML064	4	NaN
MRI_FCWML104	-4	-0.025312
MRI_FCWML104	-3	-0.011089
MRI_FCWML104	-2	0.010738
MRI_FCWML104	-1	0.012487
MRI_FCWML104	0	0.041898
MRI_FCWML104	1	0.15151
MRI_FCWML104	2	0.036163
MRI_FCWML104	3	-0.0057522
MRI_FCWML104	4	-0.035707
MRI_FCWML107	-4	-0.060675
MRI_FCWML107	-3	0.042149
MRI_FCWML107	-2	-0.043153
MRI_FCWML107	-1	0.039718
MRI_FCWML107	0	-0.083582
MRI_FCWML107	1	0.014043
MRI_FCWML107	2	-0.061536
MRI_FCWML107	3	0.046562
MRI_FCWML107	4	-0.11227
MRI_FCWML108	-4	-0.078372
MRI_FCWML108	-3	-0.061521
MRI_FCWML108	-2	0.07858
MRI_FCWML108	-1	-0.1472
MRI_FCWML108	0	-0.12327
MRI_FCWML108	1	0.046749
MRI_FCWML108	2	0.0009272
MRI_FCWML108	3	-0.011862
MRI_FCWML108	4	-0.07022
MRI_FCWML109	-4	-0.059232
MRI_FCWML109	-3	-0.027359
MRI_FCWML109	-2	0.069156
MRI_FCWML109	-1	0.13612
MRI_FCWML109	0	0.13204
MRI_FCWML109	1	0.08262
MRI_FCWML109	2	-0.066622
MRI_FCWML109	3	0.069839
MRI_FCWML109	4	-0.05775
MRI_FCWML119	-4	0.0099436
MRI_FCWML119	-3	-0.064395
MRI_FCWML119	-2	-0.046005
MRI_FCWML119	-1	0.0060055
MRI_FCWML119	0	-0.040223
MRI_FCWML119	1	-0.086253
MRI_FCWML119	2	-0.017261
MRI_FCWML119	3	-0.021119
MRI_FCWML119	4	0.066207
MRI_FCWML121	-4	0.036475
MRI_FCWML121	-3	-0.0013749
MRI_FCWML121	-2	-0.052962
MRI_FCWML121	-1	-0.028058
MRI_FCWML121	0	0.03022
MRI_FCWML121	1	0.084631
MRI_FCWML121	2	-0.076158
MRI_FCWML121	3	-0.13435
MRI_FCWML121	4	-0.1079
MRI_FCWML128	-4	-0.046448
MRI_FCWML128	-3	0.036952
MRI_FCWML128	-2	0.061835
MRI_FCWML128	-1	0.043155
MRI_FCWML128	0	0.10063
MRI_FCWML128	1	0.0080945
MRI_FCWML128	2	-0.10446
MRI_FCWML128	3	-0.13588
MRI_FCWML128	4	-0.0016451
MRI_FCWML129	-4	0.12731
MRI_FCWML129	-3	-0.019895
MRI_FCWML129	-2	0.13087
MRI_FCWML129	-1	0.035428
MRI_FCWML129	0	-0.097334
MRI_FCWML129	1	-0.052159
MRI_FCWML129	2	-0.15571
MRI_FCWML129	3	-0.087736
MRI_FCWML129	4	-0.063648
MRI_FCWML134	-4	-0.021728
MRI_FCWML134	-3	0.18511
MRI_FCWML134	-2	-0.054021
MRI_FCWML134	-1	-0.13413
MRI_FCWML134	0	-0.033376
MRI_FCWML134	1	-0.0026765
MRI_FCWML134	2	-0.024839
MRI_FCWML134	3	-0.044376
MRI_FCWML134	4	-0.088761
MRI_FCWML150	-4	-0.060564
MRI_FCWML150	-3	-0.12511
MRI_FCWML150	-2	0.035685
MRI_FCWML150	-1	0.03669
MRI_FCWML150	0	-0.093531
MRI_FCWML150	1	0.045864
MRI_FCWML150	2	0.0040964
MRI_FCWML150	3	0.04222
MRI_FCWML150	4	-0.044884
MRI_FCWML158	-4	-0.028762
MRI_FCWML158	-3	0.069615
MRI_FCWML158	-2	0.10574
MRI_FCWML158	-1	0.04242
MRI_FCWML158	0	0.061765
MRI_FCWML158	1	0.10867
MRI_FCWML158	2	0.09961
MRI_FCWML158	3	0.10978
MRI_FCWML158	4	0.081591
MRI_FCWML159	-4	-0.051352
MRI_FCWML159	-3	-0.00015249
MRI_FCWML159	-2	-0.091559
MRI_FCWML159	-1	-0.060579
MRI_FCWML159	0	0.013616
MRI_FCWML159	1	0.033675
MRI_FCWML159	2	0.067154
MRI_FCWML159	3	0.027434
MRI_FCWML159	4	0.033731
MRI_FCWML160	-4	0.065875
MRI_FCWML160	-3	0.029225
MRI_FCWML160	-2	0.0368
MRI_FCWML160	-1	0.05395
MRI_FCWML160	0	0.1296
MRI_FCWML160	1	0.18231
MRI_FCWML160	2	0.13758
MRI_FCWML160	3	0.014018
MRI_FCWML160	4	-0.067309
MRI_FCWML162	-4	0.0023558
MRI_FCWML162	-3	-0.030233
MRI_FCWML162	-2	-0.0045465
MRI_FCWML162	-1	-0.031764
MRI_FCWML162	0	-0.017751
MRI_FCWML162	1	0.03007
MRI_FCWML162	2	0.061298
MRI_FCWML162	3	-0.0065636
MRI_FCWML162	4	-0.047451
MRI_FCWML205	-4	-0.02699
MRI_FCWML205	-3	0.026676
MRI_FCWML205	-2	-0.0608
MRI_FCWML205	-1	-0.042274
MRI_FCWML205	0	0.12635
MRI_FCWML205	1	0.080328
MRI_FCWML205	2	-0.041356
MRI_FCWML205	3	0.0090979
MRI_FCWML205	4	-0.0066814
MRI_FCWML219	-4	0.038112
MRI_FCWML219	-3	0.029335
MRI_FCWML219	-2	-0.10394
MRI_FCWML219	-1	-0.035439
MRI_FCWML219	0	-0.051263
MRI_FCWML219	1	0.10174
MRI_FCWML219	2	0.17513
MRI_FCWML219	3	-0.028986
MRI_FCWML219	4	-0.036937
MRI_FCWML255	-4	-0.015632
MRI_FCWML255	-3	-0.025934
MRI_FCWML255	-2	0.078401
MRI_FCWML255	-1	0.20388
MRI_FCWML255	0	0.17032
MRI_FCWML255	1	0.15217
MRI_FCWML255	2	0.096156
MRI_FCWML255	3	0.0098973
MRI_FCWML255	4	-0.046106
MRI_FCWML320	-4	-0.032153
MRI_FCWML320	-3	-0.064745
MRI_FCWML320	-2	-0.056668
MRI_FCWML320	-1	-0.03658
MRI_FCWML320	0	0.023002
MRI_FCWML320	1	0.16275
MRI_FCWML320	2	0.12236
MRI_FCWML320	3	0.066217
MRI_FCWML320	4	-0.044028
MRI_FCWML328	-4	-0.034485
MRI_FCWML328	-3	0.021322
MRI_FCWML328	-2	-0.0043181
MRI_FCWML328	-1	-0.093978
MRI_FCWML328	0	-0.011368
MRI_FCWML328	1	0.14782
MRI_FCWML328	2	0.072197
MRI_FCWML328	3	-0.053381
MRI_FCWML328	4	-0.067572
