# Supplementary material for: Pupil size reflects activation of subcortical ascending arousal system nuclei during rest
Source: eLife. 2023 Jun 27;12:e84822. doi: 10.7554/eLife.84822 (PMC10299825; doi:10.7554/eLife.84822)
Supplement: Figure 5—source data 1. [file elife-84822-fig5-data1.zip › Figure5-SourceData/FigAB/ses-day-2/XCorr_stat_VTA_pup_size.csv]

subj	lag	CC
MRI_FCWML001	-4	0.099764
MRI_FCWML001	-3	-0.19164
MRI_FCWML001	-2	0.026211
MRI_FCWML001	-1	0.078069
MRI_FCWML001	0	0.10789
MRI_FCWML001	1	-0.023742
MRI_FCWML001	2	-0.0064375
MRI_FCWML001	3	0.023083
MRI_FCWML001	4	-0.03248
MRI_FCWML002	-4	-0.043066
MRI_FCWML002	-3	0.03246
MRI_FCWML002	-2	-0.053497
MRI_FCWML002	-1	0.10605
MRI_FCWML002	0	0.088523
MRI_FCWML002	1	0.043292
MRI_FCWML002	2	0.023545
MRI_FCWML002	3	-0.014185
MRI_FCWML002	4	-0.022184
MRI_FCWML003	-4	-0.06801
MRI_FCWML003	-3	-0.042868
MRI_FCWML003	-2	0.015797
MRI_FCWML003	-1	0.033376
MRI_FCWML003	0	0.0084779
MRI_FCWML003	1	-0.0081564
MRI_FCWML003	2	0.017155
MRI_FCWML003	3	0.0098231
MRI_FCWML003	4	-0.013164
MRI_FCWML004	-4	0.11079
MRI_FCWML004	-3	0.062901
MRI_FCWML004	-2	0.010428
MRI_FCWML004	-1	0.060502
MRI_FCWML004	0	0.19471
MRI_FCWML004	1	0.12446
MRI_FCWML004	2	0.04529
MRI_FCWML004	3	0.05367
MRI_FCWML004	4	0.16527
MRI_FCWML006	-4	-0.083303
MRI_FCWML006	-3	-0.11472
MRI_FCWML006	-2	-0.0092411
MRI_FCWML006	-1	0.091683
MRI_FCWML006	0	0.19461
MRI_FCWML006	1	0.085814
MRI_FCWML006	2	-0.012892
MRI_FCWML006	3	-0.026383
MRI_FCWML006	4	-0.12394
MRI_FCWML007	-4	-0.089934
MRI_FCWML007	-3	0.10566
MRI_FCWML007	-2	0.044454
MRI_FCWML007	-1	0.089836
MRI_FCWML007	0	0.081272
MRI_FCWML007	1	0.16437
MRI_FCWML007	2	0.073468
MRI_FCWML007	3	0.081433
MRI_FCWML007	4	0.0061972
MRI_FCWML008	-4	0.054563
MRI_FCWML008	-3	-0.0909
MRI_FCWML008	-2	-0.11572
MRI_FCWML008	-1	0.10039
MRI_FCWML008	0	0.072089
MRI_FCWML008	1	0.061702
MRI_FCWML008	2	-0.025199
MRI_FCWML008	3	-0.078333
MRI_FCWML008	4	0.035959
MRI_FCWML009	-4	-0.11863
MRI_FCWML009	-3	-0.11523
MRI_FCWML009	-2	-0.009185
MRI_FCWML009	-1	0.13081
MRI_FCWML009	0	0.062211
MRI_FCWML009	1	-0.01137
MRI_FCWML009	2	-0.09155
MRI_FCWML009	3	-0.036639
MRI_FCWML009	4	-0.071939
MRI_FCWML010	-4	-0.02971
MRI_FCWML010	-3	0.069893
MRI_FCWML010	-2	0.08593
MRI_FCWML010	-1	0.038869
MRI_FCWML010	0	-0.036454
MRI_FCWML010	1	0.010319
MRI_FCWML010	2	0.053164
MRI_FCWML010	3	0.0066044
MRI_FCWML010	4	-0.067377
MRI_FCWML011	-4	-0.088202
MRI_FCWML011	-3	0.002066
MRI_FCWML011	-2	-0.16932
MRI_FCWML011	-1	0.019003
MRI_FCWML011	0	0.20248
MRI_FCWML011	1	0.20026
MRI_FCWML011	2	0.11489
MRI_FCWML011	3	-0.068779
MRI_FCWML011	4	-0.066832
MRI_FCWML012	-4	0.050243
MRI_FCWML012	-3	0.079729
MRI_FCWML012	-2	0.072523
MRI_FCWML012	-1	0.083837
MRI_FCWML012	0	0.12982
MRI_FCWML012	1	0.10096
MRI_FCWML012	2	-0.044938
MRI_FCWML012	3	-0.058271
MRI_FCWML012	4	0.05031
MRI_FCWML013	-4	0.019881
MRI_FCWML013	-3	0.060104
MRI_FCWML013	-2	0.013065
MRI_FCWML013	-1	0.050511
MRI_FCWML013	0	-0.05082
MRI_FCWML013	1	0.063232
MRI_FCWML013	2	0.075524
MRI_FCWML013	3	-0.087633
MRI_FCWML013	4	0.019746
MRI_FCWML014	-4	0.028988
MRI_FCWML014	-3	0.032684
MRI_FCWML014	-2	0.067545
MRI_FCWML014	-1	0.034422
MRI_FCWML014	0	0.038327
MRI_FCWML014	1	-0.04047
MRI_FCWML014	2	-0.14833
MRI_FCWML014	3	-0.11714
MRI_FCWML014	4	-0.00019447
MRI_FCWML015	-4	0.018725
MRI_FCWML015	-3	-0.0079346
MRI_FCWML015	-2	-0.058273
MRI_FCWML015	-1	-0.052964
MRI_FCWML015	0	0.063233
MRI_FCWML015	1	0.065383
MRI_FCWML015	2	0.015442
MRI_FCWML015	3	0.037944
MRI_FCWML015	4	0.01253
MRI_FCWML016	-4	0.010642
MRI_FCWML016	-3	-0.0052924
MRI_FCWML016	-2	-0.039431
MRI_FCWML016	-1	0.10166
MRI_FCWML016	0	0.10324
MRI_FCWML016	1	0.04105
MRI_FCWML016	2	-0.03534
MRI_FCWML016	3	-0.032999
MRI_FCWML016	4	-0.037607
MRI_FCWML017	-4	-0.01243
MRI_FCWML017	-3	0.15333
MRI_FCWML017	-2	-0.0015386
MRI_FCWML017	-1	0.09294
MRI_FCWML017	0	0.14639
MRI_FCWML017	1	0.046471
MRI_FCWML017	2	-0.020101
MRI_FCWML017	3	-0.036716
MRI_FCWML017	4	0.033156
MRI_FCWML018	-4	0.016072
MRI_FCWML018	-3	0.068304
MRI_FCWML018	-2	0.11505
MRI_FCWML018	-1	0.31511
MRI_FCWML018	0	0.22757
MRI_FCWML018	1	0.084802
MRI_FCWML018	2	-0.045139
MRI_FCWML018	3	0.076218
MRI_FCWML018	4	0.087687
MRI_FCWML020	-4	NaN
MRI_FCWML020	-3	NaN
MRI_FCWML020	-2	NaN
MRI_FCWML020	-1	NaN
MRI_FCWML020	0	NaN
MRI_FCWML020	1	NaN
MRI_FCWML020	2	NaN
MRI_FCWML020	3	NaN
MRI_FCWML020	4	NaN
MRI_FCWML022	-4	NaN
MRI_FCWML022	-3	NaN
MRI_FCWML022	-2	NaN
MRI_FCWML022	-1	NaN
MRI_FCWML022	0	NaN
MRI_FCWML022	1	NaN
MRI_FCWML022	2	NaN
MRI_FCWML022	3	NaN
MRI_FCWML022	4	NaN
MRI_FCWML023	-4	-0.064233
MRI_FCWML023	-3	-0.019617
MRI_FCWML023	-2	-0.0063996
MRI_FCWML023	-1	0.19146
MRI_FCWML023	0	0.18319
MRI_FCWML023	1	0.013873
MRI_FCWML023	2	0.043165
MRI_FCWML023	3	0.089615
MRI_FCWML023	4	0.087151
MRI_FCWML025	-4	-0.08718
MRI_FCWML025	-3	-0.020394
MRI_FCWML025	-2	0.0052739
MRI_FCWML025	-1	-0.0089346
MRI_FCWML025	0	0.064432
MRI_FCWML025	1	0.016914
MRI_FCWML025	2	-0.00038868
MRI_FCWML025	3	0.041294
MRI_FCWML025	4	0.096702
MRI_FCWML026	-4	-0.021974
MRI_FCWML026	-3	-0.10202
MRI_FCWML026	-2	-0.14212
MRI_FCWML026	-1	0.02447
MRI_FCWML026	0	0.14063
MRI_FCWML026	1	0.063956
MRI_FCWML026	2	-0.013203
MRI_FCWML026	3	0.075883
MRI_FCWML026	4	0.059286
MRI_FCWML027	-4	0.0149
MRI_FCWML027	-3	-0.13137
MRI_FCWML027	-2	-0.030976
MRI_FCWML027	-1	-0.047579
MRI_FCWML027	0	-0.074319
MRI_FCWML027	1	0.015768
MRI_FCWML027	2	-0.073208
MRI_FCWML027	3	-0.0077677
MRI_FCWML027	4	0.010382
MRI_FCWML028	-4	NaN
MRI_FCWML028	-3	NaN
MRI_FCWML028	-2	NaN
MRI_FCWML028	-1	NaN
MRI_FCWML028	0	NaN
MRI_FCWML028	1	NaN
MRI_FCWML028	2	NaN
MRI_FCWML028	3	NaN
MRI_FCWML028	4	NaN
MRI_FCWML029	-4	-0.067914
MRI_FCWML029	-3	-0.099823
MRI_FCWML029	-2	-0.089319
MRI_FCWML029	-1	-0.031888
MRI_FCWML029	0	0.10084
MRI_FCWML029	1	0.13284
MRI_FCWML029	2	0.062774
MRI_FCWML029	3	0.067301
MRI_FCWML029	4	0.062535
MRI_FCWML030	-4	0.023088
MRI_FCWML030	-3	-0.001438
MRI_FCWML030	-2	-0.067706
MRI_FCWML030	-1	0.035468
MRI_FCWML030	0	0.15115
MRI_FCWML030	1	0.11579
MRI_FCWML030	2	0.083825
MRI_FCWML030	3	0.013848
MRI_FCWML030	4	-0.01261
MRI_FCWML031	-4	-0.044468
MRI_FCWML031	-3	0.019473
MRI_FCWML031	-2	0.076568
MRI_FCWML031	-1	0.18094
MRI_FCWML031	0	0.10755
MRI_FCWML031	1	0.11291
MRI_FCWML031	2	0.15886
MRI_FCWML031	3	0.062007
MRI_FCWML031	4	0.058816
MRI_FCWML032	-4	0.13683
MRI_FCWML032	-3	0.087558
MRI_FCWML032	-2	0.023524
MRI_FCWML032	-1	-0.0096169
MRI_FCWML032	0	0.0024303
MRI_FCWML032	1	0.054314
MRI_FCWML032	2	0.043906
MRI_FCWML032	3	0.09245
MRI_FCWML032	4	0.038303
MRI_FCWML033	-4	NaN
MRI_FCWML033	-3	NaN
MRI_FCWML033	-2	NaN
MRI_FCWML033	-1	NaN
MRI_FCWML033	0	NaN
MRI_FCWML033	1	NaN
MRI_FCWML033	2	NaN
MRI_FCWML033	3	NaN
MRI_FCWML033	4	NaN
MRI_FCWML035	-4	-0.040298
MRI_FCWML035	-3	0.083773
MRI_FCWML035	-2	0.046382
MRI_FCWML035	-1	0.011856
MRI_FCWML035	0	0.064211
MRI_FCWML035	1	0.097888
MRI_FCWML035	2	0.053143
MRI_FCWML035	3	-0.014577
MRI_FCWML035	4	-0.00079341
MRI_FCWML036	-4	NaN
MRI_FCWML036	-3	NaN
MRI_FCWML036	-2	NaN
MRI_FCWML036	-1	NaN
MRI_FCWML036	0	NaN
MRI_FCWML036	1	NaN
MRI_FCWML036	2	NaN
MRI_FCWML036	3	NaN
MRI_FCWML036	4	NaN
MRI_FCWML037	-4	-0.079207
MRI_FCWML037	-3	-0.039927
MRI_FCWML037	-2	-0.0080643
MRI_FCWML037	-1	0.016516
MRI_FCWML037	0	0.063946
MRI_FCWML037	1	0.10206
MRI_FCWML037	2	0.082081
MRI_FCWML037	3	0.064211
MRI_FCWML037	4	0.078367
MRI_FCWML038	-4	0.0033362
MRI_FCWML038	-3	0.072971
MRI_FCWML038	-2	0.085613
MRI_FCWML038	-1	0.15512
MRI_FCWML038	0	0.070079
MRI_FCWML038	1	-0.051561
MRI_FCWML038	2	-0.02923
MRI_FCWML038	3	0.012351
MRI_FCWML038	4	-0.013366
MRI_FCWML040	-4	0.038232
MRI_FCWML040	-3	0.037377
MRI_FCWML040	-2	0.058161
MRI_FCWML040	-1	-0.051092
MRI_FCWML040	0	0.096959
MRI_FCWML040	1	0.035393
MRI_FCWML040	2	0.0056565
MRI_FCWML040	3	-0.0035388
MRI_FCWML040	4	0.011322
MRI_FCWML041	-4	-0.05844
MRI_FCWML041	-3	-0.0034688
MRI_FCWML041	-2	0.0017459
MRI_FCWML041	-1	-0.015166
MRI_FCWML041	0	0.0058256
MRI_FCWML041	1	0.058093
MRI_FCWML041	2	0.069228
MRI_FCWML041	3	0.11038
MRI_FCWML041	4	0.10815
MRI_FCWML042	-4	-0.068426
MRI_FCWML042	-3	0.082467
MRI_FCWML042	-2	0.046692
MRI_FCWML042	-1	0.03426
MRI_FCWML042	0	0.025461
MRI_FCWML042	1	-0.066616
MRI_FCWML042	2	-0.1192
MRI_FCWML042	3	-0.033424
MRI_FCWML042	4	-0.040797
MRI_FCWML043	-4	0.044718
MRI_FCWML043	-3	-0.0061055
MRI_FCWML043	-2	-0.013532
MRI_FCWML043	-1	-0.035045
MRI_FCWML043	0	0.062912
MRI_FCWML043	1	0.066896
MRI_FCWML043	2	0.053222
MRI_FCWML043	3	0.010826
MRI_FCWML043	4	-0.045447
MRI_FCWML046	-4	-0.060932
MRI_FCWML046	-3	0.037071
MRI_FCWML046	-2	0.045031
MRI_FCWML046	-1	0.11006
MRI_FCWML046	0	0.085503
MRI_FCWML046	1	0.065946
MRI_FCWML046	2	0.0063434
MRI_FCWML046	3	-0.089432
MRI_FCWML046	4	-0.051003
MRI_FCWML047	-4	0.02209
MRI_FCWML047	-3	0.0025597
MRI_FCWML047	-2	0.057542
MRI_FCWML047	-1	0.16189
MRI_FCWML047	0	0.1748
MRI_FCWML047	1	0.10665
MRI_FCWML047	2	0.089716
MRI_FCWML047	3	0.018629
MRI_FCWML047	4	0.024509
MRI_FCWML048	-4	0.25676
MRI_FCWML048	-3	0.14286
MRI_FCWML048	-2	0.14343
MRI_FCWML048	-1	0.050391
MRI_FCWML048	0	-0.0038316
MRI_FCWML048	1	-0.0092633
MRI_FCWML048	2	0.043028
MRI_FCWML048	3	0.008056
MRI_FCWML048	4	-0.013224
MRI_FCWML049	-4	-0.080267
MRI_FCWML049	-3	0.036045
MRI_FCWML049	-2	0.027253
MRI_FCWML049	-1	0.041124
MRI_FCWML049	0	0.14379
MRI_FCWML049	1	0.22059
MRI_FCWML049	2	-0.061855
MRI_FCWML049	3	-0.14765
MRI_FCWML049	4	-0.019923
MRI_FCWML051	-4	0.097709
MRI_FCWML051	-3	0.17961
MRI_FCWML051	-2	0.15983
MRI_FCWML051	-1	0.10786
MRI_FCWML051	0	0.16772
MRI_FCWML051	1	0.13452
MRI_FCWML051	2	0.13434
MRI_FCWML051	3	0.061657
MRI_FCWML051	4	0.001007
MRI_FCWML052	-4	-0.029515
MRI_FCWML052	-3	-0.0092655
MRI_FCWML052	-2	-0.035277
MRI_FCWML052	-1	-0.026931
MRI_FCWML052	0	0.01497
MRI_FCWML052	1	-0.072944
MRI_FCWML052	2	-0.17174
MRI_FCWML052	3	-0.16385
MRI_FCWML052	4	-0.1578
MRI_FCWML053	-4	0.11246
MRI_FCWML053	-3	-0.010988
MRI_FCWML053	-2	-0.060537
MRI_FCWML053	-1	0.0012221
MRI_FCWML053	0	-0.056845
MRI_FCWML053	1	0.092686
MRI_FCWML053	2	-0.048385
MRI_FCWML053	3	-0.013849
MRI_FCWML053	4	-0.026315
MRI_FCWML054	-4	-0.050169
MRI_FCWML054	-3	-0.06252
MRI_FCWML054	-2	0.013429
MRI_FCWML054	-1	0.06966
MRI_FCWML054	0	0.076226
MRI_FCWML054	1	0.12708
MRI_FCWML054	2	0.1088
MRI_FCWML054	3	0.011392
MRI_FCWML054	4	0.0066947
MRI_FCWML055	-4	-0.0029786
MRI_FCWML055	-3	0.043105
MRI_FCWML055	-2	0.14939
MRI_FCWML055	-1	0.084152
MRI_FCWML055	0	-0.029759
MRI_FCWML055	1	-0.0012365
MRI_FCWML055	2	-0.032524
MRI_FCWML055	3	0.011764
MRI_FCWML055	4	0.10308
MRI_FCWML056	-4	0.11887
MRI_FCWML056	-3	0.020594
MRI_FCWML056	-2	-0.08128
MRI_FCWML056	-1	-0.10977
MRI_FCWML056	0	0.049714
MRI_FCWML056	1	0.15919
MRI_FCWML056	2	0.051817
MRI_FCWML056	3	0.0014869
MRI_FCWML056	4	0.040181
MRI_FCWML057	-4	0.0072129
MRI_FCWML057	-3	-0.034528
MRI_FCWML057	-2	0.003846
MRI_FCWML057	-1	0.16012
MRI_FCWML057	0	0.14422
MRI_FCWML057	1	0.11836
MRI_FCWML057	2	-0.081178
MRI_FCWML057	3	-0.11371
MRI_FCWML057	4	-0.054348
MRI_FCWML061	-4	0.021279
MRI_FCWML061	-3	-0.065101
MRI_FCWML061	-2	-0.032507
MRI_FCWML061	-1	0.053029
MRI_FCWML061	0	0.064025
MRI_FCWML061	1	0.011983
MRI_FCWML061	2	-0.03544
MRI_FCWML061	3	-0.020005
MRI_FCWML061	4	0.046794
MRI_FCWML063	-4	-0.013294
MRI_FCWML063	-3	-0.023118
MRI_FCWML063	-2	-0.14246
MRI_FCWML063	-1	-0.054597
MRI_FCWML063	0	-0.011338
MRI_FCWML063	1	0.013996
MRI_FCWML063	2	-0.069971
MRI_FCWML063	3	-0.097347
MRI_FCWML063	4	-0.065948
MRI_FCWML064	-4	NaN
MRI_FCWML064	-3	NaN
MRI_FCWML064	-2	NaN
MRI_FCWML064	-1	NaN
MRI_FCWML064	0	NaN
MRI_FCWML064	1	NaN
MRI_FCWML064	2	NaN
MRI_FCWML064	3	NaN
MRI_FCWML064	4	NaN
MRI_FCWML104	-4	-0.11616
MRI_FCWML104	-3	0.050464
MRI_FCWML104	-2	0.050733
MRI_FCWML104	-1	0.063153
MRI_FCWML104	0	0.09034
MRI_FCWML104	1	0.12596
MRI_FCWML104	2	0.099278
MRI_FCWML104	3	0.036216
MRI_FCWML104	4	0.060964
MRI_FCWML107	-4	-0.010004
MRI_FCWML107	-3	0.050048
MRI_FCWML107	-2	-0.072704
MRI_FCWML107	-1	-0.13392
MRI_FCWML107	0	-0.0073864
MRI_FCWML107	1	-0.019597
MRI_FCWML107	2	-0.10448
MRI_FCWML107	3	0.0010577
MRI_FCWML107	4	-0.084616
MRI_FCWML108	-4	-0.052018
MRI_FCWML108	-3	-0.073268
MRI_FCWML108	-2	-0.13524
MRI_FCWML108	-1	-0.083155
MRI_FCWML108	0	-0.019628
MRI_FCWML108	1	0.049043
MRI_FCWML108	2	0.066903
MRI_FCWML108	3	-0.027953
MRI_FCWML108	4	-0.0071401
MRI_FCWML109	-4	0.048591
MRI_FCWML109	-3	0.095398
MRI_FCWML109	-2	0.16733
MRI_FCWML109	-1	0.052139
MRI_FCWML109	0	0.088085
MRI_FCWML109	1	0.095764
MRI_FCWML109	2	0.044226
MRI_FCWML109	3	0.16174
MRI_FCWML109	4	0.0091524
MRI_FCWML119	-4	0.060465
MRI_FCWML119	-3	-0.072937
MRI_FCWML119	-2	-0.057652
MRI_FCWML119	-1	-0.0062806
MRI_FCWML119	0	0.025834
MRI_FCWML119	1	0.036281
MRI_FCWML119	2	0.035131
MRI_FCWML119	3	0.0094767
MRI_FCWML119	4	-0.05719
MRI_FCWML121	-4	0.049467
MRI_FCWML121	-3	0.052536
MRI_FCWML121	-2	0.058114
MRI_FCWML121	-1	-0.12319
MRI_FCWML121	0	-0.017794
MRI_FCWML121	1	0.11966
MRI_FCWML121	2	-0.04326
MRI_FCWML121	3	-0.16038
MRI_FCWML121	4	-0.073307
MRI_FCWML128	-4	0.10303
MRI_FCWML128	-3	0.15132
MRI_FCWML128	-2	0.053707
MRI_FCWML128	-1	0.05436
MRI_FCWML128	0	0.11059
MRI_FCWML128	1	0.10715
MRI_FCWML128	2	0.093505
MRI_FCWML128	3	-0.034282
MRI_FCWML128	4	-0.019638
MRI_FCWML129	-4	0.014284
MRI_FCWML129	-3	0.030945
MRI_FCWML129	-2	0.075743
MRI_FCWML129	-1	-0.014841
MRI_FCWML129	0	-0.036441
MRI_FCWML129	1	-0.12058
MRI_FCWML129	2	-0.1354
MRI_FCWML129	3	-0.068456
MRI_FCWML129	4	-0.10406
MRI_FCWML134	-4	-0.080979
MRI_FCWML134	-3	0.028622
MRI_FCWML134	-2	0.13759
MRI_FCWML134	-1	0.074607
MRI_FCWML134	0	0.025707
MRI_FCWML134	1	-0.08617
MRI_FCWML134	2	-0.0022912
MRI_FCWML134	3	0.064811
MRI_FCWML134	4	0.0058234
MRI_FCWML150	-4	-0.011335
MRI_FCWML150	-3	-0.083445
MRI_FCWML150	-2	0.017536
MRI_FCWML150	-1	0.074668
MRI_FCWML150	0	0.045727
MRI_FCWML150	1	0.12555
MRI_FCWML150	2	0.050467
MRI_FCWML150	3	0.033467
MRI_FCWML150	4	-0.033081
MRI_FCWML158	-4	0.092691
MRI_FCWML158	-3	0.12367
MRI_FCWML158	-2	0.13915
MRI_FCWML158	-1	0.089079
MRI_FCWML158	0	0.06049
MRI_FCWML158	1	-0.010823
MRI_FCWML158	2	-0.095844
MRI_FCWML158	3	-0.089168
MRI_FCWML158	4	-0.063969
MRI_FCWML159	-4	0.06748
MRI_FCWML159	-3	0.079997
MRI_FCWML159	-2	0.081282
MRI_FCWML159	-1	0.042358
MRI_FCWML159	0	-0.023007
MRI_FCWML159	1	0.027343
MRI_FCWML159	2	-0.00025057
MRI_FCWML159	3	-0.042297
MRI_FCWML159	4	-0.055258
MRI_FCWML160	-4	0.057708
MRI_FCWML160	-3	0.04002
MRI_FCWML160	-2	0.033402
MRI_FCWML160	-1	0.048156
MRI_FCWML160	0	0.07988
MRI_FCWML160	1	0.068114
MRI_FCWML160	2	-0.052235
MRI_FCWML160	3	-0.12515
MRI_FCWML160	4	-0.06668
MRI_FCWML162	-4	0.065003
MRI_FCWML162	-3	0.10002
MRI_FCWML162	-2	0.050181
MRI_FCWML162	-1	0.084836
MRI_FCWML162	0	0.014813
MRI_FCWML162	1	0.10993
MRI_FCWML162	2	0.12888
MRI_FCWML162	3	0.05919
MRI_FCWML162	4	-0.11763
MRI_FCWML205	-4	-0.00069917
MRI_FCWML205	-3	-0.080416
MRI_FCWML205	-2	-0.21034
MRI_FCWML205	-1	-0.11258
MRI_FCWML205	0	0.10204
MRI_FCWML205	1	-0.041051
MRI_FCWML205	2	-0.19382
MRI_FCWML205	3	-0.014331
MRI_FCWML205	4	0.09098
MRI_FCWML219	-4	-0.035102
MRI_FCWML219	-3	-0.022159
MRI_FCWML219	-2	-0.025836
MRI_FCWML219	-1	-0.0085221
MRI_FCWML219	0	-0.043087
MRI_FCWML219	1	-0.040662
MRI_FCWML219	2	0.073103
MRI_FCWML219	3	-0.066227
MRI_FCWML219	4	-0.0088984
MRI_FCWML255	-4	0.018194
MRI_FCWML255	-3	0.030759
MRI_FCWML255	-2	0.02744
MRI_FCWML255	-1	0.016091
MRI_FCWML255	0	0.080142
MRI_FCWML255	1	0.12675
MRI_FCWML255	2	0.10136
MRI_FCWML255	3	0.059895
MRI_FCWML255	4	-0.045046
MRI_FCWML320	-4	-0.011055
MRI_FCWML320	-3	-0.026346
MRI_FCWML320	-2	0.10292
MRI_FCWML320	-1	0.063593
MRI_FCWML320	0	0.044723
MRI_FCWML320	1	0.17516
MRI_FCWML320	2	0.10521
MRI_FCWML320	3	0.0050776
MRI_FCWML320	4	-0.093418
MRI_FCWML328	-4	-0.0193
MRI_FCWML328	-3	0.043015
MRI_FCWML328	-2	0.0089225
MRI_FCWML328	-1	0.039971
MRI_FCWML328	0	-0.018792
MRI_FCWML328	1	0.084709
MRI_FCWML328	2	0.054543
MRI_FCWML328	3	-0.062969
MRI_FCWML328	4	-0.028402
