# Supplementary material for: Pupil size reflects activation of subcortical ascending arousal system nuclei during rest
Source: eLife. 2023 Jun 27;12:e84822. doi: 10.7554/eLife.84822 (PMC10299825; doi:10.7554/eLife.84822)
Supplement: Figure 5—source data 1. [file elife-84822-fig5-data1.zip › Figure5-SourceData/FigC/ses-day1/LC_partialCorr_stat_ACC.csv]

subj	corr_zero	corr_LC_partial
MRI_FCWML001	0.1881	0.18642
MRI_FCWML002	0.046317	0.045813
MRI_FCWML003	-0.091339	-0.092072
MRI_FCWML004	NaN	NaN
MRI_FCWML006	0.31113	0.3016
MRI_FCWML007	0.012974	0.012698
MRI_FCWML008	0.071424	0.078642
MRI_FCWML009	-0.10945	-0.12424
MRI_FCWML010	-0.031288	-0.038939
MRI_FCWML011	0.0087219	0.0042695
MRI_FCWML012	-0.012852	-0.0017236
MRI_FCWML013	-0.2323	-0.22937
MRI_FCWML014	0.012666	0.007009
MRI_FCWML015	0.035836	0.035742
MRI_FCWML016	NaN	NaN
MRI_FCWML017	0.017611	0.022017
MRI_FCWML018	0.09178	0.097176
MRI_FCWML020	0.15354	0.15267
MRI_FCWML022	-0.014836	-0.0070676
MRI_FCWML023	0.094883	0.098515
MRI_FCWML025	NaN	NaN
MRI_FCWML026	0.092486	0.085875
MRI_FCWML027	0.056858	0.048394
MRI_FCWML028	0.16324	0.16583
MRI_FCWML029	-0.079821	-0.089702
MRI_FCWML030	0.28039	0.2716
MRI_FCWML031	0.093891	0.091465
MRI_FCWML032	0.31652	0.31536
MRI_FCWML033	0.21718	0.21171
MRI_FCWML035	-0.01259	-0.015691
MRI_FCWML036	0.097385	0.096139
MRI_FCWML037	0.13581	0.1395
MRI_FCWML038	-0.046002	-0.037243
MRI_FCWML040	0.086659	0.088156
MRI_FCWML041	0.16357	0.16875
MRI_FCWML042	-0.015567	-0.013563
MRI_FCWML043	NaN	NaN
MRI_FCWML046	0.16923	0.16896
MRI_FCWML047	0.042966	0.040258
MRI_FCWML048	0.015918	0.015413
MRI_FCWML049	0.12641	0.14538
MRI_FCWML051	0.19483	0.19784
MRI_FCWML052	0.14485	0.13653
MRI_FCWML053	-0.013954	-0.015073
MRI_FCWML054	0.023557	0.021684
MRI_FCWML055	NaN	NaN
MRI_FCWML056	0.010895	-0.011731
MRI_FCWML057	0.20723	0.19347
MRI_FCWML061	0.035085	0.039344
MRI_FCWML063	-0.0030979	-0.008718
MRI_FCWML064	-0.11836	-0.1204
MRI_FCWML104	0.064451	0.062258
MRI_FCWML107	NaN	NaN
MRI_FCWML108	-0.038294	-0.022181
MRI_FCWML109	0.24392	0.24377
MRI_FCWML119	NaN	NaN
MRI_FCWML121	0.13918	0.11373
MRI_FCWML128	-0.016648	-0.010948
MRI_FCWML129	0.025089	0.026359
MRI_FCWML134	0.1083	0.11305
MRI_FCWML150	0.11662	0.11665
MRI_FCWML158	0.32472	0.32182
MRI_FCWML159	-0.068244	-0.047203
MRI_FCWML160	NaN	NaN
MRI_FCWML162	0.048769	0.05211
MRI_FCWML205	0.061266	0.053397
MRI_FCWML219	NaN	NaN
MRI_FCWML255	-0.066217	-0.081428
MRI_FCWML320	-0.060752	-0.061914
MRI_FCWML328	0.056156	0.047504
