# Supplementary material for: Pupil size reflects activation of subcortical ascending arousal system nuclei during rest
Source: eLife. 2023 Jun 27;12:e84822. doi: 10.7554/eLife.84822 (PMC10299825; doi:10.7554/eLife.84822)
Supplement: Figure 5—source data 1. [file elife-84822-fig5-data1.zip › Figure5-SourceData/FigC/ses-day1/LC_partialCorr_stat_BF.csv]

subj	corr_zero	corr_LC_partial
MRI_FCWML001	0.099619	0.10044
MRI_FCWML002	0.060422	0.059632
MRI_FCWML003	-0.080586	-0.079739
MRI_FCWML004	NaN	NaN
MRI_FCWML006	0.12912	0.11792
MRI_FCWML007	-0.0097995	-0.009786
MRI_FCWML008	-0.028701	-0.023641
MRI_FCWML009	-0.13143	-0.15702
MRI_FCWML010	0.051104	0.050001
MRI_FCWML011	0.16828	0.1677
MRI_FCWML012	0.010997	0.014406
MRI_FCWML013	0.017369	0.021891
MRI_FCWML014	0.025611	0.017468
MRI_FCWML015	0.031589	0.031376
MRI_FCWML016	NaN	NaN
MRI_FCWML017	0.062466	0.065744
MRI_FCWML018	0.023852	0.027213
MRI_FCWML020	-0.028533	-0.024732
MRI_FCWML022	0.091826	0.089063
MRI_FCWML023	-0.012126	-0.01082
MRI_FCWML025	NaN	NaN
MRI_FCWML026	0.15348	0.13957
MRI_FCWML027	0.053542	0.05896
MRI_FCWML028	-0.0038389	-0.0016098
MRI_FCWML029	-0.053569	-0.06489
MRI_FCWML030	0.095582	0.082469
MRI_FCWML031	0.13145	0.12634
MRI_FCWML032	0.14619	0.14818
MRI_FCWML033	0.041827	0.032117
MRI_FCWML035	0.042928	0.042149
MRI_FCWML036	0.10091	0.09059
MRI_FCWML037	0.18752	0.14764
MRI_FCWML038	0.042521	0.037963
MRI_FCWML040	-0.016362	-0.015945
MRI_FCWML041	0.0076451	0.011688
MRI_FCWML042	0.0066931	0.0093598
MRI_FCWML043	NaN	NaN
MRI_FCWML046	0.14337	0.14288
MRI_FCWML047	0.11843	0.1132
MRI_FCWML048	0.081709	0.082383
MRI_FCWML049	0.11867	0.12473
MRI_FCWML051	-0.030653	-0.030681
MRI_FCWML052	0.031321	0.025081
MRI_FCWML053	0.018434	0.019004
MRI_FCWML054	0.054803	0.050371
MRI_FCWML055	NaN	NaN
MRI_FCWML056	-0.076098	-0.091604
MRI_FCWML057	0.0021087	0.014307
MRI_FCWML061	0.015717	0.015494
MRI_FCWML063	0.014243	0.0062339
MRI_FCWML064	-0.057709	-0.055369
MRI_FCWML104	0.061174	0.05891
MRI_FCWML107	NaN	NaN
MRI_FCWML108	-0.05259	-0.05738
MRI_FCWML109	0.23469	0.2249
MRI_FCWML119	NaN	NaN
MRI_FCWML121	0.1307	0.11569
MRI_FCWML128	0.062462	0.060141
MRI_FCWML129	-0.010264	-0.0098601
MRI_FCWML134	0.056517	0.061541
MRI_FCWML150	0.076404	0.077106
MRI_FCWML158	0.073528	0.075449
MRI_FCWML159	-0.063688	-0.03425
MRI_FCWML160	NaN	NaN
MRI_FCWML162	-0.019554	-0.024986
MRI_FCWML205	0.07284	0.065927
MRI_FCWML219	NaN	NaN
MRI_FCWML255	0.031448	0.029347
MRI_FCWML320	0.12534	0.12943
MRI_FCWML328	0.070006	0.076102
