# Supplementary material for: Pupil size reflects activation of subcortical ascending arousal system nuclei during rest
Source: eLife. 2023 Jun 27;12:e84822. doi: 10.7554/eLife.84822 (PMC10299825; doi:10.7554/eLife.84822)
Supplement: Figure 5—source data 1. [file elife-84822-fig5-data1.zip › Figure5-SourceData/FigC/ses-day1/LC_partialCorr_stat_DR.csv]

subj	corr_zero	corr_LC_partial
MRI_FCWML001	-0.062016	-0.048638
MRI_FCWML002	-0.019152	-0.01855
MRI_FCWML003	-0.0080679	-0.0085098
MRI_FCWML004	NaN	NaN
MRI_FCWML006	0.063268	0.067971
MRI_FCWML007	-0.026099	-0.026096
MRI_FCWML008	-0.0082549	-0.0087363
MRI_FCWML009	0.0085534	-0.0044855
MRI_FCWML010	0.0056394	0.0036367
MRI_FCWML011	-0.027585	-0.026589
MRI_FCWML012	0.031074	0.03479
MRI_FCWML013	-0.077928	-0.072583
MRI_FCWML014	-0.041006	-0.042942
MRI_FCWML015	0.12734	0.12735
MRI_FCWML016	NaN	NaN
MRI_FCWML017	0.035527	0.041027
MRI_FCWML018	0.05903	0.055994
MRI_FCWML020	-0.0079407	-0.0060141
MRI_FCWML022	0.050319	0.056308
MRI_FCWML023	-0.008483	-0.01545
MRI_FCWML025	NaN	NaN
MRI_FCWML026	0.11159	0.10031
MRI_FCWML027	-0.031194	-0.015758
MRI_FCWML028	0.077593	0.077921
MRI_FCWML029	-0.036162	-0.0383
MRI_FCWML030	0.094546	0.096008
MRI_FCWML031	0.046614	0.037498
MRI_FCWML032	0.075334	0.082396
MRI_FCWML033	0.048033	0.043191
MRI_FCWML035	0.086302	0.08871
MRI_FCWML036	-0.035042	-0.044912
MRI_FCWML037	0.06433	0.062177
MRI_FCWML038	-0.043629	-0.037753
MRI_FCWML040	-0.051875	-0.053339
MRI_FCWML041	-0.039457	-0.037921
MRI_FCWML042	0.048774	0.042258
MRI_FCWML043	NaN	NaN
MRI_FCWML046	-0.027253	-0.025551
MRI_FCWML047	-0.096502	-0.093555
MRI_FCWML048	-0.070612	-0.069122
MRI_FCWML049	0.0025067	0.00051431
MRI_FCWML051	0.074847	0.080953
MRI_FCWML052	-0.054091	-0.042788
MRI_FCWML053	-0.054277	-0.054078
MRI_FCWML054	0.014136	0.013202
MRI_FCWML055	NaN	NaN
MRI_FCWML056	0.034336	-0.0041024
MRI_FCWML057	0.1305	0.13005
MRI_FCWML061	-0.071883	-0.07035
MRI_FCWML063	0.069391	0.069647
MRI_FCWML064	-0.055537	-0.056244
MRI_FCWML104	0.12862	0.12855
MRI_FCWML107	NaN	NaN
MRI_FCWML108	-0.028812	-0.036301
MRI_FCWML109	0.062814	0.084397
MRI_FCWML119	NaN	NaN
MRI_FCWML121	0.13174	0.13719
MRI_FCWML128	0.13852	0.12597
MRI_FCWML129	-0.11233	-0.11231
MRI_FCWML134	-0.08434	-0.083863
MRI_FCWML150	-0.04501	-0.045643
MRI_FCWML158	0.15623	0.16387
MRI_FCWML159	-0.050206	0.01884
MRI_FCWML160	NaN	NaN
MRI_FCWML162	0.034723	0.013743
MRI_FCWML205	-0.035565	-0.039883
MRI_FCWML219	NaN	NaN
MRI_FCWML255	-0.01339	0.0084845
MRI_FCWML320	-0.054587	-0.050158
MRI_FCWML328	-0.0072824	-0.019616
