# Supplementary material for: Pupil size reflects activation of subcortical ascending arousal system nuclei during rest
Source: eLife. 2023 Jun 27;12:e84822. doi: 10.7554/eLife.84822 (PMC10299825; doi:10.7554/eLife.84822)
Supplement: Figure 5—source data 1. [file elife-84822-fig5-data1.zip › Figure5-SourceData/FigC/ses-day1/LC_partialCorr_stat_MR.csv]

subj	corr_zero	corr_LC_partial
MRI_FCWML001	0.057849	0.053196
MRI_FCWML002	0.079847	0.079926
MRI_FCWML003	0.11591	0.1148
MRI_FCWML004	NaN	NaN
MRI_FCWML006	0.13725	0.13487
MRI_FCWML007	0.03816	0.03765
MRI_FCWML008	-0.01567	-0.0053675
MRI_FCWML009	-0.21613	-0.2467
MRI_FCWML010	0.10155	0.09587
MRI_FCWML011	-0.10712	-0.10952
MRI_FCWML012	0.07862	0.077502
MRI_FCWML013	-0.043608	-0.026512
MRI_FCWML014	-0.063573	-0.066645
MRI_FCWML015	0.11783	0.11775
MRI_FCWML016	NaN	NaN
MRI_FCWML017	0.028127	0.012456
MRI_FCWML018	-0.010414	-0.0087728
MRI_FCWML020	0.049019	0.04657
MRI_FCWML022	-0.036851	-0.03723
MRI_FCWML023	0.055345	0.033593
MRI_FCWML025	NaN	NaN
MRI_FCWML026	0.082689	0.077159
MRI_FCWML027	-0.029892	-0.017911
MRI_FCWML028	0.017985	0.016234
MRI_FCWML029	-0.055372	-0.0566
MRI_FCWML030	0.060155	0.058182
MRI_FCWML031	0.033155	0.035091
MRI_FCWML032	0.049887	0.048012
MRI_FCWML033	0.021527	0.015771
MRI_FCWML035	0.013111	0.012978
MRI_FCWML036	0.10698	0.093812
MRI_FCWML037	0.11823	0.10117
MRI_FCWML038	0.018407	0.023828
MRI_FCWML040	0.027027	0.028508
MRI_FCWML041	0.12883	0.13236
MRI_FCWML042	-0.073003	-0.067365
MRI_FCWML043	NaN	NaN
MRI_FCWML046	0.066949	0.067919
MRI_FCWML047	0.027334	0.036092
MRI_FCWML048	-0.054036	-0.043986
MRI_FCWML049	-0.018916	-0.019202
MRI_FCWML051	0.023579	0.028167
MRI_FCWML052	0.063785	0.062862
MRI_FCWML053	-0.0574	-0.056715
MRI_FCWML054	0.040842	0.042582
MRI_FCWML055	NaN	NaN
MRI_FCWML056	-0.046289	-0.063539
MRI_FCWML057	-0.017293	-0.021652
MRI_FCWML061	-0.010558	-0.0012911
MRI_FCWML063	0.095303	0.0796
MRI_FCWML064	-0.043094	-0.046332
MRI_FCWML104	0.040472	0.038037
MRI_FCWML107	NaN	NaN
MRI_FCWML108	-0.080548	-0.071942
MRI_FCWML109	0.01847	0.04073
MRI_FCWML119	NaN	NaN
MRI_FCWML121	0.16189	0.15334
MRI_FCWML128	0.10612	0.10012
MRI_FCWML129	-0.01102	-0.010631
MRI_FCWML134	-0.054532	-0.055198
MRI_FCWML150	-0.11007	-0.11184
MRI_FCWML158	0.105	0.10513
MRI_FCWML159	-0.03622	0.035613
MRI_FCWML160	NaN	NaN
MRI_FCWML162	-0.023626	-0.030359
MRI_FCWML205	-0.0108	-0.021791
MRI_FCWML219	NaN	NaN
MRI_FCWML255	0.018859	0.059181
MRI_FCWML320	-0.033399	-0.030795
MRI_FCWML328	-0.023273	-0.0070308
