# Supplementary material for: Pupil size reflects activation of subcortical ascending arousal system nuclei during rest
Source: eLife. 2023 Jun 27;12:e84822. doi: 10.7554/eLife.84822 (PMC10299825; doi:10.7554/eLife.84822)
Supplement: Figure 5—source data 1. [file elife-84822-fig5-data1.zip › Figure5-SourceData/FigC/ses-day1/LC_partialCorr_stat_OCC.csv]

subj	corr_zero	corr_LC_partial
MRI_FCWML001	0.02014	0.016369
MRI_FCWML002	0.27664	0.27495
MRI_FCWML003	0.053124	0.053019
MRI_FCWML004	NaN	NaN
MRI_FCWML006	0.32148	0.30928
MRI_FCWML007	0.039265	0.038747
MRI_FCWML008	0.089802	0.088308
MRI_FCWML009	-0.07235	-0.080665
MRI_FCWML010	0.18789	0.18305
MRI_FCWML011	0.0065113	0.0093184
MRI_FCWML012	-0.12678	-0.12355
MRI_FCWML013	-0.067835	-0.062837
MRI_FCWML014	0.021112	0.016525
MRI_FCWML015	0.11868	0.11923
MRI_FCWML016	NaN	NaN
MRI_FCWML017	0.17229	0.17819
MRI_FCWML018	0.029809	0.03149
MRI_FCWML020	-0.10174	-0.10918
MRI_FCWML022	0.036902	0.033548
MRI_FCWML023	0.077789	0.074202
MRI_FCWML025	NaN	NaN
MRI_FCWML026	0.12747	0.11715
MRI_FCWML027	0.1056	0.10161
MRI_FCWML028	-0.028893	-0.025232
MRI_FCWML029	0.094785	0.099602
MRI_FCWML030	0.21424	0.20222
MRI_FCWML031	0.040827	0.042163
MRI_FCWML032	0.22846	0.22665
MRI_FCWML033	0.30244	0.29373
MRI_FCWML035	0.012582	0.0097319
MRI_FCWML036	0.10247	0.10027
MRI_FCWML037	0.21771	0.21816
MRI_FCWML038	-0.04648	-0.040259
MRI_FCWML040	-0.048147	-0.048006
MRI_FCWML041	0.23179	0.24117
MRI_FCWML042	0.019126	0.019209
MRI_FCWML043	NaN	NaN
MRI_FCWML046	0.26114	0.26102
MRI_FCWML047	0.13017	0.13057
MRI_FCWML048	-0.050598	-0.041039
MRI_FCWML049	-0.033064	-0.025177
MRI_FCWML051	0.18681	0.19037
MRI_FCWML052	0.13734	0.13235
MRI_FCWML053	0.2313	0.23057
MRI_FCWML054	-0.1846	-0.18586
MRI_FCWML055	NaN	NaN
MRI_FCWML056	-0.17247	-0.16952
MRI_FCWML057	0.11064	0.11459
MRI_FCWML061	0.11519	0.11391
MRI_FCWML063	-0.073939	-0.084893
MRI_FCWML064	-0.12029	-0.10839
MRI_FCWML104	0.048561	0.046259
MRI_FCWML107	NaN	NaN
MRI_FCWML108	-0.077944	-0.059869
MRI_FCWML109	0.25052	0.25351
MRI_FCWML119	NaN	NaN
MRI_FCWML121	-0.01296	-0.052496
MRI_FCWML128	0.054613	0.071838
MRI_FCWML129	-0.11739	-0.11735
MRI_FCWML134	0.086666	0.088148
MRI_FCWML150	0.046486	0.049548
MRI_FCWML158	0.35295	0.35385
MRI_FCWML159	-0.017263	-0.012472
MRI_FCWML160	NaN	NaN
MRI_FCWML162	-0.0063724	-0.0043001
MRI_FCWML205	0.094012	0.091201
MRI_FCWML219	NaN	NaN
MRI_FCWML255	-0.076841	-0.065558
MRI_FCWML320	0.077648	0.07709
MRI_FCWML328	0.10854	0.10628
