# Supplementary material for: Pupil size reflects activation of subcortical ascending arousal system nuclei during rest
Source: eLife. 2023 Jun 27;12:e84822. doi: 10.7554/eLife.84822 (PMC10299825; doi:10.7554/eLife.84822)
Supplement: Figure 5—source data 1. [file elife-84822-fig5-data1.zip › Figure5-SourceData/FigC/ses-day1/LC_partialCorr_stat_Pons.csv]

subj	corr_zero	corr_LC_partial
MRI_FCWML001	0.05731	0.042299
MRI_FCWML002	-0.041226	-0.032498
MRI_FCWML003	0.0069164	0.0079805
MRI_FCWML004	NaN	NaN
MRI_FCWML006	-0.0044985	0.0059679
MRI_FCWML007	-0.0042972	-0.0056124
MRI_FCWML008	-0.027936	-0.023645
MRI_FCWML009	-0.15818	-0.16519
MRI_FCWML010	0.034482	0.026729
MRI_FCWML011	0.013646	0.016423
MRI_FCWML012	0.044942	0.050806
MRI_FCWML013	0.087218	0.087939
MRI_FCWML014	0.11906	0.11218
MRI_FCWML015	-0.0012992	-0.0010918
MRI_FCWML016	NaN	NaN
MRI_FCWML017	0.11426	0.12328
MRI_FCWML018	0.13428	0.15883
MRI_FCWML020	-0.002542	-0.0024045
MRI_FCWML022	-0.017484	-0.019431
MRI_FCWML023	-0.084076	-0.079178
MRI_FCWML025	NaN	NaN
MRI_FCWML026	-0.0024999	-0.0016835
MRI_FCWML027	0.0044484	-0.0029783
MRI_FCWML028	0.10495	0.1038
MRI_FCWML029	-0.097894	-0.094751
MRI_FCWML030	0.058127	0.064745
MRI_FCWML031	-0.0023678	-0.010914
MRI_FCWML032	0.057299	0.060465
MRI_FCWML033	0.027078	0.018758
MRI_FCWML035	0.064635	0.065205
MRI_FCWML036	-0.021377	-0.015479
MRI_FCWML037	-0.024601	-0.028702
MRI_FCWML038	0.048734	0.047363
MRI_FCWML040	0.037882	0.0379
MRI_FCWML041	0.060548	0.062514
MRI_FCWML042	-0.038281	-0.032477
MRI_FCWML043	NaN	NaN
MRI_FCWML046	-0.10223	-0.10301
MRI_FCWML047	-0.084623	-0.087169
MRI_FCWML048	-0.021222	-0.022103
MRI_FCWML049	0.06172	0.061801
MRI_FCWML051	-0.033357	-0.037564
MRI_FCWML052	-0.052688	-0.044869
MRI_FCWML053	-0.034821	-0.032741
MRI_FCWML054	0.024388	0.0211
MRI_FCWML055	NaN	NaN
MRI_FCWML056	0.0019126	-0.035926
MRI_FCWML057	0.099775	0.09999
MRI_FCWML061	-0.00196	0.0063639
MRI_FCWML063	-0.042008	-0.059122
MRI_FCWML064	-0.076494	-0.071442
MRI_FCWML104	0.015181	0.010366
MRI_FCWML107	NaN	NaN
MRI_FCWML108	-0.052656	-0.055539
MRI_FCWML109	0.062797	0.057372
MRI_FCWML119	NaN	NaN
MRI_FCWML121	0.0019487	0.004021
MRI_FCWML128	-0.022428	-0.022438
MRI_FCWML129	-0.06326	-0.063132
MRI_FCWML134	-0.04048	-0.041347
MRI_FCWML150	-0.00649	-0.002491
MRI_FCWML158	0.015661	0.019453
MRI_FCWML159	-0.0019432	-0.018724
MRI_FCWML160	NaN	NaN
MRI_FCWML162	-0.0020558	-0.026583
MRI_FCWML205	-0.049697	-0.052118
MRI_FCWML219	NaN	NaN
MRI_FCWML255	0.041791	0.041523
MRI_FCWML320	0.09671	0.094237
MRI_FCWML328	-0.029123	-0.027337
