# Supplementary material for: Pupil size reflects activation of subcortical ascending arousal system nuclei during rest
Source: eLife. 2023 Jun 27;12:e84822. doi: 10.7554/eLife.84822 (PMC10299825; doi:10.7554/eLife.84822)
Supplement: Figure 5—source data 1. [file elife-84822-fig5-data1.zip › Figure5-SourceData/FigC/ses-day1/LC_partialCorr_stat_SN.csv]

subj	corr_zero	corr_LC_partial
MRI_FCWML001	0.078361	0.088636
MRI_FCWML002	0.10033	0.088236
MRI_FCWML003	0.058642	0.054572
MRI_FCWML004	NaN	NaN
MRI_FCWML006	0.13784	0.13879
MRI_FCWML007	-0.032044	-0.0335
MRI_FCWML008	0.1061	0.10287
MRI_FCWML009	-0.14661	-0.17285
MRI_FCWML010	0.047403	0.045678
MRI_FCWML011	0.083301	0.083778
MRI_FCWML012	-0.043532	-0.039402
MRI_FCWML013	0.063786	0.066603
MRI_FCWML014	0.15237	0.14955
MRI_FCWML015	0.035619	0.035906
MRI_FCWML016	NaN	NaN
MRI_FCWML017	0.062042	0.051939
MRI_FCWML018	0.078231	0.080689
MRI_FCWML020	0.048927	0.044199
MRI_FCWML022	0.13318	0.13296
MRI_FCWML023	0.00013413	0.012921
MRI_FCWML025	NaN	NaN
MRI_FCWML026	0.1124	0.10805
MRI_FCWML027	0.040706	0.03273
MRI_FCWML028	0.10594	0.11232
MRI_FCWML029	0.11162	0.11526
MRI_FCWML030	0.17618	0.17745
MRI_FCWML031	0.014348	0.015024
MRI_FCWML032	0.1067	0.10354
MRI_FCWML033	0.0018098	-0.0041536
MRI_FCWML035	-0.014681	-0.015983
MRI_FCWML036	0.024827	0.018932
MRI_FCWML037	0.087696	0.11534
MRI_FCWML038	0.064008	0.078798
MRI_FCWML040	-0.0058042	-0.0055098
MRI_FCWML041	0.08704	0.097034
MRI_FCWML042	0.039769	0.046284
MRI_FCWML043	NaN	NaN
MRI_FCWML046	-0.027912	-0.027016
MRI_FCWML047	0.13085	0.13655
MRI_FCWML048	0.0040167	0.0048602
MRI_FCWML049	0.14265	0.14462
MRI_FCWML051	0.06237	0.061511
MRI_FCWML052	0.10323	0.10149
MRI_FCWML053	0.13706	0.13984
MRI_FCWML054	0.047266	0.050212
MRI_FCWML055	NaN	NaN
MRI_FCWML056	0.086745	0.078337
MRI_FCWML057	0.047626	0.060715
MRI_FCWML061	0.088037	0.095603
MRI_FCWML063	0.077083	0.083606
MRI_FCWML064	-0.096103	-0.083662
MRI_FCWML104	0.073332	0.071828
MRI_FCWML107	NaN	NaN
MRI_FCWML108	-0.10595	-0.095976
MRI_FCWML109	0.1638	0.16129
MRI_FCWML119	NaN	NaN
MRI_FCWML121	0.089652	0.0735
MRI_FCWML128	0.12188	0.12558
MRI_FCWML129	0.11046	0.1104
MRI_FCWML134	-0.038021	-0.038091
MRI_FCWML150	0.024894	0.020507
MRI_FCWML158	0.14455	0.14971
MRI_FCWML159	0.057236	0.062208
MRI_FCWML160	NaN	NaN
MRI_FCWML162	0.054832	0.05367
MRI_FCWML205	0.12342	0.1072
MRI_FCWML219	NaN	NaN
MRI_FCWML255	-0.096746	-0.093626
MRI_FCWML320	0.0079047	0.0052586
MRI_FCWML328	0.067932	0.057361
