# Supplementary material for: Pupil size reflects activation of subcortical ascending arousal system nuclei during rest
Source: eLife. 2023 Jun 27;12:e84822. doi: 10.7554/eLife.84822 (PMC10299825; doi:10.7554/eLife.84822)
Supplement: Figure 5—source data 1. [file elife-84822-fig5-data1.zip › Figure5-SourceData/FigC/ses-day1/LC_partialCorr_stat_VTA.csv]

subj	corr_zero	corr_LC_partial
MRI_FCWML001	-0.031658	-0.037916
MRI_FCWML002	0.093596	0.093046
MRI_FCWML003	0.077553	0.073802
MRI_FCWML004	NaN	NaN
MRI_FCWML006	0.12111	0.14743
MRI_FCWML007	0.03079	0.030417
MRI_FCWML008	0.02962	0.03266
MRI_FCWML009	-0.13349	-0.14574
MRI_FCWML010	0.018383	0.020635
MRI_FCWML011	0.12314	0.12328
MRI_FCWML012	-0.013708	-0.012864
MRI_FCWML013	-0.061516	-0.068019
MRI_FCWML014	0.023317	0.029583
MRI_FCWML015	0.094565	0.094486
MRI_FCWML016	NaN	NaN
MRI_FCWML017	0.018381	0.011798
MRI_FCWML018	0.13351	0.13556
MRI_FCWML020	0.061256	0.059211
MRI_FCWML022	0.14868	0.14967
MRI_FCWML023	0.021435	0.012037
MRI_FCWML025	NaN	NaN
MRI_FCWML026	0.11148	0.10084
MRI_FCWML027	0.11184	0.10289
MRI_FCWML028	0.13462	0.14549
MRI_FCWML029	0.076814	0.076034
MRI_FCWML030	0.14439	0.14266
MRI_FCWML031	0.071889	0.076641
MRI_FCWML032	0.095438	0.093565
MRI_FCWML033	0.074952	0.072404
MRI_FCWML035	0.064631	0.065044
MRI_FCWML036	0.067232	0.05949
MRI_FCWML037	0.025405	-0.012426
MRI_FCWML038	0.010107	0.013018
MRI_FCWML040	0.017317	0.017177
MRI_FCWML041	0.1182	0.12474
MRI_FCWML042	0.040794	0.045354
MRI_FCWML043	NaN	NaN
MRI_FCWML046	0.076317	0.077039
MRI_FCWML047	0.1514	0.14485
MRI_FCWML048	0.01551	0.021703
MRI_FCWML049	0.095733	0.10334
MRI_FCWML051	0.18766	0.18949
MRI_FCWML052	0.15158	0.14358
MRI_FCWML053	0.11922	0.12101
MRI_FCWML054	0.0033097	0.0055804
MRI_FCWML055	NaN	NaN
MRI_FCWML056	0.055466	0.033506
MRI_FCWML057	-0.069194	-0.046009
MRI_FCWML061	0.0010026	-3.8101e-05
MRI_FCWML063	0.06464	0.064495
MRI_FCWML064	-0.048366	-0.045086
MRI_FCWML104	0.13331	0.13343
MRI_FCWML107	NaN	NaN
MRI_FCWML108	-0.074206	-0.057424
MRI_FCWML109	0.094977	0.11029
MRI_FCWML119	NaN	NaN
MRI_FCWML121	0.082026	0.053003
MRI_FCWML128	0.059022	0.064485
MRI_FCWML129	0.015225	0.015257
MRI_FCWML134	0.060382	0.061113
MRI_FCWML150	0.018743	0.02168
MRI_FCWML158	0.063432	0.062562
MRI_FCWML159	0.030976	0.048184
MRI_FCWML160	NaN	NaN
MRI_FCWML162	0.070445	0.072317
MRI_FCWML205	0.092642	0.081533
MRI_FCWML219	NaN	NaN
MRI_FCWML255	-0.13636	-0.11904
MRI_FCWML320	-0.036777	-0.041604
MRI_FCWML328	-0.0026767	-0.013392
