# Supplementary material for: Pupil size reflects activation of subcortical ascending arousal system nuclei during rest
Source: eLife. 2023 Jun 27;12:e84822. doi: 10.7554/eLife.84822 (PMC10299825; doi:10.7554/eLife.84822)
Supplement: Figure 5—source data 1. [file elife-84822-fig5-data1.zip › Figure5-SourceData/FigC/ses-day2/LC_partialCorr_stat_ACC.csv]

subj	corr_zero	corr_LC_partial
MRI_FCWML001	0.14702	0.13764
MRI_FCWML002	0.3086	0.30097
MRI_FCWML003	-0.037263	-0.041562
MRI_FCWML004	0.011112	0.012953
MRI_FCWML006	0.18691	0.18419
MRI_FCWML007	0.31064	0.31697
MRI_FCWML008	-0.092588	-0.094073
MRI_FCWML009	-0.06166	-0.062906
MRI_FCWML010	0.076601	0.05662
MRI_FCWML011	0.19274	0.19227
MRI_FCWML012	0.14897	0.15485
MRI_FCWML013	0.11131	0.1151
MRI_FCWML014	0.13824	0.13672
MRI_FCWML015	0.042108	0.040773
MRI_FCWML016	0.019093	0.016058
MRI_FCWML017	0.11497	0.12266
MRI_FCWML018	0.31341	0.31446
MRI_FCWML020	NaN	NaN
MRI_FCWML022	NaN	NaN
MRI_FCWML023	0.11863	0.11686
MRI_FCWML025	0.21948	0.21303
MRI_FCWML026	-0.12252	-0.13014
MRI_FCWML027	-0.14902	-0.15218
MRI_FCWML028	NaN	NaN
MRI_FCWML029	0.011986	0.014337
MRI_FCWML030	0.11853	0.1183
MRI_FCWML031	0.21754	0.21657
MRI_FCWML032	0.02433	0.022821
MRI_FCWML033	NaN	NaN
MRI_FCWML035	0.10113	0.10073
MRI_FCWML036	NaN	NaN
MRI_FCWML037	0.079148	0.070814
MRI_FCWML038	0.18438	0.17547
MRI_FCWML040	0.099041	0.099186
MRI_FCWML041	-0.16612	-0.1485
MRI_FCWML042	0.10028	0.08381
MRI_FCWML043	0.025498	0.021175
MRI_FCWML046	0.05	0.031098
MRI_FCWML047	0.25431	0.2383
MRI_FCWML048	0.0096915	0.010967
MRI_FCWML049	0.14412	0.13551
MRI_FCWML051	0.2383	0.2435
MRI_FCWML052	-0.20773	-0.20377
MRI_FCWML053	0.11432	0.12173
MRI_FCWML054	0.086876	0.086689
MRI_FCWML055	0.13712	0.13686
MRI_FCWML056	-0.20392	-0.20585
MRI_FCWML057	0.20728	0.20892
MRI_FCWML061	0.033424	0.028092
MRI_FCWML063	0.098123	0.093122
MRI_FCWML064	NaN	NaN
MRI_FCWML104	0.11975	0.11633
MRI_FCWML107	-0.085795	-0.08207
MRI_FCWML108	0.053498	0.053682
MRI_FCWML109	0.21572	0.21586
MRI_FCWML119	0.081482	0.07647
MRI_FCWML121	-0.10789	-0.10198
MRI_FCWML128	0.05255	0.057081
MRI_FCWML129	0.14753	0.14247
MRI_FCWML134	-0.14853	-0.1488
MRI_FCWML150	-0.02504	-0.025072
MRI_FCWML158	0.16029	0.16059
MRI_FCWML159	0.13636	0.13898
MRI_FCWML160	0.035986	0.035373
MRI_FCWML162	-0.017438	-0.00015498
MRI_FCWML205	0.21019	0.21053
MRI_FCWML219	0.04364	0.043559
MRI_FCWML255	0.0047177	0.0048323
MRI_FCWML320	-0.026519	-0.027112
MRI_FCWML328	-0.0077698	-0.0069666
