# Supplementary material for: Pupil size reflects activation of subcortical ascending arousal system nuclei during rest
Source: eLife. 2023 Jun 27;12:e84822. doi: 10.7554/eLife.84822 (PMC10299825; doi:10.7554/eLife.84822)
Supplement: Figure 5—source data 1. [file elife-84822-fig5-data1.zip › Figure5-SourceData/FigC/ses-day2/LC_partialCorr_stat_BF.csv]

subj	corr_zero	corr_LC_partial
MRI_FCWML001	0.098594	0.098491
MRI_FCWML002	-0.0056173	-0.059168
MRI_FCWML003	-0.010115	-0.010276
MRI_FCWML004	0.069765	0.070174
MRI_FCWML006	0.042019	0.041005
MRI_FCWML007	0.13006	0.13019
MRI_FCWML008	-0.054732	-0.0544
MRI_FCWML009	0.1113	0.11041
MRI_FCWML010	0.0038001	-0.019076
MRI_FCWML011	0.064191	0.056922
MRI_FCWML012	0.027218	0.041933
MRI_FCWML013	-0.038284	-0.061998
MRI_FCWML014	-0.07341	-0.069376
MRI_FCWML015	0.084283	0.08189
MRI_FCWML016	0.0090611	0.00031763
MRI_FCWML017	0.21376	0.21501
MRI_FCWML018	-0.027554	-0.027273
MRI_FCWML020	NaN	NaN
MRI_FCWML022	NaN	NaN
MRI_FCWML023	0.040751	0.039542
MRI_FCWML025	-0.091541	-0.088078
MRI_FCWML026	-0.051239	-0.051505
MRI_FCWML027	0.17149	0.17087
MRI_FCWML028	NaN	NaN
MRI_FCWML029	0.057703	0.052788
MRI_FCWML030	0.05537	0.055366
MRI_FCWML031	-0.016185	-0.0073523
MRI_FCWML032	0.050516	0.045045
MRI_FCWML033	NaN	NaN
MRI_FCWML035	0.061573	0.060411
MRI_FCWML036	NaN	NaN
MRI_FCWML037	0.047329	0.045966
MRI_FCWML038	-0.13211	-0.14165
MRI_FCWML040	0.14324	0.14394
MRI_FCWML041	-0.060964	-0.029062
MRI_FCWML042	0.054488	0.030004
MRI_FCWML043	0.058655	0.054027
MRI_FCWML046	0.04001	0.01393
MRI_FCWML047	0.083007	0.073841
MRI_FCWML048	-0.012176	-0.026495
MRI_FCWML049	0.09445	0.083094
MRI_FCWML051	0.09835	0.099223
MRI_FCWML052	-0.05423	-0.054776
MRI_FCWML053	0.11319	0.11367
MRI_FCWML054	0.023807	0.026101
MRI_FCWML055	0.065489	0.066142
MRI_FCWML056	-0.092381	-0.09353
MRI_FCWML057	0.06978	0.075861
MRI_FCWML061	0.11562	0.11262
MRI_FCWML063	0.015959	0.012966
MRI_FCWML064	NaN	NaN
MRI_FCWML104	0.13731	0.13196
MRI_FCWML107	0.10741	0.10651
MRI_FCWML108	0.026647	0.027076
MRI_FCWML109	0.15756	0.15924
MRI_FCWML119	0.01342	0.0075061
MRI_FCWML121	0.070605	0.069477
MRI_FCWML128	0.067919	0.065046
MRI_FCWML129	0.082877	0.086452
MRI_FCWML134	0.014215	0.011887
MRI_FCWML150	-0.13374	-0.13373
MRI_FCWML158	-0.022657	-0.026432
MRI_FCWML159	0.005402	0.011544
MRI_FCWML160	0.070716	0.070682
MRI_FCWML162	-0.023493	-0.037378
MRI_FCWML205	-0.030201	-0.029703
MRI_FCWML219	-0.0079248	-0.0072961
MRI_FCWML255	0.12624	0.1275
MRI_FCWML320	0.042955	0.042745
MRI_FCWML328	-0.043508	-0.041997
