# Supplementary material for: Pupil size reflects activation of subcortical ascending arousal system nuclei during rest
Source: eLife. 2023 Jun 27;12:e84822. doi: 10.7554/eLife.84822 (PMC10299825; doi:10.7554/eLife.84822)
Supplement: Figure 5—source data 1. [file elife-84822-fig5-data1.zip › Figure5-SourceData/FigC/ses-day2/LC_partialCorr_stat_DR.csv]

subj	corr_zero	corr_LC_partial
MRI_FCWML001	-0.084525	-0.072998
MRI_FCWML002	-0.1058	-0.16109
MRI_FCWML003	-0.029848	-0.032409
MRI_FCWML004	0.017853	0.021084
MRI_FCWML006	-0.028541	-0.022266
MRI_FCWML007	0.1685	0.16862
MRI_FCWML008	0.0058179	0.0072388
MRI_FCWML009	-0.019421	-0.017734
MRI_FCWML010	0.10352	0.095517
MRI_FCWML011	0.050265	0.041773
MRI_FCWML012	0.1228	0.10567
MRI_FCWML013	-0.076776	-0.061121
MRI_FCWML014	0.044699	0.040715
MRI_FCWML015	0.014013	0.013845
MRI_FCWML016	-0.0053917	0.0090714
MRI_FCWML017	-0.07122	-0.074201
MRI_FCWML018	-0.022905	-0.023416
MRI_FCWML020	NaN	NaN
MRI_FCWML022	NaN	NaN
MRI_FCWML023	0.064007	0.064749
MRI_FCWML025	-0.072958	-0.059793
MRI_FCWML026	-0.040891	-0.040573
MRI_FCWML027	0.032026	0.03831
MRI_FCWML028	NaN	NaN
MRI_FCWML029	-0.02926	-0.0244
MRI_FCWML030	0.057594	0.0591
MRI_FCWML031	0.029545	0.0201
MRI_FCWML032	0.16505	0.16729
MRI_FCWML033	NaN	NaN
MRI_FCWML035	-0.036196	-0.039233
MRI_FCWML036	NaN	NaN
MRI_FCWML037	-0.028695	-0.023316
MRI_FCWML038	0.093065	0.086798
MRI_FCWML040	0.028148	0.028075
MRI_FCWML041	-0.03665	-0.0092577
MRI_FCWML042	0.011496	-0.0023713
MRI_FCWML043	-0.015737	-0.011376
MRI_FCWML046	0.0020298	-0.002776
MRI_FCWML047	0.025632	0.021965
MRI_FCWML048	0.080372	0.081291
MRI_FCWML049	0.013248	0.016209
MRI_FCWML051	0.041916	0.042356
MRI_FCWML052	-0.011616	-0.011295
MRI_FCWML053	0.10801	0.09712
MRI_FCWML054	0.063612	0.064716
MRI_FCWML055	0.084888	0.083764
MRI_FCWML056	0.051013	0.050599
MRI_FCWML057	-0.080802	-0.079931
MRI_FCWML061	-0.010896	-0.013205
MRI_FCWML063	0.012812	0.015008
MRI_FCWML064	NaN	NaN
MRI_FCWML104	0.0014178	-0.0017787
MRI_FCWML107	0.12135	0.12384
MRI_FCWML108	-0.11546	-0.11618
MRI_FCWML109	0.044512	0.04802
MRI_FCWML119	-0.0016452	-0.0072435
MRI_FCWML121	0.0046658	0.011223
MRI_FCWML128	-0.11962	-0.11675
MRI_FCWML129	0.10336	0.10339
MRI_FCWML134	-0.084676	-0.086687
MRI_FCWML150	-0.094272	-0.094406
MRI_FCWML158	0.1081	0.10689
MRI_FCWML159	-0.0074911	-0.0059744
MRI_FCWML160	0.038872	0.038806
MRI_FCWML162	0.10531	0.087207
MRI_FCWML205	0.10707	0.10743
MRI_FCWML219	-0.17091	-0.17141
MRI_FCWML255	0.039099	0.04035
MRI_FCWML320	-0.043943	-0.044815
MRI_FCWML328	0.18419	0.18492
