# Supplementary material for: Pupil size reflects activation of subcortical ascending arousal system nuclei during rest
Source: eLife. 2023 Jun 27;12:e84822. doi: 10.7554/eLife.84822 (PMC10299825; doi:10.7554/eLife.84822)
Supplement: Figure 5—source data 1. [file elife-84822-fig5-data1.zip › Figure5-SourceData/FigC/ses-day2/LC_partialCorr_stat_MR.csv]

subj	corr_zero	corr_LC_partial
MRI_FCWML001	-0.040966	-0.034675
MRI_FCWML002	0.17452	0.15213
MRI_FCWML003	0.03511	0.032034
MRI_FCWML004	-0.10088	-0.10061
MRI_FCWML006	0.026979	0.015691
MRI_FCWML007	0.073987	0.073902
MRI_FCWML008	-0.016558	-0.017455
MRI_FCWML009	-0.019811	-0.018479
MRI_FCWML010	0.056804	0.051657
MRI_FCWML011	0.083382	0.083184
MRI_FCWML012	0.0076859	0.024424
MRI_FCWML013	0.11215	0.090375
MRI_FCWML014	-0.11304	-0.10941
MRI_FCWML015	0.034888	0.033562
MRI_FCWML016	0.023973	0.0095029
MRI_FCWML017	0.10266	0.090853
MRI_FCWML018	0.015226	0.014921
MRI_FCWML020	NaN	NaN
MRI_FCWML022	NaN	NaN
MRI_FCWML023	0.045143	0.043574
MRI_FCWML025	-0.03476	-0.026071
MRI_FCWML026	-0.0079082	-0.0086812
MRI_FCWML027	0.043908	0.046121
MRI_FCWML028	NaN	NaN
MRI_FCWML029	-0.069486	-0.093591
MRI_FCWML030	-0.0095098	-0.010279
MRI_FCWML031	0.089313	0.064162
MRI_FCWML032	-0.047868	-0.049155
MRI_FCWML033	NaN	NaN
MRI_FCWML035	0.073928	0.073601
MRI_FCWML036	NaN	NaN
MRI_FCWML037	-0.026877	-0.038455
MRI_FCWML038	0.072533	0.055665
MRI_FCWML040	0.086252	0.088079
MRI_FCWML041	0.0185	0.020319
MRI_FCWML042	-0.019047	-0.02358
MRI_FCWML043	-0.063306	-0.064957
MRI_FCWML046	0.14851	0.14286
MRI_FCWML047	0.10564	0.10039
MRI_FCWML048	-0.0012211	-0.0018975
MRI_FCWML049	0.11036	0.10817
MRI_FCWML051	0.059787	0.052609
MRI_FCWML052	-0.039813	-0.034266
MRI_FCWML053	0.12745	0.12687
MRI_FCWML054	0.041295	0.043774
MRI_FCWML055	0.035222	0.036311
MRI_FCWML056	-0.041126	-0.042425
MRI_FCWML057	-0.028508	-0.023747
MRI_FCWML061	0.077746	0.079239
MRI_FCWML063	0.083559	0.082419
MRI_FCWML064	NaN	NaN
MRI_FCWML104	0.0061917	0.040613
MRI_FCWML107	-0.16855	-0.17361
MRI_FCWML108	-0.028806	-0.028804
MRI_FCWML109	0.037599	0.039115
MRI_FCWML119	0.026245	0.026481
MRI_FCWML121	0.079356	0.083982
MRI_FCWML128	0.030177	0.027914
MRI_FCWML129	0.070326	0.067008
MRI_FCWML134	-0.040278	-0.037465
MRI_FCWML150	0.0036228	0.0037903
MRI_FCWML158	-0.03587	-0.036307
MRI_FCWML159	0.011248	0.021741
MRI_FCWML160	0.12257	0.12261
MRI_FCWML162	-0.032755	-0.031978
MRI_FCWML205	-0.053397	-0.053044
MRI_FCWML219	-0.021662	-0.019977
MRI_FCWML255	0.074651	0.076352
MRI_FCWML320	0.090478	0.090716
MRI_FCWML328	-0.018319	-0.017517
