# Supplementary material for: Pupil size reflects activation of subcortical ascending arousal system nuclei during rest
Source: eLife. 2023 Jun 27;12:e84822. doi: 10.7554/eLife.84822 (PMC10299825; doi:10.7554/eLife.84822)
Supplement: Figure 5—source data 1. [file elife-84822-fig5-data1.zip › Figure5-SourceData/FigC/ses-day2/LC_partialCorr_stat_OCC.csv]

subj	corr_zero	corr_LC_partial
MRI_FCWML001	0.11592	0.10859
MRI_FCWML002	0.15947	0.12789
MRI_FCWML003	-0.036429	-0.036339
MRI_FCWML004	-0.089317	-0.08904
MRI_FCWML006	0.025662	0.0090885
MRI_FCWML007	0.1849	0.18527
MRI_FCWML008	0.10097	0.10095
MRI_FCWML009	-0.061752	-0.064196
MRI_FCWML010	0.14905	0.12335
MRI_FCWML011	0.10055	0.10277
MRI_FCWML012	0.21485	0.20856
MRI_FCWML013	0.20039	0.19178
MRI_FCWML014	0.059282	0.066981
MRI_FCWML015	0.098372	0.099732
MRI_FCWML016	0.11158	0.10623
MRI_FCWML017	0.31527	0.31469
MRI_FCWML018	0.15297	0.15415
MRI_FCWML020	NaN	NaN
MRI_FCWML022	NaN	NaN
MRI_FCWML023	0.083052	0.082012
MRI_FCWML025	0.22144	0.23118
MRI_FCWML026	-0.054632	-0.055768
MRI_FCWML027	-0.13263	-0.13244
MRI_FCWML028	NaN	NaN
MRI_FCWML029	0.018702	0.02793
MRI_FCWML030	0.036549	0.035546
MRI_FCWML031	0.18806	0.1678
MRI_FCWML032	0.27123	0.26694
MRI_FCWML033	NaN	NaN
MRI_FCWML035	0.075623	0.076392
MRI_FCWML036	NaN	NaN
MRI_FCWML037	-0.049354	-0.067997
MRI_FCWML038	0.11534	0.11837
MRI_FCWML040	0.07844	0.07847
MRI_FCWML041	-0.14368	-0.13781
MRI_FCWML042	0.035817	0.023558
MRI_FCWML043	0.037049	0.033795
MRI_FCWML046	0.17481	0.15505
MRI_FCWML047	0.33633	0.32918
MRI_FCWML048	-0.034193	-0.042671
MRI_FCWML049	-0.081698	-0.092764
MRI_FCWML051	0.15675	0.15674
MRI_FCWML052	-0.06788	-0.06057
MRI_FCWML053	-0.030786	-0.028206
MRI_FCWML054	0.24358	0.24476
MRI_FCWML055	0.09947	0.098478
MRI_FCWML056	-0.085706	-0.08623
MRI_FCWML057	0.046267	0.050903
MRI_FCWML061	0.27561	0.2811
MRI_FCWML063	0.17128	0.16684
MRI_FCWML064	NaN	NaN
MRI_FCWML104	0.095389	0.091481
MRI_FCWML107	-0.067538	-0.063504
MRI_FCWML108	0.028021	0.028065
MRI_FCWML109	0.16244	0.1623
MRI_FCWML119	-0.0040458	-0.0073951
MRI_FCWML121	-0.088313	-0.078481
MRI_FCWML128	0.189	0.19092
MRI_FCWML129	0.02048	0.015452
MRI_FCWML134	0.0072047	0.0076555
MRI_FCWML150	0.015318	0.015348
MRI_FCWML158	0.23355	0.2377
MRI_FCWML159	0.22408	0.23097
MRI_FCWML160	0.099134	0.099125
MRI_FCWML162	-0.054604	-0.042117
MRI_FCWML205	0.26362	0.26437
MRI_FCWML219	0.060691	0.061263
MRI_FCWML255	0.15582	0.15623
MRI_FCWML320	0.051492	0.051378
MRI_FCWML328	0.031793	0.033402
