# Supplementary material for: Pupil size reflects activation of subcortical ascending arousal system nuclei during rest
Source: eLife. 2023 Jun 27;12:e84822. doi: 10.7554/eLife.84822 (PMC10299825; doi:10.7554/eLife.84822)
Supplement: Figure 5—source data 1. [file elife-84822-fig5-data1.zip › Figure5-SourceData/FigC/ses-day2/LC_partialCorr_stat_Pons.csv]

subj	corr_zero	corr_LC_partial
MRI_FCWML001	-0.069476	-0.079001
MRI_FCWML002	-0.096362	-0.099526
MRI_FCWML003	-0.073719	-0.07065
MRI_FCWML004	0.092814	0.092827
MRI_FCWML006	0.090888	0.099323
MRI_FCWML007	-0.02547	-0.025465
MRI_FCWML008	-0.016611	-0.016906
MRI_FCWML009	-0.046825	-0.048593
MRI_FCWML010	0.038948	0.032415
MRI_FCWML011	-0.13974	-0.13282
MRI_FCWML012	0.055421	0.058603
MRI_FCWML013	-0.0040854	-0.0058219
MRI_FCWML014	0.015666	0.0126
MRI_FCWML015	-0.082063	-0.08303
MRI_FCWML016	0.024797	0.025451
MRI_FCWML017	0.069184	0.065672
MRI_FCWML018	0.052382	0.052744
MRI_FCWML020	NaN	NaN
MRI_FCWML022	NaN	NaN
MRI_FCWML023	-0.089007	-0.089612
MRI_FCWML025	0.066155	0.051333
MRI_FCWML026	0.0029636	0.0021192
MRI_FCWML027	-0.0072409	-0.0032245
MRI_FCWML028	NaN	NaN
MRI_FCWML029	-0.011731	-0.0070677
MRI_FCWML030	0.061314	0.061901
MRI_FCWML031	-0.011555	-0.0089144
MRI_FCWML032	-0.030051	-0.021185
MRI_FCWML033	NaN	NaN
MRI_FCWML035	-0.13591	-0.13594
MRI_FCWML036	NaN	NaN
MRI_FCWML037	-0.0083939	-0.0055062
MRI_FCWML038	-0.096132	-0.11176
MRI_FCWML040	-0.093211	-0.093189
MRI_FCWML041	-0.074707	-0.075259
MRI_FCWML042	0.017025	0.0036801
MRI_FCWML043	0.015296	0.014231
MRI_FCWML046	0.0016003	-0.020679
MRI_FCWML047	-0.13896	-0.14022
MRI_FCWML048	-0.014588	-0.017239
MRI_FCWML049	0.014788	0.010521
MRI_FCWML051	0.095847	0.092783
MRI_FCWML052	-0.038105	-0.039139
MRI_FCWML053	-0.070324	-0.073411
MRI_FCWML054	-0.037273	-0.031235
MRI_FCWML055	-0.12209	-0.12664
MRI_FCWML056	0.046113	0.045475
MRI_FCWML057	0.024576	0.024159
MRI_FCWML061	0.068661	0.065335
MRI_FCWML063	0.060399	0.056975
MRI_FCWML064	NaN	NaN
MRI_FCWML104	-0.052345	-0.042784
MRI_FCWML107	0.037407	0.04023
MRI_FCWML108	-0.071307	-0.071313
MRI_FCWML109	0.011689	0.011591
MRI_FCWML119	0.082073	0.080952
MRI_FCWML121	0.063439	0.057272
MRI_FCWML128	-0.0082214	-0.0072672
MRI_FCWML129	-0.034558	-0.028594
MRI_FCWML134	-0.036397	-0.036285
MRI_FCWML150	0.014031	0.014156
MRI_FCWML158	0.074069	0.075336
MRI_FCWML159	-0.12112	-0.1205
MRI_FCWML160	0.016163	0.01527
MRI_FCWML162	-0.016989	-0.035795
MRI_FCWML205	0.033606	0.035495
MRI_FCWML219	-0.061396	-0.061564
MRI_FCWML255	0.088943	0.088958
MRI_FCWML320	-0.092036	-0.092545
MRI_FCWML328	0.00089558	0.0030872
