# Supplementary material for: Pupil size reflects activation of subcortical ascending arousal system nuclei during rest
Source: eLife. 2023 Jun 27;12:e84822. doi: 10.7554/eLife.84822 (PMC10299825; doi:10.7554/eLife.84822)
Supplement: Figure 5—source data 1. [file elife-84822-fig5-data1.zip › Figure5-SourceData/FigC/ses-day2/LC_partialCorr_stat_SN.csv]

subj	corr_zero	corr_LC_partial
MRI_FCWML001	0.059229	0.056294
MRI_FCWML002	0.094144	0.085594
MRI_FCWML003	-0.092619	-0.097695
MRI_FCWML004	0.015094	0.014875
MRI_FCWML006	0.10783	0.11362
MRI_FCWML007	0.16031	0.16054
MRI_FCWML008	-0.029967	-0.029566
MRI_FCWML009	0.002204	-0.0002859
MRI_FCWML010	0.068847	0.057081
MRI_FCWML011	0.098175	0.10537
MRI_FCWML012	0.064162	0.052928
MRI_FCWML013	0.094941	0.091759
MRI_FCWML014	0.03961	0.044829
MRI_FCWML015	0.10782	0.10597
MRI_FCWML016	0.15337	0.14509
MRI_FCWML017	0.029329	0.033625
MRI_FCWML018	0.14349	0.14696
MRI_FCWML020	NaN	NaN
MRI_FCWML022	NaN	NaN
MRI_FCWML023	0.16785	0.16933
MRI_FCWML025	0.017986	0.011395
MRI_FCWML026	0.11547	0.11505
MRI_FCWML027	-0.098248	-0.10173
MRI_FCWML028	NaN	NaN
MRI_FCWML029	0.10375	0.10226
MRI_FCWML030	0.074254	0.074058
MRI_FCWML031	0.13964	0.13334
MRI_FCWML032	0.0019069	0.0052809
MRI_FCWML033	NaN	NaN
MRI_FCWML035	0.051431	0.052633
MRI_FCWML036	NaN	NaN
MRI_FCWML037	0.071268	0.059846
MRI_FCWML038	0.065884	0.082884
MRI_FCWML040	0.11807	0.11895
MRI_FCWML041	-0.088834	-0.076226
MRI_FCWML042	-0.05051	-0.083435
MRI_FCWML043	0.11141	0.11115
MRI_FCWML046	0.043905	0.049839
MRI_FCWML047	0.1742	0.16354
MRI_FCWML048	0.11817	0.13043
MRI_FCWML049	0.19734	0.19371
MRI_FCWML051	0.096447	0.096431
MRI_FCWML052	0.068019	0.078278
MRI_FCWML053	0.034574	0.055395
MRI_FCWML054	0.098112	0.091235
MRI_FCWML055	0.020332	0.019252
MRI_FCWML056	0.072429	0.071868
MRI_FCWML057	0.14137	0.14437
MRI_FCWML061	0.11172	0.11977
MRI_FCWML063	0.013274	0.0059059
MRI_FCWML064	NaN	NaN
MRI_FCWML104	0.041898	0.074453
MRI_FCWML107	-0.083582	-0.077732
MRI_FCWML108	-0.12327	-0.12399
MRI_FCWML109	0.13204	0.13202
MRI_FCWML119	-0.040223	-0.04655
MRI_FCWML121	0.03022	0.029448
MRI_FCWML128	0.10063	0.10136
MRI_FCWML129	-0.097334	-0.099285
MRI_FCWML134	-0.033376	-0.035247
MRI_FCWML150	-0.093531	-0.09502
MRI_FCWML158	0.061765	0.065316
MRI_FCWML159	0.013616	0.025148
MRI_FCWML160	0.1296	0.13025
MRI_FCWML162	-0.017751	-0.013233
MRI_FCWML205	0.12635	0.12861
MRI_FCWML219	-0.051263	-0.049575
MRI_FCWML255	0.17032	0.17087
MRI_FCWML320	0.023002	0.022562
MRI_FCWML328	-0.011368	-0.0086759
