# Supplementary material for: Pupil size reflects activation of subcortical ascending arousal system nuclei during rest
Source: eLife. 2023 Jun 27;12:e84822. doi: 10.7554/eLife.84822 (PMC10299825; doi:10.7554/eLife.84822)
Supplement: Figure 5—source data 1. [file elife-84822-fig5-data1.zip › Figure5-SourceData/FigC/ses-day2/LC_partialCorr_stat_VTA.csv]

subj	corr_zero	corr_LC_partial
MRI_FCWML001	0.10789	0.11139
MRI_FCWML002	0.088523	0.093374
MRI_FCWML003	0.0084779	0.0080676
MRI_FCWML004	0.19471	0.19544
MRI_FCWML006	0.19461	0.2071
MRI_FCWML007	0.081272	0.081574
MRI_FCWML008	0.072089	0.072209
MRI_FCWML009	0.062211	0.061624
MRI_FCWML010	-0.036454	-0.053105
MRI_FCWML011	0.20248	0.22142
MRI_FCWML012	0.12982	0.12933
MRI_FCWML013	-0.05082	-0.046665
MRI_FCWML014	0.038327	0.037843
MRI_FCWML015	0.063233	0.060019
MRI_FCWML016	0.10324	0.095698
MRI_FCWML017	0.14639	0.13586
MRI_FCWML018	0.22757	0.22764
MRI_FCWML020	NaN	NaN
MRI_FCWML022	NaN	NaN
MRI_FCWML023	0.18319	0.18477
MRI_FCWML025	0.064432	0.052469
MRI_FCWML026	0.14063	0.1403
MRI_FCWML027	-0.074319	-0.073835
MRI_FCWML028	NaN	NaN
MRI_FCWML029	0.10084	0.10189
MRI_FCWML030	0.15115	0.15079
MRI_FCWML031	0.10755	0.12647
MRI_FCWML032	0.0024303	0.0043454
MRI_FCWML033	NaN	NaN
MRI_FCWML035	0.064211	0.062944
MRI_FCWML036	NaN	NaN
MRI_FCWML037	0.063946	0.066325
MRI_FCWML038	0.070079	0.072097
MRI_FCWML040	0.096959	0.096938
MRI_FCWML041	0.0058256	0.0057896
MRI_FCWML042	0.025461	0.0086225
MRI_FCWML043	0.062912	0.061493
MRI_FCWML046	0.085503	0.065349
MRI_FCWML047	0.1748	0.17064
MRI_FCWML048	-0.0038316	-0.0018251
MRI_FCWML049	0.14379	0.13423
MRI_FCWML051	0.16772	0.16051
MRI_FCWML052	0.01497	0.018467
MRI_FCWML053	-0.056845	-0.044022
MRI_FCWML054	0.076226	0.073082
MRI_FCWML055	-0.029759	-0.02882
MRI_FCWML056	0.049714	0.049458
MRI_FCWML057	0.14422	0.14475
MRI_FCWML061	0.064025	0.064092
MRI_FCWML063	-0.011338	-0.018293
MRI_FCWML064	NaN	NaN
MRI_FCWML104	0.09034	0.10227
MRI_FCWML107	-0.0073864	-0.0062065
MRI_FCWML108	-0.019628	-0.019633
MRI_FCWML109	0.088085	0.089361
MRI_FCWML119	0.025834	0.022424
MRI_FCWML121	-0.017794	-0.018317
MRI_FCWML128	0.11059	0.11353
MRI_FCWML129	-0.036441	-0.038075
MRI_FCWML134	0.025707	0.02596
MRI_FCWML150	0.045727	0.046558
MRI_FCWML158	0.06049	0.068269
MRI_FCWML159	-0.023007	-0.015158
MRI_FCWML160	0.07988	0.079748
MRI_FCWML162	0.014813	0.018759
MRI_FCWML205	0.10204	0.10251
MRI_FCWML219	-0.043087	-0.04115
MRI_FCWML255	0.080142	0.080231
MRI_FCWML320	0.044723	0.045039
MRI_FCWML328	-0.018792	-0.019938
