# Supplementary material for: Pupil size reflects activation of subcortical ascending arousal system nuclei during rest
Source: eLife. 2023 Jun 27;12:e84822. doi: 10.7554/eLife.84822 (PMC10299825; doi:10.7554/eLife.84822)
Supplement: Figure 5—source data 2. [file elife-84822-fig5-data2.zip]

Archive with 21 entries (18 files):
- FigureS5_S2-SourceData/
- FigureS5_S2-SourceData/ses-day-1/
- FigureS5_S2-SourceData/ses-day-1/XCorr_stat_ACC_pup_deriv.csv
- FigureS5_S2-SourceData/ses-day-1/XCorr_stat_BF_pup_deriv.csv
- FigureS5_S2-SourceData/ses-day-1/XCorr_stat_DR_pup_deriv.csv
- FigureS5_S2-SourceData/ses-day-1/XCorr_stat_LC_pup_deriv.csv
- FigureS5_S2-SourceData/ses-day-1/XCorr_stat_MR_pup_deriv.csv
- FigureS5_S2-SourceData/ses-day-1/XCorr_stat_OCC_pup_deriv.csv
- FigureS5_S2-SourceData/ses-day-1/XCorr_stat_Pons_pup_deriv.csv
- FigureS5_S2-SourceData/ses-day-1/XCorr_stat_SN_pup_deriv.csv
- FigureS5_S2-SourceData/ses-day-1/XCorr_stat_VTA_pup_deriv.csv
- FigureS5_S2-SourceData/ses-day-2/
- FigureS5_S2-SourceData/ses-day-2/XCorr_stat_ACC_pup_deriv.csv
- FigureS5_S2-SourceData/ses-day-2/XCorr_stat_BF_pup_deriv.csv
- FigureS5_S2-SourceData/ses-day-2/XCorr_stat_DR_pup_deriv.csv
- FigureS5_S2-SourceData/ses-day-2/XCorr_stat_LC_pup_deriv.csv
- FigureS5_S2-SourceData/ses-day-2/XCorr_stat_MR_pup_deriv.csv
- FigureS5_S2-SourceData/ses-day-2/XCorr_stat_OCC_pup_deriv.csv
- FigureS5_S2-SourceData/ses-day-2/XCorr_stat_Pons_pup_deriv.csv
- FigureS5_S2-SourceData/ses-day-2/XCorr_stat_SN_pup_deriv.csv
- FigureS5_S2-SourceData/ses-day-2/XCorr_stat_VTA_pup_deriv.csv
