# Supplementary material for: Pupil size reflects activation of subcortical ascending arousal system nuclei during rest
Source: eLife. 2023 Jun 27;12:e84822. doi: 10.7554/eLife.84822 (PMC10299825; doi:10.7554/eLife.84822)
Supplement: Figure 5—source data 2. [file elife-84822-fig5-data2.zip › FigureS5_S2-SourceData/ses-day-1/XCorr_stat_ACC_pup_deriv.csv]

subj	lag	CC
MRI_FCWML001	-4	-0.11969
MRI_FCWML001	-3	-0.071834
MRI_FCWML001	-2	0.00068742
MRI_FCWML001	-1	-0.011345
MRI_FCWML001	0	0.098825
MRI_FCWML001	1	0.14005
MRI_FCWML001	2	0.13401
MRI_FCWML001	3	0.021032
MRI_FCWML001	4	0.0034117
MRI_FCWML002	-4	-0.090995
MRI_FCWML002	-3	-0.11112
MRI_FCWML002	-2	-0.054529
MRI_FCWML002	-1	0.031134
MRI_FCWML002	0	0.14378
MRI_FCWML002	1	0.21586
MRI_FCWML002	2	0.035972
MRI_FCWML002	3	-0.011299
MRI_FCWML002	4	-0.057462
MRI_FCWML003	-4	0.020738
MRI_FCWML003	-3	0.030787
MRI_FCWML003	-2	0.014266
MRI_FCWML003	-1	0.0021452
MRI_FCWML003	0	0.078148
MRI_FCWML003	1	0.021182
MRI_FCWML003	2	-0.1119
MRI_FCWML003	3	-0.097201
MRI_FCWML003	4	-0.087113
MRI_FCWML004	-4	NaN
MRI_FCWML004	-3	NaN
MRI_FCWML004	-2	NaN
MRI_FCWML004	-1	NaN
MRI_FCWML004	0	NaN
MRI_FCWML004	1	NaN
MRI_FCWML004	2	NaN
MRI_FCWML004	3	NaN
MRI_FCWML004	4	NaN
MRI_FCWML006	-4	0.042193
MRI_FCWML006	-3	0.1416
MRI_FCWML006	-2	0.093151
MRI_FCWML006	-1	0.018455
MRI_FCWML006	0	0.15475
MRI_FCWML006	1	0.21633
MRI_FCWML006	2	0.19289
MRI_FCWML006	3	0.097342
MRI_FCWML006	4	-0.15342
MRI_FCWML007	-4	-0.069487
MRI_FCWML007	-3	-0.091717
MRI_FCWML007	-2	-0.015481
MRI_FCWML007	-1	-0.0028109
MRI_FCWML007	0	0.070494
MRI_FCWML007	1	0.14587
MRI_FCWML007	2	-0.05323
MRI_FCWML007	3	-0.075994
MRI_FCWML007	4	-0.07056
MRI_FCWML008	-4	0.030981
MRI_FCWML008	-3	0.044251
MRI_FCWML008	-2	0.048743
MRI_FCWML008	-1	-0.0038302
MRI_FCWML008	0	-0.069442
MRI_FCWML008	1	0.12647
MRI_FCWML008	2	0.16329
MRI_FCWML008	3	-0.033493
MRI_FCWML008	4	-0.048197
MRI_FCWML009	-4	-0.033201
MRI_FCWML009	-3	-0.014641
MRI_FCWML009	-2	-0.072957
MRI_FCWML009	-1	-0.14572
MRI_FCWML009	0	-0.11581
MRI_FCWML009	1	-0.06432
MRI_FCWML009	2	0.058306
MRI_FCWML009	3	-0.027833
MRI_FCWML009	4	-0.065516
MRI_FCWML010	-4	-0.12332
MRI_FCWML010	-3	-0.12339
MRI_FCWML010	-2	-0.04881
MRI_FCWML010	-1	-0.017451
MRI_FCWML010	0	0.078535
MRI_FCWML010	1	-0.12283
MRI_FCWML010	2	-0.025256
MRI_FCWML010	3	0.046702
MRI_FCWML010	4	-0.010301
MRI_FCWML011	-4	0.10503
MRI_FCWML011	-3	0.19408
MRI_FCWML011	-2	0.02881
MRI_FCWML011	-1	-5.7058e-06
MRI_FCWML011	0	-0.058933
MRI_FCWML011	1	-0.044489
MRI_FCWML011	2	-0.017295
MRI_FCWML011	3	-0.1681
MRI_FCWML011	4	-0.1312
MRI_FCWML012	-4	-0.0052289
MRI_FCWML012	-3	-0.10453
MRI_FCWML012	-2	-0.090252
MRI_FCWML012	-1	-0.017181
MRI_FCWML012	0	-0.024001
MRI_FCWML012	1	0.2045
MRI_FCWML012	2	0.11208
MRI_FCWML012	3	-0.10778
MRI_FCWML012	4	-0.0021011
MRI_FCWML013	-4	0.018231
MRI_FCWML013	-3	-8.1514e-05
MRI_FCWML013	-2	0.047513
MRI_FCWML013	-1	-0.15573
MRI_FCWML013	0	-0.17882
MRI_FCWML013	1	0.01085
MRI_FCWML013	2	0.16921
MRI_FCWML013	3	0.034077
MRI_FCWML013	4	-0.033029
MRI_FCWML014	-4	0.062218
MRI_FCWML014	-3	-0.015591
MRI_FCWML014	-2	-0.074646
MRI_FCWML014	-1	0.01165
MRI_FCWML014	0	-0.027555
MRI_FCWML014	1	-0.096879
MRI_FCWML014	2	0.060164
MRI_FCWML014	3	-0.21786
MRI_FCWML014	4	-0.13866
MRI_FCWML015	-4	-0.010326
MRI_FCWML015	-3	-0.080073
MRI_FCWML015	-2	0.044962
MRI_FCWML015	-1	0.063599
MRI_FCWML015	0	0.064333
MRI_FCWML015	1	-0.04901
MRI_FCWML015	2	0.032488
MRI_FCWML015	3	0.0030096
MRI_FCWML015	4	-0.027435
MRI_FCWML016	-4	NaN
MRI_FCWML016	-3	NaN
MRI_FCWML016	-2	NaN
MRI_FCWML016	-1	NaN
MRI_FCWML016	0	NaN
MRI_FCWML016	1	NaN
MRI_FCWML016	2	NaN
MRI_FCWML016	3	NaN
MRI_FCWML016	4	NaN
MRI_FCWML017	-4	0.056905
MRI_FCWML017	-3	0.022772
MRI_FCWML017	-2	-0.1162
MRI_FCWML017	-1	0.073938
MRI_FCWML017	0	-0.073448
MRI_FCWML017	1	-0.07366
MRI_FCWML017	2	0.0031044
MRI_FCWML017	3	0.035599
MRI_FCWML017	4	0.039266
MRI_FCWML018	-4	0.1417
MRI_FCWML018	-3	0.03073
MRI_FCWML018	-2	0.019067
MRI_FCWML018	-1	-0.044749
MRI_FCWML018	0	0.092682
MRI_FCWML018	1	0.049859
MRI_FCWML018	2	0.050203
MRI_FCWML018	3	0.035553
MRI_FCWML018	4	-0.076008
MRI_FCWML020	-4	-0.052401
MRI_FCWML020	-3	0.011555
MRI_FCWML020	-2	0.0019694
MRI_FCWML020	-1	0.030294
MRI_FCWML020	0	0.094157
MRI_FCWML020	1	0.035986
MRI_FCWML020	2	0.084958
MRI_FCWML020	3	0.09431
MRI_FCWML020	4	0.022619
MRI_FCWML022	-4	-0.011013
MRI_FCWML022	-3	0.20485
MRI_FCWML022	-2	0.048322
MRI_FCWML022	-1	-0.0087594
MRI_FCWML022	0	-0.11476
MRI_FCWML022	1	-0.049106
MRI_FCWML022	2	-0.10971
MRI_FCWML022	3	0.051627
MRI_FCWML022	4	-0.17713
MRI_FCWML023	-4	-0.037334
MRI_FCWML023	-3	0.030227
MRI_FCWML023	-2	-0.073391
MRI_FCWML023	-1	-0.13186
MRI_FCWML023	0	0.033536
MRI_FCWML023	1	-0.045868
MRI_FCWML023	2	0.10725
MRI_FCWML023	3	0.031425
MRI_FCWML023	4	-0.10259
MRI_FCWML025	-4	NaN
MRI_FCWML025	-3	NaN
MRI_FCWML025	-2	NaN
MRI_FCWML025	-1	NaN
MRI_FCWML025	0	NaN
MRI_FCWML025	1	NaN
MRI_FCWML025	2	NaN
MRI_FCWML025	3	NaN
MRI_FCWML025	4	NaN
MRI_FCWML026	-4	-0.13906
MRI_FCWML026	-3	-0.18054
MRI_FCWML026	-2	-0.15917
MRI_FCWML026	-1	-0.073154
MRI_FCWML026	0	-0.055136
MRI_FCWML026	1	0.11206
MRI_FCWML026	2	0.10261
MRI_FCWML026	3	0.025208
MRI_FCWML026	4	0.11328
MRI_FCWML027	-4	0.15137
MRI_FCWML027	-3	0.0093497
MRI_FCWML027	-2	-0.019013
MRI_FCWML027	-1	-0.012163
MRI_FCWML027	0	0.039899
MRI_FCWML027	1	-0.056705
MRI_FCWML027	2	0.04122
MRI_FCWML027	3	0.065202
MRI_FCWML027	4	-0.055363
MRI_FCWML028	-4	-0.097681
MRI_FCWML028	-3	-0.022228
MRI_FCWML028	-2	0.045638
MRI_FCWML028	-1	0.021796
MRI_FCWML028	0	0.093814
MRI_FCWML028	1	0.21598
MRI_FCWML028	2	0.20812
MRI_FCWML028	3	0.077835
MRI_FCWML028	4	0.021152
MRI_FCWML029	-4	-0.029745
MRI_FCWML029	-3	-0.036318
MRI_FCWML029	-2	-0.07369
MRI_FCWML029	-1	-0.075864
MRI_FCWML029	0	-0.10933
MRI_FCWML029	1	0.12991
MRI_FCWML029	2	0.020324
MRI_FCWML029	3	-0.050279
MRI_FCWML029	4	-0.10259
MRI_FCWML030	-4	-0.016407
MRI_FCWML030	-3	-0.10357
MRI_FCWML030	-2	-0.059277
MRI_FCWML030	-1	0.067799
MRI_FCWML030	0	0.24846
MRI_FCWML030	1	0.081621
MRI_FCWML030	2	0.023732
MRI_FCWML030	3	0.086663
MRI_FCWML030	4	0.10042
MRI_FCWML031	-4	-0.014039
MRI_FCWML031	-3	0.046184
MRI_FCWML031	-2	0.1024
MRI_FCWML031	-1	0.14424
MRI_FCWML031	0	0.23922
MRI_FCWML031	1	0.25266
MRI_FCWML031	2	0.14351
MRI_FCWML031	3	0.031883
MRI_FCWML031	4	0.029281
MRI_FCWML032	-4	0.092231
MRI_FCWML032	-3	-0.097124
MRI_FCWML032	-2	-0.12779
MRI_FCWML032	-1	-0.079684
MRI_FCWML032	0	0.20034
MRI_FCWML032	1	0.27318
MRI_FCWML032	2	0.033374
MRI_FCWML032	3	-0.060623
MRI_FCWML032	4	-0.077586
MRI_FCWML033	-4	-0.023227
MRI_FCWML033	-3	-0.0093675
MRI_FCWML033	-2	-0.0073552
MRI_FCWML033	-1	-0.00076974
MRI_FCWML033	0	-0.056673
MRI_FCWML033	1	0.18985
MRI_FCWML033	2	0.15987
MRI_FCWML033	3	0.13469
MRI_FCWML033	4	-0.022366
MRI_FCWML035	-4	0.0072942
MRI_FCWML035	-3	0.079692
MRI_FCWML035	-2	0.15919
MRI_FCWML035	-1	0.091292
MRI_FCWML035	0	-0.084457
MRI_FCWML035	1	0.046139
MRI_FCWML035	2	0.04605
MRI_FCWML035	3	0.01007
MRI_FCWML035	4	-0.088226
MRI_FCWML036	-4	-0.072679
MRI_FCWML036	-3	-0.014492
MRI_FCWML036	-2	-0.17027
MRI_FCWML036	-1	-0.13152
MRI_FCWML036	0	0.022441
MRI_FCWML036	1	0.066689
MRI_FCWML036	2	0.14477
MRI_FCWML036	3	0.058606
MRI_FCWML036	4	0.0063049
MRI_FCWML037	-4	0.0047462
MRI_FCWML037	-3	-0.088699
MRI_FCWML037	-2	-0.039469
MRI_FCWML037	-1	0.0013892
MRI_FCWML037	0	0.083648
MRI_FCWML037	1	0.11809
MRI_FCWML037	2	0.24503
MRI_FCWML037	3	0.18093
MRI_FCWML037	4	0.046749
MRI_FCWML038	-4	0.0025192
MRI_FCWML038	-3	-0.054971
MRI_FCWML038	-2	-0.14447
MRI_FCWML038	-1	-0.054236
MRI_FCWML038	0	0.11347
MRI_FCWML038	1	0.050991
MRI_FCWML038	2	-0.065628
MRI_FCWML038	3	0.056972
MRI_FCWML038	4	0.00018828
MRI_FCWML040	-4	-0.027357
MRI_FCWML040	-3	-0.070283
MRI_FCWML040	-2	-0.12265
MRI_FCWML040	-1	-0.062951
MRI_FCWML040	0	0.13965
MRI_FCWML040	1	0.24647
MRI_FCWML040	2	0.12469
MRI_FCWML040	3	0.063152
MRI_FCWML040	4	0.058782
MRI_FCWML041	-4	-0.097139
MRI_FCWML041	-3	-0.0297
MRI_FCWML041	-2	-0.012071
MRI_FCWML041	-1	-0.064161
MRI_FCWML041	0	0.22027
MRI_FCWML041	1	0.049543
MRI_FCWML041	2	0.10497
MRI_FCWML041	3	-0.0072515
MRI_FCWML041	4	0.0032296
MRI_FCWML042	-4	0.0094164
MRI_FCWML042	-3	-0.047878
MRI_FCWML042	-2	-0.10635
MRI_FCWML042	-1	0.028853
MRI_FCWML042	0	0.10421
MRI_FCWML042	1	0.19771
MRI_FCWML042	2	0.10336
MRI_FCWML042	3	0.11492
MRI_FCWML042	4	-0.031493
MRI_FCWML043	-4	NaN
MRI_FCWML043	-3	NaN
MRI_FCWML043	-2	NaN
MRI_FCWML043	-1	NaN
MRI_FCWML043	0	NaN
MRI_FCWML043	1	NaN
MRI_FCWML043	2	NaN
MRI_FCWML043	3	NaN
MRI_FCWML043	4	NaN
MRI_FCWML046	-4	0.10853
MRI_FCWML046	-3	-0.065908
MRI_FCWML046	-2	0.06513
MRI_FCWML046	-1	0.037889
MRI_FCWML046	0	0.022227
MRI_FCWML046	1	0.077356
MRI_FCWML046	2	0.01865
MRI_FCWML046	3	0.0113
MRI_FCWML046	4	0.030728
MRI_FCWML047	-4	0.13014
MRI_FCWML047	-3	0.068847
MRI_FCWML047	-2	0.030817
MRI_FCWML047	-1	0.064675
MRI_FCWML047	0	0.10944
MRI_FCWML047	1	0.1722
MRI_FCWML047	2	0.22354
MRI_FCWML047	3	0.0053853
MRI_FCWML047	4	-0.23795
MRI_FCWML048	-4	0.18577
MRI_FCWML048	-3	0.16346
MRI_FCWML048	-2	0.17384
MRI_FCWML048	-1	0.073383
MRI_FCWML048	0	0.036546
MRI_FCWML048	1	0.076436
MRI_FCWML048	2	-0.077924
MRI_FCWML048	3	-0.1263
MRI_FCWML048	4	-0.14176
MRI_FCWML049	-4	-0.0028399
MRI_FCWML049	-3	-0.068923
MRI_FCWML049	-2	0.017525
MRI_FCWML049	-1	0.030205
MRI_FCWML049	0	0.07641
MRI_FCWML049	1	-0.077228
MRI_FCWML049	2	0.05279
MRI_FCWML049	3	0.038623
MRI_FCWML049	4	-0.14994
MRI_FCWML051	-4	-0.081572
MRI_FCWML051	-3	-0.12934
MRI_FCWML051	-2	-0.11558
MRI_FCWML051	-1	-0.014504
MRI_FCWML051	0	0.10461
MRI_FCWML051	1	0.015693
MRI_FCWML051	2	0.0097998
MRI_FCWML051	3	0.079395
MRI_FCWML051	4	-0.064933
MRI_FCWML052	-4	0.093338
MRI_FCWML052	-3	-0.047686
MRI_FCWML052	-2	0.12665
MRI_FCWML052	-1	-0.06336
MRI_FCWML052	0	0.0161
MRI_FCWML052	1	-0.015779
MRI_FCWML052	2	-0.086261
MRI_FCWML052	3	-0.15504
MRI_FCWML052	4	-0.23181
MRI_FCWML053	-4	-0.0052165
MRI_FCWML053	-3	-0.019596
MRI_FCWML053	-2	-0.094937
MRI_FCWML053	-1	-0.064963
MRI_FCWML053	0	-0.069109
MRI_FCWML053	1	0.033413
MRI_FCWML053	2	0.031374
MRI_FCWML053	3	0.053474
MRI_FCWML053	4	-0.066142
MRI_FCWML054	-4	-0.013133
MRI_FCWML054	-3	0.039414
MRI_FCWML054	-2	-0.03436
MRI_FCWML054	-1	-0.097074
MRI_FCWML054	0	-0.016653
MRI_FCWML054	1	0.11983
MRI_FCWML054	2	0.1099
MRI_FCWML054	3	0.016155
MRI_FCWML054	4	-0.0031721
MRI_FCWML055	-4	NaN
MRI_FCWML055	-3	NaN
MRI_FCWML055	-2	NaN
MRI_FCWML055	-1	NaN
MRI_FCWML055	0	NaN
MRI_FCWML055	1	NaN
MRI_FCWML055	2	NaN
MRI_FCWML055	3	NaN
MRI_FCWML055	4	NaN
MRI_FCWML056	-4	-0.0095581
MRI_FCWML056	-3	-0.13245
MRI_FCWML056	-2	0.055919
MRI_FCWML056	-1	0.028492
MRI_FCWML056	0	0.061755
MRI_FCWML056	1	0.15841
MRI_FCWML056	2	0.16748
MRI_FCWML056	3	-0.082616
MRI_FCWML056	4	-0.11491
MRI_FCWML057	-4	0.0081934
MRI_FCWML057	-3	-0.13502
MRI_FCWML057	-2	-0.1632
MRI_FCWML057	-1	-0.11803
MRI_FCWML057	0	-0.16331
MRI_FCWML057	1	-0.028002
MRI_FCWML057	2	0.036569
MRI_FCWML057	3	-0.050822
MRI_FCWML057	4	-0.17416
MRI_FCWML061	-4	0.12322
MRI_FCWML061	-3	0.085129
MRI_FCWML061	-2	0.11959
MRI_FCWML061	-1	0.0075135
MRI_FCWML061	0	-0.015563
MRI_FCWML061	1	-0.0012741
MRI_FCWML061	2	0.06255
MRI_FCWML061	3	0.0091443
MRI_FCWML061	4	0.11013
MRI_FCWML063	-4	0.065383
MRI_FCWML063	-3	0.20457
MRI_FCWML063	-2	0.022659
MRI_FCWML063	-1	0.12358
MRI_FCWML063	0	0.12205
MRI_FCWML063	1	0.026966
MRI_FCWML063	2	0.096123
MRI_FCWML063	3	0.14201
MRI_FCWML063	4	0.093172
MRI_FCWML064	-4	-0.10025
MRI_FCWML064	-3	0.17386
MRI_FCWML064	-2	0.17303
MRI_FCWML064	-1	-0.082193
MRI_FCWML064	0	-0.047136
MRI_FCWML064	1	-0.063951
MRI_FCWML064	2	-0.0031563
MRI_FCWML064	3	0.19866
MRI_FCWML064	4	-0.019908
MRI_FCWML104	-4	-0.022311
MRI_FCWML104	-3	0.11726
MRI_FCWML104	-2	-0.0036098
MRI_FCWML104	-1	-0.010221
MRI_FCWML104	0	0.040711
MRI_FCWML104	1	0.07066
MRI_FCWML104	2	0.0015407
MRI_FCWML104	3	-0.067173
MRI_FCWML104	4	-0.083195
MRI_FCWML107	-4	0.014834
MRI_FCWML107	-3	0.022467
MRI_FCWML107	-2	-0.036984
MRI_FCWML107	-1	-0.032879
MRI_FCWML107	0	0.013086
MRI_FCWML107	1	-0.066421
MRI_FCWML107	2	0.023658
MRI_FCWML107	3	-0.03227
MRI_FCWML107	4	0.053067
MRI_FCWML108	-4	-0.004041
MRI_FCWML108	-3	-0.048898
MRI_FCWML108	-2	0.065764
MRI_FCWML108	-1	0.11405
MRI_FCWML108	0	-0.017455
MRI_FCWML108	1	0.042906
MRI_FCWML108	2	0.083801
MRI_FCWML108	3	0.023317
MRI_FCWML108	4	0.061834
MRI_FCWML109	-4	-0.10135
MRI_FCWML109	-3	-0.01435
MRI_FCWML109	-2	-0.022389
MRI_FCWML109	-1	0.13144
MRI_FCWML109	0	0.11642
MRI_FCWML109	1	0.11549
MRI_FCWML109	2	0.25989
MRI_FCWML109	3	0.24332
MRI_FCWML109	4	0.15347
MRI_FCWML119	-4	NaN
MRI_FCWML119	-3	NaN
MRI_FCWML119	-2	NaN
MRI_FCWML119	-1	NaN
MRI_FCWML119	0	NaN
MRI_FCWML119	1	NaN
MRI_FCWML119	2	NaN
MRI_FCWML119	3	NaN
MRI_FCWML119	4	NaN
MRI_FCWML121	-4	-0.058387
MRI_FCWML121	-3	-0.10592
MRI_FCWML121	-2	-0.0068368
MRI_FCWML121	-1	0.066545
MRI_FCWML121	0	0.057595
MRI_FCWML121	1	0.055851
MRI_FCWML121	2	0.056877
MRI_FCWML121	3	0.034957
MRI_FCWML121	4	0.17633
MRI_FCWML128	-4	-0.00044436
MRI_FCWML128	-3	-0.046652
MRI_FCWML128	-2	0.079464
MRI_FCWML128	-1	0.074248
MRI_FCWML128	0	0.12667
MRI_FCWML128	1	-0.06052
MRI_FCWML128	2	0.029571
MRI_FCWML128	3	-0.056753
MRI_FCWML128	4	-0.17063
MRI_FCWML129	-4	-0.031167
MRI_FCWML129	-3	-0.008808
MRI_FCWML129	-2	0.10712
MRI_FCWML129	-1	0.11459
MRI_FCWML129	0	-0.010271
MRI_FCWML129	1	0.081258
MRI_FCWML129	2	-0.09616
MRI_FCWML129	3	0.055043
MRI_FCWML129	4	-0.1509
MRI_FCWML134	-4	-0.047262
MRI_FCWML134	-3	-0.087661
MRI_FCWML134	-2	-0.080568
MRI_FCWML134	-1	-0.022386
MRI_FCWML134	0	0.11522
MRI_FCWML134	1	0.22471
MRI_FCWML134	2	0.16405
MRI_FCWML134	3	-0.045711
MRI_FCWML134	4	-0.14613
MRI_FCWML150	-4	-0.20259
MRI_FCWML150	-3	-0.0532
MRI_FCWML150	-2	0.12818
MRI_FCWML150	-1	-0.067697
MRI_FCWML150	0	-0.14664
MRI_FCWML150	1	-0.04984
MRI_FCWML150	2	0.030497
MRI_FCWML150	3	0.022445
MRI_FCWML150	4	-0.062812
MRI_FCWML158	-4	-0.13977
MRI_FCWML158	-3	0.022909
MRI_FCWML158	-2	0.075606
MRI_FCWML158	-1	0.12178
MRI_FCWML158	0	0.023374
MRI_FCWML158	1	0.1626
MRI_FCWML158	2	-0.056406
MRI_FCWML158	3	-0.11903
MRI_FCWML158	4	-0.13196
MRI_FCWML159	-4	-0.0010821
MRI_FCWML159	-3	0.063056
MRI_FCWML159	-2	-0.11996
MRI_FCWML159	-1	-0.1481
MRI_FCWML159	0	-0.14859
MRI_FCWML159	1	-0.054014
MRI_FCWML159	2	0.091689
MRI_FCWML159	3	0.017257
MRI_FCWML159	4	0.015795
MRI_FCWML160	-4	NaN
MRI_FCWML160	-3	NaN
MRI_FCWML160	-2	NaN
MRI_FCWML160	-1	NaN
MRI_FCWML160	0	NaN
MRI_FCWML160	1	NaN
MRI_FCWML160	2	NaN
MRI_FCWML160	3	NaN
MRI_FCWML160	4	NaN
MRI_FCWML162	-4	0.0024673
MRI_FCWML162	-3	0.13283
MRI_FCWML162	-2	0.054735
MRI_FCWML162	-1	-0.13449
MRI_FCWML162	0	-0.1204
MRI_FCWML162	1	0.11371
MRI_FCWML162	2	0.24843
MRI_FCWML162	3	0.031012
MRI_FCWML162	4	-0.0085151
MRI_FCWML205	-4	-0.10663
MRI_FCWML205	-3	-0.089002
MRI_FCWML205	-2	-0.032441
MRI_FCWML205	-1	-0.067345
MRI_FCWML205	0	-0.1439
MRI_FCWML205	1	-0.14041
MRI_FCWML205	2	0.040586
MRI_FCWML205	3	0.13248
MRI_FCWML205	4	0.056927
MRI_FCWML219	-4	NaN
MRI_FCWML219	-3	NaN
MRI_FCWML219	-2	NaN
MRI_FCWML219	-1	NaN
MRI_FCWML219	0	NaN
MRI_FCWML219	1	NaN
MRI_FCWML219	2	NaN
MRI_FCWML219	3	NaN
MRI_FCWML219	4	NaN
MRI_FCWML255	-4	-0.05804
MRI_FCWML255	-3	0.030741
MRI_FCWML255	-2	0.11628
MRI_FCWML255	-1	0.012245
MRI_FCWML255	0	-0.040258
MRI_FCWML255	1	-0.07082
MRI_FCWML255	2	-0.094699
MRI_FCWML255	3	0.026695
MRI_FCWML255	4	0.052057
MRI_FCWML320	-4	0.051571
MRI_FCWML320	-3	0.051231
MRI_FCWML320	-2	0.16646
MRI_FCWML320	-1	0.037217
MRI_FCWML320	0	-0.035289
MRI_FCWML320	1	-0.11474
MRI_FCWML320	2	-0.11536
MRI_FCWML320	3	-0.14918
MRI_FCWML320	4	-0.16593
MRI_FCWML328	-4	-0.015857
MRI_FCWML328	-3	-0.043138
MRI_FCWML328	-2	-0.15181
MRI_FCWML328	-1	-0.061105
MRI_FCWML328	0	-0.025682
MRI_FCWML328	1	0.025411
MRI_FCWML328	2	0.13728
MRI_FCWML328	3	0.042663
MRI_FCWML328	4	-0.070718
