# Supplementary material for: Pupil size reflects activation of subcortical ascending arousal system nuclei during rest
Source: eLife. 2023 Jun 27;12:e84822. doi: 10.7554/eLife.84822 (PMC10299825; doi:10.7554/eLife.84822)
Supplement: Figure 5—source data 2. [file elife-84822-fig5-data2.zip › FigureS5_S2-SourceData/ses-day-1/XCorr_stat_BF_pup_deriv.csv]

subj	lag	CC
MRI_FCWML001	-4	-0.021369
MRI_FCWML001	-3	0.034861
MRI_FCWML001	-2	0.045292
MRI_FCWML001	-1	0.032101
MRI_FCWML001	0	0.0061698
MRI_FCWML001	1	-0.028064
MRI_FCWML001	2	0.090719
MRI_FCWML001	3	0.069432
MRI_FCWML001	4	0.011498
MRI_FCWML002	-4	0.032602
MRI_FCWML002	-3	0.027656
MRI_FCWML002	-2	0.015941
MRI_FCWML002	-1	0.044214
MRI_FCWML002	0	0.032495
MRI_FCWML002	1	0.076309
MRI_FCWML002	2	-0.036066
MRI_FCWML002	3	-0.015175
MRI_FCWML002	4	-0.037064
MRI_FCWML003	-4	-0.085335
MRI_FCWML003	-3	-0.073095
MRI_FCWML003	-2	-0.032761
MRI_FCWML003	-1	-0.07247
MRI_FCWML003	0	-0.033124
MRI_FCWML003	1	0.011012
MRI_FCWML003	2	-0.16379
MRI_FCWML003	3	-0.073469
MRI_FCWML003	4	-0.12596
MRI_FCWML004	-4	NaN
MRI_FCWML004	-3	NaN
MRI_FCWML004	-2	NaN
MRI_FCWML004	-1	NaN
MRI_FCWML004	0	NaN
MRI_FCWML004	1	NaN
MRI_FCWML004	2	NaN
MRI_FCWML004	3	NaN
MRI_FCWML004	4	NaN
MRI_FCWML006	-4	0.079606
MRI_FCWML006	-3	0.036088
MRI_FCWML006	-2	-0.058506
MRI_FCWML006	-1	-0.059604
MRI_FCWML006	0	0.045793
MRI_FCWML006	1	0.082718
MRI_FCWML006	2	0.11064
MRI_FCWML006	3	0.026366
MRI_FCWML006	4	0.060676
MRI_FCWML007	-4	-0.05397
MRI_FCWML007	-3	0.043429
MRI_FCWML007	-2	-0.016791
MRI_FCWML007	-1	0.053313
MRI_FCWML007	0	-0.036751
MRI_FCWML007	1	0.005036
MRI_FCWML007	2	-0.072508
MRI_FCWML007	3	-0.054389
MRI_FCWML007	4	-0.019399
MRI_FCWML008	-4	0.026242
MRI_FCWML008	-3	0.0041316
MRI_FCWML008	-2	0.13317
MRI_FCWML008	-1	-0.0066971
MRI_FCWML008	0	-0.024714
MRI_FCWML008	1	0.16554
MRI_FCWML008	2	0.000242
MRI_FCWML008	3	-0.15233
MRI_FCWML008	4	-0.029608
MRI_FCWML009	-4	-0.10148
MRI_FCWML009	-3	-0.053822
MRI_FCWML009	-2	-0.037923
MRI_FCWML009	-1	-0.046396
MRI_FCWML009	0	-0.10834
MRI_FCWML009	1	-0.062642
MRI_FCWML009	2	-0.04687
MRI_FCWML009	3	-0.070568
MRI_FCWML009	4	0.047935
MRI_FCWML010	-4	0.0043
MRI_FCWML010	-3	0.035324
MRI_FCWML010	-2	-0.045116
MRI_FCWML010	-1	-0.033371
MRI_FCWML010	0	0.0053904
MRI_FCWML010	1	0.040802
MRI_FCWML010	2	0.056449
MRI_FCWML010	3	0.010461
MRI_FCWML010	4	0.00099722
MRI_FCWML011	-4	0.010919
MRI_FCWML011	-3	-0.028402
MRI_FCWML011	-2	0.031076
MRI_FCWML011	-1	0.023558
MRI_FCWML011	0	-0.035772
MRI_FCWML011	1	0.00012173
MRI_FCWML011	2	-0.0065602
MRI_FCWML011	3	0.005099
MRI_FCWML011	4	-0.037493
MRI_FCWML012	-4	-0.1146
MRI_FCWML012	-3	-0.13479
MRI_FCWML012	-2	-0.043618
MRI_FCWML012	-1	-0.0088437
MRI_FCWML012	0	-0.0074001
MRI_FCWML012	1	-0.080021
MRI_FCWML012	2	-0.014927
MRI_FCWML012	3	-0.22719
MRI_FCWML012	4	-0.072189
MRI_FCWML013	-4	-0.018967
MRI_FCWML013	-3	-0.12726
MRI_FCWML013	-2	0.020443
MRI_FCWML013	-1	0.051164
MRI_FCWML013	0	-0.068051
MRI_FCWML013	1	0.054161
MRI_FCWML013	2	0.11852
MRI_FCWML013	3	0.042185
MRI_FCWML013	4	-0.048719
MRI_FCWML014	-4	0.091856
MRI_FCWML014	-3	0.0017746
MRI_FCWML014	-2	-0.06146
MRI_FCWML014	-1	0.065426
MRI_FCWML014	0	0.059075
MRI_FCWML014	1	0.073207
MRI_FCWML014	2	0.14288
MRI_FCWML014	3	-0.042568
MRI_FCWML014	4	-0.023533
MRI_FCWML015	-4	-0.087684
MRI_FCWML015	-3	0.05689
MRI_FCWML015	-2	0.091928
MRI_FCWML015	-1	-0.058946
MRI_FCWML015	0	-0.055181
MRI_FCWML015	1	0.029153
MRI_FCWML015	2	-0.0057214
MRI_FCWML015	3	0.03113
MRI_FCWML015	4	-0.070791
MRI_FCWML016	-4	NaN
MRI_FCWML016	-3	NaN
MRI_FCWML016	-2	NaN
MRI_FCWML016	-1	NaN
MRI_FCWML016	0	NaN
MRI_FCWML016	1	NaN
MRI_FCWML016	2	NaN
MRI_FCWML016	3	NaN
MRI_FCWML016	4	NaN
MRI_FCWML017	-4	-0.00049772
MRI_FCWML017	-3	-0.013787
MRI_FCWML017	-2	-0.057203
MRI_FCWML017	-1	0.019049
MRI_FCWML017	0	0.12274
MRI_FCWML017	1	-0.063632
MRI_FCWML017	2	-0.1477
MRI_FCWML017	3	0.046491
MRI_FCWML017	4	-0.10059
MRI_FCWML018	-4	0.043907
MRI_FCWML018	-3	0.027544
MRI_FCWML018	-2	0.098456
MRI_FCWML018	-1	-0.05933
MRI_FCWML018	0	0.02699
MRI_FCWML018	1	-0.11993
MRI_FCWML018	2	0.13417
MRI_FCWML018	3	-0.00031335
MRI_FCWML018	4	0.032205
MRI_FCWML020	-4	-0.038929
MRI_FCWML020	-3	-0.085126
MRI_FCWML020	-2	-0.14294
MRI_FCWML020	-1	-0.039692
MRI_FCWML020	0	0.05479
MRI_FCWML020	1	-0.021286
MRI_FCWML020	2	-0.12091
MRI_FCWML020	3	0.011154
MRI_FCWML020	4	-0.18949
MRI_FCWML022	-4	-0.029642
MRI_FCWML022	-3	0.13328
MRI_FCWML022	-2	-0.039207
MRI_FCWML022	-1	0.090577
MRI_FCWML022	0	-0.0066362
MRI_FCWML022	1	-0.082006
MRI_FCWML022	2	0.044734
MRI_FCWML022	3	-0.042571
MRI_FCWML022	4	0.053473
MRI_FCWML023	-4	0.029207
MRI_FCWML023	-3	-0.0041649
MRI_FCWML023	-2	-0.032311
MRI_FCWML023	-1	-0.013845
MRI_FCWML023	0	-0.077361
MRI_FCWML023	1	0.022027
MRI_FCWML023	2	-0.13982
MRI_FCWML023	3	-0.025624
MRI_FCWML023	4	-0.066923
MRI_FCWML025	-4	NaN
MRI_FCWML025	-3	NaN
MRI_FCWML025	-2	NaN
MRI_FCWML025	-1	NaN
MRI_FCWML025	0	NaN
MRI_FCWML025	1	NaN
MRI_FCWML025	2	NaN
MRI_FCWML025	3	NaN
MRI_FCWML025	4	NaN
MRI_FCWML026	-4	0.042311
MRI_FCWML026	-3	-0.0353
MRI_FCWML026	-2	0.08846
MRI_FCWML026	-1	-0.050903
MRI_FCWML026	0	0.10726
MRI_FCWML026	1	0.11341
MRI_FCWML026	2	-0.0069742
MRI_FCWML026	3	-0.078443
MRI_FCWML026	4	0.091713
MRI_FCWML027	-4	-0.13968
MRI_FCWML027	-3	-0.11348
MRI_FCWML027	-2	0.0024937
MRI_FCWML027	-1	0.012843
MRI_FCWML027	0	0.02871
MRI_FCWML027	1	0.057409
MRI_FCWML027	2	0.0029813
MRI_FCWML027	3	0.058052
MRI_FCWML027	4	0.060646
MRI_FCWML028	-4	-0.15707
MRI_FCWML028	-3	-0.042427
MRI_FCWML028	-2	0.10405
MRI_FCWML028	-1	0.074136
MRI_FCWML028	0	0.081353
MRI_FCWML028	1	0.078431
MRI_FCWML028	2	-0.0054675
MRI_FCWML028	3	0.082622
MRI_FCWML028	4	-0.080753
MRI_FCWML029	-4	-0.087197
MRI_FCWML029	-3	-0.0073875
MRI_FCWML029	-2	0.061544
MRI_FCWML029	-1	0.050343
MRI_FCWML029	0	-0.068735
MRI_FCWML029	1	-0.046257
MRI_FCWML029	2	0.065293
MRI_FCWML029	3	-0.010718
MRI_FCWML029	4	-0.02947
MRI_FCWML030	-4	0.068302
MRI_FCWML030	-3	-0.0028408
MRI_FCWML030	-2	-0.065393
MRI_FCWML030	-1	-0.17686
MRI_FCWML030	0	0.068731
MRI_FCWML030	1	0.17896
MRI_FCWML030	2	-0.02319
MRI_FCWML030	3	0.085989
MRI_FCWML030	4	0.061896
MRI_FCWML031	-4	0.015078
MRI_FCWML031	-3	0.017023
MRI_FCWML031	-2	-0.067298
MRI_FCWML031	-1	0.10336
MRI_FCWML031	0	0.066836
MRI_FCWML031	1	0.087074
MRI_FCWML031	2	0.085037
MRI_FCWML031	3	-0.012598
MRI_FCWML031	4	-0.052342
MRI_FCWML032	-4	-0.047403
MRI_FCWML032	-3	0.0096281
MRI_FCWML032	-2	-0.018243
MRI_FCWML032	-1	0.077794
MRI_FCWML032	0	0.23166
MRI_FCWML032	1	0.1716
MRI_FCWML032	2	-0.03101
MRI_FCWML032	3	-0.15839
MRI_FCWML032	4	-0.19828
MRI_FCWML033	-4	-0.039013
MRI_FCWML033	-3	-0.013309
MRI_FCWML033	-2	0.10195
MRI_FCWML033	-1	0.041441
MRI_FCWML033	0	-0.13968
MRI_FCWML033	1	-0.059153
MRI_FCWML033	2	0.02843
MRI_FCWML033	3	0.089889
MRI_FCWML033	4	0.052026
MRI_FCWML035	-4	-0.059085
MRI_FCWML035	-3	-0.098157
MRI_FCWML035	-2	-0.047804
MRI_FCWML035	-1	0.025982
MRI_FCWML035	0	0.0040689
MRI_FCWML035	1	0.0052844
MRI_FCWML035	2	0.028213
MRI_FCWML035	3	-0.051086
MRI_FCWML035	4	0.015786
MRI_FCWML036	-4	0.0065978
MRI_FCWML036	-3	-0.0096953
MRI_FCWML036	-2	0.043844
MRI_FCWML036	-1	-0.025301
MRI_FCWML036	0	0.02672
MRI_FCWML036	1	0.00037698
MRI_FCWML036	2	0.0013348
MRI_FCWML036	3	0.03992
MRI_FCWML036	4	0.034141
MRI_FCWML037	-4	-0.057916
MRI_FCWML037	-3	-0.008974
MRI_FCWML037	-2	-0.059295
MRI_FCWML037	-1	-0.0083121
MRI_FCWML037	0	0.016202
MRI_FCWML037	1	0.04836
MRI_FCWML037	2	0.061578
MRI_FCWML037	3	-0.044241
MRI_FCWML037	4	-0.10599
MRI_FCWML038	-4	0.0073374
MRI_FCWML038	-3	-0.0048697
MRI_FCWML038	-2	0.063904
MRI_FCWML038	-1	0.068562
MRI_FCWML038	0	0.023044
MRI_FCWML038	1	0.13053
MRI_FCWML038	2	-0.025691
MRI_FCWML038	3	-0.062968
MRI_FCWML038	4	0.097255
MRI_FCWML040	-4	-0.078841
MRI_FCWML040	-3	-0.14019
MRI_FCWML040	-2	-0.081795
MRI_FCWML040	-1	0.022387
MRI_FCWML040	0	-0.039007
MRI_FCWML040	1	0.14882
MRI_FCWML040	2	0.030302
MRI_FCWML040	3	-0.021956
MRI_FCWML040	4	0.032423
MRI_FCWML041	-4	0.010987
MRI_FCWML041	-3	0.12887
MRI_FCWML041	-2	-0.091058
MRI_FCWML041	-1	-0.083346
MRI_FCWML041	0	0.024538
MRI_FCWML041	1	-0.029805
MRI_FCWML041	2	-0.070606
MRI_FCWML041	3	0.0040776
MRI_FCWML041	4	-0.033529
MRI_FCWML042	-4	0.16125
MRI_FCWML042	-3	-0.040409
MRI_FCWML042	-2	0.040128
MRI_FCWML042	-1	-0.13867
MRI_FCWML042	0	0.11649
MRI_FCWML042	1	-0.0080901
MRI_FCWML042	2	-0.034693
MRI_FCWML042	3	0.042884
MRI_FCWML042	4	-0.036664
MRI_FCWML043	-4	NaN
MRI_FCWML043	-3	NaN
MRI_FCWML043	-2	NaN
MRI_FCWML043	-1	NaN
MRI_FCWML043	0	NaN
MRI_FCWML043	1	NaN
MRI_FCWML043	2	NaN
MRI_FCWML043	3	NaN
MRI_FCWML043	4	NaN
MRI_FCWML046	-4	-0.015612
MRI_FCWML046	-3	0.015587
MRI_FCWML046	-2	0.045554
MRI_FCWML046	-1	-0.06899
MRI_FCWML046	0	-0.037817
MRI_FCWML046	1	0.047206
MRI_FCWML046	2	-0.00033751
MRI_FCWML046	3	-0.093883
MRI_FCWML046	4	0.029774
MRI_FCWML047	-4	-0.076986
MRI_FCWML047	-3	-0.012272
MRI_FCWML047	-2	-0.016793
MRI_FCWML047	-1	0.078837
MRI_FCWML047	0	0.064379
MRI_FCWML047	1	0.15738
MRI_FCWML047	2	0.060763
MRI_FCWML047	3	0.046563
MRI_FCWML047	4	0.046132
MRI_FCWML048	-4	0.061125
MRI_FCWML048	-3	0.115
MRI_FCWML048	-2	0.023321
MRI_FCWML048	-1	0.082401
MRI_FCWML048	0	0.062605
MRI_FCWML048	1	0.11942
MRI_FCWML048	2	-0.052209
MRI_FCWML048	3	-0.10035
MRI_FCWML048	4	0.084962
MRI_FCWML049	-4	0.071858
MRI_FCWML049	-3	-0.058891
MRI_FCWML049	-2	-0.019192
MRI_FCWML049	-1	-0.088679
MRI_FCWML049	0	-0.094186
MRI_FCWML049	1	-0.12386
MRI_FCWML049	2	-0.0026948
MRI_FCWML049	3	0.018556
MRI_FCWML049	4	-0.15639
MRI_FCWML051	-4	0.052602
MRI_FCWML051	-3	-0.1121
MRI_FCWML051	-2	0.0098591
MRI_FCWML051	-1	0.076624
MRI_FCWML051	0	-0.0082133
MRI_FCWML051	1	-0.027662
MRI_FCWML051	2	0.022974
MRI_FCWML051	3	0.0043926
MRI_FCWML051	4	0.020437
MRI_FCWML052	-4	0.0012632
MRI_FCWML052	-3	0.09789
MRI_FCWML052	-2	0.084844
MRI_FCWML052	-1	-0.022066
MRI_FCWML052	0	-0.040396
MRI_FCWML052	1	-0.022498
MRI_FCWML052	2	-0.050474
MRI_FCWML052	3	-0.044166
MRI_FCWML052	4	-0.079544
MRI_FCWML053	-4	0.069004
MRI_FCWML053	-3	0.059241
MRI_FCWML053	-2	0.069478
MRI_FCWML053	-1	-0.043871
MRI_FCWML053	0	-0.038229
MRI_FCWML053	1	0.069898
MRI_FCWML053	2	-0.072691
MRI_FCWML053	3	-0.04973
MRI_FCWML053	4	0.036467
MRI_FCWML054	-4	0.06077
MRI_FCWML054	-3	-0.02863
MRI_FCWML054	-2	-0.12401
MRI_FCWML054	-1	0.11087
MRI_FCWML054	0	-0.003278
MRI_FCWML054	1	0.0020389
MRI_FCWML054	2	0.096105
MRI_FCWML054	3	-0.023703
MRI_FCWML054	4	-0.051113
MRI_FCWML055	-4	NaN
MRI_FCWML055	-3	NaN
MRI_FCWML055	-2	NaN
MRI_FCWML055	-1	NaN
MRI_FCWML055	0	NaN
MRI_FCWML055	1	NaN
MRI_FCWML055	2	NaN
MRI_FCWML055	3	NaN
MRI_FCWML055	4	NaN
MRI_FCWML056	-4	-0.090171
MRI_FCWML056	-3	-0.065904
MRI_FCWML056	-2	-0.01149
MRI_FCWML056	-1	-0.056124
MRI_FCWML056	0	-0.12408
MRI_FCWML056	1	-0.067484
MRI_FCWML056	2	0.028984
MRI_FCWML056	3	-0.037728
MRI_FCWML056	4	-0.021899
MRI_FCWML057	-4	0.013453
MRI_FCWML057	-3	0.13682
MRI_FCWML057	-2	-0.022289
MRI_FCWML057	-1	-0.0052571
MRI_FCWML057	0	0.0038562
MRI_FCWML057	1	-0.13963
MRI_FCWML057	2	0.061837
MRI_FCWML057	3	-0.15614
MRI_FCWML057	4	-0.13909
MRI_FCWML061	-4	-0.028853
MRI_FCWML061	-3	0.07053
MRI_FCWML061	-2	0.12176
MRI_FCWML061	-1	0.10294
MRI_FCWML061	0	0.020033
MRI_FCWML061	1	0.032523
MRI_FCWML061	2	0.10746
MRI_FCWML061	3	-0.062696
MRI_FCWML061	4	0.01715
MRI_FCWML063	-4	-0.049018
MRI_FCWML063	-3	0.025692
MRI_FCWML063	-2	0.081971
MRI_FCWML063	-1	-0.039523
MRI_FCWML063	0	-0.020056
MRI_FCWML063	1	-0.081633
MRI_FCWML063	2	0.015203
MRI_FCWML063	3	0.039106
MRI_FCWML063	4	-0.051351
MRI_FCWML064	-4	0.13776
MRI_FCWML064	-3	0.15362
MRI_FCWML064	-2	0.0048077
MRI_FCWML064	-1	-0.14274
MRI_FCWML064	0	-0.089292
MRI_FCWML064	1	-0.033009
MRI_FCWML064	2	-0.025204
MRI_FCWML064	3	-0.061735
MRI_FCWML064	4	-0.11148
MRI_FCWML104	-4	-0.036998
MRI_FCWML104	-3	0.13125
MRI_FCWML104	-2	-0.065455
MRI_FCWML104	-1	-0.0011648
MRI_FCWML104	0	0.004772
MRI_FCWML104	1	0.055711
MRI_FCWML104	2	0.063865
MRI_FCWML104	3	0.013407
MRI_FCWML104	4	0.075475
MRI_FCWML107	-4	0.020901
MRI_FCWML107	-3	-0.018873
MRI_FCWML107	-2	-0.018433
MRI_FCWML107	-1	-0.0030289
MRI_FCWML107	0	0.12699
MRI_FCWML107	1	0.085457
MRI_FCWML107	2	0.023382
MRI_FCWML107	3	0.0059462
MRI_FCWML107	4	-0.14149
MRI_FCWML108	-4	-0.10381
MRI_FCWML108	-3	0.14781
MRI_FCWML108	-2	-0.02943
MRI_FCWML108	-1	-0.044692
MRI_FCWML108	0	0.021763
MRI_FCWML108	1	-0.078573
MRI_FCWML108	2	0.16001
MRI_FCWML108	3	0.07425
MRI_FCWML108	4	-0.088896
MRI_FCWML109	-4	-0.14766
MRI_FCWML109	-3	0.079816
MRI_FCWML109	-2	-0.0076225
MRI_FCWML109	-1	0.085198
MRI_FCWML109	0	0.13921
MRI_FCWML109	1	0.1094
MRI_FCWML109	2	0.12372
MRI_FCWML109	3	-0.010836
MRI_FCWML109	4	0.16341
MRI_FCWML119	-4	NaN
MRI_FCWML119	-3	NaN
MRI_FCWML119	-2	NaN
MRI_FCWML119	-1	NaN
MRI_FCWML119	0	NaN
MRI_FCWML119	1	NaN
MRI_FCWML119	2	NaN
MRI_FCWML119	3	NaN
MRI_FCWML119	4	NaN
MRI_FCWML121	-4	0.0096578
MRI_FCWML121	-3	-0.17914
MRI_FCWML121	-2	-0.031178
MRI_FCWML121	-1	0.056965
MRI_FCWML121	0	0.020457
MRI_FCWML121	1	0.038771
MRI_FCWML121	2	0.0792
MRI_FCWML121	3	0.028244
MRI_FCWML121	4	0.063318
MRI_FCWML128	-4	-0.036273
MRI_FCWML128	-3	0.059909
MRI_FCWML128	-2	0.021734
MRI_FCWML128	-1	0.0679
MRI_FCWML128	0	-0.096469
MRI_FCWML128	1	-0.029377
MRI_FCWML128	2	0.024947
MRI_FCWML128	3	0.098078
MRI_FCWML128	4	0.012908
MRI_FCWML129	-4	-0.048373
MRI_FCWML129	-3	-0.047567
MRI_FCWML129	-2	0.064483
MRI_FCWML129	-1	0.053208
MRI_FCWML129	0	-0.11523
MRI_FCWML129	1	0.20585
MRI_FCWML129	2	-0.050557
MRI_FCWML129	3	0.021045
MRI_FCWML129	4	-0.14399
MRI_FCWML134	-4	0.0092878
MRI_FCWML134	-3	0.0088271
MRI_FCWML134	-2	-0.026905
MRI_FCWML134	-1	0.052184
MRI_FCWML134	0	0.045692
MRI_FCWML134	1	0.056794
MRI_FCWML134	2	-0.086858
MRI_FCWML134	3	0.036271
MRI_FCWML134	4	-0.065466
MRI_FCWML150	-4	-0.076034
MRI_FCWML150	-3	-0.19078
MRI_FCWML150	-2	0.018133
MRI_FCWML150	-1	-0.049893
MRI_FCWML150	0	-0.095724
MRI_FCWML150	1	-0.016196
MRI_FCWML150	2	0.054404
MRI_FCWML150	3	0.095946
MRI_FCWML150	4	0.11041
MRI_FCWML158	-4	-0.084896
MRI_FCWML158	-3	-0.14264
MRI_FCWML158	-2	0.074129
MRI_FCWML158	-1	0.14248
MRI_FCWML158	0	-0.067094
MRI_FCWML158	1	-0.041464
MRI_FCWML158	2	-0.032454
MRI_FCWML158	3	0.020373
MRI_FCWML158	4	0.0082446
MRI_FCWML159	-4	0.10662
MRI_FCWML159	-3	0.074121
MRI_FCWML159	-2	0.048652
MRI_FCWML159	-1	-0.072637
MRI_FCWML159	0	-0.051631
MRI_FCWML159	1	-0.09652
MRI_FCWML159	2	0.064414
MRI_FCWML159	3	-0.14806
MRI_FCWML159	4	-0.039007
MRI_FCWML160	-4	NaN
MRI_FCWML160	-3	NaN
MRI_FCWML160	-2	NaN
MRI_FCWML160	-1	NaN
MRI_FCWML160	0	NaN
MRI_FCWML160	1	NaN
MRI_FCWML160	2	NaN
MRI_FCWML160	3	NaN
MRI_FCWML160	4	NaN
MRI_FCWML162	-4	-0.11833
MRI_FCWML162	-3	-0.032098
MRI_FCWML162	-2	0.010594
MRI_FCWML162	-1	-0.02449
MRI_FCWML162	0	-0.093056
MRI_FCWML162	1	0.014313
MRI_FCWML162	2	0.14284
MRI_FCWML162	3	-0.014342
MRI_FCWML162	4	-0.069164
MRI_FCWML205	-4	-0.085049
MRI_FCWML205	-3	-0.088564
MRI_FCWML205	-2	0.01377
MRI_FCWML205	-1	0.014137
MRI_FCWML205	0	-0.064549
MRI_FCWML205	1	0.037659
MRI_FCWML205	2	0.0074026
MRI_FCWML205	3	0.056846
MRI_FCWML205	4	0.0036917
MRI_FCWML219	-4	NaN
MRI_FCWML219	-3	NaN
MRI_FCWML219	-2	NaN
MRI_FCWML219	-1	NaN
MRI_FCWML219	0	NaN
MRI_FCWML219	1	NaN
MRI_FCWML219	2	NaN
MRI_FCWML219	3	NaN
MRI_FCWML219	4	NaN
MRI_FCWML255	-4	-0.0092292
MRI_FCWML255	-3	-0.0229
MRI_FCWML255	-2	0.06156
MRI_FCWML255	-1	-0.027235
MRI_FCWML255	0	-0.037968
MRI_FCWML255	1	-0.084455
MRI_FCWML255	2	-0.10694
MRI_FCWML255	3	0.0031352
MRI_FCWML255	4	0.075428
MRI_FCWML320	-4	0.064094
MRI_FCWML320	-3	0.037346
MRI_FCWML320	-2	0.08154
MRI_FCWML320	-1	0.12863
MRI_FCWML320	0	0.10244
MRI_FCWML320	1	-0.10861
MRI_FCWML320	2	0.032191
MRI_FCWML320	3	0.018857
MRI_FCWML320	4	0.031249
MRI_FCWML328	-4	0.074928
MRI_FCWML328	-3	-0.039555
MRI_FCWML328	-2	0.016606
MRI_FCWML328	-1	0.0060956
MRI_FCWML328	0	-0.12486
MRI_FCWML328	1	0.11391
MRI_FCWML328	2	0.078509
MRI_FCWML328	3	-0.055914
MRI_FCWML328	4	0.020394
