# Supplementary material for: Pupil size reflects activation of subcortical ascending arousal system nuclei during rest
Source: eLife. 2023 Jun 27;12:e84822. doi: 10.7554/eLife.84822 (PMC10299825; doi:10.7554/eLife.84822)
Supplement: Figure 5—source data 2. [file elife-84822-fig5-data2.zip › FigureS5_S2-SourceData/ses-day-1/XCorr_stat_DR_pup_deriv.csv]

subj	lag	CC
MRI_FCWML001	-4	-0.034512
MRI_FCWML001	-3	-0.083377
MRI_FCWML001	-2	0.019428
MRI_FCWML001	-1	-0.1605
MRI_FCWML001	0	0.13959
MRI_FCWML001	1	0.0063174
MRI_FCWML001	2	0.015505
MRI_FCWML001	3	-0.032374
MRI_FCWML001	4	-0.03207
MRI_FCWML002	-4	-0.0040749
MRI_FCWML002	-3	0.06509
MRI_FCWML002	-2	-0.080136
MRI_FCWML002	-1	-0.065929
MRI_FCWML002	0	0.055673
MRI_FCWML002	1	0.011018
MRI_FCWML002	2	0.043199
MRI_FCWML002	3	0.017703
MRI_FCWML002	4	-0.041974
MRI_FCWML003	-4	-0.10847
MRI_FCWML003	-3	0.15727
MRI_FCWML003	-2	0.076883
MRI_FCWML003	-1	0.10912
MRI_FCWML003	0	-0.0016696
MRI_FCWML003	1	0.098311
MRI_FCWML003	2	0.016387
MRI_FCWML003	3	-0.047334
MRI_FCWML003	4	0.00788
MRI_FCWML004	-4	NaN
MRI_FCWML004	-3	NaN
MRI_FCWML004	-2	NaN
MRI_FCWML004	-1	NaN
MRI_FCWML004	0	NaN
MRI_FCWML004	1	NaN
MRI_FCWML004	2	NaN
MRI_FCWML004	3	NaN
MRI_FCWML004	4	NaN
MRI_FCWML006	-4	0.00074086
MRI_FCWML006	-3	-0.14413
MRI_FCWML006	-2	-0.03359
MRI_FCWML006	-1	0.073943
MRI_FCWML006	0	0.019121
MRI_FCWML006	1	0.086934
MRI_FCWML006	2	0.1181
MRI_FCWML006	3	-0.051525
MRI_FCWML006	4	-0.0064361
MRI_FCWML007	-4	-0.087353
MRI_FCWML007	-3	-0.040229
MRI_FCWML007	-2	-0.075333
MRI_FCWML007	-1	-0.023921
MRI_FCWML007	0	-0.026936
MRI_FCWML007	1	0.085171
MRI_FCWML007	2	0.12316
MRI_FCWML007	3	0.03227
MRI_FCWML007	4	0.042526
MRI_FCWML008	-4	-0.11847
MRI_FCWML008	-3	0.16881
MRI_FCWML008	-2	0.066088
MRI_FCWML008	-1	0.097306
MRI_FCWML008	0	-0.052537
MRI_FCWML008	1	-0.06163
MRI_FCWML008	2	-0.10584
MRI_FCWML008	3	0.11783
MRI_FCWML008	4	0.052518
MRI_FCWML009	-4	-0.030811
MRI_FCWML009	-3	-0.06028
MRI_FCWML009	-2	-0.091144
MRI_FCWML009	-1	0.084431
MRI_FCWML009	0	0.03339
MRI_FCWML009	1	-0.031209
MRI_FCWML009	2	0.050307
MRI_FCWML009	3	0.021796
MRI_FCWML009	4	0.08223
MRI_FCWML010	-4	0.069748
MRI_FCWML010	-3	0.10158
MRI_FCWML010	-2	0.043998
MRI_FCWML010	-1	0.012981
MRI_FCWML010	0	-0.048599
MRI_FCWML010	1	0.010245
MRI_FCWML010	2	0.061881
MRI_FCWML010	3	0.037048
MRI_FCWML010	4	0.20985
MRI_FCWML011	-4	-0.046598
MRI_FCWML011	-3	-0.064031
MRI_FCWML011	-2	0.061656
MRI_FCWML011	-1	0.072812
MRI_FCWML011	0	-9.051e-05
MRI_FCWML011	1	-0.038826
MRI_FCWML011	2	-0.085575
MRI_FCWML011	3	0.027488
MRI_FCWML011	4	0.056784
MRI_FCWML012	-4	-0.069789
MRI_FCWML012	-3	0.051229
MRI_FCWML012	-2	0.052771
MRI_FCWML012	-1	-0.022279
MRI_FCWML012	0	-0.058359
MRI_FCWML012	1	0.11818
MRI_FCWML012	2	-0.020987
MRI_FCWML012	3	-0.17309
MRI_FCWML012	4	0.15146
MRI_FCWML013	-4	-0.051277
MRI_FCWML013	-3	0.10595
MRI_FCWML013	-2	-0.080121
MRI_FCWML013	-1	-0.012436
MRI_FCWML013	0	-0.044185
MRI_FCWML013	1	-0.015324
MRI_FCWML013	2	-0.11308
MRI_FCWML013	3	-0.036257
MRI_FCWML013	4	0.0081364
MRI_FCWML014	-4	-0.12102
MRI_FCWML014	-3	-0.24179
MRI_FCWML014	-2	-0.045498
MRI_FCWML014	-1	0.0049086
MRI_FCWML014	0	-0.001795
MRI_FCWML014	1	-0.073381
MRI_FCWML014	2	-0.075515
MRI_FCWML014	3	0.07306
MRI_FCWML014	4	-0.026745
MRI_FCWML015	-4	0.021006
MRI_FCWML015	-3	-0.048364
MRI_FCWML015	-2	-0.04699
MRI_FCWML015	-1	-0.017808
MRI_FCWML015	0	0.064382
MRI_FCWML015	1	0.056914
MRI_FCWML015	2	-0.0020993
MRI_FCWML015	3	-0.027111
MRI_FCWML015	4	-0.078188
MRI_FCWML016	-4	NaN
MRI_FCWML016	-3	NaN
MRI_FCWML016	-2	NaN
MRI_FCWML016	-1	NaN
MRI_FCWML016	0	NaN
MRI_FCWML016	1	NaN
MRI_FCWML016	2	NaN
MRI_FCWML016	3	NaN
MRI_FCWML016	4	NaN
MRI_FCWML017	-4	0.014071
MRI_FCWML017	-3	-0.05432
MRI_FCWML017	-2	-0.014936
MRI_FCWML017	-1	0.113
MRI_FCWML017	0	-0.17779
MRI_FCWML017	1	0.082451
MRI_FCWML017	2	0.10042
MRI_FCWML017	3	0.024299
MRI_FCWML017	4	-0.049795
MRI_FCWML018	-4	-0.016274
MRI_FCWML018	-3	-0.043207
MRI_FCWML018	-2	-0.11059
MRI_FCWML018	-1	0.064455
MRI_FCWML018	0	-0.11306
MRI_FCWML018	1	-0.089464
MRI_FCWML018	2	-0.039487
MRI_FCWML018	3	-0.10107
MRI_FCWML018	4	-0.019307
MRI_FCWML020	-4	0.041923
MRI_FCWML020	-3	0.10469
MRI_FCWML020	-2	0.079046
MRI_FCWML020	-1	-0.0019904
MRI_FCWML020	0	0.054075
MRI_FCWML020	1	-0.032176
MRI_FCWML020	2	0.093512
MRI_FCWML020	3	0.044854
MRI_FCWML020	4	0.077924
MRI_FCWML022	-4	0.0044107
MRI_FCWML022	-3	0.0079365
MRI_FCWML022	-2	-0.13303
MRI_FCWML022	-1	-0.082887
MRI_FCWML022	0	-0.08233
MRI_FCWML022	1	0.069577
MRI_FCWML022	2	-0.018685
MRI_FCWML022	3	0.034411
MRI_FCWML022	4	-0.012277
MRI_FCWML023	-4	0.045896
MRI_FCWML023	-3	0.028358
MRI_FCWML023	-2	0.078808
MRI_FCWML023	-1	0.057162
MRI_FCWML023	0	0.081437
MRI_FCWML023	1	0.12781
MRI_FCWML023	2	-0.022377
MRI_FCWML023	3	0.017453
MRI_FCWML023	4	-0.02677
MRI_FCWML025	-4	NaN
MRI_FCWML025	-3	NaN
MRI_FCWML025	-2	NaN
MRI_FCWML025	-1	NaN
MRI_FCWML025	0	NaN
MRI_FCWML025	1	NaN
MRI_FCWML025	2	NaN
MRI_FCWML025	3	NaN
MRI_FCWML025	4	NaN
MRI_FCWML026	-4	0.019049
MRI_FCWML026	-3	-0.035461
MRI_FCWML026	-2	0.060352
MRI_FCWML026	-1	-0.1768
MRI_FCWML026	0	-0.088151
MRI_FCWML026	1	0.021839
MRI_FCWML026	2	0.065561
MRI_FCWML026	3	-0.01129
MRI_FCWML026	4	0.033503
MRI_FCWML027	-4	-0.098859
MRI_FCWML027	-3	-0.14684
MRI_FCWML027	-2	0.044078
MRI_FCWML027	-1	-0.038811
MRI_FCWML027	0	0.043691
MRI_FCWML027	1	0.11137
MRI_FCWML027	2	0.011288
MRI_FCWML027	3	0.039586
MRI_FCWML027	4	-0.047564
MRI_FCWML028	-4	-0.022267
MRI_FCWML028	-3	0.037893
MRI_FCWML028	-2	0.062182
MRI_FCWML028	-1	-0.031739
MRI_FCWML028	0	-0.016446
MRI_FCWML028	1	0.040482
MRI_FCWML028	2	0.032439
MRI_FCWML028	3	0.020713
MRI_FCWML028	4	0.0069935
MRI_FCWML029	-4	-0.0888
MRI_FCWML029	-3	-0.0060849
MRI_FCWML029	-2	0.055171
MRI_FCWML029	-1	0.024202
MRI_FCWML029	0	-0.019219
MRI_FCWML029	1	-0.075664
MRI_FCWML029	2	-0.055054
MRI_FCWML029	3	-0.004922
MRI_FCWML029	4	0.084038
MRI_FCWML030	-4	0.05234
MRI_FCWML030	-3	0.074513
MRI_FCWML030	-2	0.029023
MRI_FCWML030	-1	0.12175
MRI_FCWML030	0	0.051909
MRI_FCWML030	1	-0.015554
MRI_FCWML030	2	-0.027083
MRI_FCWML030	3	-0.04005
MRI_FCWML030	4	-0.033103
MRI_FCWML031	-4	0.075236
MRI_FCWML031	-3	0.016432
MRI_FCWML031	-2	0.047288
MRI_FCWML031	-1	0.019173
MRI_FCWML031	0	-0.095313
MRI_FCWML031	1	-0.044982
MRI_FCWML031	2	-0.05064
MRI_FCWML031	3	-0.11661
MRI_FCWML031	4	-0.04118
MRI_FCWML032	-4	-0.078102
MRI_FCWML032	-3	-0.031438
MRI_FCWML032	-2	-0.15286
MRI_FCWML032	-1	-0.027265
MRI_FCWML032	0	-0.056413
MRI_FCWML032	1	0.071691
MRI_FCWML032	2	0.050318
MRI_FCWML032	3	0.084417
MRI_FCWML032	4	-0.043625
MRI_FCWML033	-4	-0.11564
MRI_FCWML033	-3	-0.059034
MRI_FCWML033	-2	0.016003
MRI_FCWML033	-1	-0.012171
MRI_FCWML033	0	-0.079935
MRI_FCWML033	1	-0.0029337
MRI_FCWML033	2	0.10288
MRI_FCWML033	3	0.029631
MRI_FCWML033	4	0.066849
MRI_FCWML035	-4	0.092418
MRI_FCWML035	-3	0.089208
MRI_FCWML035	-2	-0.023051
MRI_FCWML035	-1	0.15455
MRI_FCWML035	0	0.044009
MRI_FCWML035	1	0.09657
MRI_FCWML035	2	-0.11778
MRI_FCWML035	3	-0.067187
MRI_FCWML035	4	0.078405
MRI_FCWML036	-4	-0.037055
MRI_FCWML036	-3	-0.010347
MRI_FCWML036	-2	0.063151
MRI_FCWML036	-1	0.083579
MRI_FCWML036	0	-0.024547
MRI_FCWML036	1	-0.062764
MRI_FCWML036	2	0.023121
MRI_FCWML036	3	0.052755
MRI_FCWML036	4	0.014061
MRI_FCWML037	-4	0.12961
MRI_FCWML037	-3	0.026991
MRI_FCWML037	-2	0.06782
MRI_FCWML037	-1	-0.027358
MRI_FCWML037	0	-0.0087637
MRI_FCWML037	1	0.034122
MRI_FCWML037	2	0.030835
MRI_FCWML037	3	-0.029514
MRI_FCWML037	4	0.018438
MRI_FCWML038	-4	-0.0047721
MRI_FCWML038	-3	-0.019764
MRI_FCWML038	-2	-0.11204
MRI_FCWML038	-1	0.087939
MRI_FCWML038	0	0.013773
MRI_FCWML038	1	-0.055753
MRI_FCWML038	2	0.025447
MRI_FCWML038	3	0.079844
MRI_FCWML038	4	-0.04582
MRI_FCWML040	-4	0.086132
MRI_FCWML040	-3	0.0026384
MRI_FCWML040	-2	-0.11403
MRI_FCWML040	-1	-0.051662
MRI_FCWML040	0	0.054815
MRI_FCWML040	1	0.028283
MRI_FCWML040	2	0.033839
MRI_FCWML040	3	0.023254
MRI_FCWML040	4	-0.11956
MRI_FCWML041	-4	0.083253
MRI_FCWML041	-3	0.068512
MRI_FCWML041	-2	-0.11695
MRI_FCWML041	-1	-0.067842
MRI_FCWML041	0	-0.17684
MRI_FCWML041	1	0.079248
MRI_FCWML041	2	-0.014233
MRI_FCWML041	3	0.004339
MRI_FCWML041	4	0.059537
MRI_FCWML042	-4	-0.1065
MRI_FCWML042	-3	-0.092207
MRI_FCWML042	-2	-0.21747
MRI_FCWML042	-1	0.07933
MRI_FCWML042	0	-0.057032
MRI_FCWML042	1	0.00075142
MRI_FCWML042	2	-0.036902
MRI_FCWML042	3	0.083518
MRI_FCWML042	4	0.00091708
MRI_FCWML043	-4	NaN
MRI_FCWML043	-3	NaN
MRI_FCWML043	-2	NaN
MRI_FCWML043	-1	NaN
MRI_FCWML043	0	NaN
MRI_FCWML043	1	NaN
MRI_FCWML043	2	NaN
MRI_FCWML043	3	NaN
MRI_FCWML043	4	NaN
MRI_FCWML046	-4	-0.04336
MRI_FCWML046	-3	-0.045207
MRI_FCWML046	-2	0.022682
MRI_FCWML046	-1	0.03716
MRI_FCWML046	0	-0.044478
MRI_FCWML046	1	-0.076921
MRI_FCWML046	2	-0.002715
MRI_FCWML046	3	0.030051
MRI_FCWML046	4	0.10897
MRI_FCWML047	-4	0.10835
MRI_FCWML047	-3	-0.05896
MRI_FCWML047	-2	0.097343
MRI_FCWML047	-1	-0.12138
MRI_FCWML047	0	-0.056873
MRI_FCWML047	1	0.1136
MRI_FCWML047	2	0.12137
MRI_FCWML047	3	-0.082988
MRI_FCWML047	4	0.069082
MRI_FCWML048	-4	0.11757
MRI_FCWML048	-3	0.085845
MRI_FCWML048	-2	0.018793
MRI_FCWML048	-1	-0.074548
MRI_FCWML048	0	0.0023473
MRI_FCWML048	1	-0.013231
MRI_FCWML048	2	-0.091209
MRI_FCWML048	3	0.11811
MRI_FCWML048	4	-0.12255
MRI_FCWML049	-4	-0.061382
MRI_FCWML049	-3	-0.054649
MRI_FCWML049	-2	0.15638
MRI_FCWML049	-1	-0.075673
MRI_FCWML049	0	-0.05749
MRI_FCWML049	1	0.040884
MRI_FCWML049	2	-0.042899
MRI_FCWML049	3	-0.10823
MRI_FCWML049	4	-0.0023826
MRI_FCWML051	-4	0.031266
MRI_FCWML051	-3	0.015968
MRI_FCWML051	-2	-0.10167
MRI_FCWML051	-1	0.048474
MRI_FCWML051	0	-0.10924
MRI_FCWML051	1	-0.017497
MRI_FCWML051	2	0.041005
MRI_FCWML051	3	-0.0080649
MRI_FCWML051	4	0.048284
MRI_FCWML052	-4	0.052402
MRI_FCWML052	-3	0.02468
MRI_FCWML052	-2	0.013743
MRI_FCWML052	-1	-0.075456
MRI_FCWML052	0	-0.025577
MRI_FCWML052	1	-0.090265
MRI_FCWML052	2	0.10461
MRI_FCWML052	3	-0.056606
MRI_FCWML052	4	0.005642
MRI_FCWML053	-4	-0.020644
MRI_FCWML053	-3	0.23439
MRI_FCWML053	-2	-0.038295
MRI_FCWML053	-1	0.15088
MRI_FCWML053	0	0.11628
MRI_FCWML053	1	-0.065527
MRI_FCWML053	2	0.1311
MRI_FCWML053	3	-0.04055
MRI_FCWML053	4	-0.015778
MRI_FCWML054	-4	-0.076578
MRI_FCWML054	-3	0.071206
MRI_FCWML054	-2	0.011283
MRI_FCWML054	-1	-0.01288
MRI_FCWML054	0	-0.057786
MRI_FCWML054	1	0.012451
MRI_FCWML054	2	0.021264
MRI_FCWML054	3	-0.031003
MRI_FCWML054	4	0.060396
MRI_FCWML055	-4	NaN
MRI_FCWML055	-3	NaN
MRI_FCWML055	-2	NaN
MRI_FCWML055	-1	NaN
MRI_FCWML055	0	NaN
MRI_FCWML055	1	NaN
MRI_FCWML055	2	NaN
MRI_FCWML055	3	NaN
MRI_FCWML055	4	NaN
MRI_FCWML056	-4	-0.0073409
MRI_FCWML056	-3	0.067215
MRI_FCWML056	-2	-0.18883
MRI_FCWML056	-1	-0.034532
MRI_FCWML056	0	-0.041994
MRI_FCWML056	1	0.096686
MRI_FCWML056	2	-0.11659
MRI_FCWML056	3	-0.074287
MRI_FCWML056	4	-0.10026
MRI_FCWML057	-4	-0.0067371
MRI_FCWML057	-3	0.033266
MRI_FCWML057	-2	0.025252
MRI_FCWML057	-1	-0.046916
MRI_FCWML057	0	0.0017288
MRI_FCWML057	1	-0.045773
MRI_FCWML057	2	0.037121
MRI_FCWML057	3	0.016146
MRI_FCWML057	4	0.0060983
MRI_FCWML061	-4	-0.073524
MRI_FCWML061	-3	0.077476
MRI_FCWML061	-2	0.057197
MRI_FCWML061	-1	-0.04478
MRI_FCWML061	0	0.018967
MRI_FCWML061	1	-0.05575
MRI_FCWML061	2	-0.018773
MRI_FCWML061	3	-0.12277
MRI_FCWML061	4	-0.01825
MRI_FCWML063	-4	0.025029
MRI_FCWML063	-3	0.059498
MRI_FCWML063	-2	0.016197
MRI_FCWML063	-1	0.11131
MRI_FCWML063	0	0.034929
MRI_FCWML063	1	-0.048909
MRI_FCWML063	2	-0.067754
MRI_FCWML063	3	-0.031303
MRI_FCWML063	4	-0.049316
MRI_FCWML064	-4	-0.0016569
MRI_FCWML064	-3	0.079209
MRI_FCWML064	-2	0.0096493
MRI_FCWML064	-1	-0.099619
MRI_FCWML064	0	0.027581
MRI_FCWML064	1	0.080023
MRI_FCWML064	2	0.028195
MRI_FCWML064	3	0.092815
MRI_FCWML064	4	-0.072505
MRI_FCWML104	-4	0.034007
MRI_FCWML104	-3	0.064065
MRI_FCWML104	-2	0.056474
MRI_FCWML104	-1	0.07848
MRI_FCWML104	0	0.049844
MRI_FCWML104	1	0.12099
MRI_FCWML104	2	0.14107
MRI_FCWML104	3	-0.0026066
MRI_FCWML104	4	0.16391
MRI_FCWML107	-4	-0.0032622
MRI_FCWML107	-3	-0.016676
MRI_FCWML107	-2	0.03827
MRI_FCWML107	-1	0.1209
MRI_FCWML107	0	-0.020411
MRI_FCWML107	1	0.022911
MRI_FCWML107	2	0.094689
MRI_FCWML107	3	-0.0156
MRI_FCWML107	4	-0.034594
MRI_FCWML108	-4	-0.022747
MRI_FCWML108	-3	0.020099
MRI_FCWML108	-2	-0.042729
MRI_FCWML108	-1	0.1675
MRI_FCWML108	0	0.0026464
MRI_FCWML108	1	0.12343
MRI_FCWML108	2	0.090739
MRI_FCWML108	3	-0.12139
MRI_FCWML108	4	0.0036878
MRI_FCWML109	-4	-0.051568
MRI_FCWML109	-3	-0.031553
MRI_FCWML109	-2	0.056469
MRI_FCWML109	-1	0.07395
MRI_FCWML109	0	-0.097864
MRI_FCWML109	1	0.0078496
MRI_FCWML109	2	0.02474
MRI_FCWML109	3	0.023102
MRI_FCWML109	4	0.019931
MRI_FCWML119	-4	NaN
MRI_FCWML119	-3	NaN
MRI_FCWML119	-2	NaN
MRI_FCWML119	-1	NaN
MRI_FCWML119	0	NaN
MRI_FCWML119	1	NaN
MRI_FCWML119	2	NaN
MRI_FCWML119	3	NaN
MRI_FCWML119	4	NaN
MRI_FCWML121	-4	-0.01386
MRI_FCWML121	-3	-0.070455
MRI_FCWML121	-2	0.026423
MRI_FCWML121	-1	0.071958
MRI_FCWML121	0	0.059479
MRI_FCWML121	1	-0.038417
MRI_FCWML121	2	-0.061996
MRI_FCWML121	3	0.00067556
MRI_FCWML121	4	-0.087414
MRI_FCWML128	-4	0.099851
MRI_FCWML128	-3	-0.13142
MRI_FCWML128	-2	-0.13475
MRI_FCWML128	-1	-0.014777
MRI_FCWML128	0	0.089209
MRI_FCWML128	1	0.19321
MRI_FCWML128	2	-0.01423
MRI_FCWML128	3	-0.081384
MRI_FCWML128	4	0.078764
MRI_FCWML129	-4	-0.049422
MRI_FCWML129	-3	-0.096169
MRI_FCWML129	-2	-0.057466
MRI_FCWML129	-1	-0.011859
MRI_FCWML129	0	0.034834
MRI_FCWML129	1	0.067534
MRI_FCWML129	2	0.069374
MRI_FCWML129	3	0.083491
MRI_FCWML129	4	-0.20113
MRI_FCWML134	-4	0.13225
MRI_FCWML134	-3	0.069446
MRI_FCWML134	-2	0.090097
MRI_FCWML134	-1	0.011462
MRI_FCWML134	0	0.076119
MRI_FCWML134	1	0.015739
MRI_FCWML134	2	0.03475
MRI_FCWML134	3	0.0047027
MRI_FCWML134	4	-0.055773
MRI_FCWML150	-4	0.062181
MRI_FCWML150	-3	-0.20476
MRI_FCWML150	-2	0.084742
MRI_FCWML150	-1	0.064391
MRI_FCWML150	0	-0.14224
MRI_FCWML150	1	-0.051893
MRI_FCWML150	2	-0.0035619
MRI_FCWML150	3	-0.050485
MRI_FCWML150	4	-0.013114
MRI_FCWML158	-4	-0.14161
MRI_FCWML158	-3	-0.05089
MRI_FCWML158	-2	-0.039166
MRI_FCWML158	-1	0.016996
MRI_FCWML158	0	-0.025857
MRI_FCWML158	1	0.043082
MRI_FCWML158	2	-0.057698
MRI_FCWML158	3	-0.066302
MRI_FCWML158	4	-0.054508
MRI_FCWML159	-4	0.0087051
MRI_FCWML159	-3	0.083346
MRI_FCWML159	-2	0.062677
MRI_FCWML159	-1	-0.080339
MRI_FCWML159	0	-0.086743
MRI_FCWML159	1	0.057784
MRI_FCWML159	2	-0.090523
MRI_FCWML159	3	-0.0093705
MRI_FCWML159	4	0.045616
MRI_FCWML160	-4	NaN
MRI_FCWML160	-3	NaN
MRI_FCWML160	-2	NaN
MRI_FCWML160	-1	NaN
MRI_FCWML160	0	NaN
MRI_FCWML160	1	NaN
MRI_FCWML160	2	NaN
MRI_FCWML160	3	NaN
MRI_FCWML160	4	NaN
MRI_FCWML162	-4	0.044871
MRI_FCWML162	-3	-0.11801
MRI_FCWML162	-2	-0.1068
MRI_FCWML162	-1	0.033654
MRI_FCWML162	0	0.0047158
MRI_FCWML162	1	-0.035298
MRI_FCWML162	2	-0.059471
MRI_FCWML162	3	-0.14205
MRI_FCWML162	4	0.029542
MRI_FCWML205	-4	-0.030982
MRI_FCWML205	-3	0.073484
MRI_FCWML205	-2	0.085119
MRI_FCWML205	-1	-0.021759
MRI_FCWML205	0	-0.071633
MRI_FCWML205	1	0.045805
MRI_FCWML205	2	-0.087348
MRI_FCWML205	3	0.067001
MRI_FCWML205	4	0.020683
MRI_FCWML219	-4	NaN
MRI_FCWML219	-3	NaN
MRI_FCWML219	-2	NaN
MRI_FCWML219	-1	NaN
MRI_FCWML219	0	NaN
MRI_FCWML219	1	NaN
MRI_FCWML219	2	NaN
MRI_FCWML219	3	NaN
MRI_FCWML219	4	NaN
MRI_FCWML255	-4	-0.074808
MRI_FCWML255	-3	0.1335
MRI_FCWML255	-2	0.019063
MRI_FCWML255	-1	-0.090066
MRI_FCWML255	0	0.097053
MRI_FCWML255	1	-0.078729
MRI_FCWML255	2	-0.088451
MRI_FCWML255	3	0.025404
MRI_FCWML255	4	-0.017158
MRI_FCWML320	-4	0.12451
MRI_FCWML320	-3	-0.11828
MRI_FCWML320	-2	-0.023465
MRI_FCWML320	-1	0.007102
MRI_FCWML320	0	-0.10458
MRI_FCWML320	1	-0.022077
MRI_FCWML320	2	-0.086668
MRI_FCWML320	3	0.14632
MRI_FCWML320	4	-0.010755
MRI_FCWML328	-4	0.096098
MRI_FCWML328	-3	0.085563
MRI_FCWML328	-2	-0.046843
MRI_FCWML328	-1	-0.018101
MRI_FCWML328	0	-0.10722
MRI_FCWML328	1	-0.016815
MRI_FCWML328	2	-0.22653
MRI_FCWML328	3	0.031856
MRI_FCWML328	4	-0.070446
