# Supplementary material for: Pupil size reflects activation of subcortical ascending arousal system nuclei during rest
Source: eLife. 2023 Jun 27;12:e84822. doi: 10.7554/eLife.84822 (PMC10299825; doi:10.7554/eLife.84822)
Supplement: Figure 5—source data 2. [file elife-84822-fig5-data2.zip › FigureS5_S2-SourceData/ses-day-1/XCorr_stat_LC_pup_deriv.csv]

subj	lag	CC
MRI_FCWML001	-4	0.086335
MRI_FCWML001	-3	0.1462
MRI_FCWML001	-2	0.056086
MRI_FCWML001	-1	0.016583
MRI_FCWML001	0	0.014566
MRI_FCWML001	1	0.089138
MRI_FCWML001	2	-0.16195
MRI_FCWML001	3	-0.0043304
MRI_FCWML001	4	-0.0040551
MRI_FCWML002	-4	-0.045428
MRI_FCWML002	-3	0.011495
MRI_FCWML002	-2	0.003374
MRI_FCWML002	-1	0.057794
MRI_FCWML002	0	0.019804
MRI_FCWML002	1	0.0034925
MRI_FCWML002	2	-0.052718
MRI_FCWML002	3	-0.0078527
MRI_FCWML002	4	-0.17504
MRI_FCWML003	-4	0.040742
MRI_FCWML003	-3	0.028905
MRI_FCWML003	-2	-0.051246
MRI_FCWML003	-1	0.052827
MRI_FCWML003	0	0.069428
MRI_FCWML003	1	0.006528
MRI_FCWML003	2	-0.025435
MRI_FCWML003	3	0.16196
MRI_FCWML003	4	-0.068235
MRI_FCWML004	-4	NaN
MRI_FCWML004	-3	NaN
MRI_FCWML004	-2	NaN
MRI_FCWML004	-1	NaN
MRI_FCWML004	0	NaN
MRI_FCWML004	1	NaN
MRI_FCWML004	2	NaN
MRI_FCWML004	3	NaN
MRI_FCWML004	4	NaN
MRI_FCWML006	-4	0.11967
MRI_FCWML006	-3	0.053691
MRI_FCWML006	-2	-0.18657
MRI_FCWML006	-1	-0.066304
MRI_FCWML006	0	0.13813
MRI_FCWML006	1	-0.092597
MRI_FCWML006	2	0.021691
MRI_FCWML006	3	0.15298
MRI_FCWML006	4	0.090966
MRI_FCWML007	-4	0.10894
MRI_FCWML007	-3	0.030086
MRI_FCWML007	-2	-0.11381
MRI_FCWML007	-1	-0.022548
MRI_FCWML007	0	-0.012728
MRI_FCWML007	1	0.057465
MRI_FCWML007	2	-0.087879
MRI_FCWML007	3	0.019224
MRI_FCWML007	4	-0.0062054
MRI_FCWML008	-4	-0.050949
MRI_FCWML008	-3	0.08403
MRI_FCWML008	-2	-0.12924
MRI_FCWML008	-1	0.0059967
MRI_FCWML008	0	0.15721
MRI_FCWML008	1	0.045641
MRI_FCWML008	2	-0.0186
MRI_FCWML008	3	-0.01323
MRI_FCWML008	4	-0.1468
MRI_FCWML009	-4	-0.09739
MRI_FCWML009	-3	0.038308
MRI_FCWML009	-2	-0.0096954
MRI_FCWML009	-1	0.10175
MRI_FCWML009	0	0.17068
MRI_FCWML009	1	0.078017
MRI_FCWML009	2	0.038734
MRI_FCWML009	3	0.070715
MRI_FCWML009	4	-0.10922
MRI_FCWML010	-4	-0.065974
MRI_FCWML010	-3	-0.026036
MRI_FCWML010	-2	0.002031
MRI_FCWML010	-1	0.12221
MRI_FCWML010	0	0.0599
MRI_FCWML010	1	0.021394
MRI_FCWML010	2	0.0024754
MRI_FCWML010	3	0.038217
MRI_FCWML010	4	0.18761
MRI_FCWML011	-4	0.043843
MRI_FCWML011	-3	0.086455
MRI_FCWML011	-2	0.15975
MRI_FCWML011	-1	0.03291
MRI_FCWML011	0	0.10599
MRI_FCWML011	1	0.044722
MRI_FCWML011	2	0.086097
MRI_FCWML011	3	-0.0048054
MRI_FCWML011	4	-0.063967
MRI_FCWML012	-4	-0.016562
MRI_FCWML012	-3	-0.014195
MRI_FCWML012	-2	0.034702
MRI_FCWML012	-1	-0.18837
MRI_FCWML012	0	-0.08846
MRI_FCWML012	1	0.27358
MRI_FCWML012	2	-0.02788
MRI_FCWML012	3	-0.018041
MRI_FCWML012	4	0.018372
MRI_FCWML013	-4	0.011471
MRI_FCWML013	-3	0.095459
MRI_FCWML013	-2	0.04736
MRI_FCWML013	-1	-0.063806
MRI_FCWML013	0	0.050642
MRI_FCWML013	1	0.055304
MRI_FCWML013	2	-0.0076398
MRI_FCWML013	3	-0.09128
MRI_FCWML013	4	-0.051976
MRI_FCWML014	-4	0.038313
MRI_FCWML014	-3	0.068235
MRI_FCWML014	-2	-0.10212
MRI_FCWML014	-1	-0.0061277
MRI_FCWML014	0	0.087731
MRI_FCWML014	1	-0.12635
MRI_FCWML014	2	-0.0020787
MRI_FCWML014	3	0.14948
MRI_FCWML014	4	-0.12664
MRI_FCWML015	-4	0.056583
MRI_FCWML015	-3	-0.02627
MRI_FCWML015	-2	0.030182
MRI_FCWML015	-1	-0.028662
MRI_FCWML015	0	-0.040099
MRI_FCWML015	1	-0.086218
MRI_FCWML015	2	0.058754
MRI_FCWML015	3	0.00054087
MRI_FCWML015	4	-0.089953
MRI_FCWML016	-4	NaN
MRI_FCWML016	-3	NaN
MRI_FCWML016	-2	NaN
MRI_FCWML016	-1	NaN
MRI_FCWML016	0	NaN
MRI_FCWML016	1	NaN
MRI_FCWML016	2	NaN
MRI_FCWML016	3	NaN
MRI_FCWML016	4	NaN
MRI_FCWML017	-4	-0.074576
MRI_FCWML017	-3	-0.022641
MRI_FCWML017	-2	-0.00057619
MRI_FCWML017	-1	-0.0069649
MRI_FCWML017	0	-0.019118
MRI_FCWML017	1	0.0027402
MRI_FCWML017	2	-0.0092645
MRI_FCWML017	3	-0.091799
MRI_FCWML017	4	-0.015533
MRI_FCWML018	-4	0.1122
MRI_FCWML018	-3	0.068768
MRI_FCWML018	-2	-0.15058
MRI_FCWML018	-1	0.10248
MRI_FCWML018	0	-0.043692
MRI_FCWML018	1	-0.021674
MRI_FCWML018	2	0.13797
MRI_FCWML018	3	0.050545
MRI_FCWML018	4	0.0043036
MRI_FCWML020	-4	0.073667
MRI_FCWML020	-3	0.060861
MRI_FCWML020	-2	0.086029
MRI_FCWML020	-1	0.14785
MRI_FCWML020	0	-0.019257
MRI_FCWML020	1	0.093459
MRI_FCWML020	2	0.012917
MRI_FCWML020	3	0.013785
MRI_FCWML020	4	0.032557
MRI_FCWML022	-4	-0.043685
MRI_FCWML022	-3	-0.028658
MRI_FCWML022	-2	0.043608
MRI_FCWML022	-1	-0.049869
MRI_FCWML022	0	-0.050406
MRI_FCWML022	1	-0.14482
MRI_FCWML022	2	0.015129
MRI_FCWML022	3	0.11281
MRI_FCWML022	4	-0.11761
MRI_FCWML023	-4	0.16084
MRI_FCWML023	-3	-0.0035727
MRI_FCWML023	-2	0.019618
MRI_FCWML023	-1	-0.027511
MRI_FCWML023	0	0.052948
MRI_FCWML023	1	0.0093093
MRI_FCWML023	2	0.047776
MRI_FCWML023	3	-0.11612
MRI_FCWML023	4	0.16031
MRI_FCWML025	-4	NaN
MRI_FCWML025	-3	NaN
MRI_FCWML025	-2	NaN
MRI_FCWML025	-1	NaN
MRI_FCWML025	0	NaN
MRI_FCWML025	1	NaN
MRI_FCWML025	2	NaN
MRI_FCWML025	3	NaN
MRI_FCWML025	4	NaN
MRI_FCWML026	-4	0.028386
MRI_FCWML026	-3	0.10535
MRI_FCWML026	-2	0.060264
MRI_FCWML026	-1	-0.10637
MRI_FCWML026	0	-0.0088735
MRI_FCWML026	1	-0.031113
MRI_FCWML026	2	-0.0483
MRI_FCWML026	3	-0.14322
MRI_FCWML026	4	0.001536
MRI_FCWML027	-4	-0.0036193
MRI_FCWML027	-3	-0.034623
MRI_FCWML027	-2	-0.0034264
MRI_FCWML027	-1	-0.062139
MRI_FCWML027	0	0.00039272
MRI_FCWML027	1	0.041383
MRI_FCWML027	2	0.0094904
MRI_FCWML027	3	-0.028638
MRI_FCWML027	4	-0.013598
MRI_FCWML028	-4	0.10881
MRI_FCWML028	-3	-0.033973
MRI_FCWML028	-2	-0.060501
MRI_FCWML028	-1	-0.034757
MRI_FCWML028	0	-0.067023
MRI_FCWML028	1	-0.078631
MRI_FCWML028	2	0.074317
MRI_FCWML028	3	-0.037541
MRI_FCWML028	4	0.017565
MRI_FCWML029	-4	0.023612
MRI_FCWML029	-3	0.073816
MRI_FCWML029	-2	-0.088828
MRI_FCWML029	-1	0.15274
MRI_FCWML029	0	-0.024206
MRI_FCWML029	1	0.024471
MRI_FCWML029	2	-0.13148
MRI_FCWML029	3	0.010084
MRI_FCWML029	4	-0.057849
MRI_FCWML030	-4	-0.035726
MRI_FCWML030	-3	0.024876
MRI_FCWML030	-2	-0.031237
MRI_FCWML030	-1	-0.07843
MRI_FCWML030	0	0.094306
MRI_FCWML030	1	0.061245
MRI_FCWML030	2	-0.0083327
MRI_FCWML030	3	-0.053349
MRI_FCWML030	4	0.013523
MRI_FCWML031	-4	0.08599
MRI_FCWML031	-3	-0.028745
MRI_FCWML031	-2	-0.018482
MRI_FCWML031	-1	0.0097342
MRI_FCWML031	0	-0.03917
MRI_FCWML031	1	0.065902
MRI_FCWML031	2	-0.075191
MRI_FCWML031	3	-0.049638
MRI_FCWML031	4	0.023846
MRI_FCWML032	-4	-0.084188
MRI_FCWML032	-3	-0.063011
MRI_FCWML032	-2	-0.069656
MRI_FCWML032	-1	0.012032
MRI_FCWML032	0	-0.031978
MRI_FCWML032	1	-0.079213
MRI_FCWML032	2	0.078604
MRI_FCWML032	3	0.047379
MRI_FCWML032	4	-0.032198
MRI_FCWML033	-4	0.12794
MRI_FCWML033	-3	0.01165
MRI_FCWML033	-2	0.055714
MRI_FCWML033	-1	-0.080086
MRI_FCWML033	0	-0.0065978
MRI_FCWML033	1	0.018105
MRI_FCWML033	2	0.071939
MRI_FCWML033	3	0.088873
MRI_FCWML033	4	-0.12515
MRI_FCWML035	-4	-0.081633
MRI_FCWML035	-3	0.088054
MRI_FCWML035	-2	0.10472
MRI_FCWML035	-1	-0.0026561
MRI_FCWML035	0	-0.10386
MRI_FCWML035	1	-0.15263
MRI_FCWML035	2	0.11339
MRI_FCWML035	3	0.20173
MRI_FCWML035	4	-0.041636
MRI_FCWML036	-4	0.026592
MRI_FCWML036	-3	-0.053697
MRI_FCWML036	-2	0.03513
MRI_FCWML036	-1	0.12385
MRI_FCWML036	0	-0.014458
MRI_FCWML036	1	0.013778
MRI_FCWML036	2	0.067031
MRI_FCWML036	3	0.033653
MRI_FCWML036	4	-0.019825
MRI_FCWML037	-4	-0.17675
MRI_FCWML037	-3	0.050554
MRI_FCWML037	-2	-0.031419
MRI_FCWML037	-1	0.093513
MRI_FCWML037	0	-0.05985
MRI_FCWML037	1	-0.066627
MRI_FCWML037	2	-0.11341
MRI_FCWML037	3	-0.17961
MRI_FCWML037	4	-0.087312
MRI_FCWML038	-4	0.06927
MRI_FCWML038	-3	-0.021993
MRI_FCWML038	-2	0.041298
MRI_FCWML038	-1	0.12046
MRI_FCWML038	0	-0.022318
MRI_FCWML038	1	0.0067541
MRI_FCWML038	2	-0.10605
MRI_FCWML038	3	-0.048035
MRI_FCWML038	4	0.11265
MRI_FCWML040	-4	-0.063705
MRI_FCWML040	-3	-0.080781
MRI_FCWML040	-2	-0.017181
MRI_FCWML040	-1	-0.025194
MRI_FCWML040	0	-0.012045
MRI_FCWML040	1	0.046077
MRI_FCWML040	2	-0.06407
MRI_FCWML040	3	-0.085701
MRI_FCWML040	4	0.031242
MRI_FCWML041	-4	0.02501
MRI_FCWML041	-3	0.19381
MRI_FCWML041	-2	-0.092806
MRI_FCWML041	-1	-0.082465
MRI_FCWML041	0	0.028463
MRI_FCWML041	1	0.0060612
MRI_FCWML041	2	0.026406
MRI_FCWML041	3	-0.032121
MRI_FCWML041	4	-0.060729
MRI_FCWML042	-4	0.061428
MRI_FCWML042	-3	-0.013725
MRI_FCWML042	-2	-0.047437
MRI_FCWML042	-1	-0.082681
MRI_FCWML042	0	0.0087555
MRI_FCWML042	1	-0.075611
MRI_FCWML042	2	-0.10779
MRI_FCWML042	3	-0.037861
MRI_FCWML042	4	-0.021848
MRI_FCWML043	-4	NaN
MRI_FCWML043	-3	NaN
MRI_FCWML043	-2	NaN
MRI_FCWML043	-1	NaN
MRI_FCWML043	0	NaN
MRI_FCWML043	1	NaN
MRI_FCWML043	2	NaN
MRI_FCWML043	3	NaN
MRI_FCWML043	4	NaN
MRI_FCWML046	-4	0.0027951
MRI_FCWML046	-3	-0.038841
MRI_FCWML046	-2	-0.04294
MRI_FCWML046	-1	-0.019075
MRI_FCWML046	0	0.022073
MRI_FCWML046	1	0.051969
MRI_FCWML046	2	0.094251
MRI_FCWML046	3	0.0016776
MRI_FCWML046	4	-0.11804
MRI_FCWML047	-4	-0.06315
MRI_FCWML047	-3	-0.053506
MRI_FCWML047	-2	0.042093
MRI_FCWML047	-1	0.018225
MRI_FCWML047	0	-0.030785
MRI_FCWML047	1	0.035109
MRI_FCWML047	2	0.0478
MRI_FCWML047	3	-0.083176
MRI_FCWML047	4	0.069161
MRI_FCWML048	-4	0.018514
MRI_FCWML048	-3	-0.0665
MRI_FCWML048	-2	-0.084901
MRI_FCWML048	-1	-0.057924
MRI_FCWML048	0	0.032953
MRI_FCWML048	1	-0.051422
MRI_FCWML048	2	0.078184
MRI_FCWML048	3	-0.14815
MRI_FCWML048	4	0.051343
MRI_FCWML049	-4	0.078798
MRI_FCWML049	-3	-0.050554
MRI_FCWML049	-2	-0.025485
MRI_FCWML049	-1	-0.061223
MRI_FCWML049	0	0.092495
MRI_FCWML049	1	-0.055629
MRI_FCWML049	2	0.025223
MRI_FCWML049	3	-0.0053866
MRI_FCWML049	4	0.10209
MRI_FCWML051	-4	0.05672
MRI_FCWML051	-3	0.06158
MRI_FCWML051	-2	0.028853
MRI_FCWML051	-1	0.019876
MRI_FCWML051	0	-0.10624
MRI_FCWML051	1	-0.10534
MRI_FCWML051	2	0.050115
MRI_FCWML051	3	0.084813
MRI_FCWML051	4	-0.13595
MRI_FCWML052	-4	0.067483
MRI_FCWML052	-3	-0.043066
MRI_FCWML052	-2	0.0081179
MRI_FCWML052	-1	0.030925
MRI_FCWML052	0	0.083133
MRI_FCWML052	1	-0.082459
MRI_FCWML052	2	-0.026015
MRI_FCWML052	3	-0.0027147
MRI_FCWML052	4	-0.09198
MRI_FCWML053	-4	0.0628
MRI_FCWML053	-3	-0.025994
MRI_FCWML053	-2	-0.019384
MRI_FCWML053	-1	-0.0087081
MRI_FCWML053	0	0.011641
MRI_FCWML053	1	0.10497
MRI_FCWML053	2	0.065568
MRI_FCWML053	3	-0.061081
MRI_FCWML053	4	-0.027403
MRI_FCWML054	-4	0.03309
MRI_FCWML054	-3	-0.010685
MRI_FCWML054	-2	-0.074324
MRI_FCWML054	-1	0.023216
MRI_FCWML054	0	-0.1121
MRI_FCWML054	1	-0.012123
MRI_FCWML054	2	0.017368
MRI_FCWML054	3	0.08247
MRI_FCWML054	4	-0.056957
MRI_FCWML055	-4	NaN
MRI_FCWML055	-3	NaN
MRI_FCWML055	-2	NaN
MRI_FCWML055	-1	NaN
MRI_FCWML055	0	NaN
MRI_FCWML055	1	NaN
MRI_FCWML055	2	NaN
MRI_FCWML055	3	NaN
MRI_FCWML055	4	NaN
MRI_FCWML056	-4	-0.01558
MRI_FCWML056	-3	0.012602
MRI_FCWML056	-2	-0.068739
MRI_FCWML056	-1	0.076724
MRI_FCWML056	0	0.03809
MRI_FCWML056	1	0.037342
MRI_FCWML056	2	0.00088754
MRI_FCWML056	3	-0.036532
MRI_FCWML056	4	-0.075697
MRI_FCWML057	-4	0.029072
MRI_FCWML057	-3	0.075907
MRI_FCWML057	-2	-0.082927
MRI_FCWML057	-1	-0.020738
MRI_FCWML057	0	0.066836
MRI_FCWML057	1	-0.0091161
MRI_FCWML057	2	0.05352
MRI_FCWML057	3	0.0023132
MRI_FCWML057	4	-0.072342
MRI_FCWML061	-4	0.025449
MRI_FCWML061	-3	-0.0054048
MRI_FCWML061	-2	-0.024293
MRI_FCWML061	-1	0.14275
MRI_FCWML061	0	0.10167
MRI_FCWML061	1	-0.034934
MRI_FCWML061	2	-0.054239
MRI_FCWML061	3	0.013342
MRI_FCWML061	4	0.044776
MRI_FCWML063	-4	0.10353
MRI_FCWML063	-3	-0.087578
MRI_FCWML063	-2	0.046769
MRI_FCWML063	-1	-0.0023602
MRI_FCWML063	0	0.11082
MRI_FCWML063	1	0.045086
MRI_FCWML063	2	-0.041722
MRI_FCWML063	3	-0.048768
MRI_FCWML063	4	0.018576
MRI_FCWML064	-4	0.010879
MRI_FCWML064	-3	0.007635
MRI_FCWML064	-2	-0.030265
MRI_FCWML064	-1	-0.049403
MRI_FCWML064	0	-0.024319
MRI_FCWML064	1	0.030251
MRI_FCWML064	2	-0.008146
MRI_FCWML064	3	-0.05632
MRI_FCWML064	4	0.022943
MRI_FCWML104	-4	0.033025
MRI_FCWML104	-3	-0.00021467
MRI_FCWML104	-2	-0.071705
MRI_FCWML104	-1	-0.125
MRI_FCWML104	0	-0.018204
MRI_FCWML104	1	0.064005
MRI_FCWML104	2	0.024664
MRI_FCWML104	3	0.10325
MRI_FCWML104	4	0.080369
MRI_FCWML107	-4	0.078219
MRI_FCWML107	-3	0.020632
MRI_FCWML107	-2	0.14625
MRI_FCWML107	-1	0.1087
MRI_FCWML107	0	0.10053
MRI_FCWML107	1	-0.0015983
MRI_FCWML107	2	-0.015548
MRI_FCWML107	3	0.13515
MRI_FCWML107	4	0.11632
MRI_FCWML108	-4	-0.026735
MRI_FCWML108	-3	-0.11053
MRI_FCWML108	-2	0.11043
MRI_FCWML108	-1	0.11645
MRI_FCWML108	0	-0.090225
MRI_FCWML108	1	0.097665
MRI_FCWML108	2	-0.075107
MRI_FCWML108	3	0.032225
MRI_FCWML108	4	-0.039301
MRI_FCWML109	-4	0.0037567
MRI_FCWML109	-3	-0.024711
MRI_FCWML109	-2	0.061896
MRI_FCWML109	-1	-0.16513
MRI_FCWML109	0	0.14697
MRI_FCWML109	1	0.10131
MRI_FCWML109	2	0.015512
MRI_FCWML109	3	0.013267
MRI_FCWML109	4	0.053444
MRI_FCWML119	-4	NaN
MRI_FCWML119	-3	NaN
MRI_FCWML119	-2	NaN
MRI_FCWML119	-1	NaN
MRI_FCWML119	0	NaN
MRI_FCWML119	1	NaN
MRI_FCWML119	2	NaN
MRI_FCWML119	3	NaN
MRI_FCWML119	4	NaN
MRI_FCWML121	-4	-0.063182
MRI_FCWML121	-3	-0.0239
MRI_FCWML121	-2	0.027369
MRI_FCWML121	-1	0.026506
MRI_FCWML121	0	0.058538
MRI_FCWML121	1	0.034479
MRI_FCWML121	2	-0.06856
MRI_FCWML121	3	-0.0004791
MRI_FCWML121	4	0.10469
MRI_FCWML128	-4	-0.10905
MRI_FCWML128	-3	-0.0048105
MRI_FCWML128	-2	0.0079647
MRI_FCWML128	-1	-0.13345
MRI_FCWML128	0	0.024248
MRI_FCWML128	1	0.017009
MRI_FCWML128	2	-0.030787
MRI_FCWML128	3	-0.023317
MRI_FCWML128	4	-0.049297
MRI_FCWML129	-4	-0.023773
MRI_FCWML129	-3	0.079065
MRI_FCWML129	-2	0.087374
MRI_FCWML129	-1	0.14752
MRI_FCWML129	0	-0.1741
MRI_FCWML129	1	0.0054683
MRI_FCWML129	2	0.036776
MRI_FCWML129	3	0.10723
MRI_FCWML129	4	-0.11642
MRI_FCWML134	-4	-0.039705
MRI_FCWML134	-3	0.096394
MRI_FCWML134	-2	0.062122
MRI_FCWML134	-1	-0.027583
MRI_FCWML134	0	0.010468
MRI_FCWML134	1	-0.049554
MRI_FCWML134	2	0.033237
MRI_FCWML134	3	-0.066333
MRI_FCWML134	4	-0.053926
MRI_FCWML150	-4	-0.071837
MRI_FCWML150	-3	0.066218
MRI_FCWML150	-2	0.0070335
MRI_FCWML150	-1	-0.041708
MRI_FCWML150	0	0.026767
MRI_FCWML150	1	0.075157
MRI_FCWML150	2	-0.019636
MRI_FCWML150	3	0.039515
MRI_FCWML150	4	-0.19063
MRI_FCWML158	-4	-0.025822
MRI_FCWML158	-3	-0.087913
MRI_FCWML158	-2	-0.058559
MRI_FCWML158	-1	-0.079662
MRI_FCWML158	0	0.1313
MRI_FCWML158	1	0.0012403
MRI_FCWML158	2	0.010299
MRI_FCWML158	3	-0.011434
MRI_FCWML158	4	-0.10588
MRI_FCWML159	-4	-0.027159
MRI_FCWML159	-3	0.1097
MRI_FCWML159	-2	0.081306
MRI_FCWML159	-1	-0.14698
MRI_FCWML159	0	-0.12235
MRI_FCWML159	1	-0.070559
MRI_FCWML159	2	-0.14795
MRI_FCWML159	3	-0.044229
MRI_FCWML159	4	0.024849
MRI_FCWML160	-4	NaN
MRI_FCWML160	-3	NaN
MRI_FCWML160	-2	NaN
MRI_FCWML160	-1	NaN
MRI_FCWML160	0	NaN
MRI_FCWML160	1	NaN
MRI_FCWML160	2	NaN
MRI_FCWML160	3	NaN
MRI_FCWML160	4	NaN
MRI_FCWML162	-4	-0.098817
MRI_FCWML162	-3	-0.0056596
MRI_FCWML162	-2	-0.0052915
MRI_FCWML162	-1	-0.016168
MRI_FCWML162	0	0.024856
MRI_FCWML162	1	-0.059191
MRI_FCWML162	2	0.13015
MRI_FCWML162	3	0.043634
MRI_FCWML162	4	-0.047896
MRI_FCWML205	-4	-0.094863
MRI_FCWML205	-3	-0.039987
MRI_FCWML205	-2	0.007548
MRI_FCWML205	-1	0.069302
MRI_FCWML205	0	0.1005
MRI_FCWML205	1	0.029664
MRI_FCWML205	2	-0.16428
MRI_FCWML205	3	0.029323
MRI_FCWML205	4	0.17652
MRI_FCWML219	-4	NaN
MRI_FCWML219	-3	NaN
MRI_FCWML219	-2	NaN
MRI_FCWML219	-1	NaN
MRI_FCWML219	0	NaN
MRI_FCWML219	1	NaN
MRI_FCWML219	2	NaN
MRI_FCWML219	3	NaN
MRI_FCWML219	4	NaN
MRI_FCWML255	-4	0.12644
MRI_FCWML255	-3	0.076901
MRI_FCWML255	-2	-0.082832
MRI_FCWML255	-1	-0.0029819
MRI_FCWML255	0	0.031481
MRI_FCWML255	1	-0.068973
MRI_FCWML255	2	0.032192
MRI_FCWML255	3	-0.12357
MRI_FCWML255	4	0.087183
MRI_FCWML320	-4	0.014051
MRI_FCWML320	-3	-0.13132
MRI_FCWML320	-2	0.12872
MRI_FCWML320	-1	0.030911
MRI_FCWML320	0	0.048178
MRI_FCWML320	1	0.11697
MRI_FCWML320	2	-0.015014
MRI_FCWML320	3	0.010626
MRI_FCWML320	4	-0.074966
MRI_FCWML328	-4	0.055862
MRI_FCWML328	-3	0.061003
MRI_FCWML328	-2	-0.037736
MRI_FCWML328	-1	0.066116
MRI_FCWML328	0	0.011361
MRI_FCWML328	1	-0.11705
MRI_FCWML328	2	-0.11722
MRI_FCWML328	3	-0.044913
MRI_FCWML328	4	-0.055188
