# Supplementary material for: Pupil size reflects activation of subcortical ascending arousal system nuclei during rest
Source: eLife. 2023 Jun 27;12:e84822. doi: 10.7554/eLife.84822 (PMC10299825; doi:10.7554/eLife.84822)
Supplement: Figure 5—source data 2. [file elife-84822-fig5-data2.zip › FigureS5_S2-SourceData/ses-day-1/XCorr_stat_MR_pup_deriv.csv]

subj	lag	CC
MRI_FCWML001	-4	-0.042468
MRI_FCWML001	-3	-0.13654
MRI_FCWML001	-2	-0.072171
MRI_FCWML001	-1	-0.071275
MRI_FCWML001	0	-0.089795
MRI_FCWML001	1	0.056831
MRI_FCWML001	2	0.062965
MRI_FCWML001	3	0.073104
MRI_FCWML001	4	0.055116
MRI_FCWML002	-4	-0.015392
MRI_FCWML002	-3	-0.081845
MRI_FCWML002	-2	0.0030977
MRI_FCWML002	-1	-0.080486
MRI_FCWML002	0	0.033297
MRI_FCWML002	1	0.054079
MRI_FCWML002	2	0.027808
MRI_FCWML002	3	0.016852
MRI_FCWML002	4	-0.020331
MRI_FCWML003	-4	-0.13825
MRI_FCWML003	-3	-0.047225
MRI_FCWML003	-2	0.009647
MRI_FCWML003	-1	0.089747
MRI_FCWML003	0	0.037754
MRI_FCWML003	1	0.13071
MRI_FCWML003	2	0.024657
MRI_FCWML003	3	0.004815
MRI_FCWML003	4	0.063771
MRI_FCWML004	-4	NaN
MRI_FCWML004	-3	NaN
MRI_FCWML004	-2	NaN
MRI_FCWML004	-1	NaN
MRI_FCWML004	0	NaN
MRI_FCWML004	1	NaN
MRI_FCWML004	2	NaN
MRI_FCWML004	3	NaN
MRI_FCWML004	4	NaN
MRI_FCWML006	-4	-0.043613
MRI_FCWML006	-3	-0.022713
MRI_FCWML006	-2	0.0080357
MRI_FCWML006	-1	-0.023508
MRI_FCWML006	0	0.023323
MRI_FCWML006	1	0.10656
MRI_FCWML006	2	0.013886
MRI_FCWML006	3	-0.093044
MRI_FCWML006	4	-0.03386
MRI_FCWML007	-4	-0.079336
MRI_FCWML007	-3	-0.065289
MRI_FCWML007	-2	-0.014253
MRI_FCWML007	-1	0.028805
MRI_FCWML007	0	0.03316
MRI_FCWML007	1	0.086056
MRI_FCWML007	2	0.0013983
MRI_FCWML007	3	0.0037725
MRI_FCWML007	4	-0.0062195
MRI_FCWML008	-4	-0.017663
MRI_FCWML008	-3	-0.010107
MRI_FCWML008	-2	0.09045
MRI_FCWML008	-1	-0.095633
MRI_FCWML008	0	0.11146
MRI_FCWML008	1	0.10519
MRI_FCWML008	2	0.030451
MRI_FCWML008	3	0.047882
MRI_FCWML008	4	0.07936
MRI_FCWML009	-4	-0.0037378
MRI_FCWML009	-3	-0.011395
MRI_FCWML009	-2	-0.026598
MRI_FCWML009	-1	-0.031481
MRI_FCWML009	0	-0.1258
MRI_FCWML009	1	-0.074409
MRI_FCWML009	2	-0.082705
MRI_FCWML009	3	0.016072
MRI_FCWML009	4	-0.036492
MRI_FCWML010	-4	0.0046863
MRI_FCWML010	-3	-0.03871
MRI_FCWML010	-2	-0.14031
MRI_FCWML010	-1	0.057231
MRI_FCWML010	0	0.0077076
MRI_FCWML010	1	0.066117
MRI_FCWML010	2	-0.029253
MRI_FCWML010	3	-0.0044804
MRI_FCWML010	4	0.20465
MRI_FCWML011	-4	0.071276
MRI_FCWML011	-3	0.058733
MRI_FCWML011	-2	0.056739
MRI_FCWML011	-1	-0.10392
MRI_FCWML011	0	-0.11228
MRI_FCWML011	1	-0.06221
MRI_FCWML011	2	-0.0058381
MRI_FCWML011	3	0.018935
MRI_FCWML011	4	-0.12781
MRI_FCWML012	-4	-0.10966
MRI_FCWML012	-3	-0.062314
MRI_FCWML012	-2	-0.022082
MRI_FCWML012	-1	-0.0037559
MRI_FCWML012	0	-0.16127
MRI_FCWML012	1	-0.077061
MRI_FCWML012	2	0.099821
MRI_FCWML012	3	-0.15777
MRI_FCWML012	4	-0.054709
MRI_FCWML013	-4	-0.025405
MRI_FCWML013	-3	0.0011317
MRI_FCWML013	-2	-0.037794
MRI_FCWML013	-1	0.022488
MRI_FCWML013	0	-0.018558
MRI_FCWML013	1	0.0057265
MRI_FCWML013	2	-0.011387
MRI_FCWML013	3	-0.017426
MRI_FCWML013	4	-0.049358
MRI_FCWML014	-4	-0.092935
MRI_FCWML014	-3	0.016808
MRI_FCWML014	-2	0.024815
MRI_FCWML014	-1	-0.0063828
MRI_FCWML014	0	0.04137
MRI_FCWML014	1	0.0024636
MRI_FCWML014	2	-0.045469
MRI_FCWML014	3	0.11893
MRI_FCWML014	4	0.075965
MRI_FCWML015	-4	-0.10592
MRI_FCWML015	-3	0.056369
MRI_FCWML015	-2	-0.080468
MRI_FCWML015	-1	0.0056788
MRI_FCWML015	0	-0.026037
MRI_FCWML015	1	0.019302
MRI_FCWML015	2	0.099581
MRI_FCWML015	3	-0.031696
MRI_FCWML015	4	-0.006382
MRI_FCWML016	-4	NaN
MRI_FCWML016	-3	NaN
MRI_FCWML016	-2	NaN
MRI_FCWML016	-1	NaN
MRI_FCWML016	0	NaN
MRI_FCWML016	1	NaN
MRI_FCWML016	2	NaN
MRI_FCWML016	3	NaN
MRI_FCWML016	4	NaN
MRI_FCWML017	-4	-0.13018
MRI_FCWML017	-3	-0.12926
MRI_FCWML017	-2	0.14362
MRI_FCWML017	-1	0.0017269
MRI_FCWML017	0	0.03792
MRI_FCWML017	1	0.064337
MRI_FCWML017	2	0.064848
MRI_FCWML017	3	-0.063416
MRI_FCWML017	4	0.065515
MRI_FCWML018	-4	0.049028
MRI_FCWML018	-3	0.029262
MRI_FCWML018	-2	0.069796
MRI_FCWML018	-1	0.071437
MRI_FCWML018	0	-0.044259
MRI_FCWML018	1	-0.021925
MRI_FCWML018	2	-0.01362
MRI_FCWML018	3	-0.026313
MRI_FCWML018	4	0.051023
MRI_FCWML020	-4	-0.10981
MRI_FCWML020	-3	0.048739
MRI_FCWML020	-2	-0.039865
MRI_FCWML020	-1	0.080339
MRI_FCWML020	0	0.057197
MRI_FCWML020	1	0.011465
MRI_FCWML020	2	0.061876
MRI_FCWML020	3	0.0503
MRI_FCWML020	4	-0.074156
MRI_FCWML022	-4	0.070473
MRI_FCWML022	-3	-0.010426
MRI_FCWML022	-2	0.15333
MRI_FCWML022	-1	-0.052231
MRI_FCWML022	0	-0.063783
MRI_FCWML022	1	-0.011842
MRI_FCWML022	2	0.0052272
MRI_FCWML022	3	0.011616
MRI_FCWML022	4	0.086076
MRI_FCWML023	-4	0.077984
MRI_FCWML023	-3	0.019143
MRI_FCWML023	-2	0.0096299
MRI_FCWML023	-1	-0.0065621
MRI_FCWML023	0	0.078226
MRI_FCWML023	1	-0.097535
MRI_FCWML023	2	0.051768
MRI_FCWML023	3	-0.14303
MRI_FCWML023	4	0.16605
MRI_FCWML025	-4	NaN
MRI_FCWML025	-3	NaN
MRI_FCWML025	-2	NaN
MRI_FCWML025	-1	NaN
MRI_FCWML025	0	NaN
MRI_FCWML025	1	NaN
MRI_FCWML025	2	NaN
MRI_FCWML025	3	NaN
MRI_FCWML025	4	NaN
MRI_FCWML026	-4	0.085088
MRI_FCWML026	-3	-0.026626
MRI_FCWML026	-2	-0.042923
MRI_FCWML026	-1	-0.094088
MRI_FCWML026	0	0.066219
MRI_FCWML026	1	-0.023735
MRI_FCWML026	2	-0.077251
MRI_FCWML026	3	-0.085623
MRI_FCWML026	4	0.088841
MRI_FCWML027	-4	-0.081834
MRI_FCWML027	-3	-0.036774
MRI_FCWML027	-2	0.021598
MRI_FCWML027	-1	-0.0072776
MRI_FCWML027	0	0.061168
MRI_FCWML027	1	0.017165
MRI_FCWML027	2	-0.11346
MRI_FCWML027	3	0.05549
MRI_FCWML027	4	0.062282
MRI_FCWML028	-4	0.05691
MRI_FCWML028	-3	0.1047
MRI_FCWML028	-2	-0.1226
MRI_FCWML028	-1	0.059292
MRI_FCWML028	0	0.057988
MRI_FCWML028	1	-0.077072
MRI_FCWML028	2	0.10596
MRI_FCWML028	3	-0.033107
MRI_FCWML028	4	0.061677
MRI_FCWML029	-4	0.076456
MRI_FCWML029	-3	0.22658
MRI_FCWML029	-2	-0.10754
MRI_FCWML029	-1	-0.053055
MRI_FCWML029	0	0.0043422
MRI_FCWML029	1	-0.036594
MRI_FCWML029	2	-0.038604
MRI_FCWML029	3	0.03265
MRI_FCWML029	4	0.19461
MRI_FCWML030	-4	-0.028084
MRI_FCWML030	-3	0.12586
MRI_FCWML030	-2	0.091378
MRI_FCWML030	-1	0.030199
MRI_FCWML030	0	-0.013177
MRI_FCWML030	1	-0.11852
MRI_FCWML030	2	0.13987
MRI_FCWML030	3	-0.028536
MRI_FCWML030	4	-0.035001
MRI_FCWML031	-4	-0.0098454
MRI_FCWML031	-3	0.044276
MRI_FCWML031	-2	0.032211
MRI_FCWML031	-1	0.092419
MRI_FCWML031	0	0.080828
MRI_FCWML031	1	0.11368
MRI_FCWML031	2	-0.011069
MRI_FCWML031	3	-0.10411
MRI_FCWML031	4	-0.13429
MRI_FCWML032	-4	-0.097652
MRI_FCWML032	-3	-0.033144
MRI_FCWML032	-2	0.044514
MRI_FCWML032	-1	0.025815
MRI_FCWML032	0	0.098421
MRI_FCWML032	1	0.024937
MRI_FCWML032	2	-0.10812
MRI_FCWML032	3	-0.025624
MRI_FCWML032	4	0.067629
MRI_FCWML033	-4	0.003161
MRI_FCWML033	-3	-0.046788
MRI_FCWML033	-2	0.029566
MRI_FCWML033	-1	0.054473
MRI_FCWML033	0	0.040216
MRI_FCWML033	1	-0.017714
MRI_FCWML033	2	0.080292
MRI_FCWML033	3	0.0030396
MRI_FCWML033	4	0.034988
MRI_FCWML035	-4	0.090621
MRI_FCWML035	-3	0.1252
MRI_FCWML035	-2	-0.032066
MRI_FCWML035	-1	-0.030245
MRI_FCWML035	0	-0.051109
MRI_FCWML035	1	-0.0090027
MRI_FCWML035	2	-0.10781
MRI_FCWML035	3	-0.1142
MRI_FCWML035	4	-0.12391
MRI_FCWML036	-4	-0.040083
MRI_FCWML036	-3	-0.0093688
MRI_FCWML036	-2	-0.090333
MRI_FCWML036	-1	0.029232
MRI_FCWML036	0	0.056011
MRI_FCWML036	1	0.083058
MRI_FCWML036	2	0.053312
MRI_FCWML036	3	0.11271
MRI_FCWML036	4	-0.040051
MRI_FCWML037	-4	-0.078416
MRI_FCWML037	-3	0.021315
MRI_FCWML037	-2	0.074372
MRI_FCWML037	-1	-0.1473
MRI_FCWML037	0	-0.13547
MRI_FCWML037	1	-0.14124
MRI_FCWML037	2	-0.042808
MRI_FCWML037	3	-0.030912
MRI_FCWML037	4	-0.064583
MRI_FCWML038	-4	-0.13566
MRI_FCWML038	-3	0.054709
MRI_FCWML038	-2	0.092196
MRI_FCWML038	-1	0.079811
MRI_FCWML038	0	-0.084924
MRI_FCWML038	1	0.082668
MRI_FCWML038	2	-0.14066
MRI_FCWML038	3	-0.052416
MRI_FCWML038	4	-0.037255
MRI_FCWML040	-4	0.010687
MRI_FCWML040	-3	0.074004
MRI_FCWML040	-2	0.0046063
MRI_FCWML040	-1	0.043243
MRI_FCWML040	0	0.00035997
MRI_FCWML040	1	0.056145
MRI_FCWML040	2	-0.061793
MRI_FCWML040	3	-0.022127
MRI_FCWML040	4	-0.062876
MRI_FCWML041	-4	-0.11875
MRI_FCWML041	-3	-0.0015521
MRI_FCWML041	-2	-0.08844
MRI_FCWML041	-1	-0.068228
MRI_FCWML041	0	0.071947
MRI_FCWML041	1	-0.033467
MRI_FCWML041	2	0.080036
MRI_FCWML041	3	-0.061273
MRI_FCWML041	4	0.043057
MRI_FCWML042	-4	-0.0018322
MRI_FCWML042	-3	0.01179
MRI_FCWML042	-2	-0.1329
MRI_FCWML042	-1	0.029491
MRI_FCWML042	0	0.066013
MRI_FCWML042	1	0.013136
MRI_FCWML042	2	-0.0085846
MRI_FCWML042	3	0.047218
MRI_FCWML042	4	0.13025
MRI_FCWML043	-4	NaN
MRI_FCWML043	-3	NaN
MRI_FCWML043	-2	NaN
MRI_FCWML043	-1	NaN
MRI_FCWML043	0	NaN
MRI_FCWML043	1	NaN
MRI_FCWML043	2	NaN
MRI_FCWML043	3	NaN
MRI_FCWML043	4	NaN
MRI_FCWML046	-4	0.0098785
MRI_FCWML046	-3	-0.051689
MRI_FCWML046	-2	0.023408
MRI_FCWML046	-1	0.086108
MRI_FCWML046	0	0.17792
MRI_FCWML046	1	0.087094
MRI_FCWML046	2	0.039252
MRI_FCWML046	3	-0.034442
MRI_FCWML046	4	0.010762
MRI_FCWML047	-4	0.091286
MRI_FCWML047	-3	-0.018346
MRI_FCWML047	-2	0.0086451
MRI_FCWML047	-1	-0.0094809
MRI_FCWML047	0	0.0078308
MRI_FCWML047	1	0.0038015
MRI_FCWML047	2	-0.00053297
MRI_FCWML047	3	-0.0018326
MRI_FCWML047	4	-0.16311
MRI_FCWML048	-4	0.094812
MRI_FCWML048	-3	-0.022949
MRI_FCWML048	-2	-0.11062
MRI_FCWML048	-1	-0.1202
MRI_FCWML048	0	0.011276
MRI_FCWML048	1	0.011623
MRI_FCWML048	2	-0.022084
MRI_FCWML048	3	0.010388
MRI_FCWML048	4	-0.07031
MRI_FCWML049	-4	-0.0011054
MRI_FCWML049	-3	-0.059094
MRI_FCWML049	-2	0.060795
MRI_FCWML049	-1	-0.14371
MRI_FCWML049	0	-0.012298
MRI_FCWML049	1	-0.021373
MRI_FCWML049	2	0.10279
MRI_FCWML049	3	-0.058166
MRI_FCWML049	4	0.18262
MRI_FCWML051	-4	-0.06074
MRI_FCWML051	-3	-0.139
MRI_FCWML051	-2	-0.093278
MRI_FCWML051	-1	0.14627
MRI_FCWML051	0	-0.13782
MRI_FCWML051	1	-0.080783
MRI_FCWML051	2	-0.094803
MRI_FCWML051	3	-0.084173
MRI_FCWML051	4	-0.041057
MRI_FCWML052	-4	0.0053884
MRI_FCWML052	-3	-0.015597
MRI_FCWML052	-2	0.13861
MRI_FCWML052	-1	-0.080332
MRI_FCWML052	0	0.096431
MRI_FCWML052	1	-0.0009196
MRI_FCWML052	2	0.04699
MRI_FCWML052	3	0.01081
MRI_FCWML052	4	-0.12918
MRI_FCWML053	-4	-0.025446
MRI_FCWML053	-3	0.21791
MRI_FCWML053	-2	-0.12754
MRI_FCWML053	-1	-0.041173
MRI_FCWML053	0	-0.018429
MRI_FCWML053	1	0.032087
MRI_FCWML053	2	-0.0033182
MRI_FCWML053	3	-0.15311
MRI_FCWML053	4	0.17122
MRI_FCWML054	-4	0.060045
MRI_FCWML054	-3	-0.012147
MRI_FCWML054	-2	0.057965
MRI_FCWML054	-1	0.027114
MRI_FCWML054	0	0.067611
MRI_FCWML054	1	0.091377
MRI_FCWML054	2	0.0075696
MRI_FCWML054	3	-0.036848
MRI_FCWML054	4	-0.076975
MRI_FCWML055	-4	NaN
MRI_FCWML055	-3	NaN
MRI_FCWML055	-2	NaN
MRI_FCWML055	-1	NaN
MRI_FCWML055	0	NaN
MRI_FCWML055	1	NaN
MRI_FCWML055	2	NaN
MRI_FCWML055	3	NaN
MRI_FCWML055	4	NaN
MRI_FCWML056	-4	0.14735
MRI_FCWML056	-3	0.067197
MRI_FCWML056	-2	-0.11536
MRI_FCWML056	-1	-0.0090015
MRI_FCWML056	0	0.045931
MRI_FCWML056	1	-0.014273
MRI_FCWML056	2	0.010385
MRI_FCWML056	3	-0.01228
MRI_FCWML056	4	0.095683
MRI_FCWML057	-4	-0.010728
MRI_FCWML057	-3	-0.051312
MRI_FCWML057	-2	0.072886
MRI_FCWML057	-1	0.027918
MRI_FCWML057	0	-0.11192
MRI_FCWML057	1	0.013641
MRI_FCWML057	2	0.069844
MRI_FCWML057	3	-0.054832
MRI_FCWML057	4	-0.012544
MRI_FCWML061	-4	-0.028373
MRI_FCWML061	-3	-0.03153
MRI_FCWML061	-2	-0.029481
MRI_FCWML061	-1	0.061184
MRI_FCWML061	0	0.017308
MRI_FCWML061	1	-0.030328
MRI_FCWML061	2	-0.060285
MRI_FCWML061	3	-0.048891
MRI_FCWML061	4	0.063709
MRI_FCWML063	-4	-0.0095298
MRI_FCWML063	-3	0.014778
MRI_FCWML063	-2	0.018511
MRI_FCWML063	-1	0.09501
MRI_FCWML063	0	-0.080253
MRI_FCWML063	1	0.022525
MRI_FCWML063	2	0.016125
MRI_FCWML063	3	-0.063086
MRI_FCWML063	4	-0.092913
MRI_FCWML064	-4	-0.060442
MRI_FCWML064	-3	-0.074791
MRI_FCWML064	-2	-0.033632
MRI_FCWML064	-1	-0.059221
MRI_FCWML064	0	0.0031268
MRI_FCWML064	1	-0.00057052
MRI_FCWML064	2	-0.051159
MRI_FCWML064	3	0.035874
MRI_FCWML064	4	-0.025708
MRI_FCWML104	-4	-0.048713
MRI_FCWML104	-3	0.058969
MRI_FCWML104	-2	0.095294
MRI_FCWML104	-1	-0.017636
MRI_FCWML104	0	0.047614
MRI_FCWML104	1	-0.047093
MRI_FCWML104	2	0.11522
MRI_FCWML104	3	0.080581
MRI_FCWML104	4	0.13156
MRI_FCWML107	-4	-0.075393
MRI_FCWML107	-3	-0.11355
MRI_FCWML107	-2	0.065368
MRI_FCWML107	-1	0.037177
MRI_FCWML107	0	0.060872
MRI_FCWML107	1	0.13678
MRI_FCWML107	2	0.054884
MRI_FCWML107	3	-0.022825
MRI_FCWML107	4	0.027699
MRI_FCWML108	-4	0.069191
MRI_FCWML108	-3	0.02338
MRI_FCWML108	-2	-0.15056
MRI_FCWML108	-1	0.019265
MRI_FCWML108	0	-0.019383
MRI_FCWML108	1	-0.020128
MRI_FCWML108	2	-0.11753
MRI_FCWML108	3	0.10519
MRI_FCWML108	4	0.060251
MRI_FCWML109	-4	-0.095474
MRI_FCWML109	-3	0.052581
MRI_FCWML109	-2	-0.043569
MRI_FCWML109	-1	0.0385
MRI_FCWML109	0	-0.088422
MRI_FCWML109	1	-0.076849
MRI_FCWML109	2	0.088107
MRI_FCWML109	3	0.095501
MRI_FCWML109	4	0.03923
MRI_FCWML119	-4	NaN
MRI_FCWML119	-3	NaN
MRI_FCWML119	-2	NaN
MRI_FCWML119	-1	NaN
MRI_FCWML119	0	NaN
MRI_FCWML119	1	NaN
MRI_FCWML119	2	NaN
MRI_FCWML119	3	NaN
MRI_FCWML119	4	NaN
MRI_FCWML121	-4	-0.077466
MRI_FCWML121	-3	-0.12133
MRI_FCWML121	-2	0.022212
MRI_FCWML121	-1	0.033003
MRI_FCWML121	0	-0.039567
MRI_FCWML121	1	0.13023
MRI_FCWML121	2	-0.020038
MRI_FCWML121	3	0.078197
MRI_FCWML121	4	0.061404
MRI_FCWML128	-4	-0.0042765
MRI_FCWML128	-3	0.075733
MRI_FCWML128	-2	0.0046635
MRI_FCWML128	-1	-0.0050148
MRI_FCWML128	0	0.12045
MRI_FCWML128	1	-0.017062
MRI_FCWML128	2	-0.043088
MRI_FCWML128	3	-0.10927
MRI_FCWML128	4	-0.0022898
MRI_FCWML129	-4	-0.12822
MRI_FCWML129	-3	0.015958
MRI_FCWML129	-2	0.08407
MRI_FCWML129	-1	-0.027419
MRI_FCWML129	0	0.054475
MRI_FCWML129	1	0.11895
MRI_FCWML129	2	-0.11741
MRI_FCWML129	3	0.086831
MRI_FCWML129	4	-0.10797
MRI_FCWML134	-4	0.082875
MRI_FCWML134	-3	-0.10218
MRI_FCWML134	-2	-0.028846
MRI_FCWML134	-1	-0.015685
MRI_FCWML134	0	-0.087004
MRI_FCWML134	1	-0.099936
MRI_FCWML134	2	0.04893
MRI_FCWML134	3	0.025249
MRI_FCWML134	4	-0.10849
MRI_FCWML150	-4	-0.078701
MRI_FCWML150	-3	-0.0071719
MRI_FCWML150	-2	0.010428
MRI_FCWML150	-1	-0.033783
MRI_FCWML150	0	-0.040096
MRI_FCWML150	1	-0.09759
MRI_FCWML150	2	-0.011753
MRI_FCWML150	3	-0.051108
MRI_FCWML150	4	-0.01804
MRI_FCWML158	-4	0.007295
MRI_FCWML158	-3	-0.054433
MRI_FCWML158	-2	0.030931
MRI_FCWML158	-1	-0.013026
MRI_FCWML158	0	-0.00027206
MRI_FCWML158	1	0.12826
MRI_FCWML158	2	0.052313
MRI_FCWML158	3	-0.0026072
MRI_FCWML158	4	0.0030103
MRI_FCWML159	-4	-0.039572
MRI_FCWML159	-3	0.0035102
MRI_FCWML159	-2	0.072584
MRI_FCWML159	-1	0.094933
MRI_FCWML159	0	-0.10493
MRI_FCWML159	1	0.02152
MRI_FCWML159	2	-0.079657
MRI_FCWML159	3	0.071412
MRI_FCWML159	4	0.15913
MRI_FCWML160	-4	NaN
MRI_FCWML160	-3	NaN
MRI_FCWML160	-2	NaN
MRI_FCWML160	-1	NaN
MRI_FCWML160	0	NaN
MRI_FCWML160	1	NaN
MRI_FCWML160	2	NaN
MRI_FCWML160	3	NaN
MRI_FCWML160	4	NaN
MRI_FCWML162	-4	0.040059
MRI_FCWML162	-3	-0.039528
MRI_FCWML162	-2	-0.020955
MRI_FCWML162	-1	-0.044799
MRI_FCWML162	0	-0.070452
MRI_FCWML162	1	0.033584
MRI_FCWML162	2	0.0014629
MRI_FCWML162	3	-0.030256
MRI_FCWML162	4	0.085339
MRI_FCWML205	-4	0.01972
MRI_FCWML205	-3	0.10883
MRI_FCWML205	-2	-0.024491
MRI_FCWML205	-1	-0.10557
MRI_FCWML205	0	-0.10183
MRI_FCWML205	1	0.031825
MRI_FCWML205	2	-0.072432
MRI_FCWML205	3	-0.05431
MRI_FCWML205	4	0.13081
MRI_FCWML219	-4	NaN
MRI_FCWML219	-3	NaN
MRI_FCWML219	-2	NaN
MRI_FCWML219	-1	NaN
MRI_FCWML219	0	NaN
MRI_FCWML219	1	NaN
MRI_FCWML219	2	NaN
MRI_FCWML219	3	NaN
MRI_FCWML219	4	NaN
MRI_FCWML255	-4	0.063841
MRI_FCWML255	-3	-0.0079219
MRI_FCWML255	-2	-0.16069
MRI_FCWML255	-1	0.05112
MRI_FCWML255	0	0.042202
MRI_FCWML255	1	-0.038348
MRI_FCWML255	2	-0.060797
MRI_FCWML255	3	-0.08624
MRI_FCWML255	4	0.081727
MRI_FCWML320	-4	-0.046628
MRI_FCWML320	-3	-0.066085
MRI_FCWML320	-2	-0.18034
MRI_FCWML320	-1	0.039549
MRI_FCWML320	0	-0.034185
MRI_FCWML320	1	-0.078545
MRI_FCWML320	2	0.074397
MRI_FCWML320	3	-0.0041603
MRI_FCWML320	4	-0.093695
MRI_FCWML328	-4	-0.05515
MRI_FCWML328	-3	-0.036649
MRI_FCWML328	-2	-0.0018556
MRI_FCWML328	-1	0.024267
MRI_FCWML328	0	-0.063359
MRI_FCWML328	1	0.084095
MRI_FCWML328	2	-0.11179
MRI_FCWML328	3	0.0089255
MRI_FCWML328	4	-0.04755
