# Supplementary material for: Pupil size reflects activation of subcortical ascending arousal system nuclei during rest
Source: eLife. 2023 Jun 27;12:e84822. doi: 10.7554/eLife.84822 (PMC10299825; doi:10.7554/eLife.84822)
Supplement: Figure 5—source data 2. [file elife-84822-fig5-data2.zip › FigureS5_S2-SourceData/ses-day-1/XCorr_stat_OCC_pup_deriv.csv]

subj	lag	CC
MRI_FCWML001	-4	-0.13043
MRI_FCWML001	-3	-0.021973
MRI_FCWML001	-2	-0.0050614
MRI_FCWML001	-1	-0.024589
MRI_FCWML001	0	-0.075553
MRI_FCWML001	1	0.027483
MRI_FCWML001	2	-0.076296
MRI_FCWML001	3	-0.052952
MRI_FCWML001	4	0.005631
MRI_FCWML002	-4	-0.073249
MRI_FCWML002	-3	-0.061481
MRI_FCWML002	-2	-0.023692
MRI_FCWML002	-1	0.07707
MRI_FCWML002	0	0.25768
MRI_FCWML002	1	0.37619
MRI_FCWML002	2	0.12032
MRI_FCWML002	3	-0.095872
MRI_FCWML002	4	-0.20023
MRI_FCWML003	-4	-0.060214
MRI_FCWML003	-3	-0.062725
MRI_FCWML003	-2	-0.059968
MRI_FCWML003	-1	-0.040085
MRI_FCWML003	0	0.11675
MRI_FCWML003	1	0.13723
MRI_FCWML003	2	0.18431
MRI_FCWML003	3	0.050871
MRI_FCWML003	4	-0.020882
MRI_FCWML004	-4	NaN
MRI_FCWML004	-3	NaN
MRI_FCWML004	-2	NaN
MRI_FCWML004	-1	NaN
MRI_FCWML004	0	NaN
MRI_FCWML004	1	NaN
MRI_FCWML004	2	NaN
MRI_FCWML004	3	NaN
MRI_FCWML004	4	NaN
MRI_FCWML006	-4	0.066675
MRI_FCWML006	-3	0.21514
MRI_FCWML006	-2	0.14646
MRI_FCWML006	-1	-0.031253
MRI_FCWML006	0	0.003929
MRI_FCWML006	1	0.26866
MRI_FCWML006	2	0.2572
MRI_FCWML006	3	0.11715
MRI_FCWML006	4	-0.10063
MRI_FCWML007	-4	0.0054542
MRI_FCWML007	-3	-0.061081
MRI_FCWML007	-2	0.033626
MRI_FCWML007	-1	-0.013063
MRI_FCWML007	0	0.12132
MRI_FCWML007	1	0.18518
MRI_FCWML007	2	0.077428
MRI_FCWML007	3	0.045262
MRI_FCWML007	4	-0.055234
MRI_FCWML008	-4	0.060524
MRI_FCWML008	-3	0.040453
MRI_FCWML008	-2	0.10287
MRI_FCWML008	-1	-0.055299
MRI_FCWML008	0	-0.057384
MRI_FCWML008	1	0.17206
MRI_FCWML008	2	0.18736
MRI_FCWML008	3	-0.10383
MRI_FCWML008	4	-0.080652
MRI_FCWML009	-4	-0.051201
MRI_FCWML009	-3	-0.03606
MRI_FCWML009	-2	-0.10568
MRI_FCWML009	-1	-0.12567
MRI_FCWML009	0	-0.055585
MRI_FCWML009	1	-0.017294
MRI_FCWML009	2	0.13273
MRI_FCWML009	3	0.12458
MRI_FCWML009	4	-0.081399
MRI_FCWML010	-4	0.072028
MRI_FCWML010	-3	0.053148
MRI_FCWML010	-2	-0.06156
MRI_FCWML010	-1	0.048753
MRI_FCWML010	0	0.13975
MRI_FCWML010	1	0.18942
MRI_FCWML010	2	0.17458
MRI_FCWML010	3	0.11348
MRI_FCWML010	4	0.11809
MRI_FCWML011	-4	0.018161
MRI_FCWML011	-3	0.08118
MRI_FCWML011	-2	0.060564
MRI_FCWML011	-1	0.043767
MRI_FCWML011	0	-0.093827
MRI_FCWML011	1	-0.037213
MRI_FCWML011	2	0.032434
MRI_FCWML011	3	-0.031564
MRI_FCWML011	4	0.024064
MRI_FCWML012	-4	-0.054791
MRI_FCWML012	-3	-0.0037766
MRI_FCWML012	-2	0.0072432
MRI_FCWML012	-1	0.017216
MRI_FCWML012	0	0.044348
MRI_FCWML012	1	0.08278
MRI_FCWML012	2	0.085228
MRI_FCWML012	3	-0.035883
MRI_FCWML012	4	-0.14547
MRI_FCWML013	-4	-0.012993
MRI_FCWML013	-3	0.038876
MRI_FCWML013	-2	0.043073
MRI_FCWML013	-1	-0.055612
MRI_FCWML013	0	-0.011078
MRI_FCWML013	1	0.12537
MRI_FCWML013	2	0.054229
MRI_FCWML013	3	0.11161
MRI_FCWML013	4	-0.028757
MRI_FCWML014	-4	-0.011533
MRI_FCWML014	-3	0.0059655
MRI_FCWML014	-2	-0.017554
MRI_FCWML014	-1	0.09309
MRI_FCWML014	0	0.042402
MRI_FCWML014	1	0.23495
MRI_FCWML014	2	0.081304
MRI_FCWML014	3	0.010553
MRI_FCWML014	4	-0.049616
MRI_FCWML015	-4	0.063972
MRI_FCWML015	-3	-0.012031
MRI_FCWML015	-2	-0.056988
MRI_FCWML015	-1	-0.041061
MRI_FCWML015	0	-0.033119
MRI_FCWML015	1	0.09653
MRI_FCWML015	2	0.10424
MRI_FCWML015	3	0.012287
MRI_FCWML015	4	-0.1004
MRI_FCWML016	-4	NaN
MRI_FCWML016	-3	NaN
MRI_FCWML016	-2	NaN
MRI_FCWML016	-1	NaN
MRI_FCWML016	0	NaN
MRI_FCWML016	1	NaN
MRI_FCWML016	2	NaN
MRI_FCWML016	3	NaN
MRI_FCWML016	4	NaN
MRI_FCWML017	-4	-0.021651
MRI_FCWML017	-3	-0.057992
MRI_FCWML017	-2	-0.063896
MRI_FCWML017	-1	0.058378
MRI_FCWML017	0	-0.029686
MRI_FCWML017	1	0.18708
MRI_FCWML017	2	0.16389
MRI_FCWML017	3	-0.0087096
MRI_FCWML017	4	-0.059515
MRI_FCWML018	-4	0.087465
MRI_FCWML018	-3	0.11389
MRI_FCWML018	-2	0.10903
MRI_FCWML018	-1	0.012817
MRI_FCWML018	0	-0.097818
MRI_FCWML018	1	0.28335
MRI_FCWML018	2	0.14971
MRI_FCWML018	3	-0.056947
MRI_FCWML018	4	-0.17322
MRI_FCWML020	-4	0.22192
MRI_FCWML020	-3	0.19635
MRI_FCWML020	-2	0.12163
MRI_FCWML020	-1	-0.0016679
MRI_FCWML020	0	0.019354
MRI_FCWML020	1	0.049314
MRI_FCWML020	2	0.065102
MRI_FCWML020	3	-0.10693
MRI_FCWML020	4	-0.074714
MRI_FCWML022	-4	-0.023111
MRI_FCWML022	-3	0.048719
MRI_FCWML022	-2	-0.064609
MRI_FCWML022	-1	0.10911
MRI_FCWML022	0	0.079361
MRI_FCWML022	1	0.25676
MRI_FCWML022	2	0.045168
MRI_FCWML022	3	0.018476
MRI_FCWML022	4	-0.11168
MRI_FCWML023	-4	0.073025
MRI_FCWML023	-3	-0.059297
MRI_FCWML023	-2	-0.14298
MRI_FCWML023	-1	0.082677
MRI_FCWML023	0	-0.10295
MRI_FCWML023	1	-0.0039625
MRI_FCWML023	2	0.12922
MRI_FCWML023	3	0.019729
MRI_FCWML023	4	-0.012899
MRI_FCWML025	-4	NaN
MRI_FCWML025	-3	NaN
MRI_FCWML025	-2	NaN
MRI_FCWML025	-1	NaN
MRI_FCWML025	0	NaN
MRI_FCWML025	1	NaN
MRI_FCWML025	2	NaN
MRI_FCWML025	3	NaN
MRI_FCWML025	4	NaN
MRI_FCWML026	-4	0.018216
MRI_FCWML026	-3	-0.10075
MRI_FCWML026	-2	-0.24781
MRI_FCWML026	-1	-0.089816
MRI_FCWML026	0	0.016571
MRI_FCWML026	1	0.036183
MRI_FCWML026	2	-0.10776
MRI_FCWML026	3	0.0017492
MRI_FCWML026	4	0.12305
MRI_FCWML027	-4	0.037753
MRI_FCWML027	-3	0.0081772
MRI_FCWML027	-2	3.1703e-06
MRI_FCWML027	-1	0.11312
MRI_FCWML027	0	0.045838
MRI_FCWML027	1	0.074177
MRI_FCWML027	2	0.090751
MRI_FCWML027	3	-0.049396
MRI_FCWML027	4	-0.060502
MRI_FCWML028	-4	0.10481
MRI_FCWML028	-3	-0.0023789
MRI_FCWML028	-2	-0.0059986
MRI_FCWML028	-1	-0.0094694
MRI_FCWML028	0	0.02711
MRI_FCWML028	1	0.21591
MRI_FCWML028	2	-0.02713
MRI_FCWML028	3	-0.13341
MRI_FCWML028	4	-0.17698
MRI_FCWML029	-4	0.021073
MRI_FCWML029	-3	-0.06655
MRI_FCWML029	-2	-0.090209
MRI_FCWML029	-1	-0.084004
MRI_FCWML029	0	0.085028
MRI_FCWML029	1	0.29109
MRI_FCWML029	2	0.15749
MRI_FCWML029	3	-0.10844
MRI_FCWML029	4	-0.21475
MRI_FCWML030	-4	-0.054849
MRI_FCWML030	-3	-0.10001
MRI_FCWML030	-2	-0.12089
MRI_FCWML030	-1	0.045996
MRI_FCWML030	0	0.23474
MRI_FCWML030	1	-0.025287
MRI_FCWML030	2	-0.206
MRI_FCWML030	3	-0.15001
MRI_FCWML030	4	-0.055498
MRI_FCWML031	-4	0.06612
MRI_FCWML031	-3	0.064542
MRI_FCWML031	-2	0.067833
MRI_FCWML031	-1	0.11145
MRI_FCWML031	0	0.21885
MRI_FCWML031	1	0.27135
MRI_FCWML031	2	0.12453
MRI_FCWML031	3	-0.019241
MRI_FCWML031	4	0.044941
MRI_FCWML032	-4	0.094539
MRI_FCWML032	-3	-0.054055
MRI_FCWML032	-2	-0.13341
MRI_FCWML032	-1	-0.026495
MRI_FCWML032	0	0.22416
MRI_FCWML032	1	0.24533
MRI_FCWML032	2	-0.0026006
MRI_FCWML032	3	-0.13987
MRI_FCWML032	4	-0.20305
MRI_FCWML033	-4	0.10447
MRI_FCWML033	-3	0.10586
MRI_FCWML033	-2	0.14463
MRI_FCWML033	-1	0.20776
MRI_FCWML033	0	0.17802
MRI_FCWML033	1	0.34731
MRI_FCWML033	2	0.20046
MRI_FCWML033	3	0.051377
MRI_FCWML033	4	-0.12743
MRI_FCWML035	-4	-0.10306
MRI_FCWML035	-3	0.068715
MRI_FCWML035	-2	0.17543
MRI_FCWML035	-1	0.1514
MRI_FCWML035	0	-0.016886
MRI_FCWML035	1	-0.085968
MRI_FCWML035	2	0.10375
MRI_FCWML035	3	0.080051
MRI_FCWML035	4	-0.034996
MRI_FCWML036	-4	-0.04286
MRI_FCWML036	-3	-0.0030641
MRI_FCWML036	-2	-0.03177
MRI_FCWML036	-1	-0.079223
MRI_FCWML036	0	0.027789
MRI_FCWML036	1	0.056955
MRI_FCWML036	2	0.11798
MRI_FCWML036	3	0.10374
MRI_FCWML036	4	0.011588
MRI_FCWML037	-4	0.045182
MRI_FCWML037	-3	0.078326
MRI_FCWML037	-2	0.013813
MRI_FCWML037	-1	-0.077587
MRI_FCWML037	0	-0.013123
MRI_FCWML037	1	0.082038
MRI_FCWML037	2	0.12679
MRI_FCWML037	3	0.078068
MRI_FCWML037	4	-0.044247
MRI_FCWML038	-4	-0.0049373
MRI_FCWML038	-3	-0.011048
MRI_FCWML038	-2	-0.0053898
MRI_FCWML038	-1	0.040439
MRI_FCWML038	0	0.046664
MRI_FCWML038	1	0.14553
MRI_FCWML038	2	0.096822
MRI_FCWML038	3	-0.023998
MRI_FCWML038	4	0.042718
MRI_FCWML040	-4	-0.019351
MRI_FCWML040	-3	-0.046499
MRI_FCWML040	-2	-0.12073
MRI_FCWML040	-1	0.0080345
MRI_FCWML040	0	-0.0075913
MRI_FCWML040	1	-0.081183
MRI_FCWML040	2	-0.15381
MRI_FCWML040	3	-0.097944
MRI_FCWML040	4	-0.044882
MRI_FCWML041	-4	-0.098649
MRI_FCWML041	-3	-0.029847
MRI_FCWML041	-2	-0.023418
MRI_FCWML041	-1	0.018161
MRI_FCWML041	0	0.13583
MRI_FCWML041	1	0.1628
MRI_FCWML041	2	0.097294
MRI_FCWML041	3	0.11254
MRI_FCWML041	4	0.050814
MRI_FCWML042	-4	0.18122
MRI_FCWML042	-3	0.11655
MRI_FCWML042	-2	-0.065157
MRI_FCWML042	-1	-0.037752
MRI_FCWML042	0	0.021014
MRI_FCWML042	1	0.076313
MRI_FCWML042	2	0.036709
MRI_FCWML042	3	-0.062103
MRI_FCWML042	4	-0.08929
MRI_FCWML043	-4	NaN
MRI_FCWML043	-3	NaN
MRI_FCWML043	-2	NaN
MRI_FCWML043	-1	NaN
MRI_FCWML043	0	NaN
MRI_FCWML043	1	NaN
MRI_FCWML043	2	NaN
MRI_FCWML043	3	NaN
MRI_FCWML043	4	NaN
MRI_FCWML046	-4	-8.6588e-05
MRI_FCWML046	-3	-0.055806
MRI_FCWML046	-2	0.058148
MRI_FCWML046	-1	0.088123
MRI_FCWML046	0	0.14192
MRI_FCWML046	1	0.18276
MRI_FCWML046	2	0.14894
MRI_FCWML046	3	0.055503
MRI_FCWML046	4	-0.13647
MRI_FCWML047	-4	0.22248
MRI_FCWML047	-3	0.13048
MRI_FCWML047	-2	0.067329
MRI_FCWML047	-1	0.17422
MRI_FCWML047	0	0.22752
MRI_FCWML047	1	0.1818
MRI_FCWML047	2	0.058924
MRI_FCWML047	3	-0.21298
MRI_FCWML047	4	-0.27516
MRI_FCWML048	-4	0.15999
MRI_FCWML048	-3	0.10494
MRI_FCWML048	-2	0.070666
MRI_FCWML048	-1	0.066798
MRI_FCWML048	0	-0.017794
MRI_FCWML048	1	-0.042292
MRI_FCWML048	2	-0.013655
MRI_FCWML048	3	-0.20864
MRI_FCWML048	4	-0.17891
MRI_FCWML049	-4	-0.047855
MRI_FCWML049	-3	-0.036078
MRI_FCWML049	-2	-0.0085825
MRI_FCWML049	-1	0.070821
MRI_FCWML049	0	0.022114
MRI_FCWML049	1	0.059273
MRI_FCWML049	2	0.13077
MRI_FCWML049	3	0.04555
MRI_FCWML049	4	-0.048682
MRI_FCWML051	-4	0.0040261
MRI_FCWML051	-3	-0.034106
MRI_FCWML051	-2	-0.049115
MRI_FCWML051	-1	-0.050312
MRI_FCWML051	0	0.10865
MRI_FCWML051	1	0.19698
MRI_FCWML051	2	0.045906
MRI_FCWML051	3	-0.039108
MRI_FCWML051	4	-0.078063
MRI_FCWML052	-4	-0.12968
MRI_FCWML052	-3	-0.075555
MRI_FCWML052	-2	0.0080295
MRI_FCWML052	-1	0.035148
MRI_FCWML052	0	0.00016338
MRI_FCWML052	1	0.029974
MRI_FCWML052	2	0.0066797
MRI_FCWML052	3	-0.095691
MRI_FCWML052	4	-0.15346
MRI_FCWML053	-4	-0.038165
MRI_FCWML053	-3	-0.091979
MRI_FCWML053	-2	0.0081866
MRI_FCWML053	-1	-0.03835
MRI_FCWML053	0	-0.19506
MRI_FCWML053	1	-0.073887
MRI_FCWML053	2	0.026918
MRI_FCWML053	3	-0.046274
MRI_FCWML053	4	-0.10069
MRI_FCWML054	-4	-0.016019
MRI_FCWML054	-3	0.041825
MRI_FCWML054	-2	0.061483
MRI_FCWML054	-1	-0.0074053
MRI_FCWML054	0	-0.055336
MRI_FCWML054	1	0.029447
MRI_FCWML054	2	0.088489
MRI_FCWML054	3	-0.018799
MRI_FCWML054	4	-0.064399
MRI_FCWML055	-4	NaN
MRI_FCWML055	-3	NaN
MRI_FCWML055	-2	NaN
MRI_FCWML055	-1	NaN
MRI_FCWML055	0	NaN
MRI_FCWML055	1	NaN
MRI_FCWML055	2	NaN
MRI_FCWML055	3	NaN
MRI_FCWML055	4	NaN
MRI_FCWML056	-4	-0.15122
MRI_FCWML056	-3	-0.21792
MRI_FCWML056	-2	-0.12771
MRI_FCWML056	-1	-0.068304
MRI_FCWML056	0	-0.10701
MRI_FCWML056	1	0.011629
MRI_FCWML056	2	0.085256
MRI_FCWML056	3	0.11841
MRI_FCWML056	4	-0.01968
MRI_FCWML057	-4	0.078815
MRI_FCWML057	-3	-0.062089
MRI_FCWML057	-2	-0.00047251
MRI_FCWML057	-1	-0.023327
MRI_FCWML057	0	-0.10658
MRI_FCWML057	1	0.00028629
MRI_FCWML057	2	-0.011462
MRI_FCWML057	3	-0.18952
MRI_FCWML057	4	-0.2098
MRI_FCWML061	-4	-0.022473
MRI_FCWML061	-3	-0.06931
MRI_FCWML061	-2	0.025899
MRI_FCWML061	-1	-0.0037145
MRI_FCWML061	0	0.16452
MRI_FCWML061	1	0.18392
MRI_FCWML061	2	0.15279
MRI_FCWML061	3	0.024079
MRI_FCWML061	4	-0.15013
MRI_FCWML063	-4	0.01748
MRI_FCWML063	-3	-0.054242
MRI_FCWML063	-2	0.067334
MRI_FCWML063	-1	0.052742
MRI_FCWML063	0	-0.076575
MRI_FCWML063	1	-0.00023829
MRI_FCWML063	2	0.0088588
MRI_FCWML063	3	0.028345
MRI_FCWML063	4	-0.035517
MRI_FCWML064	-4	-0.1085
MRI_FCWML064	-3	0.0096635
MRI_FCWML064	-2	0.1318
MRI_FCWML064	-1	0.027125
MRI_FCWML064	0	-0.096307
MRI_FCWML064	1	0.033638
MRI_FCWML064	2	0.16658
MRI_FCWML064	3	0.16609
MRI_FCWML064	4	0.092813
MRI_FCWML104	-4	-0.010802
MRI_FCWML104	-3	0.026936
MRI_FCWML104	-2	-0.10056
MRI_FCWML104	-1	-0.063937
MRI_FCWML104	0	0.085502
MRI_FCWML104	1	0.11664
MRI_FCWML104	2	-0.021476
MRI_FCWML104	3	-0.17916
MRI_FCWML104	4	-0.2008
MRI_FCWML107	-4	-0.046894
MRI_FCWML107	-3	-0.15066
MRI_FCWML107	-2	-0.075132
MRI_FCWML107	-1	0.024524
MRI_FCWML107	0	0.15911
MRI_FCWML107	1	0.15741
MRI_FCWML107	2	0.14588
MRI_FCWML107	3	0.036483
MRI_FCWML107	4	0.002526
MRI_FCWML108	-4	-0.077426
MRI_FCWML108	-3	0.066401
MRI_FCWML108	-2	0.056914
MRI_FCWML108	-1	0.12354
MRI_FCWML108	0	0.060215
MRI_FCWML108	1	0.01895
MRI_FCWML108	2	0.10387
MRI_FCWML108	3	-0.0072789
MRI_FCWML108	4	0.14586
MRI_FCWML109	-4	-0.008448
MRI_FCWML109	-3	0.06657
MRI_FCWML109	-2	0.11063
MRI_FCWML109	-1	0.07777
MRI_FCWML109	0	0.064133
MRI_FCWML109	1	0.074989
MRI_FCWML109	2	0.21863
MRI_FCWML109	3	0.10844
MRI_FCWML109	4	0.0097573
MRI_FCWML119	-4	NaN
MRI_FCWML119	-3	NaN
MRI_FCWML119	-2	NaN
MRI_FCWML119	-1	NaN
MRI_FCWML119	0	NaN
MRI_FCWML119	1	NaN
MRI_FCWML119	2	NaN
MRI_FCWML119	3	NaN
MRI_FCWML119	4	NaN
MRI_FCWML121	-4	0.00075885
MRI_FCWML121	-3	-0.041869
MRI_FCWML121	-2	0.017587
MRI_FCWML121	-1	-0.02916
MRI_FCWML121	0	0.02089
MRI_FCWML121	1	0.052422
MRI_FCWML121	2	0.1102
MRI_FCWML121	3	0.043641
MRI_FCWML121	4	-0.012789
MRI_FCWML128	-4	-0.12758
MRI_FCWML128	-3	0.0036315
MRI_FCWML128	-2	0.01615
MRI_FCWML128	-1	-0.1252
MRI_FCWML128	0	-0.08327
MRI_FCWML128	1	0.13513
MRI_FCWML128	2	0.20727
MRI_FCWML128	3	-0.063336
MRI_FCWML128	4	-0.21385
MRI_FCWML129	-4	0.086492
MRI_FCWML129	-3	-0.050995
MRI_FCWML129	-2	0.032688
MRI_FCWML129	-1	-0.091662
MRI_FCWML129	0	0.013093
MRI_FCWML129	1	0.029833
MRI_FCWML129	2	-0.05178
MRI_FCWML129	3	-0.11487
MRI_FCWML129	4	-0.20078
MRI_FCWML134	-4	-0.024695
MRI_FCWML134	-3	-0.10145
MRI_FCWML134	-2	-0.04574
MRI_FCWML134	-1	0.014118
MRI_FCWML134	0	0.12979
MRI_FCWML134	1	0.3151
MRI_FCWML134	2	0.2676
MRI_FCWML134	3	0.01768
MRI_FCWML134	4	-0.095973
MRI_FCWML150	-4	-0.089057
MRI_FCWML150	-3	-0.0070453
MRI_FCWML150	-2	-0.046031
MRI_FCWML150	-1	-0.068412
MRI_FCWML150	0	-0.20664
MRI_FCWML150	1	0.091011
MRI_FCWML150	2	0.023667
MRI_FCWML150	3	-0.026382
MRI_FCWML150	4	-0.10048
MRI_FCWML158	-4	-0.19832
MRI_FCWML158	-3	0.0027192
MRI_FCWML158	-2	0.030018
MRI_FCWML158	-1	0.092517
MRI_FCWML158	0	0.1354
MRI_FCWML158	1	0.1942
MRI_FCWML158	2	-0.11983
MRI_FCWML158	3	-0.1898
MRI_FCWML158	4	-0.21422
MRI_FCWML159	-4	-0.029055
MRI_FCWML159	-3	-0.036194
MRI_FCWML159	-2	-0.045844
MRI_FCWML159	-1	-0.064225
MRI_FCWML159	0	-0.085929
MRI_FCWML159	1	0.0095548
MRI_FCWML159	2	0.010093
MRI_FCWML159	3	0.13384
MRI_FCWML159	4	-0.082991
MRI_FCWML160	-4	NaN
MRI_FCWML160	-3	NaN
MRI_FCWML160	-2	NaN
MRI_FCWML160	-1	NaN
MRI_FCWML160	0	NaN
MRI_FCWML160	1	NaN
MRI_FCWML160	2	NaN
MRI_FCWML160	3	NaN
MRI_FCWML160	4	NaN
MRI_FCWML162	-4	-0.10092
MRI_FCWML162	-3	-0.027681
MRI_FCWML162	-2	-0.0091079
MRI_FCWML162	-1	-0.077354
MRI_FCWML162	0	-0.16049
MRI_FCWML162	1	-0.11503
MRI_FCWML162	2	0.079872
MRI_FCWML162	3	0.068998
MRI_FCWML162	4	-0.022354
MRI_FCWML205	-4	-0.18707
MRI_FCWML205	-3	-0.20424
MRI_FCWML205	-2	-0.12023
MRI_FCWML205	-1	-0.10626
MRI_FCWML205	0	-0.077111
MRI_FCWML205	1	0.032082
MRI_FCWML205	2	0.18486
MRI_FCWML205	3	0.16348
MRI_FCWML205	4	0.14419
MRI_FCWML219	-4	NaN
MRI_FCWML219	-3	NaN
MRI_FCWML219	-2	NaN
MRI_FCWML219	-1	NaN
MRI_FCWML219	0	NaN
MRI_FCWML219	1	NaN
MRI_FCWML219	2	NaN
MRI_FCWML219	3	NaN
MRI_FCWML219	4	NaN
MRI_FCWML255	-4	0.078055
MRI_FCWML255	-3	-0.069981
MRI_FCWML255	-2	-0.11674
MRI_FCWML255	-1	-0.13919
MRI_FCWML255	0	-0.18794
MRI_FCWML255	1	-0.16444
MRI_FCWML255	2	-0.14807
MRI_FCWML255	3	-0.03822
MRI_FCWML255	4	0.081929
MRI_FCWML320	-4	-0.087497
MRI_FCWML320	-3	-0.092739
MRI_FCWML320	-2	-0.03065
MRI_FCWML320	-1	-0.054991
MRI_FCWML320	0	-0.032756
MRI_FCWML320	1	0.11276
MRI_FCWML320	2	0.067815
MRI_FCWML320	3	0.045487
MRI_FCWML320	4	-0.01982
MRI_FCWML328	-4	0.01491
MRI_FCWML328	-3	0.037033
MRI_FCWML328	-2	0.016241
MRI_FCWML328	-1	-0.055122
MRI_FCWML328	0	-0.078416
MRI_FCWML328	1	0.12008
MRI_FCWML328	2	0.21635
MRI_FCWML328	3	-0.040989
MRI_FCWML328	4	-0.089365
