# Supplementary material for: Pupil size reflects activation of subcortical ascending arousal system nuclei during rest
Source: eLife. 2023 Jun 27;12:e84822. doi: 10.7554/eLife.84822 (PMC10299825; doi:10.7554/eLife.84822)
Supplement: Figure 5—source data 2. [file elife-84822-fig5-data2.zip › FigureS5_S2-SourceData/ses-day-1/XCorr_stat_Pons_pup_deriv.csv]

subj	lag	CC
MRI_FCWML001	-4	0.096517
MRI_FCWML001	-3	-0.07503
MRI_FCWML001	-2	0.090667
MRI_FCWML001	-1	-0.11083
MRI_FCWML001	0	-0.075272
MRI_FCWML001	1	0.030385
MRI_FCWML001	2	0.10969
MRI_FCWML001	3	-0.009378
MRI_FCWML001	4	0.072595
MRI_FCWML002	-4	0.01322
MRI_FCWML002	-3	0.037969
MRI_FCWML002	-2	-0.11109
MRI_FCWML002	-1	-0.19617
MRI_FCWML002	0	-0.035037
MRI_FCWML002	1	0.034939
MRI_FCWML002	2	0.06555
MRI_FCWML002	3	0.15789
MRI_FCWML002	4	0.045521
MRI_FCWML003	-4	0.081865
MRI_FCWML003	-3	0.1002
MRI_FCWML003	-2	-0.088387
MRI_FCWML003	-1	-0.017977
MRI_FCWML003	0	-0.086196
MRI_FCWML003	1	0.0013441
MRI_FCWML003	2	-0.085244
MRI_FCWML003	3	0.19286
MRI_FCWML003	4	0.02012
MRI_FCWML004	-4	NaN
MRI_FCWML004	-3	NaN
MRI_FCWML004	-2	NaN
MRI_FCWML004	-1	NaN
MRI_FCWML004	0	NaN
MRI_FCWML004	1	NaN
MRI_FCWML004	2	NaN
MRI_FCWML004	3	NaN
MRI_FCWML004	4	NaN
MRI_FCWML006	-4	0.16246
MRI_FCWML006	-3	-0.090578
MRI_FCWML006	-2	-0.016352
MRI_FCWML006	-1	0.038943
MRI_FCWML006	0	-0.040911
MRI_FCWML006	1	-0.0056
MRI_FCWML006	2	-0.016127
MRI_FCWML006	3	-0.17892
MRI_FCWML006	4	-0.046548
MRI_FCWML007	-4	0.044014
MRI_FCWML007	-3	0.053757
MRI_FCWML007	-2	0.0040859
MRI_FCWML007	-1	0.010245
MRI_FCWML007	0	-0.055641
MRI_FCWML007	1	-0.0037273
MRI_FCWML007	2	-0.095463
MRI_FCWML007	3	0.036271
MRI_FCWML007	4	0.025131
MRI_FCWML008	-4	-0.051606
MRI_FCWML008	-3	0.13599
MRI_FCWML008	-2	-0.050908
MRI_FCWML008	-1	0.0063072
MRI_FCWML008	0	-0.04314
MRI_FCWML008	1	0.12345
MRI_FCWML008	2	-0.025986
MRI_FCWML008	3	0.032656
MRI_FCWML008	4	-0.091015
MRI_FCWML009	-4	0.009622
MRI_FCWML009	-3	-0.0085509
MRI_FCWML009	-2	-0.03936
MRI_FCWML009	-1	-0.10735
MRI_FCWML009	0	-0.082973
MRI_FCWML009	1	0.03107
MRI_FCWML009	2	-0.039707
MRI_FCWML009	3	-0.03904
MRI_FCWML009	4	-0.0054481
MRI_FCWML010	-4	-0.1307
MRI_FCWML010	-3	0.00036942
MRI_FCWML010	-2	0.020001
MRI_FCWML010	-1	0.069286
MRI_FCWML010	0	0.049178
MRI_FCWML010	1	0.052755
MRI_FCWML010	2	0.022395
MRI_FCWML010	3	0.067676
MRI_FCWML010	4	0.087473
MRI_FCWML011	-4	-0.025407
MRI_FCWML011	-3	0.039112
MRI_FCWML011	-2	0.032058
MRI_FCWML011	-1	0.060915
MRI_FCWML011	0	-0.029009
MRI_FCWML011	1	-0.13809
MRI_FCWML011	2	0.074849
MRI_FCWML011	3	0.0020652
MRI_FCWML011	4	-0.077097
MRI_FCWML012	-4	-0.10721
MRI_FCWML012	-3	0.0044752
MRI_FCWML012	-2	0.040552
MRI_FCWML012	-1	0.15176
MRI_FCWML012	0	-0.00014296
MRI_FCWML012	1	-0.001476
MRI_FCWML012	2	-0.12256
MRI_FCWML012	3	0.06305
MRI_FCWML012	4	0.10475
MRI_FCWML013	-4	-0.067487
MRI_FCWML013	-3	-0.0043531
MRI_FCWML013	-2	-0.058492
MRI_FCWML013	-1	-0.071208
MRI_FCWML013	0	0.024101
MRI_FCWML013	1	0.089739
MRI_FCWML013	2	-0.11048
MRI_FCWML013	3	-0.10277
MRI_FCWML013	4	0.001622
MRI_FCWML014	-4	0.029126
MRI_FCWML014	-3	0.046183
MRI_FCWML014	-2	-0.11654
MRI_FCWML014	-1	0.027108
MRI_FCWML014	0	-0.13442
MRI_FCWML014	1	-0.080023
MRI_FCWML014	2	-0.046823
MRI_FCWML014	3	0.12563
MRI_FCWML014	4	-0.12125
MRI_FCWML015	-4	0.063093
MRI_FCWML015	-3	0.0006885
MRI_FCWML015	-2	-0.031737
MRI_FCWML015	-1	0.029358
MRI_FCWML015	0	0.07488
MRI_FCWML015	1	0.011546
MRI_FCWML015	2	-0.11199
MRI_FCWML015	3	0.075013
MRI_FCWML015	4	0.1059
MRI_FCWML016	-4	NaN
MRI_FCWML016	-3	NaN
MRI_FCWML016	-2	NaN
MRI_FCWML016	-1	NaN
MRI_FCWML016	0	NaN
MRI_FCWML016	1	NaN
MRI_FCWML016	2	NaN
MRI_FCWML016	3	NaN
MRI_FCWML016	4	NaN
MRI_FCWML017	-4	0.018331
MRI_FCWML017	-3	-0.13908
MRI_FCWML017	-2	-0.054267
MRI_FCWML017	-1	0.15811
MRI_FCWML017	0	-0.023553
MRI_FCWML017	1	0.019008
MRI_FCWML017	2	0.1132
MRI_FCWML017	3	0.023704
MRI_FCWML017	4	-0.066607
MRI_FCWML018	-4	0.031288
MRI_FCWML018	-3	-0.0079711
MRI_FCWML018	-2	-0.022109
MRI_FCWML018	-1	0.21042
MRI_FCWML018	0	-0.091071
MRI_FCWML018	1	-0.021152
MRI_FCWML018	2	0.071298
MRI_FCWML018	3	0.030269
MRI_FCWML018	4	0.038067
MRI_FCWML020	-4	-0.027851
MRI_FCWML020	-3	-0.029263
MRI_FCWML020	-2	-0.021309
MRI_FCWML020	-1	-0.02995
MRI_FCWML020	0	0.05553
MRI_FCWML020	1	-0.073896
MRI_FCWML020	2	0.13651
MRI_FCWML020	3	-0.068229
MRI_FCWML020	4	0.015445
MRI_FCWML022	-4	-0.049806
MRI_FCWML022	-3	-0.0064181
MRI_FCWML022	-2	0.063315
MRI_FCWML022	-1	-0.031785
MRI_FCWML022	0	-0.025308
MRI_FCWML022	1	0.063183
MRI_FCWML022	2	-0.0086938
MRI_FCWML022	3	-0.10786
MRI_FCWML022	4	0.10194
MRI_FCWML023	-4	-0.07463
MRI_FCWML023	-3	0.0049135
MRI_FCWML023	-2	0.13421
MRI_FCWML023	-1	-0.00010053
MRI_FCWML023	0	-0.035769
MRI_FCWML023	1	0.094766
MRI_FCWML023	2	0.0021646
MRI_FCWML023	3	-0.18782
MRI_FCWML023	4	-0.082517
MRI_FCWML025	-4	NaN
MRI_FCWML025	-3	NaN
MRI_FCWML025	-2	NaN
MRI_FCWML025	-1	NaN
MRI_FCWML025	0	NaN
MRI_FCWML025	1	NaN
MRI_FCWML025	2	NaN
MRI_FCWML025	3	NaN
MRI_FCWML025	4	NaN
MRI_FCWML026	-4	0.068771
MRI_FCWML026	-3	0.073577
MRI_FCWML026	-2	-0.15672
MRI_FCWML026	-1	0.056501
MRI_FCWML026	0	0.020041
MRI_FCWML026	1	-0.072432
MRI_FCWML026	2	-0.043002
MRI_FCWML026	3	-0.021451
MRI_FCWML026	4	-0.05025
MRI_FCWML027	-4	0.060497
MRI_FCWML027	-3	0.0011065
MRI_FCWML027	-2	-0.029576
MRI_FCWML027	-1	-0.09324
MRI_FCWML027	0	-0.032444
MRI_FCWML027	1	-0.1014
MRI_FCWML027	2	-0.019568
MRI_FCWML027	3	0.054847
MRI_FCWML027	4	-0.0012407
MRI_FCWML028	-4	0.033842
MRI_FCWML028	-3	-0.09011
MRI_FCWML028	-2	0.073411
MRI_FCWML028	-1	-0.01841
MRI_FCWML028	0	0.10916
MRI_FCWML028	1	0.054426
MRI_FCWML028	2	0.012198
MRI_FCWML028	3	-0.11374
MRI_FCWML028	4	-0.039773
MRI_FCWML029	-4	-0.14722
MRI_FCWML029	-3	-0.057227
MRI_FCWML029	-2	0.093953
MRI_FCWML029	-1	-0.057192
MRI_FCWML029	0	-0.11617
MRI_FCWML029	1	0.033615
MRI_FCWML029	2	-0.050044
MRI_FCWML029	3	0.20215
MRI_FCWML029	4	-0.041694
MRI_FCWML030	-4	0.10429
MRI_FCWML030	-3	-0.061247
MRI_FCWML030	-2	-0.0029887
MRI_FCWML030	-1	0.038422
MRI_FCWML030	0	0.050134
MRI_FCWML030	1	0.15034
MRI_FCWML030	2	0.015493
MRI_FCWML030	3	0.007165
MRI_FCWML030	4	-0.054245
MRI_FCWML031	-4	-0.007825
MRI_FCWML031	-3	0.0049003
MRI_FCWML031	-2	0.054236
MRI_FCWML031	-1	0.11248
MRI_FCWML031	0	0.14035
MRI_FCWML031	1	0.0027864
MRI_FCWML031	2	-0.072596
MRI_FCWML031	3	-0.0081705
MRI_FCWML031	4	-0.017431
MRI_FCWML032	-4	-0.063374
MRI_FCWML032	-3	-0.0021497
MRI_FCWML032	-2	-0.10653
MRI_FCWML032	-1	-0.10824
MRI_FCWML032	0	0.13369
MRI_FCWML032	1	0.038998
MRI_FCWML032	2	0.044869
MRI_FCWML032	3	-0.052388
MRI_FCWML032	4	-0.10252
MRI_FCWML033	-4	-0.012823
MRI_FCWML033	-3	0.046872
MRI_FCWML033	-2	0.012566
MRI_FCWML033	-1	-0.0042261
MRI_FCWML033	0	-0.0019814
MRI_FCWML033	1	-0.0059004
MRI_FCWML033	2	-0.059422
MRI_FCWML033	3	-0.13026
MRI_FCWML033	4	0.053842
MRI_FCWML035	-4	0.067422
MRI_FCWML035	-3	-0.0038284
MRI_FCWML035	-2	0.048134
MRI_FCWML035	-1	-0.062092
MRI_FCWML035	0	-0.10458
MRI_FCWML035	1	-0.011543
MRI_FCWML035	2	0.22157
MRI_FCWML035	3	-0.014921
MRI_FCWML035	4	0.0093955
MRI_FCWML036	-4	-0.13062
MRI_FCWML036	-3	-0.037586
MRI_FCWML036	-2	-0.019673
MRI_FCWML036	-1	0.0039312
MRI_FCWML036	0	0.00048353
MRI_FCWML036	1	-0.0045608
MRI_FCWML036	2	0.086028
MRI_FCWML036	3	0.1712
MRI_FCWML036	4	0.11572
MRI_FCWML037	-4	-0.042866
MRI_FCWML037	-3	0.014932
MRI_FCWML037	-2	0.0028254
MRI_FCWML037	-1	0.082121
MRI_FCWML037	0	0.061647
MRI_FCWML037	1	0.075177
MRI_FCWML037	2	-0.01705
MRI_FCWML037	3	-0.047927
MRI_FCWML037	4	0.10303
MRI_FCWML038	-4	-0.010474
MRI_FCWML038	-3	0.02225
MRI_FCWML038	-2	-0.0012941
MRI_FCWML038	-1	0.11812
MRI_FCWML038	0	0.02756
MRI_FCWML038	1	-0.028413
MRI_FCWML038	2	0.026331
MRI_FCWML038	3	0.028751
MRI_FCWML038	4	-0.1348
MRI_FCWML040	-4	-0.031584
MRI_FCWML040	-3	0.029958
MRI_FCWML040	-2	-0.062196
MRI_FCWML040	-1	0.094325
MRI_FCWML040	0	0.16011
MRI_FCWML040	1	-0.030959
MRI_FCWML040	2	-0.070301
MRI_FCWML040	3	-0.092434
MRI_FCWML040	4	0.02902
MRI_FCWML041	-4	0.042052
MRI_FCWML041	-3	0.056905
MRI_FCWML041	-2	0.051072
MRI_FCWML041	-1	-0.050184
MRI_FCWML041	0	-0.064366
MRI_FCWML041	1	0.075142
MRI_FCWML041	2	-0.022279
MRI_FCWML041	3	-0.065831
MRI_FCWML041	4	0.014499
MRI_FCWML042	-4	-0.023606
MRI_FCWML042	-3	0.037066
MRI_FCWML042	-2	-0.083725
MRI_FCWML042	-1	0.088067
MRI_FCWML042	0	0.014208
MRI_FCWML042	1	0.085167
MRI_FCWML042	2	-0.087133
MRI_FCWML042	3	0.048393
MRI_FCWML042	4	0.035741
MRI_FCWML043	-4	NaN
MRI_FCWML043	-3	NaN
MRI_FCWML043	-2	NaN
MRI_FCWML043	-1	NaN
MRI_FCWML043	0	NaN
MRI_FCWML043	1	NaN
MRI_FCWML043	2	NaN
MRI_FCWML043	3	NaN
MRI_FCWML043	4	NaN
MRI_FCWML046	-4	-0.056591
MRI_FCWML046	-3	0.039316
MRI_FCWML046	-2	-0.084463
MRI_FCWML046	-1	-0.061142
MRI_FCWML046	0	-0.065201
MRI_FCWML046	1	-0.02088
MRI_FCWML046	2	-0.029329
MRI_FCWML046	3	0.00097036
MRI_FCWML046	4	0.037516
MRI_FCWML047	-4	0.013502
MRI_FCWML047	-3	0.043616
MRI_FCWML047	-2	-0.064336
MRI_FCWML047	-1	-0.21273
MRI_FCWML047	0	-0.099415
MRI_FCWML047	1	0.057042
MRI_FCWML047	2	0.020993
MRI_FCWML047	3	-0.024264
MRI_FCWML047	4	0.045087
MRI_FCWML048	-4	-0.0025229
MRI_FCWML048	-3	0.026183
MRI_FCWML048	-2	0.094365
MRI_FCWML048	-1	-0.083228
MRI_FCWML048	0	-0.026383
MRI_FCWML048	1	-0.015075
MRI_FCWML048	2	0.0063219
MRI_FCWML048	3	0.039795
MRI_FCWML048	4	-0.056118
MRI_FCWML049	-4	-0.049151
MRI_FCWML049	-3	0.034232
MRI_FCWML049	-2	-0.020027
MRI_FCWML049	-1	0.09212
MRI_FCWML049	0	-0.072563
MRI_FCWML049	1	-0.0020072
MRI_FCWML049	2	-0.083025
MRI_FCWML049	3	-0.00059151
MRI_FCWML049	4	0.015413
MRI_FCWML051	-4	0.08173
MRI_FCWML051	-3	-0.13629
MRI_FCWML051	-2	-0.1332
MRI_FCWML051	-1	0.020765
MRI_FCWML051	0	0.196
MRI_FCWML051	1	-0.0087778
MRI_FCWML051	2	-0.0051611
MRI_FCWML051	3	-0.048633
MRI_FCWML051	4	0.030551
MRI_FCWML052	-4	-0.077555
MRI_FCWML052	-3	0.07955
MRI_FCWML052	-2	-0.12748
MRI_FCWML052	-1	0.043239
MRI_FCWML052	0	-0.02719
MRI_FCWML052	1	0.084205
MRI_FCWML052	2	-0.048198
MRI_FCWML052	3	0.051989
MRI_FCWML052	4	0.011435
MRI_FCWML053	-4	0.047042
MRI_FCWML053	-3	0.037914
MRI_FCWML053	-2	-0.12661
MRI_FCWML053	-1	-0.099846
MRI_FCWML053	0	0.036514
MRI_FCWML053	1	0.049887
MRI_FCWML053	2	-0.039821
MRI_FCWML053	3	-0.064035
MRI_FCWML053	4	-0.11707
MRI_FCWML054	-4	-0.091577
MRI_FCWML054	-3	0.063927
MRI_FCWML054	-2	0.083761
MRI_FCWML054	-1	-0.053834
MRI_FCWML054	0	0.011443
MRI_FCWML054	1	-0.052895
MRI_FCWML054	2	-0.011434
MRI_FCWML054	3	0.11213
MRI_FCWML054	4	-0.045689
MRI_FCWML055	-4	NaN
MRI_FCWML055	-3	NaN
MRI_FCWML055	-2	NaN
MRI_FCWML055	-1	NaN
MRI_FCWML055	0	NaN
MRI_FCWML055	1	NaN
MRI_FCWML055	2	NaN
MRI_FCWML055	3	NaN
MRI_FCWML055	4	NaN
MRI_FCWML056	-4	0.013878
MRI_FCWML056	-3	-0.015828
MRI_FCWML056	-2	0.017594
MRI_FCWML056	-1	0.080112
MRI_FCWML056	0	0.035483
MRI_FCWML056	1	-0.055161
MRI_FCWML056	2	-0.060379
MRI_FCWML056	3	0.045247
MRI_FCWML056	4	-0.093224
MRI_FCWML057	-4	-0.1158
MRI_FCWML057	-3	0.02674
MRI_FCWML057	-2	0.094168
MRI_FCWML057	-1	0.048921
MRI_FCWML057	0	-0.066574
MRI_FCWML057	1	-0.023194
MRI_FCWML057	2	0.18083
MRI_FCWML057	3	-0.013417
MRI_FCWML057	4	0.0051815
MRI_FCWML061	-4	0.14878
MRI_FCWML061	-3	0.032834
MRI_FCWML061	-2	0.050137
MRI_FCWML061	-1	-0.04885
MRI_FCWML061	0	0.04469
MRI_FCWML061	1	-0.089235
MRI_FCWML061	2	0.11479
MRI_FCWML061	3	-0.033653
MRI_FCWML061	4	0.005729
MRI_FCWML063	-4	0.15722
MRI_FCWML063	-3	-0.098032
MRI_FCWML063	-2	-0.14307
MRI_FCWML063	-1	0.01129
MRI_FCWML063	0	0.11066
MRI_FCWML063	1	-0.11803
MRI_FCWML063	2	0.016486
MRI_FCWML063	3	0.041353
MRI_FCWML063	4	-0.057946
MRI_FCWML064	-4	0.0058089
MRI_FCWML064	-3	0.080913
MRI_FCWML064	-2	-0.043669
MRI_FCWML064	-1	-0.14491
MRI_FCWML064	0	-0.028161
MRI_FCWML064	1	-0.066385
MRI_FCWML064	2	-0.024661
MRI_FCWML064	3	-0.0063814
MRI_FCWML064	4	-0.040369
MRI_FCWML104	-4	-0.060529
MRI_FCWML104	-3	0.10594
MRI_FCWML104	-2	-0.033219
MRI_FCWML104	-1	-0.085953
MRI_FCWML104	0	0.077056
MRI_FCWML104	1	0.0039085
MRI_FCWML104	2	-0.034104
MRI_FCWML104	3	0.021023
MRI_FCWML104	4	0.10564
MRI_FCWML107	-4	-0.13465
MRI_FCWML107	-3	-0.0040136
MRI_FCWML107	-2	0.17891
MRI_FCWML107	-1	0.12887
MRI_FCWML107	0	0.23546
MRI_FCWML107	1	0.16801
MRI_FCWML107	2	0.095439
MRI_FCWML107	3	0.0029086
MRI_FCWML107	4	-0.056526
MRI_FCWML108	-4	-0.020394
MRI_FCWML108	-3	0.00034008
MRI_FCWML108	-2	-0.0061078
MRI_FCWML108	-1	-0.089931
MRI_FCWML108	0	-0.2098
MRI_FCWML108	1	0.14053
MRI_FCWML108	2	0.025458
MRI_FCWML108	3	-0.10546
MRI_FCWML108	4	0.10761
MRI_FCWML109	-4	-0.12355
MRI_FCWML109	-3	0.086972
MRI_FCWML109	-2	0.019973
MRI_FCWML109	-1	0.040899
MRI_FCWML109	0	0.061234
MRI_FCWML109	1	0.027543
MRI_FCWML109	2	-0.00015225
MRI_FCWML109	3	0.012616
MRI_FCWML109	4	0.020428
MRI_FCWML119	-4	NaN
MRI_FCWML119	-3	NaN
MRI_FCWML119	-2	NaN
MRI_FCWML119	-1	NaN
MRI_FCWML119	0	NaN
MRI_FCWML119	1	NaN
MRI_FCWML119	2	NaN
MRI_FCWML119	3	NaN
MRI_FCWML119	4	NaN
MRI_FCWML121	-4	0.011501
MRI_FCWML121	-3	0.063226
MRI_FCWML121	-2	-0.013952
MRI_FCWML121	-1	-0.027088
MRI_FCWML121	0	0.012245
MRI_FCWML121	1	0.026278
MRI_FCWML121	2	0.015784
MRI_FCWML121	3	0.014736
MRI_FCWML121	4	-0.1091
MRI_FCWML128	-4	0.050642
MRI_FCWML128	-3	0.011521
MRI_FCWML128	-2	-0.11014
MRI_FCWML128	-1	-0.0011872
MRI_FCWML128	0	0.026344
MRI_FCWML128	1	0.060569
MRI_FCWML128	2	-0.069933
MRI_FCWML128	3	-0.075081
MRI_FCWML128	4	0.0046179
MRI_FCWML129	-4	-0.035896
MRI_FCWML129	-3	0.026234
MRI_FCWML129	-2	-0.021877
MRI_FCWML129	-1	-0.033143
MRI_FCWML129	0	0.033222
MRI_FCWML129	1	-0.036376
MRI_FCWML129	2	-0.020912
MRI_FCWML129	3	0.031121
MRI_FCWML129	4	0.096222
MRI_FCWML134	-4	0.0049516
MRI_FCWML134	-3	0.044636
MRI_FCWML134	-2	-0.031379
MRI_FCWML134	-1	-0.0024877
MRI_FCWML134	0	0.11816
MRI_FCWML134	1	0.015155
MRI_FCWML134	2	0.03147
MRI_FCWML134	3	0.1592
MRI_FCWML134	4	0.053775
MRI_FCWML150	-4	-0.0084971
MRI_FCWML150	-3	-0.11072
MRI_FCWML150	-2	0.065154
MRI_FCWML150	-1	-0.049891
MRI_FCWML150	0	-0.0082107
MRI_FCWML150	1	-0.019229
MRI_FCWML150	2	0.016865
MRI_FCWML150	3	0.017396
MRI_FCWML150	4	-0.091913
MRI_FCWML158	-4	0.059769
MRI_FCWML158	-3	0.09947
MRI_FCWML158	-2	0.084855
MRI_FCWML158	-1	-0.092941
MRI_FCWML158	0	-0.02283
MRI_FCWML158	1	0.0466
MRI_FCWML158	2	-0.036442
MRI_FCWML158	3	-0.10543
MRI_FCWML158	4	0.09737
MRI_FCWML159	-4	-0.06023
MRI_FCWML159	-3	0.13973
MRI_FCWML159	-2	-0.026622
MRI_FCWML159	-1	-0.11984
MRI_FCWML159	0	-0.03811
MRI_FCWML159	1	0.054204
MRI_FCWML159	2	0.18492
MRI_FCWML159	3	0.079065
MRI_FCWML159	4	0.042867
MRI_FCWML160	-4	NaN
MRI_FCWML160	-3	NaN
MRI_FCWML160	-2	NaN
MRI_FCWML160	-1	NaN
MRI_FCWML160	0	NaN
MRI_FCWML160	1	NaN
MRI_FCWML160	2	NaN
MRI_FCWML160	3	NaN
MRI_FCWML160	4	NaN
MRI_FCWML162	-4	0.083309
MRI_FCWML162	-3	-0.062194
MRI_FCWML162	-2	0.06157
MRI_FCWML162	-1	-0.077345
MRI_FCWML162	0	-0.018646
MRI_FCWML162	1	-0.058818
MRI_FCWML162	2	0.15391
MRI_FCWML162	3	0.050338
MRI_FCWML162	4	0.066171
MRI_FCWML205	-4	-0.020144
MRI_FCWML205	-3	0.1041
MRI_FCWML205	-2	0.091576
MRI_FCWML205	-1	0.15509
MRI_FCWML205	0	0.024869
MRI_FCWML205	1	-0.049519
MRI_FCWML205	2	-0.059026
MRI_FCWML205	3	0.098879
MRI_FCWML205	4	-0.074712
MRI_FCWML219	-4	NaN
MRI_FCWML219	-3	NaN
MRI_FCWML219	-2	NaN
MRI_FCWML219	-1	NaN
MRI_FCWML219	0	NaN
MRI_FCWML219	1	NaN
MRI_FCWML219	2	NaN
MRI_FCWML219	3	NaN
MRI_FCWML219	4	NaN
MRI_FCWML255	-4	-0.053363
MRI_FCWML255	-3	0.037957
MRI_FCWML255	-2	-0.019469
MRI_FCWML255	-1	-0.032118
MRI_FCWML255	0	0.043072
MRI_FCWML255	1	0.012788
MRI_FCWML255	2	0.13847
MRI_FCWML255	3	0.10522
MRI_FCWML255	4	0.10514
MRI_FCWML320	-4	-0.045806
MRI_FCWML320	-3	-0.012133
MRI_FCWML320	-2	-0.018975
MRI_FCWML320	-1	-0.11081
MRI_FCWML320	0	0.040579
MRI_FCWML320	1	-0.034176
MRI_FCWML320	2	0.0022643
MRI_FCWML320	3	0.084964
MRI_FCWML320	4	-0.024527
MRI_FCWML328	-4	-0.060706
MRI_FCWML328	-3	-0.13899
MRI_FCWML328	-2	0.037642
MRI_FCWML328	-1	-0.015839
MRI_FCWML328	0	-0.10639
MRI_FCWML328	1	0.066301
MRI_FCWML328	2	0.04394
MRI_FCWML328	3	-0.044484
MRI_FCWML328	4	-0.16853
