# Supplementary material for: Pupil size reflects activation of subcortical ascending arousal system nuclei during rest
Source: eLife. 2023 Jun 27;12:e84822. doi: 10.7554/eLife.84822 (PMC10299825; doi:10.7554/eLife.84822)
Supplement: Figure 5—source data 2. [file elife-84822-fig5-data2.zip › FigureS5_S2-SourceData/ses-day-1/XCorr_stat_SN_pup_deriv.csv]

subj	lag	CC
MRI_FCWML001	-4	-0.066669
MRI_FCWML001	-3	-0.080855
MRI_FCWML001	-2	-0.12804
MRI_FCWML001	-1	-0.025482
MRI_FCWML001	0	-0.044413
MRI_FCWML001	1	-0.021101
MRI_FCWML001	2	-0.007625
MRI_FCWML001	3	0.042122
MRI_FCWML001	4	-0.037168
MRI_FCWML002	-4	0.065059
MRI_FCWML002	-3	-0.11398
MRI_FCWML002	-2	-0.010884
MRI_FCWML002	-1	0.0071672
MRI_FCWML002	0	0.012367
MRI_FCWML002	1	0.01855
MRI_FCWML002	2	-0.0059062
MRI_FCWML002	3	0.030438
MRI_FCWML002	4	0.027597
MRI_FCWML003	-4	0.043402
MRI_FCWML003	-3	0.02066
MRI_FCWML003	-2	-0.095788
MRI_FCWML003	-1	0.016214
MRI_FCWML003	0	0.099937
MRI_FCWML003	1	0.074758
MRI_FCWML003	2	0.030617
MRI_FCWML003	3	-0.011327
MRI_FCWML003	4	-0.066097
MRI_FCWML004	-4	NaN
MRI_FCWML004	-3	NaN
MRI_FCWML004	-2	NaN
MRI_FCWML004	-1	NaN
MRI_FCWML004	0	NaN
MRI_FCWML004	1	NaN
MRI_FCWML004	2	NaN
MRI_FCWML004	3	NaN
MRI_FCWML004	4	NaN
MRI_FCWML006	-4	0.021169
MRI_FCWML006	-3	0.095019
MRI_FCWML006	-2	-0.020741
MRI_FCWML006	-1	0.13493
MRI_FCWML006	0	0.11994
MRI_FCWML006	1	-0.02334
MRI_FCWML006	2	-0.0075153
MRI_FCWML006	3	-0.0021846
MRI_FCWML006	4	-0.11527
MRI_FCWML007	-4	-0.023169
MRI_FCWML007	-3	-0.074771
MRI_FCWML007	-2	-0.086953
MRI_FCWML007	-1	-0.032085
MRI_FCWML007	0	0.088997
MRI_FCWML007	1	-0.030744
MRI_FCWML007	2	-0.077425
MRI_FCWML007	3	0.022622
MRI_FCWML007	4	0.023587
MRI_FCWML008	-4	-0.088695
MRI_FCWML008	-3	-0.0025507
MRI_FCWML008	-2	0.014991
MRI_FCWML008	-1	0.011049
MRI_FCWML008	0	-0.081266
MRI_FCWML008	1	0.12225
MRI_FCWML008	2	-0.10313
MRI_FCWML008	3	0.18603
MRI_FCWML008	4	0.083142
MRI_FCWML009	-4	-0.039788
MRI_FCWML009	-3	0.012569
MRI_FCWML009	-2	-0.0045286
MRI_FCWML009	-1	-0.0065966
MRI_FCWML009	0	-0.11296
MRI_FCWML009	1	-0.053138
MRI_FCWML009	2	-0.076648
MRI_FCWML009	3	-0.089299
MRI_FCWML009	4	-0.022806
MRI_FCWML010	-4	-0.039119
MRI_FCWML010	-3	-0.10897
MRI_FCWML010	-2	0.059027
MRI_FCWML010	-1	0.10216
MRI_FCWML010	0	0.10661
MRI_FCWML010	1	-0.00023636
MRI_FCWML010	2	0.020368
MRI_FCWML010	3	0.031808
MRI_FCWML010	4	0.071787
MRI_FCWML011	-4	0.030723
MRI_FCWML011	-3	0.046353
MRI_FCWML011	-2	0.042864
MRI_FCWML011	-1	-0.02769
MRI_FCWML011	0	0.085335
MRI_FCWML011	1	0.10547
MRI_FCWML011	2	-0.0719
MRI_FCWML011	3	-0.12052
MRI_FCWML011	4	-0.12954
MRI_FCWML012	-4	-0.11934
MRI_FCWML012	-3	-0.12024
MRI_FCWML012	-2	-0.13673
MRI_FCWML012	-1	0.0079968
MRI_FCWML012	0	0.12199
MRI_FCWML012	1	0.10652
MRI_FCWML012	2	-0.080184
MRI_FCWML012	3	-0.17842
MRI_FCWML012	4	0.0031741
MRI_FCWML013	-4	0.015929
MRI_FCWML013	-3	-0.017688
MRI_FCWML013	-2	0.015728
MRI_FCWML013	-1	-0.053538
MRI_FCWML013	0	0.072656
MRI_FCWML013	1	-0.012644
MRI_FCWML013	2	0.025916
MRI_FCWML013	3	-0.024458
MRI_FCWML013	4	-0.036507
MRI_FCWML014	-4	-0.019154
MRI_FCWML014	-3	0.056955
MRI_FCWML014	-2	-0.0018806
MRI_FCWML014	-1	0.0039573
MRI_FCWML014	0	-0.0031218
MRI_FCWML014	1	-0.044586
MRI_FCWML014	2	0.022618
MRI_FCWML014	3	-0.11766
MRI_FCWML014	4	0.034836
MRI_FCWML015	-4	0.05085
MRI_FCWML015	-3	0.058393
MRI_FCWML015	-2	-0.12842
MRI_FCWML015	-1	-0.051562
MRI_FCWML015	0	0.081702
MRI_FCWML015	1	0.0025772
MRI_FCWML015	2	0.017184
MRI_FCWML015	3	-0.063173
MRI_FCWML015	4	0.061711
MRI_FCWML016	-4	NaN
MRI_FCWML016	-3	NaN
MRI_FCWML016	-2	NaN
MRI_FCWML016	-1	NaN
MRI_FCWML016	0	NaN
MRI_FCWML016	1	NaN
MRI_FCWML016	2	NaN
MRI_FCWML016	3	NaN
MRI_FCWML016	4	NaN
MRI_FCWML017	-4	0.047935
MRI_FCWML017	-3	-0.004946
MRI_FCWML017	-2	-0.017994
MRI_FCWML017	-1	-0.061125
MRI_FCWML017	0	-0.020656
MRI_FCWML017	1	0.083878
MRI_FCWML017	2	0.021965
MRI_FCWML017	3	0.023029
MRI_FCWML017	4	-0.032579
MRI_FCWML018	-4	-0.066271
MRI_FCWML018	-3	0.021527
MRI_FCWML018	-2	-0.10356
MRI_FCWML018	-1	0.046591
MRI_FCWML018	0	-0.062067
MRI_FCWML018	1	0.16995
MRI_FCWML018	2	-0.029715
MRI_FCWML018	3	0.14575
MRI_FCWML018	4	-0.0041376
MRI_FCWML020	-4	0.18865
MRI_FCWML020	-3	0.12731
MRI_FCWML020	-2	0.24172
MRI_FCWML020	-1	0.018122
MRI_FCWML020	0	-0.032072
MRI_FCWML020	1	0.0083114
MRI_FCWML020	2	0.14442
MRI_FCWML020	3	0.076218
MRI_FCWML020	4	-0.020281
MRI_FCWML022	-4	-0.026841
MRI_FCWML022	-3	-0.0072201
MRI_FCWML022	-2	-0.023912
MRI_FCWML022	-1	0.061545
MRI_FCWML022	0	0.13512
MRI_FCWML022	1	0.022984
MRI_FCWML022	2	0.033164
MRI_FCWML022	3	-0.012184
MRI_FCWML022	4	0.047121
MRI_FCWML023	-4	-0.0022865
MRI_FCWML023	-3	0.086218
MRI_FCWML023	-2	0.022539
MRI_FCWML023	-1	-0.054857
MRI_FCWML023	0	0.01705
MRI_FCWML023	1	-0.061254
MRI_FCWML023	2	-0.14133
MRI_FCWML023	3	-0.01721
MRI_FCWML023	4	-0.021809
MRI_FCWML025	-4	NaN
MRI_FCWML025	-3	NaN
MRI_FCWML025	-2	NaN
MRI_FCWML025	-1	NaN
MRI_FCWML025	0	NaN
MRI_FCWML025	1	NaN
MRI_FCWML025	2	NaN
MRI_FCWML025	3	NaN
MRI_FCWML025	4	NaN
MRI_FCWML026	-4	0.012416
MRI_FCWML026	-3	-0.094431
MRI_FCWML026	-2	-0.11075
MRI_FCWML026	-1	0.036362
MRI_FCWML026	0	-0.0056016
MRI_FCWML026	1	0.019603
MRI_FCWML026	2	-0.0096948
MRI_FCWML026	3	0.064238
MRI_FCWML026	4	0.12057
MRI_FCWML027	-4	-0.0077722
MRI_FCWML027	-3	0.057088
MRI_FCWML027	-2	0.0049536
MRI_FCWML027	-1	-0.0047171
MRI_FCWML027	0	-0.016564
MRI_FCWML027	1	-0.049718
MRI_FCWML027	2	-0.062892
MRI_FCWML027	3	0.032195
MRI_FCWML027	4	0.10566
MRI_FCWML028	-4	-0.021341
MRI_FCWML028	-3	0.031296
MRI_FCWML028	-2	0.099546
MRI_FCWML028	-1	0.10214
MRI_FCWML028	0	0.086935
MRI_FCWML028	1	0.21084
MRI_FCWML028	2	0.12795
MRI_FCWML028	3	-0.12694
MRI_FCWML028	4	-0.10891
MRI_FCWML029	-4	0.013335
MRI_FCWML029	-3	-0.019656
MRI_FCWML029	-2	0.038037
MRI_FCWML029	-1	-0.010716
MRI_FCWML029	0	0.024549
MRI_FCWML029	1	-0.051649
MRI_FCWML029	2	-0.0088053
MRI_FCWML029	3	0.0098614
MRI_FCWML029	4	0.048391
MRI_FCWML030	-4	-0.018069
MRI_FCWML030	-3	-0.11576
MRI_FCWML030	-2	-0.0037897
MRI_FCWML030	-1	0.12727
MRI_FCWML030	0	0.024106
MRI_FCWML030	1	0.092539
MRI_FCWML030	2	-0.0031518
MRI_FCWML030	3	-0.047073
MRI_FCWML030	4	0.1564
MRI_FCWML031	-4	0.085756
MRI_FCWML031	-3	0.07681
MRI_FCWML031	-2	0.096226
MRI_FCWML031	-1	0.045037
MRI_FCWML031	0	0.023921
MRI_FCWML031	1	0.12046
MRI_FCWML031	2	0.0067379
MRI_FCWML031	3	-0.072669
MRI_FCWML031	4	0.067625
MRI_FCWML032	-4	0.035432
MRI_FCWML032	-3	0.017773
MRI_FCWML032	-2	-0.044701
MRI_FCWML032	-1	-0.053696
MRI_FCWML032	0	0.034224
MRI_FCWML032	1	0.11245
MRI_FCWML032	2	0.086172
MRI_FCWML032	3	0.1107
MRI_FCWML032	4	0.099527
MRI_FCWML033	-4	-0.02106
MRI_FCWML033	-3	0.013953
MRI_FCWML033	-2	-0.028216
MRI_FCWML033	-1	-0.026238
MRI_FCWML033	0	0.010327
MRI_FCWML033	1	0.017747
MRI_FCWML033	2	0.1059
MRI_FCWML033	3	0.043031
MRI_FCWML033	4	-0.035378
MRI_FCWML035	-4	-0.056741
MRI_FCWML035	-3	0.015436
MRI_FCWML035	-2	-0.05505
MRI_FCWML035	-1	-0.021419
MRI_FCWML035	0	-0.00069226
MRI_FCWML035	1	0.02839
MRI_FCWML035	2	0.062095
MRI_FCWML035	3	0.016764
MRI_FCWML035	4	-0.065135
MRI_FCWML036	-4	-0.010278
MRI_FCWML036	-3	0.016495
MRI_FCWML036	-2	-0.080793
MRI_FCWML036	-1	-0.013209
MRI_FCWML036	0	-0.043047
MRI_FCWML036	1	-0.078917
MRI_FCWML036	2	0.04987
MRI_FCWML036	3	0.10372
MRI_FCWML036	4	0.11751
MRI_FCWML037	-4	-0.024354
MRI_FCWML037	-3	-0.029384
MRI_FCWML037	-2	0.062612
MRI_FCWML037	-1	0.029795
MRI_FCWML037	0	0.11162
MRI_FCWML037	1	0.10663
MRI_FCWML037	2	0.040182
MRI_FCWML037	3	0.045691
MRI_FCWML037	4	-0.067188
MRI_FCWML038	-4	-0.074087
MRI_FCWML038	-3	-0.0031718
MRI_FCWML038	-2	-0.13298
MRI_FCWML038	-1	0.02662
MRI_FCWML038	0	0.13605
MRI_FCWML038	1	0.063481
MRI_FCWML038	2	-0.066988
MRI_FCWML038	3	-0.028382
MRI_FCWML038	4	0.054039
MRI_FCWML040	-4	-0.040212
MRI_FCWML040	-3	-0.053216
MRI_FCWML040	-2	-0.030189
MRI_FCWML040	-1	0.13571
MRI_FCWML040	0	0.018455
MRI_FCWML040	1	0.13143
MRI_FCWML040	2	-0.035379
MRI_FCWML040	3	0.046467
MRI_FCWML040	4	-0.074002
MRI_FCWML041	-4	-0.076534
MRI_FCWML041	-3	0.022465
MRI_FCWML041	-2	-0.044353
MRI_FCWML041	-1	0.01684
MRI_FCWML041	0	0.065966
MRI_FCWML041	1	-0.072014
MRI_FCWML041	2	-0.045912
MRI_FCWML041	3	0.14618
MRI_FCWML041	4	0.0405
MRI_FCWML042	-4	0.10401
MRI_FCWML042	-3	0.061213
MRI_FCWML042	-2	0.08438
MRI_FCWML042	-1	0.10518
MRI_FCWML042	0	-0.039017
MRI_FCWML042	1	-0.020672
MRI_FCWML042	2	0.061561
MRI_FCWML042	3	-0.0056129
MRI_FCWML042	4	-0.013331
MRI_FCWML043	-4	NaN
MRI_FCWML043	-3	NaN
MRI_FCWML043	-2	NaN
MRI_FCWML043	-1	NaN
MRI_FCWML043	0	NaN
MRI_FCWML043	1	NaN
MRI_FCWML043	2	NaN
MRI_FCWML043	3	NaN
MRI_FCWML043	4	NaN
MRI_FCWML046	-4	-0.074212
MRI_FCWML046	-3	-0.051231
MRI_FCWML046	-2	-0.035894
MRI_FCWML046	-1	0.045197
MRI_FCWML046	0	-0.0082321
MRI_FCWML046	1	-0.10242
MRI_FCWML046	2	0.048845
MRI_FCWML046	3	0.073058
MRI_FCWML046	4	0.11458
MRI_FCWML047	-4	0.13594
MRI_FCWML047	-3	-0.12705
MRI_FCWML047	-2	-0.038411
MRI_FCWML047	-1	0.10016
MRI_FCWML047	0	0.15292
MRI_FCWML047	1	0.033099
MRI_FCWML047	2	0.031503
MRI_FCWML047	3	-0.034318
MRI_FCWML047	4	-0.086424
MRI_FCWML048	-4	-0.108
MRI_FCWML048	-3	0.0019947
MRI_FCWML048	-2	-0.057363
MRI_FCWML048	-1	0.041766
MRI_FCWML048	0	-0.048598
MRI_FCWML048	1	-0.0063178
MRI_FCWML048	2	0.020902
MRI_FCWML048	3	-0.10401
MRI_FCWML048	4	-0.00074471
MRI_FCWML049	-4	-0.014572
MRI_FCWML049	-3	0.067057
MRI_FCWML049	-2	0.083616
MRI_FCWML049	-1	0.01585
MRI_FCWML049	0	0.14162
MRI_FCWML049	1	0.031001
MRI_FCWML049	2	-0.068512
MRI_FCWML049	3	-0.086976
MRI_FCWML049	4	-0.024792
MRI_FCWML051	-4	-0.17844
MRI_FCWML051	-3	-0.034601
MRI_FCWML051	-2	0.034732
MRI_FCWML051	-1	0.11354
MRI_FCWML051	0	-0.04085
MRI_FCWML051	1	0.083795
MRI_FCWML051	2	0.11278
MRI_FCWML051	3	-0.13655
MRI_FCWML051	4	-0.0098393
MRI_FCWML052	-4	-0.057003
MRI_FCWML052	-3	-0.089185
MRI_FCWML052	-2	0.02221
MRI_FCWML052	-1	0.016788
MRI_FCWML052	0	0.026481
MRI_FCWML052	1	-0.0305
MRI_FCWML052	2	-0.099145
MRI_FCWML052	3	0.037026
MRI_FCWML052	4	-0.044702
MRI_FCWML053	-4	0.083741
MRI_FCWML053	-3	-0.017561
MRI_FCWML053	-2	0.013114
MRI_FCWML053	-1	-0.00014006
MRI_FCWML053	0	-0.030676
MRI_FCWML053	1	-0.027365
MRI_FCWML053	2	0.013604
MRI_FCWML053	3	-0.15552
MRI_FCWML053	4	-0.070969
MRI_FCWML054	-4	-0.052204
MRI_FCWML054	-3	-0.0062634
MRI_FCWML054	-2	-0.021403
MRI_FCWML054	-1	-0.063942
MRI_FCWML054	0	0.097701
MRI_FCWML054	1	0.098286
MRI_FCWML054	2	0.037736
MRI_FCWML054	3	-0.062735
MRI_FCWML054	4	0.013649
MRI_FCWML055	-4	NaN
MRI_FCWML055	-3	NaN
MRI_FCWML055	-2	NaN
MRI_FCWML055	-1	NaN
MRI_FCWML055	0	NaN
MRI_FCWML055	1	NaN
MRI_FCWML055	2	NaN
MRI_FCWML055	3	NaN
MRI_FCWML055	4	NaN
MRI_FCWML056	-4	0.085778
MRI_FCWML056	-3	0.022658
MRI_FCWML056	-2	0.012575
MRI_FCWML056	-1	-0.026004
MRI_FCWML056	0	0.048786
MRI_FCWML056	1	0.025444
MRI_FCWML056	2	-0.11118
MRI_FCWML056	3	-0.045646
MRI_FCWML056	4	-0.031173
MRI_FCWML057	-4	0.039899
MRI_FCWML057	-3	0.0064044
MRI_FCWML057	-2	0.014702
MRI_FCWML057	-1	-0.09129
MRI_FCWML057	0	-0.05369
MRI_FCWML057	1	0.060476
MRI_FCWML057	2	0.014457
MRI_FCWML057	3	-0.081064
MRI_FCWML057	4	-0.062118
MRI_FCWML061	-4	0.08724
MRI_FCWML061	-3	-0.049973
MRI_FCWML061	-2	-0.056082
MRI_FCWML061	-1	0.023473
MRI_FCWML061	0	0.094832
MRI_FCWML061	1	0.051935
MRI_FCWML061	2	-0.018534
MRI_FCWML061	3	-0.1005
MRI_FCWML061	4	0.089444
MRI_FCWML063	-4	-0.031106
MRI_FCWML063	-3	0.092917
MRI_FCWML063	-2	-0.032951
MRI_FCWML063	-1	0.015586
MRI_FCWML063	0	-0.029879
MRI_FCWML063	1	0.12575
MRI_FCWML063	2	0.14431
MRI_FCWML063	3	-0.049196
MRI_FCWML063	4	-0.023654
MRI_FCWML064	-4	0.11513
MRI_FCWML064	-3	0.15689
MRI_FCWML064	-2	0.058778
MRI_FCWML064	-1	-0.18749
MRI_FCWML064	0	-0.037728
MRI_FCWML064	1	0.0051148
MRI_FCWML064	2	0.079786
MRI_FCWML064	3	0.039499
MRI_FCWML064	4	-0.057041
MRI_FCWML104	-4	-0.057283
MRI_FCWML104	-3	0.036959
MRI_FCWML104	-2	-0.069022
MRI_FCWML104	-1	-0.03752
MRI_FCWML104	0	0.036327
MRI_FCWML104	1	0.068005
MRI_FCWML104	2	0.13184
MRI_FCWML104	3	0.11832
MRI_FCWML104	4	0.15026
MRI_FCWML107	-4	-0.041168
MRI_FCWML107	-3	0.0066389
MRI_FCWML107	-2	-0.020579
MRI_FCWML107	-1	0.10126
MRI_FCWML107	0	0.050276
MRI_FCWML107	1	0.10687
MRI_FCWML107	2	-0.086758
MRI_FCWML107	3	0.071159
MRI_FCWML107	4	-0.044993
MRI_FCWML108	-4	0.043221
MRI_FCWML108	-3	0.1475
MRI_FCWML108	-2	0.03049
MRI_FCWML108	-1	0.039943
MRI_FCWML108	0	0.1088
MRI_FCWML108	1	-0.15577
MRI_FCWML108	2	-0.045583
MRI_FCWML108	3	0.1191
MRI_FCWML108	4	0.024702
MRI_FCWML109	-4	-0.15285
MRI_FCWML109	-3	0.1047
MRI_FCWML109	-2	0.043481
MRI_FCWML109	-1	-0.0068797
MRI_FCWML109	0	0.13244
MRI_FCWML109	1	0.077077
MRI_FCWML109	2	0.089346
MRI_FCWML109	3	0.087961
MRI_FCWML109	4	-0.00734
MRI_FCWML119	-4	NaN
MRI_FCWML119	-3	NaN
MRI_FCWML119	-2	NaN
MRI_FCWML119	-1	NaN
MRI_FCWML119	0	NaN
MRI_FCWML119	1	NaN
MRI_FCWML119	2	NaN
MRI_FCWML119	3	NaN
MRI_FCWML119	4	NaN
MRI_FCWML121	-4	-0.064862
MRI_FCWML121	-3	0.10505
MRI_FCWML121	-2	0.040878
MRI_FCWML121	-1	-0.084212
MRI_FCWML121	0	0.14343
MRI_FCWML121	1	0.035466
MRI_FCWML121	2	0.014769
MRI_FCWML121	3	0.039981
MRI_FCWML121	4	0.062043
MRI_FCWML128	-4	0.038853
MRI_FCWML128	-3	0.020515
MRI_FCWML128	-2	-0.015091
MRI_FCWML128	-1	-0.028118
MRI_FCWML128	0	0.056294
MRI_FCWML128	1	0.031253
MRI_FCWML128	2	0.090005
MRI_FCWML128	3	-0.066557
MRI_FCWML128	4	-0.041662
MRI_FCWML129	-4	0.076663
MRI_FCWML129	-3	-0.013248
MRI_FCWML129	-2	0.10068
MRI_FCWML129	-1	-0.10298
MRI_FCWML129	0	0.11932
MRI_FCWML129	1	0.025973
MRI_FCWML129	2	0.078347
MRI_FCWML129	3	0.053959
MRI_FCWML129	4	-0.15505
MRI_FCWML134	-4	0.06361
MRI_FCWML134	-3	0.0040252
MRI_FCWML134	-2	0.022581
MRI_FCWML134	-1	-0.028105
MRI_FCWML134	0	-0.004893
MRI_FCWML134	1	-0.02625
MRI_FCWML134	2	0.00631
MRI_FCWML134	3	-0.10345
MRI_FCWML134	4	-0.05264
MRI_FCWML150	-4	0.11583
MRI_FCWML150	-3	0.05184
MRI_FCWML150	-2	-0.0017564
MRI_FCWML150	-1	-0.053488
MRI_FCWML150	0	-0.073989
MRI_FCWML150	1	-0.01854
MRI_FCWML150	2	0.089836
MRI_FCWML150	3	0.032314
MRI_FCWML150	4	-0.03043
MRI_FCWML158	-4	-0.051428
MRI_FCWML158	-3	-0.061734
MRI_FCWML158	-2	0.020667
MRI_FCWML158	-1	0.0065748
MRI_FCWML158	0	0.059824
MRI_FCWML158	1	0.10931
MRI_FCWML158	2	0.010192
MRI_FCWML158	3	-0.14632
MRI_FCWML158	4	-0.057412
MRI_FCWML159	-4	0.040376
MRI_FCWML159	-3	0.063557
MRI_FCWML159	-2	-0.01312
MRI_FCWML159	-1	0.0051824
MRI_FCWML159	0	-0.048762
MRI_FCWML159	1	-0.027706
MRI_FCWML159	2	0.10917
MRI_FCWML159	3	0.090532
MRI_FCWML159	4	0.072628
MRI_FCWML160	-4	NaN
MRI_FCWML160	-3	NaN
MRI_FCWML160	-2	NaN
MRI_FCWML160	-1	NaN
MRI_FCWML160	0	NaN
MRI_FCWML160	1	NaN
MRI_FCWML160	2	NaN
MRI_FCWML160	3	NaN
MRI_FCWML160	4	NaN
MRI_FCWML162	-4	-0.090018
MRI_FCWML162	-3	0.027362
MRI_FCWML162	-2	0.068125
MRI_FCWML162	-1	-0.071994
MRI_FCWML162	0	0.021731
MRI_FCWML162	1	0.065876
MRI_FCWML162	2	-0.049939
MRI_FCWML162	3	0.046495
MRI_FCWML162	4	-0.033816
MRI_FCWML205	-4	0.036668
MRI_FCWML205	-3	-0.069857
MRI_FCWML205	-2	0.018067
MRI_FCWML205	-1	-0.091837
MRI_FCWML205	0	-0.025068
MRI_FCWML205	1	0.13817
MRI_FCWML205	2	-0.0057492
MRI_FCWML205	3	0.06564
MRI_FCWML205	4	0.082613
MRI_FCWML219	-4	NaN
MRI_FCWML219	-3	NaN
MRI_FCWML219	-2	NaN
MRI_FCWML219	-1	NaN
MRI_FCWML219	0	NaN
MRI_FCWML219	1	NaN
MRI_FCWML219	2	NaN
MRI_FCWML219	3	NaN
MRI_FCWML219	4	NaN
MRI_FCWML255	-4	0.028966
MRI_FCWML255	-3	0.0081937
MRI_FCWML255	-2	0.026925
MRI_FCWML255	-1	0.01179
MRI_FCWML255	0	0.044701
MRI_FCWML255	1	0.028292
MRI_FCWML255	2	-0.034124
MRI_FCWML255	3	-0.10029
MRI_FCWML255	4	0.098021
MRI_FCWML320	-4	0.059198
MRI_FCWML320	-3	-0.062396
MRI_FCWML320	-2	-0.014445
MRI_FCWML320	-1	0.051563
MRI_FCWML320	0	-0.010464
MRI_FCWML320	1	0.06027
MRI_FCWML320	2	-0.059537
MRI_FCWML320	3	-0.074262
MRI_FCWML320	4	-0.047534
MRI_FCWML328	-4	-0.13982
MRI_FCWML328	-3	-0.063851
MRI_FCWML328	-2	-0.094374
MRI_FCWML328	-1	-0.035989
MRI_FCWML328	0	0.0039086
MRI_FCWML328	1	0.16993
MRI_FCWML328	2	0.09558
MRI_FCWML328	3	-0.0042161
MRI_FCWML328	4	0.012141
