# Supplementary material for: Pupil size reflects activation of subcortical ascending arousal system nuclei during rest
Source: eLife. 2023 Jun 27;12:e84822. doi: 10.7554/eLife.84822 (PMC10299825; doi:10.7554/eLife.84822)
Supplement: Figure 5—source data 2. [file elife-84822-fig5-data2.zip › FigureS5_S2-SourceData/ses-day-1/XCorr_stat_VTA_pup_deriv.csv]

subj	lag	CC
MRI_FCWML001	-4	0.045536
MRI_FCWML001	-3	-0.040782
MRI_FCWML001	-2	-0.11206
MRI_FCWML001	-1	0.022857
MRI_FCWML001	0	-0.027506
MRI_FCWML001	1	-0.06632
MRI_FCWML001	2	-0.053233
MRI_FCWML001	3	0.10896
MRI_FCWML001	4	0.057135
MRI_FCWML002	-4	-0.12047
MRI_FCWML002	-3	-0.096421
MRI_FCWML002	-2	-0.084875
MRI_FCWML002	-1	-0.016695
MRI_FCWML002	0	0.12332
MRI_FCWML002	1	0.1692
MRI_FCWML002	2	0.13571
MRI_FCWML002	3	-0.068504
MRI_FCWML002	4	-0.072395
MRI_FCWML003	-4	-0.053614
MRI_FCWML003	-3	-0.14512
MRI_FCWML003	-2	0.055673
MRI_FCWML003	-1	0.051976
MRI_FCWML003	0	0.028443
MRI_FCWML003	1	0.007112
MRI_FCWML003	2	-0.10038
MRI_FCWML003	3	-0.0097323
MRI_FCWML003	4	-0.09871
MRI_FCWML004	-4	NaN
MRI_FCWML004	-3	NaN
MRI_FCWML004	-2	NaN
MRI_FCWML004	-1	NaN
MRI_FCWML004	0	NaN
MRI_FCWML004	1	NaN
MRI_FCWML004	2	NaN
MRI_FCWML004	3	NaN
MRI_FCWML004	4	NaN
MRI_FCWML006	-4	-0.0050237
MRI_FCWML006	-3	0.035582
MRI_FCWML006	-2	0.054749
MRI_FCWML006	-1	0.032566
MRI_FCWML006	0	0.12608
MRI_FCWML006	1	0.13558
MRI_FCWML006	2	0.028014
MRI_FCWML006	3	-0.052195
MRI_FCWML006	4	-0.094289
MRI_FCWML007	-4	0.031129
MRI_FCWML007	-3	-0.068956
MRI_FCWML007	-2	0.019116
MRI_FCWML007	-1	-0.006895
MRI_FCWML007	0	0.14604
MRI_FCWML007	1	0.042686
MRI_FCWML007	2	0.061641
MRI_FCWML007	3	-0.031659
MRI_FCWML007	4	-0.021209
MRI_FCWML008	-4	-0.016055
MRI_FCWML008	-3	0.057505
MRI_FCWML008	-2	0.017297
MRI_FCWML008	-1	0.11919
MRI_FCWML008	0	-0.027133
MRI_FCWML008	1	0.11619
MRI_FCWML008	2	0.073007
MRI_FCWML008	3	0.012574
MRI_FCWML008	4	-0.097989
MRI_FCWML009	-4	-0.038169
MRI_FCWML009	-3	0.051201
MRI_FCWML009	-2	-0.02866
MRI_FCWML009	-1	-0.019439
MRI_FCWML009	0	-0.17695
MRI_FCWML009	1	-0.059412
MRI_FCWML009	2	-0.097217
MRI_FCWML009	3	-0.10279
MRI_FCWML009	4	-0.12877
MRI_FCWML010	-4	0.11296
MRI_FCWML010	-3	0.021581
MRI_FCWML010	-2	0.010189
MRI_FCWML010	-1	0.12165
MRI_FCWML010	0	0.079005
MRI_FCWML010	1	-0.040101
MRI_FCWML010	2	0.029327
MRI_FCWML010	3	0.039573
MRI_FCWML010	4	-0.041571
MRI_FCWML011	-4	0.025478
MRI_FCWML011	-3	0.010874
MRI_FCWML011	-2	-0.098974
MRI_FCWML011	-1	-0.013391
MRI_FCWML011	0	0.030337
MRI_FCWML011	1	0.048376
MRI_FCWML011	2	-0.18723
MRI_FCWML011	3	-0.031436
MRI_FCWML011	4	0.034906
MRI_FCWML012	-4	-0.18408
MRI_FCWML012	-3	-0.040053
MRI_FCWML012	-2	0.0023165
MRI_FCWML012	-1	0.039897
MRI_FCWML012	0	0.0027639
MRI_FCWML012	1	0.057263
MRI_FCWML012	2	-0.083422
MRI_FCWML012	3	-0.073697
MRI_FCWML012	4	0.001867
MRI_FCWML013	-4	0.02811
MRI_FCWML013	-3	0.07552
MRI_FCWML013	-2	-0.10666
MRI_FCWML013	-1	0.0026699
MRI_FCWML013	0	-0.032996
MRI_FCWML013	1	-0.0076546
MRI_FCWML013	2	0.10611
MRI_FCWML013	3	0.0030272
MRI_FCWML013	4	0.031613
MRI_FCWML014	-4	0.0018481
MRI_FCWML014	-3	-0.054435
MRI_FCWML014	-2	-0.033955
MRI_FCWML014	-1	-0.028153
MRI_FCWML014	0	0.0034479
MRI_FCWML014	1	0.098757
MRI_FCWML014	2	0.10959
MRI_FCWML014	3	-0.057199
MRI_FCWML014	4	0.015253
MRI_FCWML015	-4	0.091909
MRI_FCWML015	-3	0.017727
MRI_FCWML015	-2	-0.10652
MRI_FCWML015	-1	-0.12907
MRI_FCWML015	0	0.066567
MRI_FCWML015	1	0.023272
MRI_FCWML015	2	-0.032301
MRI_FCWML015	3	-0.026561
MRI_FCWML015	4	0.042633
MRI_FCWML016	-4	NaN
MRI_FCWML016	-3	NaN
MRI_FCWML016	-2	NaN
MRI_FCWML016	-1	NaN
MRI_FCWML016	0	NaN
MRI_FCWML016	1	NaN
MRI_FCWML016	2	NaN
MRI_FCWML016	3	NaN
MRI_FCWML016	4	NaN
MRI_FCWML017	-4	0.030427
MRI_FCWML017	-3	0.034421
MRI_FCWML017	-2	-0.021124
MRI_FCWML017	-1	-0.063078
MRI_FCWML017	0	0.11255
MRI_FCWML017	1	0.0017464
MRI_FCWML017	2	-0.01386
MRI_FCWML017	3	-0.030262
MRI_FCWML017	4	0.060736
MRI_FCWML018	-4	0.025146
MRI_FCWML018	-3	-0.021596
MRI_FCWML018	-2	0.1136
MRI_FCWML018	-1	-0.10629
MRI_FCWML018	0	0.17246
MRI_FCWML018	1	0.09245
MRI_FCWML018	2	0.12592
MRI_FCWML018	3	0.029183
MRI_FCWML018	4	0.026151
MRI_FCWML020	-4	-0.062283
MRI_FCWML020	-3	0.083286
MRI_FCWML020	-2	0.026428
MRI_FCWML020	-1	0.14193
MRI_FCWML020	0	0.053992
MRI_FCWML020	1	0.20736
MRI_FCWML020	2	0.070055
MRI_FCWML020	3	-0.014858
MRI_FCWML020	4	-0.11844
MRI_FCWML022	-4	0.00032442
MRI_FCWML022	-3	0.012271
MRI_FCWML022	-2	0.0045524
MRI_FCWML022	-1	0.059345
MRI_FCWML022	0	0.077525
MRI_FCWML022	1	0.20362
MRI_FCWML022	2	0.078807
MRI_FCWML022	3	-0.080005
MRI_FCWML022	4	0.032997
MRI_FCWML023	-4	0.097802
MRI_FCWML023	-3	0.13579
MRI_FCWML023	-2	0.11068
MRI_FCWML023	-1	-0.11145
MRI_FCWML023	0	-0.14724
MRI_FCWML023	1	0.12919
MRI_FCWML023	2	-0.17874
MRI_FCWML023	3	-0.14739
MRI_FCWML023	4	0.098521
MRI_FCWML025	-4	NaN
MRI_FCWML025	-3	NaN
MRI_FCWML025	-2	NaN
MRI_FCWML025	-1	NaN
MRI_FCWML025	0	NaN
MRI_FCWML025	1	NaN
MRI_FCWML025	2	NaN
MRI_FCWML025	3	NaN
MRI_FCWML025	4	NaN
MRI_FCWML026	-4	0.0022508
MRI_FCWML026	-3	-0.0085853
MRI_FCWML026	-2	-0.045678
MRI_FCWML026	-1	0.048326
MRI_FCWML026	0	0.038042
MRI_FCWML026	1	0.04768
MRI_FCWML026	2	0.035484
MRI_FCWML026	3	0.024683
MRI_FCWML026	4	-0.00056292
MRI_FCWML027	-4	0.018147
MRI_FCWML027	-3	0.10603
MRI_FCWML027	-2	0.028485
MRI_FCWML027	-1	0.052304
MRI_FCWML027	0	0.030156
MRI_FCWML027	1	0.029123
MRI_FCWML027	2	-0.065287
MRI_FCWML027	3	-0.0051717
MRI_FCWML027	4	-0.027539
MRI_FCWML028	-4	-0.023095
MRI_FCWML028	-3	0.00072928
MRI_FCWML028	-2	0.063701
MRI_FCWML028	-1	-0.025794
MRI_FCWML028	0	0.054229
MRI_FCWML028	1	0.12497
MRI_FCWML028	2	0.037511
MRI_FCWML028	3	0.12096
MRI_FCWML028	4	-0.046591
MRI_FCWML029	-4	0.080844
MRI_FCWML029	-3	-0.0097786
MRI_FCWML029	-2	-0.014735
MRI_FCWML029	-1	0.0053311
MRI_FCWML029	0	-0.084436
MRI_FCWML029	1	0.11648
MRI_FCWML029	2	-0.054522
MRI_FCWML029	3	0.10154
MRI_FCWML029	4	0.082857
MRI_FCWML030	-4	-0.00092981
MRI_FCWML030	-3	-0.0076719
MRI_FCWML030	-2	0.11287
MRI_FCWML030	-1	0.12189
MRI_FCWML030	0	0.16941
MRI_FCWML030	1	0.016548
MRI_FCWML030	2	-0.10363
MRI_FCWML030	3	-0.029736
MRI_FCWML030	4	0.0085883
MRI_FCWML031	-4	0.063943
MRI_FCWML031	-3	-0.024767
MRI_FCWML031	-2	0.10974
MRI_FCWML031	-1	0.0036451
MRI_FCWML031	0	0.099145
MRI_FCWML031	1	0.073522
MRI_FCWML031	2	0.085904
MRI_FCWML031	3	0.0639
MRI_FCWML031	4	0.045209
MRI_FCWML032	-4	-0.0027759
MRI_FCWML032	-3	0.035276
MRI_FCWML032	-2	0.053814
MRI_FCWML032	-1	0.094911
MRI_FCWML032	0	0.20955
MRI_FCWML032	1	0.0045813
MRI_FCWML032	2	-0.0032082
MRI_FCWML032	3	-0.061927
MRI_FCWML032	4	-0.12342
MRI_FCWML033	-4	0.048132
MRI_FCWML033	-3	0.0085649
MRI_FCWML033	-2	-0.07914
MRI_FCWML033	-1	-0.073128
MRI_FCWML033	0	0.00046044
MRI_FCWML033	1	0.089389
MRI_FCWML033	2	0.12095
MRI_FCWML033	3	0.027144
MRI_FCWML033	4	-0.080584
MRI_FCWML035	-4	-0.040123
MRI_FCWML035	-3	-0.062012
MRI_FCWML035	-2	-0.07289
MRI_FCWML035	-1	0.058315
MRI_FCWML035	0	0.094473
MRI_FCWML035	1	-0.007608
MRI_FCWML035	2	-0.0029682
MRI_FCWML035	3	0.15133
MRI_FCWML035	4	0.054608
MRI_FCWML036	-4	-0.042487
MRI_FCWML036	-3	-0.043591
MRI_FCWML036	-2	-0.075339
MRI_FCWML036	-1	-0.046132
MRI_FCWML036	0	-0.075607
MRI_FCWML036	1	0.086834
MRI_FCWML036	2	0.12342
MRI_FCWML036	3	0.11877
MRI_FCWML036	4	0.072799
MRI_FCWML037	-4	-0.007518
MRI_FCWML037	-3	0.091762
MRI_FCWML037	-2	-0.029831
MRI_FCWML037	-1	0.042774
MRI_FCWML037	0	-0.023685
MRI_FCWML037	1	0.070953
MRI_FCWML037	2	0.1715
MRI_FCWML037	3	0.011488
MRI_FCWML037	4	-0.022095
MRI_FCWML038	-4	-0.018516
MRI_FCWML038	-3	-0.11563
MRI_FCWML038	-2	-0.092916
MRI_FCWML038	-1	0.035235
MRI_FCWML038	0	0.037073
MRI_FCWML038	1	-0.050872
MRI_FCWML038	2	0.06945
MRI_FCWML038	3	-0.067613
MRI_FCWML038	4	0.076702
MRI_FCWML040	-4	-0.29405
MRI_FCWML040	-3	0.020656
MRI_FCWML040	-2	0.042001
MRI_FCWML040	-1	-0.023812
MRI_FCWML040	0	0.031674
MRI_FCWML040	1	0.066296
MRI_FCWML040	2	0.10529
MRI_FCWML040	3	0.098216
MRI_FCWML040	4	0.062432
MRI_FCWML041	-4	0.070643
MRI_FCWML041	-3	0.03335
MRI_FCWML041	-2	0.021227
MRI_FCWML041	-1	-0.036003
MRI_FCWML041	0	0.1148
MRI_FCWML041	1	-0.013624
MRI_FCWML041	2	-0.01509
MRI_FCWML041	3	0.056904
MRI_FCWML041	4	0.0026865
MRI_FCWML042	-4	0.030272
MRI_FCWML042	-3	-0.043702
MRI_FCWML042	-2	0.019631
MRI_FCWML042	-1	0.012052
MRI_FCWML042	0	-0.092449
MRI_FCWML042	1	-0.069038
MRI_FCWML042	2	0.016401
MRI_FCWML042	3	0.051532
MRI_FCWML042	4	0.13994
MRI_FCWML043	-4	NaN
MRI_FCWML043	-3	NaN
MRI_FCWML043	-2	NaN
MRI_FCWML043	-1	NaN
MRI_FCWML043	0	NaN
MRI_FCWML043	1	NaN
MRI_FCWML043	2	NaN
MRI_FCWML043	3	NaN
MRI_FCWML043	4	NaN
MRI_FCWML046	-4	0.11762
MRI_FCWML046	-3	0.046855
MRI_FCWML046	-2	-0.0070165
MRI_FCWML046	-1	0.059288
MRI_FCWML046	0	-0.082033
MRI_FCWML046	1	0.066513
MRI_FCWML046	2	0.11772
MRI_FCWML046	3	-0.018416
MRI_FCWML046	4	0.00085946
MRI_FCWML047	-4	0.033705
MRI_FCWML047	-3	-0.046184
MRI_FCWML047	-2	0.01663
MRI_FCWML047	-1	0.16289
MRI_FCWML047	0	0.11272
MRI_FCWML047	1	0.17553
MRI_FCWML047	2	0.11932
MRI_FCWML047	3	-0.14531
MRI_FCWML047	4	-0.22486
MRI_FCWML048	-4	0.044071
MRI_FCWML048	-3	-0.021029
MRI_FCWML048	-2	0.021185
MRI_FCWML048	-1	0.13538
MRI_FCWML048	0	-0.093332
MRI_FCWML048	1	0.064623
MRI_FCWML048	2	-0.048646
MRI_FCWML048	3	-0.10562
MRI_FCWML048	4	0.079595
MRI_FCWML049	-4	-0.041649
MRI_FCWML049	-3	-0.015345
MRI_FCWML049	-2	0.052343
MRI_FCWML049	-1	-0.020641
MRI_FCWML049	0	0.076863
MRI_FCWML049	1	0.036406
MRI_FCWML049	2	-0.006848
MRI_FCWML049	3	0.0047997
MRI_FCWML049	4	-0.22731
MRI_FCWML051	-4	-0.0062179
MRI_FCWML051	-3	-0.051365
MRI_FCWML051	-2	-0.041327
MRI_FCWML051	-1	0.052633
MRI_FCWML051	0	0.19835
MRI_FCWML051	1	0.099927
MRI_FCWML051	2	-0.067334
MRI_FCWML051	3	-0.041024
MRI_FCWML051	4	-0.061217
MRI_FCWML052	-4	0.012459
MRI_FCWML052	-3	-0.023484
MRI_FCWML052	-2	-0.01904
MRI_FCWML052	-1	0.05657
MRI_FCWML052	0	0.088482
MRI_FCWML052	1	-0.098339
MRI_FCWML052	2	-0.075677
MRI_FCWML052	3	-0.052836
MRI_FCWML052	4	-0.026204
MRI_FCWML053	-4	-0.071202
MRI_FCWML053	-3	-0.090263
MRI_FCWML053	-2	0.035019
MRI_FCWML053	-1	-0.017958
MRI_FCWML053	0	-0.054022
MRI_FCWML053	1	-0.036951
MRI_FCWML053	2	0.099536
MRI_FCWML053	3	-0.013277
MRI_FCWML053	4	0.00085777
MRI_FCWML054	-4	0.0010286
MRI_FCWML054	-3	-0.015099
MRI_FCWML054	-2	-0.037498
MRI_FCWML054	-1	-0.043956
MRI_FCWML054	0	0.06532
MRI_FCWML054	1	0.10524
MRI_FCWML054	2	-0.020165
MRI_FCWML054	3	-0.017795
MRI_FCWML054	4	-0.075883
MRI_FCWML055	-4	NaN
MRI_FCWML055	-3	NaN
MRI_FCWML055	-2	NaN
MRI_FCWML055	-1	NaN
MRI_FCWML055	0	NaN
MRI_FCWML055	1	NaN
MRI_FCWML055	2	NaN
MRI_FCWML055	3	NaN
MRI_FCWML055	4	NaN
MRI_FCWML056	-4	-0.10114
MRI_FCWML056	-3	-0.10953
MRI_FCWML056	-2	-0.080878
MRI_FCWML056	-1	0.07232
MRI_FCWML056	0	0.075816
MRI_FCWML056	1	-0.095132
MRI_FCWML056	2	0.068368
MRI_FCWML056	3	-0.0069895
MRI_FCWML056	4	-0.13685
MRI_FCWML057	-4	0.098327
MRI_FCWML057	-3	0.031897
MRI_FCWML057	-2	0.0291
MRI_FCWML057	-1	-0.10975
MRI_FCWML057	0	-0.093524
MRI_FCWML057	1	-0.12334
MRI_FCWML057	2	-0.10931
MRI_FCWML057	3	-0.099877
MRI_FCWML057	4	-0.12697
MRI_FCWML061	-4	0.06402
MRI_FCWML061	-3	0.0084605
MRI_FCWML061	-2	0.020868
MRI_FCWML061	-1	0.053081
MRI_FCWML061	0	0.16897
MRI_FCWML061	1	0.018572
MRI_FCWML061	2	-0.055057
MRI_FCWML061	3	-0.10646
MRI_FCWML061	4	0.11934
MRI_FCWML063	-4	0.085999
MRI_FCWML063	-3	0.010698
MRI_FCWML063	-2	0.085621
MRI_FCWML063	-1	-0.027326
MRI_FCWML063	0	0.12679
MRI_FCWML063	1	-0.080789
MRI_FCWML063	2	0.056069
MRI_FCWML063	3	0.081362
MRI_FCWML063	4	0.030219
MRI_FCWML064	-4	-0.063809
MRI_FCWML064	-3	0.024502
MRI_FCWML064	-2	0.05409
MRI_FCWML064	-1	-0.076322
MRI_FCWML064	0	0.033308
MRI_FCWML064	1	-0.027256
MRI_FCWML064	2	0.082066
MRI_FCWML064	3	0.094932
MRI_FCWML064	4	0.024854
MRI_FCWML104	-4	-0.041637
MRI_FCWML104	-3	0.080649
MRI_FCWML104	-2	0.039946
MRI_FCWML104	-1	0.065586
MRI_FCWML104	0	0.0019411
MRI_FCWML104	1	0.072735
MRI_FCWML104	2	0.060972
MRI_FCWML104	3	0.13724
MRI_FCWML104	4	0.044642
MRI_FCWML107	-4	0.017355
MRI_FCWML107	-3	0.142
MRI_FCWML107	-2	0.12505
MRI_FCWML107	-1	0.10435
MRI_FCWML107	0	-0.0070898
MRI_FCWML107	1	-0.055505
MRI_FCWML107	2	-0.029397
MRI_FCWML107	3	-0.007198
MRI_FCWML107	4	-0.099445
MRI_FCWML108	-4	0.08783
MRI_FCWML108	-3	0.096955
MRI_FCWML108	-2	0.025618
MRI_FCWML108	-1	-0.00073177
MRI_FCWML108	0	0.073328
MRI_FCWML108	1	-0.072299
MRI_FCWML108	2	-0.047949
MRI_FCWML108	3	0.064438
MRI_FCWML108	4	0.086544
MRI_FCWML109	-4	-0.029544
MRI_FCWML109	-3	0.12553
MRI_FCWML109	-2	0.042244
MRI_FCWML109	-1	0.18984
MRI_FCWML109	0	0.069486
MRI_FCWML109	1	0.051575
MRI_FCWML109	2	0.064075
MRI_FCWML109	3	0.14888
MRI_FCWML109	4	0.19521
MRI_FCWML119	-4	NaN
MRI_FCWML119	-3	NaN
MRI_FCWML119	-2	NaN
MRI_FCWML119	-1	NaN
MRI_FCWML119	0	NaN
MRI_FCWML119	1	NaN
MRI_FCWML119	2	NaN
MRI_FCWML119	3	NaN
MRI_FCWML119	4	NaN
MRI_FCWML121	-4	0.082237
MRI_FCWML121	-3	-0.058254
MRI_FCWML121	-2	-0.017812
MRI_FCWML121	-1	-0.031818
MRI_FCWML121	0	0.05963
MRI_FCWML121	1	0.1303
MRI_FCWML121	2	0.081772
MRI_FCWML121	3	0.091822
MRI_FCWML121	4	0.046228
MRI_FCWML128	-4	-0.031136
MRI_FCWML128	-3	0.034513
MRI_FCWML128	-2	-0.10545
MRI_FCWML128	-1	-0.096916
MRI_FCWML128	0	0.018133
MRI_FCWML128	1	0.064332
MRI_FCWML128	2	0.0085031
MRI_FCWML128	3	-0.089102
MRI_FCWML128	4	-0.063173
MRI_FCWML129	-4	0.090011
MRI_FCWML129	-3	-0.086397
MRI_FCWML129	-2	-0.054051
MRI_FCWML129	-1	0.07547
MRI_FCWML129	0	-0.0022849
MRI_FCWML129	1	-0.030523
MRI_FCWML129	2	-0.071566
MRI_FCWML129	3	-0.080602
MRI_FCWML129	4	-0.011533
MRI_FCWML134	-4	0.030507
MRI_FCWML134	-3	-0.1409
MRI_FCWML134	-2	0.061751
MRI_FCWML134	-1	0.052688
MRI_FCWML134	0	0.14002
MRI_FCWML134	1	0.070175
MRI_FCWML134	2	-0.062408
MRI_FCWML134	3	-0.12477
MRI_FCWML134	4	-0.17095
MRI_FCWML150	-4	0.016377
MRI_FCWML150	-3	0.20021
MRI_FCWML150	-2	-0.08234
MRI_FCWML150	-1	-0.13817
MRI_FCWML150	0	-0.096386
MRI_FCWML150	1	0.16437
MRI_FCWML150	2	0.045076
MRI_FCWML150	3	0.15172
MRI_FCWML150	4	0.009548
MRI_FCWML158	-4	-0.099186
MRI_FCWML158	-3	-0.050645
MRI_FCWML158	-2	-0.084964
MRI_FCWML158	-1	0.009669
MRI_FCWML158	0	0.079897
MRI_FCWML158	1	0.011929
MRI_FCWML158	2	-0.046922
MRI_FCWML158	3	-0.061475
MRI_FCWML158	4	-0.022765
MRI_FCWML159	-4	0.069105
MRI_FCWML159	-3	0.10633
MRI_FCWML159	-2	0.032535
MRI_FCWML159	-1	-0.14096
MRI_FCWML159	0	-0.018872
MRI_FCWML159	1	0.0317
MRI_FCWML159	2	0.11621
MRI_FCWML159	3	-0.028641
MRI_FCWML159	4	-0.060449
MRI_FCWML160	-4	NaN
MRI_FCWML160	-3	NaN
MRI_FCWML160	-2	NaN
MRI_FCWML160	-1	NaN
MRI_FCWML160	0	NaN
MRI_FCWML160	1	NaN
MRI_FCWML160	2	NaN
MRI_FCWML160	3	NaN
MRI_FCWML160	4	NaN
MRI_FCWML162	-4	-0.19197
MRI_FCWML162	-3	0.095545
MRI_FCWML162	-2	-0.011852
MRI_FCWML162	-1	0.022933
MRI_FCWML162	0	0.054709
MRI_FCWML162	1	0.10543
MRI_FCWML162	2	0.017329
MRI_FCWML162	3	0.0076737
MRI_FCWML162	4	-0.097557
MRI_FCWML205	-4	0.016794
MRI_FCWML205	-3	-0.10238
MRI_FCWML205	-2	-0.05047
MRI_FCWML205	-1	-0.0084246
MRI_FCWML205	0	-0.034621
MRI_FCWML205	1	0.050364
MRI_FCWML205	2	0.13252
MRI_FCWML205	3	0.062977
MRI_FCWML205	4	-0.063721
MRI_FCWML219	-4	NaN
MRI_FCWML219	-3	NaN
MRI_FCWML219	-2	NaN
MRI_FCWML219	-1	NaN
MRI_FCWML219	0	NaN
MRI_FCWML219	1	NaN
MRI_FCWML219	2	NaN
MRI_FCWML219	3	NaN
MRI_FCWML219	4	NaN
MRI_FCWML255	-4	0.02609
MRI_FCWML255	-3	0.042784
MRI_FCWML255	-2	0.015648
MRI_FCWML255	-1	-0.15339
MRI_FCWML255	0	-0.053266
MRI_FCWML255	1	-0.16235
MRI_FCWML255	2	-0.089302
MRI_FCWML255	3	-0.043571
MRI_FCWML255	4	0.03237
MRI_FCWML320	-4	0.035662
MRI_FCWML320	-3	-0.022369
MRI_FCWML320	-2	-0.023677
MRI_FCWML320	-1	0.035014
MRI_FCWML320	0	-0.043679
MRI_FCWML320	1	-0.13558
MRI_FCWML320	2	-0.049665
MRI_FCWML320	3	-0.1106
MRI_FCWML320	4	-0.076281
MRI_FCWML328	-4	0.031202
MRI_FCWML328	-3	-0.033126
MRI_FCWML328	-2	-0.12855
MRI_FCWML328	-1	-0.08821
MRI_FCWML328	0	0.096451
MRI_FCWML328	1	0.037989
MRI_FCWML328	2	-0.15157
MRI_FCWML328	3	-0.045833
MRI_FCWML328	4	0.17703
