# Supplementary material for: Pupil size reflects activation of subcortical ascending arousal system nuclei during rest
Source: eLife. 2023 Jun 27;12:e84822. doi: 10.7554/eLife.84822 (PMC10299825; doi:10.7554/eLife.84822)
Supplement: Figure 5—source data 2. [file elife-84822-fig5-data2.zip › FigureS5_S2-SourceData/ses-day-2/XCorr_stat_ACC_pup_deriv.csv]

subj	lag	CC
MRI_FCWML001	-4	0.10785
MRI_FCWML001	-3	0.093292
MRI_FCWML001	-2	-0.022189
MRI_FCWML001	-1	0.056677
MRI_FCWML001	0	0.11877
MRI_FCWML001	1	-0.062681
MRI_FCWML001	2	-0.184
MRI_FCWML001	3	-0.06592
MRI_FCWML001	4	0.085575
MRI_FCWML002	-4	-0.093168
MRI_FCWML002	-3	0.012778
MRI_FCWML002	-2	0.073579
MRI_FCWML002	-1	0.065808
MRI_FCWML002	0	0.18465
MRI_FCWML002	1	0.19211
MRI_FCWML002	2	0.062024
MRI_FCWML002	3	-0.0093579
MRI_FCWML002	4	-0.049597
MRI_FCWML003	-4	-0.074119
MRI_FCWML003	-3	0.033723
MRI_FCWML003	-2	0.025346
MRI_FCWML003	-1	0.0046911
MRI_FCWML003	0	-0.13327
MRI_FCWML003	1	0.035975
MRI_FCWML003	2	-0.062138
MRI_FCWML003	3	-0.071197
MRI_FCWML003	4	-0.09071
MRI_FCWML004	-4	0.062404
MRI_FCWML004	-3	0.063809
MRI_FCWML004	-2	-0.068782
MRI_FCWML004	-1	0.0081922
MRI_FCWML004	0	0.0093122
MRI_FCWML004	1	-0.010838
MRI_FCWML004	2	-0.010601
MRI_FCWML004	3	-0.074501
MRI_FCWML004	4	-0.12185
MRI_FCWML006	-4	0.020091
MRI_FCWML006	-3	0.14081
MRI_FCWML006	-2	0.12912
MRI_FCWML006	-1	0.2456
MRI_FCWML006	0	0.15409
MRI_FCWML006	1	-0.055899
MRI_FCWML006	2	0.075065
MRI_FCWML006	3	0.055767
MRI_FCWML006	4	-0.037028
MRI_FCWML007	-4	0.022847
MRI_FCWML007	-3	-0.015591
MRI_FCWML007	-2	0.079778
MRI_FCWML007	-1	0.062849
MRI_FCWML007	0	0.19042
MRI_FCWML007	1	0.17447
MRI_FCWML007	2	0.088177
MRI_FCWML007	3	0.011926
MRI_FCWML007	4	-0.040228
MRI_FCWML008	-4	-0.011452
MRI_FCWML008	-3	-0.12802
MRI_FCWML008	-2	-0.1037
MRI_FCWML008	-1	0.005162
MRI_FCWML008	0	-0.01325
MRI_FCWML008	1	0.093079
MRI_FCWML008	2	0.17183
MRI_FCWML008	3	0.075964
MRI_FCWML008	4	-0.024007
MRI_FCWML009	-4	-0.16968
MRI_FCWML009	-3	-0.20932
MRI_FCWML009	-2	-0.10758
MRI_FCWML009	-1	-0.13921
MRI_FCWML009	0	0.06606
MRI_FCWML009	1	-0.02832
MRI_FCWML009	2	-0.13094
MRI_FCWML009	3	-0.23033
MRI_FCWML009	4	-0.084603
MRI_FCWML010	-4	-0.006201
MRI_FCWML010	-3	-0.012312
MRI_FCWML010	-2	0.036004
MRI_FCWML010	-1	0.073415
MRI_FCWML010	0	0.05797
MRI_FCWML010	1	0.070803
MRI_FCWML010	2	0.099582
MRI_FCWML010	3	0.12818
MRI_FCWML010	4	0.10013
MRI_FCWML011	-4	-0.12615
MRI_FCWML011	-3	0.0063042
MRI_FCWML011	-2	-0.0521
MRI_FCWML011	-1	0.085712
MRI_FCWML011	0	0.031276
MRI_FCWML011	1	0.065131
MRI_FCWML011	2	0.093807
MRI_FCWML011	3	0.0289
MRI_FCWML011	4	-0.05399
MRI_FCWML012	-4	-0.071104
MRI_FCWML012	-3	0.0055868
MRI_FCWML012	-2	0.032821
MRI_FCWML012	-1	-0.086364
MRI_FCWML012	0	-0.006481
MRI_FCWML012	1	0.06817
MRI_FCWML012	2	0.027448
MRI_FCWML012	3	0.079908
MRI_FCWML012	4	0.0074653
MRI_FCWML013	-4	0.21481
MRI_FCWML013	-3	0.25746
MRI_FCWML013	-2	0.19715
MRI_FCWML013	-1	0.126
MRI_FCWML013	0	0.085237
MRI_FCWML013	1	0.10787
MRI_FCWML013	2	0.093277
MRI_FCWML013	3	-0.0029836
MRI_FCWML013	4	-0.082587
MRI_FCWML014	-4	-0.013919
MRI_FCWML014	-3	0.0012049
MRI_FCWML014	-2	-0.042567
MRI_FCWML014	-1	-0.010162
MRI_FCWML014	0	0.08448
MRI_FCWML014	1	0.13047
MRI_FCWML014	2	0.058784
MRI_FCWML014	3	-0.12181
MRI_FCWML014	4	-0.15396
MRI_FCWML015	-4	-0.037445
MRI_FCWML015	-3	-0.061891
MRI_FCWML015	-2	-0.02655
MRI_FCWML015	-1	-0.10656
MRI_FCWML015	0	-0.10445
MRI_FCWML015	1	0.0070379
MRI_FCWML015	2	0.1078
MRI_FCWML015	3	-0.04996
MRI_FCWML015	4	-0.041454
MRI_FCWML016	-4	0.14116
MRI_FCWML016	-3	0.11087
MRI_FCWML016	-2	0.078301
MRI_FCWML016	-1	0.098713
MRI_FCWML016	0	0.03792
MRI_FCWML016	1	0.083243
MRI_FCWML016	2	0.092033
MRI_FCWML016	3	0.050001
MRI_FCWML016	4	-0.035333
MRI_FCWML017	-4	-0.038851
MRI_FCWML017	-3	0.071007
MRI_FCWML017	-2	-0.010616
MRI_FCWML017	-1	0.034264
MRI_FCWML017	0	0.059354
MRI_FCWML017	1	0.20397
MRI_FCWML017	2	0.15529
MRI_FCWML017	3	0.090925
MRI_FCWML017	4	-0.015558
MRI_FCWML018	-4	0.039125
MRI_FCWML018	-3	-0.10755
MRI_FCWML018	-2	-0.042504
MRI_FCWML018	-1	-0.03006
MRI_FCWML018	0	0.12368
MRI_FCWML018	1	0.0025273
MRI_FCWML018	2	-0.015034
MRI_FCWML018	3	0.01791
MRI_FCWML018	4	-0.033685
MRI_FCWML020	-4	NaN
MRI_FCWML020	-3	NaN
MRI_FCWML020	-2	NaN
MRI_FCWML020	-1	NaN
MRI_FCWML020	0	NaN
MRI_FCWML020	1	NaN
MRI_FCWML020	2	NaN
MRI_FCWML020	3	NaN
MRI_FCWML020	4	NaN
MRI_FCWML022	-4	NaN
MRI_FCWML022	-3	NaN
MRI_FCWML022	-2	NaN
MRI_FCWML022	-1	NaN
MRI_FCWML022	0	NaN
MRI_FCWML022	1	NaN
MRI_FCWML022	2	NaN
MRI_FCWML022	3	NaN
MRI_FCWML022	4	NaN
MRI_FCWML023	-4	-0.033508
MRI_FCWML023	-3	0.037317
MRI_FCWML023	-2	0.017302
MRI_FCWML023	-1	0.10918
MRI_FCWML023	0	0.098161
MRI_FCWML023	1	0.044233
MRI_FCWML023	2	0.052583
MRI_FCWML023	3	0.039905
MRI_FCWML023	4	-0.0051449
MRI_FCWML025	-4	-0.059366
MRI_FCWML025	-3	0.028095
MRI_FCWML025	-2	0.07485
MRI_FCWML025	-1	0.071397
MRI_FCWML025	0	0.21027
MRI_FCWML025	1	0.12015
MRI_FCWML025	2	0.079646
MRI_FCWML025	3	0.073069
MRI_FCWML025	4	0.04426
MRI_FCWML026	-4	-0.095841
MRI_FCWML026	-3	0.022648
MRI_FCWML026	-2	-0.064616
MRI_FCWML026	-1	-0.12885
MRI_FCWML026	0	-0.12825
MRI_FCWML026	1	-0.17495
MRI_FCWML026	2	-0.045955
MRI_FCWML026	3	-0.018185
MRI_FCWML026	4	0.12179
MRI_FCWML027	-4	-0.055052
MRI_FCWML027	-3	0.049434
MRI_FCWML027	-2	-0.13514
MRI_FCWML027	-1	-0.10153
MRI_FCWML027	0	0.1501
MRI_FCWML027	1	0.09016
MRI_FCWML027	2	-0.092484
MRI_FCWML027	3	-0.081335
MRI_FCWML027	4	-0.043718
MRI_FCWML028	-4	NaN
MRI_FCWML028	-3	NaN
MRI_FCWML028	-2	NaN
MRI_FCWML028	-1	NaN
MRI_FCWML028	0	NaN
MRI_FCWML028	1	NaN
MRI_FCWML028	2	NaN
MRI_FCWML028	3	NaN
MRI_FCWML028	4	NaN
MRI_FCWML029	-4	-0.011288
MRI_FCWML029	-3	0.0099077
MRI_FCWML029	-2	-0.098591
MRI_FCWML029	-1	0.079746
MRI_FCWML029	0	-0.066204
MRI_FCWML029	1	0.078135
MRI_FCWML029	2	-0.026912
MRI_FCWML029	3	0.027215
MRI_FCWML029	4	0.063373
MRI_FCWML030	-4	-0.095795
MRI_FCWML030	-3	-0.10872
MRI_FCWML030	-2	0.048361
MRI_FCWML030	-1	0.043704
MRI_FCWML030	0	0.014034
MRI_FCWML030	1	0.0039678
MRI_FCWML030	2	0.1023
MRI_FCWML030	3	-0.025447
MRI_FCWML030	4	0.017322
MRI_FCWML031	-4	-0.15226
MRI_FCWML031	-3	-0.1764
MRI_FCWML031	-2	-0.12542
MRI_FCWML031	-1	-0.021163
MRI_FCWML031	0	0.19008
MRI_FCWML031	1	0.078053
MRI_FCWML031	2	-0.048003
MRI_FCWML031	3	-0.075325
MRI_FCWML031	4	0.021411
MRI_FCWML032	-4	0.071904
MRI_FCWML032	-3	0.069006
MRI_FCWML032	-2	0.024605
MRI_FCWML032	-1	-0.035853
MRI_FCWML032	0	0.035488
MRI_FCWML032	1	0.13719
MRI_FCWML032	2	0.10416
MRI_FCWML032	3	0.018423
MRI_FCWML032	4	-0.025029
MRI_FCWML033	-4	NaN
MRI_FCWML033	-3	NaN
MRI_FCWML033	-2	NaN
MRI_FCWML033	-1	NaN
MRI_FCWML033	0	NaN
MRI_FCWML033	1	NaN
MRI_FCWML033	2	NaN
MRI_FCWML033	3	NaN
MRI_FCWML033	4	NaN
MRI_FCWML035	-4	-0.15898
MRI_FCWML035	-3	-0.10781
MRI_FCWML035	-2	-0.06257
MRI_FCWML035	-1	0.072294
MRI_FCWML035	0	0.075103
MRI_FCWML035	1	0.11434
MRI_FCWML035	2	0.11894
MRI_FCWML035	3	0.10316
MRI_FCWML035	4	0.015791
MRI_FCWML036	-4	NaN
MRI_FCWML036	-3	NaN
MRI_FCWML036	-2	NaN
MRI_FCWML036	-1	NaN
MRI_FCWML036	0	NaN
MRI_FCWML036	1	NaN
MRI_FCWML036	2	NaN
MRI_FCWML036	3	NaN
MRI_FCWML036	4	NaN
MRI_FCWML037	-4	0.050621
MRI_FCWML037	-3	-0.063785
MRI_FCWML037	-2	-0.036671
MRI_FCWML037	-1	0.00093476
MRI_FCWML037	0	-0.038524
MRI_FCWML037	1	-0.029626
MRI_FCWML037	2	-0.041884
MRI_FCWML037	3	-0.062734
MRI_FCWML037	4	-0.098572
MRI_FCWML038	-4	-0.010086
MRI_FCWML038	-3	0.033421
MRI_FCWML038	-2	0.10114
MRI_FCWML038	-1	-0.021673
MRI_FCWML038	0	0.046526
MRI_FCWML038	1	0.03817
MRI_FCWML038	2	0.010454
MRI_FCWML038	3	0.028094
MRI_FCWML038	4	0.00043709
MRI_FCWML040	-4	0.027946
MRI_FCWML040	-3	0.080514
MRI_FCWML040	-2	-0.069406
MRI_FCWML040	-1	-0.073077
MRI_FCWML040	0	-0.076957
MRI_FCWML040	1	0.1475
MRI_FCWML040	2	0.038726
MRI_FCWML040	3	-0.015236
MRI_FCWML040	4	-0.071694
MRI_FCWML041	-4	-0.10786
MRI_FCWML041	-3	0.0068384
MRI_FCWML041	-2	-0.0020896
MRI_FCWML041	-1	-0.059746
MRI_FCWML041	0	-0.018786
MRI_FCWML041	1	-0.091137
MRI_FCWML041	2	0.019976
MRI_FCWML041	3	0.048539
MRI_FCWML041	4	0.12614
MRI_FCWML042	-4	-0.073163
MRI_FCWML042	-3	0.0216
MRI_FCWML042	-2	0.045902
MRI_FCWML042	-1	-0.03396
MRI_FCWML042	0	0.055877
MRI_FCWML042	1	-0.061204
MRI_FCWML042	2	0.039679
MRI_FCWML042	3	-0.017138
MRI_FCWML042	4	-0.10186
MRI_FCWML043	-4	0.019298
MRI_FCWML043	-3	-0.080345
MRI_FCWML043	-2	-0.010691
MRI_FCWML043	-1	-0.10837
MRI_FCWML043	0	-0.018564
MRI_FCWML043	1	0.027706
MRI_FCWML043	2	0.0092818
MRI_FCWML043	3	-0.04518
MRI_FCWML043	4	-0.052882
MRI_FCWML046	-4	0.10244
MRI_FCWML046	-3	0.088304
MRI_FCWML046	-2	0.064837
MRI_FCWML046	-1	-0.064658
MRI_FCWML046	0	-0.1137
MRI_FCWML046	1	-0.015215
MRI_FCWML046	2	0.10915
MRI_FCWML046	3	0.095817
MRI_FCWML046	4	-0.037376
MRI_FCWML047	-4	-0.058212
MRI_FCWML047	-3	-0.10151
MRI_FCWML047	-2	0.02865
MRI_FCWML047	-1	0.012518
MRI_FCWML047	0	0.13591
MRI_FCWML047	1	0.31022
MRI_FCWML047	2	0.24713
MRI_FCWML047	3	0.17388
MRI_FCWML047	4	0.10951
MRI_FCWML048	-4	0.081449
MRI_FCWML048	-3	0.13005
MRI_FCWML048	-2	0.074698
MRI_FCWML048	-1	0.0030258
MRI_FCWML048	0	-0.0078395
MRI_FCWML048	1	0.077095
MRI_FCWML048	2	0.16067
MRI_FCWML048	3	0.14272
MRI_FCWML048	4	-0.040902
MRI_FCWML049	-4	0.0053483
MRI_FCWML049	-3	0.076505
MRI_FCWML049	-2	0.047545
MRI_FCWML049	-1	-0.085236
MRI_FCWML049	0	0.024808
MRI_FCWML049	1	-0.031755
MRI_FCWML049	2	-0.10723
MRI_FCWML049	3	-0.083557
MRI_FCWML049	4	-0.045096
MRI_FCWML051	-4	-0.064283
MRI_FCWML051	-3	0.057867
MRI_FCWML051	-2	0.05622
MRI_FCWML051	-1	0.070459
MRI_FCWML051	0	0.098491
MRI_FCWML051	1	0.13364
MRI_FCWML051	2	0.075663
MRI_FCWML051	3	0.11754
MRI_FCWML051	4	0.14195
MRI_FCWML052	-4	-0.094063
MRI_FCWML052	-3	-0.13322
MRI_FCWML052	-2	0.20174
MRI_FCWML052	-1	0.05817
MRI_FCWML052	0	0.043082
MRI_FCWML052	1	-0.0073955
MRI_FCWML052	2	-0.12452
MRI_FCWML052	3	-0.069925
MRI_FCWML052	4	-0.12868
MRI_FCWML053	-4	0.015053
MRI_FCWML053	-3	-0.068552
MRI_FCWML053	-2	-0.0027457
MRI_FCWML053	-1	0.10095
MRI_FCWML053	0	0.11675
MRI_FCWML053	1	0.20016
MRI_FCWML053	2	0.19823
MRI_FCWML053	3	0.23103
MRI_FCWML053	4	0.12996
MRI_FCWML054	-4	0.085364
MRI_FCWML054	-3	-0.086169
MRI_FCWML054	-2	-0.044263
MRI_FCWML054	-1	-0.066331
MRI_FCWML054	0	-0.0547
MRI_FCWML054	1	0.040322
MRI_FCWML054	2	-0.030236
MRI_FCWML054	3	-0.021385
MRI_FCWML054	4	-0.034567
MRI_FCWML055	-4	0.0053299
MRI_FCWML055	-3	-0.028117
MRI_FCWML055	-2	0.021882
MRI_FCWML055	-1	0.052851
MRI_FCWML055	0	0.010649
MRI_FCWML055	1	-0.07167
MRI_FCWML055	2	-0.00090224
MRI_FCWML055	3	-0.00017986
MRI_FCWML055	4	0.17844
MRI_FCWML056	-4	0.10949
MRI_FCWML056	-3	0.052473
MRI_FCWML056	-2	-0.064318
MRI_FCWML056	-1	-0.038632
MRI_FCWML056	0	-0.034846
MRI_FCWML056	1	0.13792
MRI_FCWML056	2	0.090472
MRI_FCWML056	3	-0.071031
MRI_FCWML056	4	-0.11321
MRI_FCWML057	-4	-0.05594
MRI_FCWML057	-3	0.0267
MRI_FCWML057	-2	0.081882
MRI_FCWML057	-1	0.16804
MRI_FCWML057	0	0.095549
MRI_FCWML057	1	0.1524
MRI_FCWML057	2	0.086926
MRI_FCWML057	3	-0.051849
MRI_FCWML057	4	-0.033837
MRI_FCWML061	-4	-0.056418
MRI_FCWML061	-3	-0.064367
MRI_FCWML061	-2	-0.067095
MRI_FCWML061	-1	-0.15477
MRI_FCWML061	0	-0.023821
MRI_FCWML061	1	0.11615
MRI_FCWML061	2	0.037868
MRI_FCWML061	3	0.0077396
MRI_FCWML061	4	0.062361
MRI_FCWML063	-4	-0.12425
MRI_FCWML063	-3	0.017262
MRI_FCWML063	-2	-0.079755
MRI_FCWML063	-1	-0.060441
MRI_FCWML063	0	0.087027
MRI_FCWML063	1	0.033109
MRI_FCWML063	2	0.11794
MRI_FCWML063	3	0.11727
MRI_FCWML063	4	0.025156
MRI_FCWML064	-4	NaN
MRI_FCWML064	-3	NaN
MRI_FCWML064	-2	NaN
MRI_FCWML064	-1	NaN
MRI_FCWML064	0	NaN
MRI_FCWML064	1	NaN
MRI_FCWML064	2	NaN
MRI_FCWML064	3	NaN
MRI_FCWML064	4	NaN
MRI_FCWML104	-4	-0.023661
MRI_FCWML104	-3	0.0073011
MRI_FCWML104	-2	0.010018
MRI_FCWML104	-1	0.039292
MRI_FCWML104	0	0.14406
MRI_FCWML104	1	0.2044
MRI_FCWML104	2	0.11531
MRI_FCWML104	3	0.11051
MRI_FCWML104	4	-0.03573
MRI_FCWML107	-4	0.060933
MRI_FCWML107	-3	-0.15551
MRI_FCWML107	-2	-0.13363
MRI_FCWML107	-1	-0.015757
MRI_FCWML107	0	-0.054487
MRI_FCWML107	1	0.082575
MRI_FCWML107	2	0.076852
MRI_FCWML107	3	-0.035182
MRI_FCWML107	4	-0.069341
MRI_FCWML108	-4	-0.15754
MRI_FCWML108	-3	-0.1202
MRI_FCWML108	-2	-0.1475
MRI_FCWML108	-1	-0.03422
MRI_FCWML108	0	-0.038068
MRI_FCWML108	1	-0.07073
MRI_FCWML108	2	-0.10764
MRI_FCWML108	3	0.011959
MRI_FCWML108	4	-0.049743
MRI_FCWML109	-4	-0.064531
MRI_FCWML109	-3	-0.021016
MRI_FCWML109	-2	0.030674
MRI_FCWML109	-1	-0.047036
MRI_FCWML109	0	-0.016614
MRI_FCWML109	1	-0.00013749
MRI_FCWML109	2	0.032282
MRI_FCWML109	3	0.0095104
MRI_FCWML109	4	0.11508
MRI_FCWML119	-4	0.12188
MRI_FCWML119	-3	0.10645
MRI_FCWML119	-2	0.025543
MRI_FCWML119	-1	0.12203
MRI_FCWML119	0	0.057081
MRI_FCWML119	1	-0.023266
MRI_FCWML119	2	0.016659
MRI_FCWML119	3	-0.17115
MRI_FCWML119	4	0.025462
MRI_FCWML121	-4	0.049528
MRI_FCWML121	-3	0.03742
MRI_FCWML121	-2	0.030524
MRI_FCWML121	-1	-0.048469
MRI_FCWML121	0	-0.18966
MRI_FCWML121	1	-0.018431
MRI_FCWML121	2	-0.084806
MRI_FCWML121	3	-0.1159
MRI_FCWML121	4	-0.084984
MRI_FCWML128	-4	-0.076594
MRI_FCWML128	-3	-0.03484
MRI_FCWML128	-2	-0.0015308
MRI_FCWML128	-1	-0.11021
MRI_FCWML128	0	-0.088737
MRI_FCWML128	1	0.03738
MRI_FCWML128	2	0.0067402
MRI_FCWML128	3	0.070245
MRI_FCWML128	4	0.072256
MRI_FCWML129	-4	-0.061446
MRI_FCWML129	-3	0.010105
MRI_FCWML129	-2	0.058666
MRI_FCWML129	-1	0.19099
MRI_FCWML129	0	0.097657
MRI_FCWML129	1	-0.023466
MRI_FCWML129	2	0.027658
MRI_FCWML129	3	-0.078345
MRI_FCWML129	4	-0.14197
MRI_FCWML134	-4	-0.033888
MRI_FCWML134	-3	-0.083563
MRI_FCWML134	-2	0.025825
MRI_FCWML134	-1	0.025149
MRI_FCWML134	0	-0.056894
MRI_FCWML134	1	-0.022132
MRI_FCWML134	2	-0.064659
MRI_FCWML134	3	-0.10566
MRI_FCWML134	4	-0.049506
MRI_FCWML150	-4	0.029595
MRI_FCWML150	-3	0.092724
MRI_FCWML150	-2	0.04381
MRI_FCWML150	-1	0.061414
MRI_FCWML150	0	0.046257
MRI_FCWML150	1	0.096015
MRI_FCWML150	2	0.11655
MRI_FCWML150	3	0.056663
MRI_FCWML150	4	0.015877
MRI_FCWML158	-4	0.10474
MRI_FCWML158	-3	0.14616
MRI_FCWML158	-2	0.20874
MRI_FCWML158	-1	0.17698
MRI_FCWML158	0	0.18011
MRI_FCWML158	1	0.21092
MRI_FCWML158	2	-0.011482
MRI_FCWML158	3	-0.15274
MRI_FCWML158	4	-0.070472
MRI_FCWML159	-4	0.0046277
MRI_FCWML159	-3	0.0012896
MRI_FCWML159	-2	0.047255
MRI_FCWML159	-1	-0.037631
MRI_FCWML159	0	0.1649
MRI_FCWML159	1	0.094562
MRI_FCWML159	2	0.046225
MRI_FCWML159	3	0.041104
MRI_FCWML159	4	-0.076538
MRI_FCWML160	-4	0.053956
MRI_FCWML160	-3	-0.0018067
MRI_FCWML160	-2	-0.067791
MRI_FCWML160	-1	-0.076502
MRI_FCWML160	0	-0.069687
MRI_FCWML160	1	-0.099433
MRI_FCWML160	2	-0.058518
MRI_FCWML160	3	0.10951
MRI_FCWML160	4	-0.034105
MRI_FCWML162	-4	-0.096774
MRI_FCWML162	-3	0.11496
MRI_FCWML162	-2	-0.053253
MRI_FCWML162	-1	0.086531
MRI_FCWML162	0	0.071784
MRI_FCWML162	1	0.10298
MRI_FCWML162	2	0.14812
MRI_FCWML162	3	0.18592
MRI_FCWML162	4	-0.12637
MRI_FCWML205	-4	-0.02646
MRI_FCWML205	-3	0.00064553
MRI_FCWML205	-2	0.0054897
MRI_FCWML205	-1	0.030025
MRI_FCWML205	0	0.18481
MRI_FCWML205	1	0.20442
MRI_FCWML205	2	0.12306
MRI_FCWML205	3	-0.087974
MRI_FCWML205	4	-0.098185
MRI_FCWML219	-4	-0.068517
MRI_FCWML219	-3	-0.024695
MRI_FCWML219	-2	0.0088693
MRI_FCWML219	-1	-0.03066
MRI_FCWML219	0	0.07281
MRI_FCWML219	1	0.16608
MRI_FCWML219	2	0.031291
MRI_FCWML219	3	0.066335
MRI_FCWML219	4	0.022236
MRI_FCWML255	-4	-0.050438
MRI_FCWML255	-3	0.076896
MRI_FCWML255	-2	0.0096433
MRI_FCWML255	-1	-0.018578
MRI_FCWML255	0	0.034987
MRI_FCWML255	1	0.03321
MRI_FCWML255	2	-0.041071
MRI_FCWML255	3	-0.039247
MRI_FCWML255	4	-0.15431
MRI_FCWML320	-4	-0.1627
MRI_FCWML320	-3	-0.10814
MRI_FCWML320	-2	0.021601
MRI_FCWML320	-1	0.05049
MRI_FCWML320	0	-0.0036371
MRI_FCWML320	1	0.25817
MRI_FCWML320	2	0.28405
MRI_FCWML320	3	0.0039122
MRI_FCWML320	4	-0.25158
MRI_FCWML328	-4	0.08084
MRI_FCWML328	-3	-0.016978
MRI_FCWML328	-2	0.012187
MRI_FCWML328	-1	-0.033737
MRI_FCWML328	0	0.12556
MRI_FCWML328	1	0.0044788
MRI_FCWML328	2	-0.066537
MRI_FCWML328	3	0.038025
MRI_FCWML328	4	-0.022814
