# Supplementary material for: Pupil size reflects activation of subcortical ascending arousal system nuclei during rest
Source: eLife. 2023 Jun 27;12:e84822. doi: 10.7554/eLife.84822 (PMC10299825; doi:10.7554/eLife.84822)
Supplement: Figure 5—source data 2. [file elife-84822-fig5-data2.zip › FigureS5_S2-SourceData/ses-day-2/XCorr_stat_BF_pup_deriv.csv]

subj	lag	CC
MRI_FCWML001	-4	0.030971
MRI_FCWML001	-3	-0.062934
MRI_FCWML001	-2	0.029222
MRI_FCWML001	-1	0.019981
MRI_FCWML001	0	0.081496
MRI_FCWML001	1	-0.09081
MRI_FCWML001	2	-0.069564
MRI_FCWML001	3	0.088509
MRI_FCWML001	4	0.17317
MRI_FCWML002	-4	-0.042931
MRI_FCWML002	-3	0.074557
MRI_FCWML002	-2	0.094982
MRI_FCWML002	-1	0.056811
MRI_FCWML002	0	0.016725
MRI_FCWML002	1	0.037697
MRI_FCWML002	2	0.18278
MRI_FCWML002	3	0.033146
MRI_FCWML002	4	0.037029
MRI_FCWML003	-4	-0.042748
MRI_FCWML003	-3	0.094616
MRI_FCWML003	-2	0.10216
MRI_FCWML003	-1	-0.050114
MRI_FCWML003	0	-0.0093886
MRI_FCWML003	1	-0.0213
MRI_FCWML003	2	-0.069997
MRI_FCWML003	3	-0.048995
MRI_FCWML003	4	-0.068102
MRI_FCWML004	-4	0.036615
MRI_FCWML004	-3	0.10586
MRI_FCWML004	-2	-0.028885
MRI_FCWML004	-1	-0.045678
MRI_FCWML004	0	0.050184
MRI_FCWML004	1	0.051443
MRI_FCWML004	2	-0.056143
MRI_FCWML004	3	-0.12792
MRI_FCWML004	4	-0.047696
MRI_FCWML006	-4	0.011114
MRI_FCWML006	-3	-0.13218
MRI_FCWML006	-2	0.042995
MRI_FCWML006	-1	-0.12495
MRI_FCWML006	0	0.072022
MRI_FCWML006	1	0.068006
MRI_FCWML006	2	0.050827
MRI_FCWML006	3	0.13845
MRI_FCWML006	4	0.050386
MRI_FCWML007	-4	-0.1213
MRI_FCWML007	-3	-0.012597
MRI_FCWML007	-2	0.039494
MRI_FCWML007	-1	0.090163
MRI_FCWML007	0	0.011174
MRI_FCWML007	1	0.046017
MRI_FCWML007	2	0.16952
MRI_FCWML007	3	0.018999
MRI_FCWML007	4	0.13813
MRI_FCWML008	-4	-0.014778
MRI_FCWML008	-3	-0.045836
MRI_FCWML008	-2	-0.075225
MRI_FCWML008	-1	-0.032865
MRI_FCWML008	0	-0.11235
MRI_FCWML008	1	-0.054488
MRI_FCWML008	2	0.087079
MRI_FCWML008	3	0.014059
MRI_FCWML008	4	-0.019489
MRI_FCWML009	-4	0.07552
MRI_FCWML009	-3	0.027108
MRI_FCWML009	-2	0.1004
MRI_FCWML009	-1	0.10539
MRI_FCWML009	0	0.02788
MRI_FCWML009	1	0.02072
MRI_FCWML009	2	-0.019633
MRI_FCWML009	3	-0.062812
MRI_FCWML009	4	-0.025131
MRI_FCWML010	-4	-0.2251
MRI_FCWML010	-3	-0.027304
MRI_FCWML010	-2	0.017892
MRI_FCWML010	-1	-0.10668
MRI_FCWML010	0	0.031428
MRI_FCWML010	1	-0.02492
MRI_FCWML010	2	0.10552
MRI_FCWML010	3	0.29811
MRI_FCWML010	4	0.10604
MRI_FCWML011	-4	0.053716
MRI_FCWML011	-3	0.036906
MRI_FCWML011	-2	0.031536
MRI_FCWML011	-1	-0.011634
MRI_FCWML011	0	0.070531
MRI_FCWML011	1	0.077595
MRI_FCWML011	2	0.050668
MRI_FCWML011	3	-0.064694
MRI_FCWML011	4	0.028821
MRI_FCWML012	-4	-0.13028
MRI_FCWML012	-3	-0.11595
MRI_FCWML012	-2	0.0033689
MRI_FCWML012	-1	-0.073917
MRI_FCWML012	0	-0.012926
MRI_FCWML012	1	-0.024461
MRI_FCWML012	2	-0.066961
MRI_FCWML012	3	-0.0152
MRI_FCWML012	4	-0.066845
MRI_FCWML013	-4	-0.13911
MRI_FCWML013	-3	-0.10478
MRI_FCWML013	-2	-0.033541
MRI_FCWML013	-1	-0.095183
MRI_FCWML013	0	-0.05615
MRI_FCWML013	1	0.0057716
MRI_FCWML013	2	0.033816
MRI_FCWML013	3	0.075858
MRI_FCWML013	4	-0.055896
MRI_FCWML014	-4	-0.036824
MRI_FCWML014	-3	0.0060476
MRI_FCWML014	-2	0.017178
MRI_FCWML014	-1	-0.10554
MRI_FCWML014	0	-0.055872
MRI_FCWML014	1	-0.013321
MRI_FCWML014	2	-0.064655
MRI_FCWML014	3	-0.0011354
MRI_FCWML014	4	-0.031282
MRI_FCWML015	-4	-0.0094273
MRI_FCWML015	-3	-0.065675
MRI_FCWML015	-2	0.0072974
MRI_FCWML015	-1	-0.008011
MRI_FCWML015	0	0.017518
MRI_FCWML015	1	0.015191
MRI_FCWML015	2	0.017776
MRI_FCWML015	3	0.047581
MRI_FCWML015	4	-0.096211
MRI_FCWML016	-4	-0.035481
MRI_FCWML016	-3	0.15057
MRI_FCWML016	-2	0.091705
MRI_FCWML016	-1	0.0031275
MRI_FCWML016	0	-0.035752
MRI_FCWML016	1	0.16198
MRI_FCWML016	2	0.091627
MRI_FCWML016	3	0.016071
MRI_FCWML016	4	-0.044876
MRI_FCWML017	-4	-0.12374
MRI_FCWML017	-3	0.032648
MRI_FCWML017	-2	0.098552
MRI_FCWML017	-1	0.089573
MRI_FCWML017	0	0.093014
MRI_FCWML017	1	0.10152
MRI_FCWML017	2	0.11093
MRI_FCWML017	3	0.077233
MRI_FCWML017	4	-0.043904
MRI_FCWML018	-4	0.0025401
MRI_FCWML018	-3	0.020051
MRI_FCWML018	-2	-0.0074574
MRI_FCWML018	-1	0.1184
MRI_FCWML018	0	0.024216
MRI_FCWML018	1	0.0088167
MRI_FCWML018	2	0.0023822
MRI_FCWML018	3	-0.16799
MRI_FCWML018	4	0.060804
MRI_FCWML020	-4	NaN
MRI_FCWML020	-3	NaN
MRI_FCWML020	-2	NaN
MRI_FCWML020	-1	NaN
MRI_FCWML020	0	NaN
MRI_FCWML020	1	NaN
MRI_FCWML020	2	NaN
MRI_FCWML020	3	NaN
MRI_FCWML020	4	NaN
MRI_FCWML022	-4	NaN
MRI_FCWML022	-3	NaN
MRI_FCWML022	-2	NaN
MRI_FCWML022	-1	NaN
MRI_FCWML022	0	NaN
MRI_FCWML022	1	NaN
MRI_FCWML022	2	NaN
MRI_FCWML022	3	NaN
MRI_FCWML022	4	NaN
MRI_FCWML023	-4	0.0023198
MRI_FCWML023	-3	0.036331
MRI_FCWML023	-2	0.043152
MRI_FCWML023	-1	0.022014
MRI_FCWML023	0	-0.0081213
MRI_FCWML023	1	0.054106
MRI_FCWML023	2	-0.13787
MRI_FCWML023	3	-0.11454
MRI_FCWML023	4	-0.048242
MRI_FCWML025	-4	-0.10374
MRI_FCWML025	-3	0.036071
MRI_FCWML025	-2	-0.090642
MRI_FCWML025	-1	-0.034185
MRI_FCWML025	0	-0.029951
MRI_FCWML025	1	-0.016346
MRI_FCWML025	2	-0.012971
MRI_FCWML025	3	0.032564
MRI_FCWML025	4	0.010528
MRI_FCWML026	-4	0.044402
MRI_FCWML026	-3	-0.06044
MRI_FCWML026	-2	-0.08776
MRI_FCWML026	-1	-0.096535
MRI_FCWML026	0	-0.098793
MRI_FCWML026	1	-0.13547
MRI_FCWML026	2	0.033057
MRI_FCWML026	3	-0.075608
MRI_FCWML026	4	-0.042842
MRI_FCWML027	-4	-0.0014966
MRI_FCWML027	-3	0.075304
MRI_FCWML027	-2	-0.10573
MRI_FCWML027	-1	-0.034883
MRI_FCWML027	0	0.11006
MRI_FCWML027	1	0.15109
MRI_FCWML027	2	0.025272
MRI_FCWML027	3	0.18652
MRI_FCWML027	4	0.11686
MRI_FCWML028	-4	NaN
MRI_FCWML028	-3	NaN
MRI_FCWML028	-2	NaN
MRI_FCWML028	-1	NaN
MRI_FCWML028	0	NaN
MRI_FCWML028	1	NaN
MRI_FCWML028	2	NaN
MRI_FCWML028	3	NaN
MRI_FCWML028	4	NaN
MRI_FCWML029	-4	0.0065527
MRI_FCWML029	-3	-0.051557
MRI_FCWML029	-2	0.13876
MRI_FCWML029	-1	-0.034971
MRI_FCWML029	0	-0.011435
MRI_FCWML029	1	0.092522
MRI_FCWML029	2	-0.067533
MRI_FCWML029	3	-0.01991
MRI_FCWML029	4	0.058082
MRI_FCWML030	-4	-0.26022
MRI_FCWML030	-3	0.0044111
MRI_FCWML030	-2	0.037454
MRI_FCWML030	-1	-0.052925
MRI_FCWML030	0	-0.019494
MRI_FCWML030	1	0.14195
MRI_FCWML030	2	-0.08593
MRI_FCWML030	3	0.053981
MRI_FCWML030	4	0.067675
MRI_FCWML031	-4	-0.027312
MRI_FCWML031	-3	-0.14809
MRI_FCWML031	-2	-0.05336
MRI_FCWML031	-1	0.073089
MRI_FCWML031	0	0.0015009
MRI_FCWML031	1	-0.056287
MRI_FCWML031	2	0.010266
MRI_FCWML031	3	0.070357
MRI_FCWML031	4	0.063133
MRI_FCWML032	-4	0.088077
MRI_FCWML032	-3	0.12502
MRI_FCWML032	-2	0.028984
MRI_FCWML032	-1	0.0041977
MRI_FCWML032	0	0.071491
MRI_FCWML032	1	0.12504
MRI_FCWML032	2	0.085477
MRI_FCWML032	3	-0.015687
MRI_FCWML032	4	0.00074892
MRI_FCWML033	-4	NaN
MRI_FCWML033	-3	NaN
MRI_FCWML033	-2	NaN
MRI_FCWML033	-1	NaN
MRI_FCWML033	0	NaN
MRI_FCWML033	1	NaN
MRI_FCWML033	2	NaN
MRI_FCWML033	3	NaN
MRI_FCWML033	4	NaN
MRI_FCWML035	-4	-0.0069544
MRI_FCWML035	-3	-0.019048
MRI_FCWML035	-2	-0.12511
MRI_FCWML035	-1	0.059755
MRI_FCWML035	0	0.023142
MRI_FCWML035	1	0.14352
MRI_FCWML035	2	0.0070421
MRI_FCWML035	3	-0.057588
MRI_FCWML035	4	0.010291
MRI_FCWML036	-4	NaN
MRI_FCWML036	-3	NaN
MRI_FCWML036	-2	NaN
MRI_FCWML036	-1	NaN
MRI_FCWML036	0	NaN
MRI_FCWML036	1	NaN
MRI_FCWML036	2	NaN
MRI_FCWML036	3	NaN
MRI_FCWML036	4	NaN
MRI_FCWML037	-4	0.0023365
MRI_FCWML037	-3	0.039217
MRI_FCWML037	-2	0.067898
MRI_FCWML037	-1	0.05058
MRI_FCWML037	0	0.14287
MRI_FCWML037	1	0.048793
MRI_FCWML037	2	0.010205
MRI_FCWML037	3	-0.011837
MRI_FCWML037	4	0.013289
MRI_FCWML038	-4	-0.054309
MRI_FCWML038	-3	-0.10223
MRI_FCWML038	-2	-0.084093
MRI_FCWML038	-1	-0.035073
MRI_FCWML038	0	0.048014
MRI_FCWML038	1	-0.10284
MRI_FCWML038	2	-0.053686
MRI_FCWML038	3	-0.03964
MRI_FCWML038	4	-0.039137
MRI_FCWML040	-4	0.022461
MRI_FCWML040	-3	0.021003
MRI_FCWML040	-2	-0.05335
MRI_FCWML040	-1	0.028265
MRI_FCWML040	0	0.11023
MRI_FCWML040	1	0.10477
MRI_FCWML040	2	-0.083738
MRI_FCWML040	3	-0.069136
MRI_FCWML040	4	0.0033752
MRI_FCWML041	-4	0.0065003
MRI_FCWML041	-3	-0.11119
MRI_FCWML041	-2	0.029842
MRI_FCWML041	-1	-0.012898
MRI_FCWML041	0	-0.016645
MRI_FCWML041	1	-0.045753
MRI_FCWML041	2	0.066035
MRI_FCWML041	3	-0.049989
MRI_FCWML041	4	0.14783
MRI_FCWML042	-4	0.12422
MRI_FCWML042	-3	0.058411
MRI_FCWML042	-2	-0.1045
MRI_FCWML042	-1	0.078948
MRI_FCWML042	0	0.088794
MRI_FCWML042	1	-0.26758
MRI_FCWML042	2	-0.022689
MRI_FCWML042	3	0.067817
MRI_FCWML042	4	-0.0069511
MRI_FCWML043	-4	-0.033444
MRI_FCWML043	-3	-0.067235
MRI_FCWML043	-2	-0.16892
MRI_FCWML043	-1	0.064287
MRI_FCWML043	0	0.0045111
MRI_FCWML043	1	-0.021231
MRI_FCWML043	2	0.0080805
MRI_FCWML043	3	-0.034661
MRI_FCWML043	4	-0.10871
MRI_FCWML046	-4	-0.084488
MRI_FCWML046	-3	-0.028436
MRI_FCWML046	-2	0.0079038
MRI_FCWML046	-1	-0.0062254
MRI_FCWML046	0	-0.021765
MRI_FCWML046	1	-0.12559
MRI_FCWML046	2	-0.083826
MRI_FCWML046	3	0.18622
MRI_FCWML046	4	0.2472
MRI_FCWML047	-4	-0.070341
MRI_FCWML047	-3	-0.0808
MRI_FCWML047	-2	-0.031573
MRI_FCWML047	-1	0.087681
MRI_FCWML047	0	0.025635
MRI_FCWML047	1	0.0012053
MRI_FCWML047	2	0.087628
MRI_FCWML047	3	0.064131
MRI_FCWML047	4	0.018762
MRI_FCWML048	-4	0.064589
MRI_FCWML048	-3	0.11719
MRI_FCWML048	-2	0.097134
MRI_FCWML048	-1	0.018562
MRI_FCWML048	0	-0.042431
MRI_FCWML048	1	0.0025569
MRI_FCWML048	2	-0.03331
MRI_FCWML048	3	0.033874
MRI_FCWML048	4	-0.053985
MRI_FCWML049	-4	0.12197
MRI_FCWML049	-3	0.068298
MRI_FCWML049	-2	0.073108
MRI_FCWML049	-1	0.085018
MRI_FCWML049	0	0.055844
MRI_FCWML049	1	-0.0066218
MRI_FCWML049	2	-0.064449
MRI_FCWML049	3	-0.040924
MRI_FCWML049	4	-0.11897
MRI_FCWML051	-4	0.027275
MRI_FCWML051	-3	0.12752
MRI_FCWML051	-2	-0.010316
MRI_FCWML051	-1	-0.0029132
MRI_FCWML051	0	0.10341
MRI_FCWML051	1	0.037291
MRI_FCWML051	2	0.07211
MRI_FCWML051	3	0.07167
MRI_FCWML051	4	-0.035518
MRI_FCWML052	-4	-0.13184
MRI_FCWML052	-3	-0.16198
MRI_FCWML052	-2	0.019902
MRI_FCWML052	-1	0.038275
MRI_FCWML052	0	0.052333
MRI_FCWML052	1	-0.054542
MRI_FCWML052	2	-0.075203
MRI_FCWML052	3	-0.031543
MRI_FCWML052	4	-0.063405
MRI_FCWML053	-4	0.070613
MRI_FCWML053	-3	-0.07835
MRI_FCWML053	-2	0.20584
MRI_FCWML053	-1	0.057637
MRI_FCWML053	0	0.0068822
MRI_FCWML053	1	0.15249
MRI_FCWML053	2	0.059294
MRI_FCWML053	3	0.072721
MRI_FCWML053	4	-0.092491
MRI_FCWML054	-4	0.038274
MRI_FCWML054	-3	0.059613
MRI_FCWML054	-2	0.1011
MRI_FCWML054	-1	-0.000475
MRI_FCWML054	0	-0.01965
MRI_FCWML054	1	-0.015887
MRI_FCWML054	2	0.022541
MRI_FCWML054	3	-0.047886
MRI_FCWML054	4	-0.056902
MRI_FCWML055	-4	0.11265
MRI_FCWML055	-3	-0.03487
MRI_FCWML055	-2	-0.089876
MRI_FCWML055	-1	-0.071758
MRI_FCWML055	0	-0.01378
MRI_FCWML055	1	-0.02084
MRI_FCWML055	2	0.16666
MRI_FCWML055	3	0.02795
MRI_FCWML055	4	0.22103
MRI_FCWML056	-4	0.026332
MRI_FCWML056	-3	-0.070568
MRI_FCWML056	-2	0.012615
MRI_FCWML056	-1	0.067688
MRI_FCWML056	0	-0.036363
MRI_FCWML056	1	-0.055871
MRI_FCWML056	2	-0.0037102
MRI_FCWML056	3	-0.047643
MRI_FCWML056	4	-0.099765
MRI_FCWML057	-4	-0.045498
MRI_FCWML057	-3	-0.082592
MRI_FCWML057	-2	-0.0016034
MRI_FCWML057	-1	0.060517
MRI_FCWML057	0	0.061274
MRI_FCWML057	1	0.093551
MRI_FCWML057	2	0.0062515
MRI_FCWML057	3	-0.1337
MRI_FCWML057	4	-0.099277
MRI_FCWML061	-4	-0.020051
MRI_FCWML061	-3	-0.040428
MRI_FCWML061	-2	-0.073226
MRI_FCWML061	-1	-0.11203
MRI_FCWML061	0	0.051639
MRI_FCWML061	1	0.023696
MRI_FCWML061	2	0.023554
MRI_FCWML061	3	-0.13417
MRI_FCWML061	4	-0.054563
MRI_FCWML063	-4	0.01827
MRI_FCWML063	-3	-0.15768
MRI_FCWML063	-2	0.06314
MRI_FCWML063	-1	-0.10536
MRI_FCWML063	0	-0.10969
MRI_FCWML063	1	0.10141
MRI_FCWML063	2	0.031203
MRI_FCWML063	3	-0.14113
MRI_FCWML063	4	0.072294
MRI_FCWML064	-4	NaN
MRI_FCWML064	-3	NaN
MRI_FCWML064	-2	NaN
MRI_FCWML064	-1	NaN
MRI_FCWML064	0	NaN
MRI_FCWML064	1	NaN
MRI_FCWML064	2	NaN
MRI_FCWML064	3	NaN
MRI_FCWML064	4	NaN
MRI_FCWML104	-4	-0.05281
MRI_FCWML104	-3	0.084214
MRI_FCWML104	-2	0.067493
MRI_FCWML104	-1	-0.027827
MRI_FCWML104	0	-0.050103
MRI_FCWML104	1	0.21824
MRI_FCWML104	2	0.044114
MRI_FCWML104	3	0.071764
MRI_FCWML104	4	-0.00098639
MRI_FCWML107	-4	0.055495
MRI_FCWML107	-3	-0.16132
MRI_FCWML107	-2	0.084082
MRI_FCWML107	-1	-0.043987
MRI_FCWML107	0	0.027083
MRI_FCWML107	1	0.15206
MRI_FCWML107	2	-0.049021
MRI_FCWML107	3	0.049125
MRI_FCWML107	4	-0.065012
MRI_FCWML108	-4	0.013774
MRI_FCWML108	-3	0.13535
MRI_FCWML108	-2	0.16277
MRI_FCWML108	-1	0.095608
MRI_FCWML108	0	-0.17159
MRI_FCWML108	1	-0.024032
MRI_FCWML108	2	-0.082964
MRI_FCWML108	3	0.016158
MRI_FCWML108	4	0.01153
MRI_FCWML109	-4	-0.16663
MRI_FCWML109	-3	-0.041821
MRI_FCWML109	-2	0.10026
MRI_FCWML109	-1	0.035633
MRI_FCWML109	0	-0.024684
MRI_FCWML109	1	0.041329
MRI_FCWML109	2	-0.063094
MRI_FCWML109	3	0.04864
MRI_FCWML109	4	-0.024603
MRI_FCWML119	-4	0.14573
MRI_FCWML119	-3	0.054793
MRI_FCWML119	-2	0.036328
MRI_FCWML119	-1	0.082149
MRI_FCWML119	0	-0.010388
MRI_FCWML119	1	-0.034962
MRI_FCWML119	2	0.072318
MRI_FCWML119	3	-0.045726
MRI_FCWML119	4	-0.01693
MRI_FCWML121	-4	0.057093
MRI_FCWML121	-3	0.064305
MRI_FCWML121	-2	-0.12459
MRI_FCWML121	-1	-0.014995
MRI_FCWML121	0	0.061689
MRI_FCWML121	1	-0.086114
MRI_FCWML121	2	-0.055158
MRI_FCWML121	3	-0.059377
MRI_FCWML121	4	-0.097612
MRI_FCWML128	-4	-0.049162
MRI_FCWML128	-3	-0.077266
MRI_FCWML128	-2	0.12415
MRI_FCWML128	-1	-0.018529
MRI_FCWML128	0	0.027967
MRI_FCWML128	1	0.0074305
MRI_FCWML128	2	-0.00026812
MRI_FCWML128	3	0.13159
MRI_FCWML128	4	0.042838
MRI_FCWML129	-4	0.10404
MRI_FCWML129	-3	0.12031
MRI_FCWML129	-2	0.0050295
MRI_FCWML129	-1	-0.047231
MRI_FCWML129	0	0.055762
MRI_FCWML129	1	-0.040104
MRI_FCWML129	2	-0.022171
MRI_FCWML129	3	-0.024958
MRI_FCWML129	4	0.025586
MRI_FCWML134	-4	-0.043228
MRI_FCWML134	-3	0.024484
MRI_FCWML134	-2	0.05692
MRI_FCWML134	-1	0.031813
MRI_FCWML134	0	0.12287
MRI_FCWML134	1	0.073936
MRI_FCWML134	2	0.024643
MRI_FCWML134	3	0.0080236
MRI_FCWML134	4	-0.080187
MRI_FCWML150	-4	-0.096842
MRI_FCWML150	-3	0.054193
MRI_FCWML150	-2	0.14989
MRI_FCWML150	-1	0.070432
MRI_FCWML150	0	-0.061026
MRI_FCWML150	1	0.14618
MRI_FCWML150	2	0.054875
MRI_FCWML150	3	-0.079665
MRI_FCWML150	4	-0.030168
MRI_FCWML158	-4	-0.026652
MRI_FCWML158	-3	-0.022663
MRI_FCWML158	-2	0.0075052
MRI_FCWML158	-1	0.018532
MRI_FCWML158	0	0.0034139
MRI_FCWML158	1	0.020711
MRI_FCWML158	2	0.036734
MRI_FCWML158	3	0.050094
MRI_FCWML158	4	0.049999
MRI_FCWML159	-4	0.046145
MRI_FCWML159	-3	-0.0067885
MRI_FCWML159	-2	0.06385
MRI_FCWML159	-1	0.0018539
MRI_FCWML159	0	0.060978
MRI_FCWML159	1	-0.055951
MRI_FCWML159	2	0.02292
MRI_FCWML159	3	0.021758
MRI_FCWML159	4	0.010498
MRI_FCWML160	-4	-0.13229
MRI_FCWML160	-3	0.077759
MRI_FCWML160	-2	-0.033818
MRI_FCWML160	-1	0.07705
MRI_FCWML160	0	-0.0073965
MRI_FCWML160	1	-0.10031
MRI_FCWML160	2	0.036031
MRI_FCWML160	3	0.056337
MRI_FCWML160	4	0.081391
MRI_FCWML162	-4	0.048841
MRI_FCWML162	-3	0.017036
MRI_FCWML162	-2	-0.049509
MRI_FCWML162	-1	-0.017133
MRI_FCWML162	0	0.0014349
MRI_FCWML162	1	0.19766
MRI_FCWML162	2	0.14238
MRI_FCWML162	3	0.22773
MRI_FCWML162	4	-0.0035844
MRI_FCWML205	-4	-0.024869
MRI_FCWML205	-3	0.005186
MRI_FCWML205	-2	-0.14723
MRI_FCWML205	-1	-0.10286
MRI_FCWML205	0	0.057927
MRI_FCWML205	1	0.097159
MRI_FCWML205	2	-0.010779
MRI_FCWML205	3	-0.020042
MRI_FCWML205	4	0.097668
MRI_FCWML219	-4	-0.10068
MRI_FCWML219	-3	-0.043181
MRI_FCWML219	-2	0.0031464
MRI_FCWML219	-1	0.0064882
MRI_FCWML219	0	0.0085104
MRI_FCWML219	1	-0.029749
MRI_FCWML219	2	0.0555
MRI_FCWML219	3	0.24744
MRI_FCWML219	4	-0.084137
MRI_FCWML255	-4	0.17332
MRI_FCWML255	-3	0.10604
MRI_FCWML255	-2	-0.068236
MRI_FCWML255	-1	0.15047
MRI_FCWML255	0	0.029925
MRI_FCWML255	1	0.11077
MRI_FCWML255	2	-0.024836
MRI_FCWML255	3	0.10484
MRI_FCWML255	4	-0.2039
MRI_FCWML320	-4	-0.0054092
MRI_FCWML320	-3	0.11993
MRI_FCWML320	-2	0.013034
MRI_FCWML320	-1	0.031332
MRI_FCWML320	0	-0.078806
MRI_FCWML320	1	-0.12816
MRI_FCWML320	2	0.008633
MRI_FCWML320	3	-0.18396
MRI_FCWML320	4	0.041825
MRI_FCWML328	-4	0.0528
MRI_FCWML328	-3	-0.032266
MRI_FCWML328	-2	-0.074837
MRI_FCWML328	-1	-0.14461
MRI_FCWML328	0	0.092403
MRI_FCWML328	1	0.12733
MRI_FCWML328	2	0.029348
MRI_FCWML328	3	0.038731
MRI_FCWML328	4	0.12454
