# Supplementary material for: Pupil size reflects activation of subcortical ascending arousal system nuclei during rest
Source: eLife. 2023 Jun 27;12:e84822. doi: 10.7554/eLife.84822 (PMC10299825; doi:10.7554/eLife.84822)
Supplement: Figure 5—source data 2. [file elife-84822-fig5-data2.zip › FigureS5_S2-SourceData/ses-day-2/XCorr_stat_DR_pup_deriv.csv]

subj	lag	CC
MRI_FCWML001	-4	0.085344
MRI_FCWML001	-3	-0.059599
MRI_FCWML001	-2	-0.041493
MRI_FCWML001	-1	-0.028745
MRI_FCWML001	0	-0.042651
MRI_FCWML001	1	-0.045388
MRI_FCWML001	2	-0.0083656
MRI_FCWML001	3	-0.097942
MRI_FCWML001	4	0.0054045
MRI_FCWML002	-4	0.059672
MRI_FCWML002	-3	-0.020802
MRI_FCWML002	-2	0.097935
MRI_FCWML002	-1	-0.002462
MRI_FCWML002	0	-0.071382
MRI_FCWML002	1	-0.065436
MRI_FCWML002	2	0.0044412
MRI_FCWML002	3	-0.11203
MRI_FCWML002	4	0.055367
MRI_FCWML003	-4	0.01984
MRI_FCWML003	-3	-0.08329
MRI_FCWML003	-2	0.05834
MRI_FCWML003	-1	-0.035332
MRI_FCWML003	0	-0.11243
MRI_FCWML003	1	-0.027862
MRI_FCWML003	2	-0.031197
MRI_FCWML003	3	0.01283
MRI_FCWML003	4	0.083303
MRI_FCWML004	-4	-0.12748
MRI_FCWML004	-3	-0.020352
MRI_FCWML004	-2	0.078592
MRI_FCWML004	-1	0.031448
MRI_FCWML004	0	0.058785
MRI_FCWML004	1	0.061464
MRI_FCWML004	2	-0.093306
MRI_FCWML004	3	-0.046181
MRI_FCWML004	4	-0.025544
MRI_FCWML006	-4	-0.036913
MRI_FCWML006	-3	0.076536
MRI_FCWML006	-2	0.15857
MRI_FCWML006	-1	-0.0016138
MRI_FCWML006	0	0.015968
MRI_FCWML006	1	0.10634
MRI_FCWML006	2	0.018688
MRI_FCWML006	3	-0.0084551
MRI_FCWML006	4	0.057518
MRI_FCWML007	-4	-0.048666
MRI_FCWML007	-3	0.038196
MRI_FCWML007	-2	0.08535
MRI_FCWML007	-1	-0.043876
MRI_FCWML007	0	0.037264
MRI_FCWML007	1	0.2239
MRI_FCWML007	2	0.15392
MRI_FCWML007	3	-0.0088409
MRI_FCWML007	4	0.010255
MRI_FCWML008	-4	0.060302
MRI_FCWML008	-3	-0.031178
MRI_FCWML008	-2	-0.0047653
MRI_FCWML008	-1	-0.028776
MRI_FCWML008	0	-0.14471
MRI_FCWML008	1	0.094181
MRI_FCWML008	2	-0.090017
MRI_FCWML008	3	-0.0092122
MRI_FCWML008	4	-0.17585
MRI_FCWML009	-4	0.043925
MRI_FCWML009	-3	-0.099674
MRI_FCWML009	-2	0.10173
MRI_FCWML009	-1	-0.086934
MRI_FCWML009	0	-0.0041591
MRI_FCWML009	1	-0.010212
MRI_FCWML009	2	-0.029475
MRI_FCWML009	3	0.031804
MRI_FCWML009	4	0.087477
MRI_FCWML010	-4	0.0095623
MRI_FCWML010	-3	0.028692
MRI_FCWML010	-2	0.035123
MRI_FCWML010	-1	0.02786
MRI_FCWML010	0	0.0075021
MRI_FCWML010	1	0.14886
MRI_FCWML010	2	0.058132
MRI_FCWML010	3	-0.079505
MRI_FCWML010	4	-0.054345
MRI_FCWML011	-4	0.00097454
MRI_FCWML011	-3	-0.092129
MRI_FCWML011	-2	-0.127
MRI_FCWML011	-1	-0.022165
MRI_FCWML011	0	-0.064964
MRI_FCWML011	1	-0.023027
MRI_FCWML011	2	0.0035645
MRI_FCWML011	3	0.049066
MRI_FCWML011	4	0.013321
MRI_FCWML012	-4	-0.023603
MRI_FCWML012	-3	0.012856
MRI_FCWML012	-2	-0.0061814
MRI_FCWML012	-1	0.018664
MRI_FCWML012	0	0.080777
MRI_FCWML012	1	0.22855
MRI_FCWML012	2	-0.02314
MRI_FCWML012	3	-0.011746
MRI_FCWML012	4	0.043506
MRI_FCWML013	-4	0.10532
MRI_FCWML013	-3	0.081405
MRI_FCWML013	-2	-0.036191
MRI_FCWML013	-1	0.11364
MRI_FCWML013	0	-0.066665
MRI_FCWML013	1	-0.016974
MRI_FCWML013	2	0.027832
MRI_FCWML013	3	-0.003135
MRI_FCWML013	4	0.061874
MRI_FCWML014	-4	0.023284
MRI_FCWML014	-3	0.05732
MRI_FCWML014	-2	0.097995
MRI_FCWML014	-1	0.010963
MRI_FCWML014	0	0.095729
MRI_FCWML014	1	-0.034732
MRI_FCWML014	2	0.047718
MRI_FCWML014	3	-0.1298
MRI_FCWML014	4	-0.043392
MRI_FCWML015	-4	0.062192
MRI_FCWML015	-3	0.12043
MRI_FCWML015	-2	-0.014186
MRI_FCWML015	-1	0.046554
MRI_FCWML015	0	0.011968
MRI_FCWML015	1	-0.06583
MRI_FCWML015	2	-0.041091
MRI_FCWML015	3	-0.04716
MRI_FCWML015	4	-0.13395
MRI_FCWML016	-4	0.20497
MRI_FCWML016	-3	0.12987
MRI_FCWML016	-2	-0.027945
MRI_FCWML016	-1	-0.1264
MRI_FCWML016	0	-0.018238
MRI_FCWML016	1	0.04805
MRI_FCWML016	2	-0.01543
MRI_FCWML016	3	-0.10633
MRI_FCWML016	4	-0.06088
MRI_FCWML017	-4	0.04536
MRI_FCWML017	-3	0.028552
MRI_FCWML017	-2	0.095772
MRI_FCWML017	-1	-0.027658
MRI_FCWML017	0	-0.1197
MRI_FCWML017	1	-0.0042161
MRI_FCWML017	2	0.053926
MRI_FCWML017	3	0.026963
MRI_FCWML017	4	0.028193
MRI_FCWML018	-4	-0.016985
MRI_FCWML018	-3	0.064151
MRI_FCWML018	-2	0.16742
MRI_FCWML018	-1	0.045947
MRI_FCWML018	0	-0.047697
MRI_FCWML018	1	-0.09463
MRI_FCWML018	2	0.047788
MRI_FCWML018	3	-0.0061058
MRI_FCWML018	4	-0.068904
MRI_FCWML020	-4	NaN
MRI_FCWML020	-3	NaN
MRI_FCWML020	-2	NaN
MRI_FCWML020	-1	NaN
MRI_FCWML020	0	NaN
MRI_FCWML020	1	NaN
MRI_FCWML020	2	NaN
MRI_FCWML020	3	NaN
MRI_FCWML020	4	NaN
MRI_FCWML022	-4	NaN
MRI_FCWML022	-3	NaN
MRI_FCWML022	-2	NaN
MRI_FCWML022	-1	NaN
MRI_FCWML022	0	NaN
MRI_FCWML022	1	NaN
MRI_FCWML022	2	NaN
MRI_FCWML022	3	NaN
MRI_FCWML022	4	NaN
MRI_FCWML023	-4	-0.13759
MRI_FCWML023	-3	-0.017076
MRI_FCWML023	-2	-0.014009
MRI_FCWML023	-1	0.055156
MRI_FCWML023	0	0.029535
MRI_FCWML023	1	0.14181
MRI_FCWML023	2	0.12385
MRI_FCWML023	3	0.11966
MRI_FCWML023	4	0.027697
MRI_FCWML025	-4	-0.047842
MRI_FCWML025	-3	-0.030845
MRI_FCWML025	-2	0.082986
MRI_FCWML025	-1	0.12918
MRI_FCWML025	0	-0.071668
MRI_FCWML025	1	0.033799
MRI_FCWML025	2	-0.059418
MRI_FCWML025	3	0.073961
MRI_FCWML025	4	-0.043713
MRI_FCWML026	-4	0.11847
MRI_FCWML026	-3	0.014435
MRI_FCWML026	-2	-0.040522
MRI_FCWML026	-1	-0.00049867
MRI_FCWML026	0	-0.00049747
MRI_FCWML026	1	-0.12048
MRI_FCWML026	2	-0.12393
MRI_FCWML026	3	-0.1573
MRI_FCWML026	4	-0.053362
MRI_FCWML027	-4	-0.033295
MRI_FCWML027	-3	0.045907
MRI_FCWML027	-2	-0.10411
MRI_FCWML027	-1	-0.077968
MRI_FCWML027	0	-0.0059716
MRI_FCWML027	1	0.085938
MRI_FCWML027	2	-0.13028
MRI_FCWML027	3	-0.00064148
MRI_FCWML027	4	0.010384
MRI_FCWML028	-4	NaN
MRI_FCWML028	-3	NaN
MRI_FCWML028	-2	NaN
MRI_FCWML028	-1	NaN
MRI_FCWML028	0	NaN
MRI_FCWML028	1	NaN
MRI_FCWML028	2	NaN
MRI_FCWML028	3	NaN
MRI_FCWML028	4	NaN
MRI_FCWML029	-4	0.055549
MRI_FCWML029	-3	0.00079848
MRI_FCWML029	-2	-0.060328
MRI_FCWML029	-1	-0.1505
MRI_FCWML029	0	0.058977
MRI_FCWML029	1	-0.084727
MRI_FCWML029	2	0.084697
MRI_FCWML029	3	-0.05049
MRI_FCWML029	4	0.03565
MRI_FCWML030	-4	0.079942
MRI_FCWML030	-3	-0.060837
MRI_FCWML030	-2	-0.0015161
MRI_FCWML030	-1	0.10951
MRI_FCWML030	0	0.011632
MRI_FCWML030	1	0.0089202
MRI_FCWML030	2	-0.00071771
MRI_FCWML030	3	0.054807
MRI_FCWML030	4	0.09053
MRI_FCWML031	-4	-0.04389
MRI_FCWML031	-3	-0.053046
MRI_FCWML031	-2	0.0099872
MRI_FCWML031	-1	0.15275
MRI_FCWML031	0	-0.12078
MRI_FCWML031	1	0.0074455
MRI_FCWML031	2	-0.023566
MRI_FCWML031	3	0.029858
MRI_FCWML031	4	-0.061793
MRI_FCWML032	-4	0.11364
MRI_FCWML032	-3	0.16636
MRI_FCWML032	-2	0.12279
MRI_FCWML032	-1	0.15764
MRI_FCWML032	0	0.19404
MRI_FCWML032	1	0.073124
MRI_FCWML032	2	-0.11725
MRI_FCWML032	3	-0.073338
MRI_FCWML032	4	-0.0012776
MRI_FCWML033	-4	NaN
MRI_FCWML033	-3	NaN
MRI_FCWML033	-2	NaN
MRI_FCWML033	-1	NaN
MRI_FCWML033	0	NaN
MRI_FCWML033	1	NaN
MRI_FCWML033	2	NaN
MRI_FCWML033	3	NaN
MRI_FCWML033	4	NaN
MRI_FCWML035	-4	0.010122
MRI_FCWML035	-3	-0.06472
MRI_FCWML035	-2	0.0010211
MRI_FCWML035	-1	-0.035786
MRI_FCWML035	0	0.052402
MRI_FCWML035	1	0.023507
MRI_FCWML035	2	-0.051019
MRI_FCWML035	3	-0.116
MRI_FCWML035	4	-0.0039049
MRI_FCWML036	-4	NaN
MRI_FCWML036	-3	NaN
MRI_FCWML036	-2	NaN
MRI_FCWML036	-1	NaN
MRI_FCWML036	0	NaN
MRI_FCWML036	1	NaN
MRI_FCWML036	2	NaN
MRI_FCWML036	3	NaN
MRI_FCWML036	4	NaN
MRI_FCWML037	-4	0.044258
MRI_FCWML037	-3	0.12774
MRI_FCWML037	-2	0.063328
MRI_FCWML037	-1	-0.024546
MRI_FCWML037	0	-0.0097082
MRI_FCWML037	1	0.11471
MRI_FCWML037	2	0.12165
MRI_FCWML037	3	0.055339
MRI_FCWML037	4	-0.033255
MRI_FCWML038	-4	0.13757
MRI_FCWML038	-3	-0.11935
MRI_FCWML038	-2	-0.030892
MRI_FCWML038	-1	0.019631
MRI_FCWML038	0	0.046775
MRI_FCWML038	1	0.07626
MRI_FCWML038	2	-0.021533
MRI_FCWML038	3	0.013
MRI_FCWML038	4	-0.078555
MRI_FCWML040	-4	-0.0024993
MRI_FCWML040	-3	-0.064365
MRI_FCWML040	-2	-0.020262
MRI_FCWML040	-1	0.012428
MRI_FCWML040	0	-0.056386
MRI_FCWML040	1	0.0056878
MRI_FCWML040	2	0.0018238
MRI_FCWML040	3	0.0045572
MRI_FCWML040	4	-0.041581
MRI_FCWML041	-4	0.055579
MRI_FCWML041	-3	0.045903
MRI_FCWML041	-2	-0.038851
MRI_FCWML041	-1	0.048436
MRI_FCWML041	0	0.034302
MRI_FCWML041	1	-0.059901
MRI_FCWML041	2	0.0081663
MRI_FCWML041	3	-0.058126
MRI_FCWML041	4	-0.06346
MRI_FCWML042	-4	0.035983
MRI_FCWML042	-3	-0.019177
MRI_FCWML042	-2	0.064395
MRI_FCWML042	-1	-0.045573
MRI_FCWML042	0	0.057888
MRI_FCWML042	1	-0.14562
MRI_FCWML042	2	0.028441
MRI_FCWML042	3	0.084149
MRI_FCWML042	4	-0.042145
MRI_FCWML043	-4	-0.051441
MRI_FCWML043	-3	0.014518
MRI_FCWML043	-2	0.053089
MRI_FCWML043	-1	0.016405
MRI_FCWML043	0	0.064401
MRI_FCWML043	1	0.010389
MRI_FCWML043	2	0.037378
MRI_FCWML043	3	0.051125
MRI_FCWML043	4	0.10511
MRI_FCWML046	-4	0.079824
MRI_FCWML046	-3	0.090269
MRI_FCWML046	-2	0.020315
MRI_FCWML046	-1	-0.03366
MRI_FCWML046	0	0.018436
MRI_FCWML046	1	0.083581
MRI_FCWML046	2	-0.017968
MRI_FCWML046	3	-0.08183
MRI_FCWML046	4	-0.015663
MRI_FCWML047	-4	-0.14667
MRI_FCWML047	-3	-0.088476
MRI_FCWML047	-2	0.10438
MRI_FCWML047	-1	-0.020979
MRI_FCWML047	0	-0.075477
MRI_FCWML047	1	0.0054555
MRI_FCWML047	2	0.21361
MRI_FCWML047	3	0.087539
MRI_FCWML047	4	0.032553
MRI_FCWML048	-4	-0.0025289
MRI_FCWML048	-3	0.016988
MRI_FCWML048	-2	0.13064
MRI_FCWML048	-1	0.12454
MRI_FCWML048	0	-0.01249
MRI_FCWML048	1	0.078739
MRI_FCWML048	2	0.043363
MRI_FCWML048	3	-0.010185
MRI_FCWML048	4	-0.0011174
MRI_FCWML049	-4	0.12431
MRI_FCWML049	-3	0.086815
MRI_FCWML049	-2	0.073452
MRI_FCWML049	-1	-0.02127
MRI_FCWML049	0	-0.099156
MRI_FCWML049	1	-0.087691
MRI_FCWML049	2	0.086475
MRI_FCWML049	3	0.095146
MRI_FCWML049	4	-0.12068
MRI_FCWML051	-4	-0.018263
MRI_FCWML051	-3	0.04949
MRI_FCWML051	-2	-0.019067
MRI_FCWML051	-1	0.010572
MRI_FCWML051	0	0.04002
MRI_FCWML051	1	0.086557
MRI_FCWML051	2	-0.058139
MRI_FCWML051	3	-0.039736
MRI_FCWML051	4	-0.036024
MRI_FCWML052	-4	-0.075386
MRI_FCWML052	-3	-0.035344
MRI_FCWML052	-2	-0.0054269
MRI_FCWML052	-1	0.067561
MRI_FCWML052	0	-4.4192e-05
MRI_FCWML052	1	0.026483
MRI_FCWML052	2	0.049681
MRI_FCWML052	3	0.010416
MRI_FCWML052	4	0.081661
MRI_FCWML053	-4	0.1306
MRI_FCWML053	-3	0.049747
MRI_FCWML053	-2	-0.052404
MRI_FCWML053	-1	0.058578
MRI_FCWML053	0	-0.12504
MRI_FCWML053	1	0.21013
MRI_FCWML053	2	-0.025286
MRI_FCWML053	3	0.13753
MRI_FCWML053	4	-0.0046528
MRI_FCWML054	-4	0.029374
MRI_FCWML054	-3	-0.058699
MRI_FCWML054	-2	0.03387
MRI_FCWML054	-1	0.019661
MRI_FCWML054	0	0.013723
MRI_FCWML054	1	-0.026699
MRI_FCWML054	2	0.12642
MRI_FCWML054	3	-0.094096
MRI_FCWML054	4	-0.028623
MRI_FCWML055	-4	-0.0061398
MRI_FCWML055	-3	0.011948
MRI_FCWML055	-2	-0.0013484
MRI_FCWML055	-1	0.030798
MRI_FCWML055	0	0.037694
MRI_FCWML055	1	-0.054614
MRI_FCWML055	2	0.11134
MRI_FCWML055	3	0.0082189
MRI_FCWML055	4	0.077612
MRI_FCWML056	-4	0.0215
MRI_FCWML056	-3	-0.033437
MRI_FCWML056	-2	-0.0039243
MRI_FCWML056	-1	0.034645
MRI_FCWML056	0	-0.010131
MRI_FCWML056	1	0.060719
MRI_FCWML056	2	0.11646
MRI_FCWML056	3	-0.053891
MRI_FCWML056	4	0.030223
MRI_FCWML057	-4	-0.028319
MRI_FCWML057	-3	-0.01417
MRI_FCWML057	-2	0.013631
MRI_FCWML057	-1	-0.067612
MRI_FCWML057	0	-0.070529
MRI_FCWML057	1	-0.041362
MRI_FCWML057	2	-0.077292
MRI_FCWML057	3	0.077772
MRI_FCWML057	4	0.10245
MRI_FCWML061	-4	0.013447
MRI_FCWML061	-3	-0.10692
MRI_FCWML061	-2	-0.010598
MRI_FCWML061	-1	-0.013998
MRI_FCWML061	0	-0.038126
MRI_FCWML061	1	-0.032412
MRI_FCWML061	2	-0.047285
MRI_FCWML061	3	0.083976
MRI_FCWML061	4	-0.0012952
MRI_FCWML063	-4	0.054927
MRI_FCWML063	-3	-0.038085
MRI_FCWML063	-2	-0.024841
MRI_FCWML063	-1	-0.0068555
MRI_FCWML063	0	-0.060103
MRI_FCWML063	1	0.013011
MRI_FCWML063	2	0.074442
MRI_FCWML063	3	0.064021
MRI_FCWML063	4	-0.03668
MRI_FCWML064	-4	NaN
MRI_FCWML064	-3	NaN
MRI_FCWML064	-2	NaN
MRI_FCWML064	-1	NaN
MRI_FCWML064	0	NaN
MRI_FCWML064	1	NaN
MRI_FCWML064	2	NaN
MRI_FCWML064	3	NaN
MRI_FCWML064	4	NaN
MRI_FCWML104	-4	-0.064693
MRI_FCWML104	-3	0.02091
MRI_FCWML104	-2	-0.27296
MRI_FCWML104	-1	-0.013759
MRI_FCWML104	0	-0.0012479
MRI_FCWML104	1	0.029049
MRI_FCWML104	2	0.077393
MRI_FCWML104	3	0.037503
MRI_FCWML104	4	0.043502
MRI_FCWML107	-4	-0.039643
MRI_FCWML107	-3	0.096555
MRI_FCWML107	-2	-0.0031102
MRI_FCWML107	-1	-0.045944
MRI_FCWML107	0	0.042478
MRI_FCWML107	1	0.15112
MRI_FCWML107	2	-0.06923
MRI_FCWML107	3	-0.012434
MRI_FCWML107	4	0.089136
MRI_FCWML108	-4	0.058375
MRI_FCWML108	-3	0.038652
MRI_FCWML108	-2	0.0627
MRI_FCWML108	-1	-0.18177
MRI_FCWML108	0	-0.017176
MRI_FCWML108	1	-0.079136
MRI_FCWML108	2	0.038568
MRI_FCWML108	3	0.033363
MRI_FCWML108	4	-0.05746
MRI_FCWML109	-4	-0.033808
MRI_FCWML109	-3	0.02312
MRI_FCWML109	-2	0.041531
MRI_FCWML109	-1	-0.021572
MRI_FCWML109	0	0.034975
MRI_FCWML109	1	0.10081
MRI_FCWML109	2	-0.031497
MRI_FCWML109	3	0.0057616
MRI_FCWML109	4	-0.022227
MRI_FCWML119	-4	0.084465
MRI_FCWML119	-3	0.07629
MRI_FCWML119	-2	-0.068974
MRI_FCWML119	-1	0.030767
MRI_FCWML119	0	-0.076653
MRI_FCWML119	1	-0.088197
MRI_FCWML119	2	-0.08469
MRI_FCWML119	3	-0.057901
MRI_FCWML119	4	-0.019516
MRI_FCWML121	-4	-0.032129
MRI_FCWML121	-3	0.046497
MRI_FCWML121	-2	0.033614
MRI_FCWML121	-1	0.083937
MRI_FCWML121	0	0.020058
MRI_FCWML121	1	0.12002
MRI_FCWML121	2	0.039912
MRI_FCWML121	3	-0.063899
MRI_FCWML121	4	-0.076732
MRI_FCWML128	-4	-0.10566
MRI_FCWML128	-3	0.0017264
MRI_FCWML128	-2	-0.032936
MRI_FCWML128	-1	-0.0047559
MRI_FCWML128	0	-0.077552
MRI_FCWML128	1	-2.5058e-05
MRI_FCWML128	2	-0.042038
MRI_FCWML128	3	-0.043088
MRI_FCWML128	4	0.047806
MRI_FCWML129	-4	-0.083191
MRI_FCWML129	-3	0.010241
MRI_FCWML129	-2	-0.075488
MRI_FCWML129	-1	-0.17305
MRI_FCWML129	0	-0.10319
MRI_FCWML129	1	0.0010197
MRI_FCWML129	2	-0.10761
MRI_FCWML129	3	0.18206
MRI_FCWML129	4	-0.065453
MRI_FCWML134	-4	-0.05502
MRI_FCWML134	-3	0.013885
MRI_FCWML134	-2	-0.06934
MRI_FCWML134	-1	0.043579
MRI_FCWML134	0	-0.023753
MRI_FCWML134	1	-0.06637
MRI_FCWML134	2	-0.064336
MRI_FCWML134	3	-0.056696
MRI_FCWML134	4	0.016812
MRI_FCWML150	-4	-0.0033365
MRI_FCWML150	-3	0.076019
MRI_FCWML150	-2	0.093537
MRI_FCWML150	-1	-0.0033255
MRI_FCWML150	0	0.03196
MRI_FCWML150	1	-0.033518
MRI_FCWML150	2	0.014285
MRI_FCWML150	3	-0.13833
MRI_FCWML150	4	-0.062974
MRI_FCWML158	-4	-0.063319
MRI_FCWML158	-3	0.11652
MRI_FCWML158	-2	-0.041355
MRI_FCWML158	-1	0.055178
MRI_FCWML158	0	0.025164
MRI_FCWML158	1	0.11397
MRI_FCWML158	2	-0.1115
MRI_FCWML158	3	0.073789
MRI_FCWML158	4	-0.037054
MRI_FCWML159	-4	0.12529
MRI_FCWML159	-3	-0.037465
MRI_FCWML159	-2	-0.013872
MRI_FCWML159	-1	0.051602
MRI_FCWML159	0	0.036797
MRI_FCWML159	1	-0.035953
MRI_FCWML159	2	0.09161
MRI_FCWML159	3	-0.080785
MRI_FCWML159	4	0.027354
MRI_FCWML160	-4	0.0016195
MRI_FCWML160	-3	-0.047659
MRI_FCWML160	-2	-0.0081032
MRI_FCWML160	-1	0.064562
MRI_FCWML160	0	-0.0077694
MRI_FCWML160	1	0.017249
MRI_FCWML160	2	0.054579
MRI_FCWML160	3	-0.011419
MRI_FCWML160	4	-0.086407
MRI_FCWML162	-4	0.014582
MRI_FCWML162	-3	-0.074984
MRI_FCWML162	-2	0.065486
MRI_FCWML162	-1	-0.0037873
MRI_FCWML162	0	0.052455
MRI_FCWML162	1	0.15034
MRI_FCWML162	2	0.07286
MRI_FCWML162	3	-0.023593
MRI_FCWML162	4	-0.021403
MRI_FCWML205	-4	-0.013947
MRI_FCWML205	-3	0.053199
MRI_FCWML205	-2	0.075048
MRI_FCWML205	-1	0.088378
MRI_FCWML205	0	0.034569
MRI_FCWML205	1	0.021078
MRI_FCWML205	2	-0.057559
MRI_FCWML205	3	0.059549
MRI_FCWML205	4	-0.0003714
MRI_FCWML219	-4	-0.069705
MRI_FCWML219	-3	-0.16749
MRI_FCWML219	-2	-0.072847
MRI_FCWML219	-1	-0.17657
MRI_FCWML219	0	-0.21139
MRI_FCWML219	1	-0.15616
MRI_FCWML219	2	-0.041316
MRI_FCWML219	3	-0.0065084
MRI_FCWML219	4	-0.022446
MRI_FCWML255	-4	-0.076015
MRI_FCWML255	-3	0.080371
MRI_FCWML255	-2	-0.0062927
MRI_FCWML255	-1	0.031208
MRI_FCWML255	0	-0.083632
MRI_FCWML255	1	0.073426
MRI_FCWML255	2	-0.047537
MRI_FCWML255	3	0.015693
MRI_FCWML255	4	0.042848
MRI_FCWML320	-4	-0.018036
MRI_FCWML320	-3	-0.11101
MRI_FCWML320	-2	-0.010763
MRI_FCWML320	-1	-0.0063342
MRI_FCWML320	0	-0.024611
MRI_FCWML320	1	-0.023816
MRI_FCWML320	2	0.024948
MRI_FCWML320	3	0.15261
MRI_FCWML320	4	-0.00073801
MRI_FCWML328	-4	0.040472
MRI_FCWML328	-3	-0.14363
MRI_FCWML328	-2	0.053166
MRI_FCWML328	-1	-0.073348
MRI_FCWML328	0	0.0040951
MRI_FCWML328	1	-0.066653
MRI_FCWML328	2	0.022123
MRI_FCWML328	3	0.004305
MRI_FCWML328	4	-0.015447
