# Supplementary material for: Pupil size reflects activation of subcortical ascending arousal system nuclei during rest
Source: eLife. 2023 Jun 27;12:e84822. doi: 10.7554/eLife.84822 (PMC10299825; doi:10.7554/eLife.84822)
Supplement: Figure 5—source data 2. [file elife-84822-fig5-data2.zip › FigureS5_S2-SourceData/ses-day-2/XCorr_stat_LC_pup_deriv.csv]

subj	lag	CC
MRI_FCWML001	-4	-0.029004
MRI_FCWML001	-3	0.089937
MRI_FCWML001	-2	-0.010017
MRI_FCWML001	-1	0.0010207
MRI_FCWML001	0	0.090197
MRI_FCWML001	1	-0.026867
MRI_FCWML001	2	0.060992
MRI_FCWML001	3	0.041744
MRI_FCWML001	4	0.049707
MRI_FCWML002	-4	-0.037963
MRI_FCWML002	-3	-0.056684
MRI_FCWML002	-2	0.20048
MRI_FCWML002	-1	0.00081659
MRI_FCWML002	0	0.071682
MRI_FCWML002	1	0.051262
MRI_FCWML002	2	0.11254
MRI_FCWML002	3	-0.06037
MRI_FCWML002	4	0.040556
MRI_FCWML003	-4	-0.12301
MRI_FCWML003	-3	-0.10939
MRI_FCWML003	-2	-0.075662
MRI_FCWML003	-1	0.11853
MRI_FCWML003	0	0.15155
MRI_FCWML003	1	0.035099
MRI_FCWML003	2	0.006233
MRI_FCWML003	3	-0.010226
MRI_FCWML003	4	0.13798
MRI_FCWML004	-4	-0.053659
MRI_FCWML004	-3	0.013091
MRI_FCWML004	-2	-0.0092652
MRI_FCWML004	-1	-0.010591
MRI_FCWML004	0	0.0011931
MRI_FCWML004	1	0.13117
MRI_FCWML004	2	-0.12002
MRI_FCWML004	3	-0.095919
MRI_FCWML004	4	-0.018883
MRI_FCWML006	-4	-0.26495
MRI_FCWML006	-3	0.0026722
MRI_FCWML006	-2	0.03929
MRI_FCWML006	-1	-0.00078499
MRI_FCWML006	0	0.053185
MRI_FCWML006	1	-0.005673
MRI_FCWML006	2	-0.12155
MRI_FCWML006	3	0.0018655
MRI_FCWML006	4	0.0095496
MRI_FCWML007	-4	0.053773
MRI_FCWML007	-3	-0.050826
MRI_FCWML007	-2	0.0099542
MRI_FCWML007	-1	0.078805
MRI_FCWML007	0	-0.031036
MRI_FCWML007	1	0.027024
MRI_FCWML007	2	-0.078435
MRI_FCWML007	3	-0.013259
MRI_FCWML007	4	0.047683
MRI_FCWML008	-4	-0.08342
MRI_FCWML008	-3	0.027782
MRI_FCWML008	-2	-0.044531
MRI_FCWML008	-1	-0.020046
MRI_FCWML008	0	0.11353
MRI_FCWML008	1	-0.13401
MRI_FCWML008	2	-0.0027548
MRI_FCWML008	3	-0.077388
MRI_FCWML008	4	0.037552
MRI_FCWML009	-4	0.13949
MRI_FCWML009	-3	-0.11558
MRI_FCWML009	-2	0.053799
MRI_FCWML009	-1	-0.20554
MRI_FCWML009	0	0.059463
MRI_FCWML009	1	-0.063597
MRI_FCWML009	2	-0.028187
MRI_FCWML009	3	0.029437
MRI_FCWML009	4	0.071569
MRI_FCWML010	-4	-0.12943
MRI_FCWML010	-3	-0.055755
MRI_FCWML010	-2	0.01655
MRI_FCWML010	-1	0.084641
MRI_FCWML010	0	0.02413
MRI_FCWML010	1	0.1676
MRI_FCWML010	2	0.13689
MRI_FCWML010	3	0.20964
MRI_FCWML010	4	0.011917
MRI_FCWML011	-4	0.077643
MRI_FCWML011	-3	-0.046712
MRI_FCWML011	-2	0.066321
MRI_FCWML011	-1	-0.055257
MRI_FCWML011	0	0.0071742
MRI_FCWML011	1	-0.063318
MRI_FCWML011	2	0.094659
MRI_FCWML011	3	0.024544
MRI_FCWML011	4	0.084698
MRI_FCWML012	-4	-0.089147
MRI_FCWML012	-3	0.043618
MRI_FCWML012	-2	0.045726
MRI_FCWML012	-1	-0.0043389
MRI_FCWML012	0	0.080734
MRI_FCWML012	1	0.14937
MRI_FCWML012	2	0.061157
MRI_FCWML012	3	0.019399
MRI_FCWML012	4	-0.065171
MRI_FCWML013	-4	-0.0060596
MRI_FCWML013	-3	0.057939
MRI_FCWML013	-2	0.031365
MRI_FCWML013	-1	-0.089103
MRI_FCWML013	0	0.001042
MRI_FCWML013	1	0.11962
MRI_FCWML013	2	-0.050575
MRI_FCWML013	3	0.10995
MRI_FCWML013	4	-0.011826
MRI_FCWML014	-4	0.0983
MRI_FCWML014	-3	-0.0080741
MRI_FCWML014	-2	0.12381
MRI_FCWML014	-1	0.03896
MRI_FCWML014	0	-0.12211
MRI_FCWML014	1	0.07458
MRI_FCWML014	2	-0.037537
MRI_FCWML014	3	0.011104
MRI_FCWML014	4	0.024587
MRI_FCWML015	-4	-0.056837
MRI_FCWML015	-3	-0.044632
MRI_FCWML015	-2	-0.038079
MRI_FCWML015	-1	0.011027
MRI_FCWML015	0	-0.083003
MRI_FCWML015	1	0.10425
MRI_FCWML015	2	-0.076873
MRI_FCWML015	3	0.012388
MRI_FCWML015	4	-0.052082
MRI_FCWML016	-4	-0.055133
MRI_FCWML016	-3	-0.038511
MRI_FCWML016	-2	0.10897
MRI_FCWML016	-1	0.064672
MRI_FCWML016	0	0.059215
MRI_FCWML016	1	0.042259
MRI_FCWML016	2	-0.035756
MRI_FCWML016	3	0.010408
MRI_FCWML016	4	0.028243
MRI_FCWML017	-4	-0.090638
MRI_FCWML017	-3	-0.095061
MRI_FCWML017	-2	-0.042485
MRI_FCWML017	-1	-0.011229
MRI_FCWML017	0	-0.10959
MRI_FCWML017	1	0.032024
MRI_FCWML017	2	0.047277
MRI_FCWML017	3	0.017324
MRI_FCWML017	4	-0.05076
MRI_FCWML018	-4	0.096784
MRI_FCWML018	-3	-0.068719
MRI_FCWML018	-2	-0.19263
MRI_FCWML018	-1	0.019477
MRI_FCWML018	0	-0.0097393
MRI_FCWML018	1	0.048234
MRI_FCWML018	2	0.014318
MRI_FCWML018	3	0.022237
MRI_FCWML018	4	0.0031698
MRI_FCWML020	-4	NaN
MRI_FCWML020	-3	NaN
MRI_FCWML020	-2	NaN
MRI_FCWML020	-1	NaN
MRI_FCWML020	0	NaN
MRI_FCWML020	1	NaN
MRI_FCWML020	2	NaN
MRI_FCWML020	3	NaN
MRI_FCWML020	4	NaN
MRI_FCWML022	-4	NaN
MRI_FCWML022	-3	NaN
MRI_FCWML022	-2	NaN
MRI_FCWML022	-1	NaN
MRI_FCWML022	0	NaN
MRI_FCWML022	1	NaN
MRI_FCWML022	2	NaN
MRI_FCWML022	3	NaN
MRI_FCWML022	4	NaN
MRI_FCWML023	-4	-0.064246
MRI_FCWML023	-3	0.0036847
MRI_FCWML023	-2	0.0062808
MRI_FCWML023	-1	0.049285
MRI_FCWML023	0	0.034044
MRI_FCWML023	1	-0.085419
MRI_FCWML023	2	0.05622
MRI_FCWML023	3	-0.051614
MRI_FCWML023	4	-0.10478
MRI_FCWML025	-4	-0.042884
MRI_FCWML025	-3	-0.019777
MRI_FCWML025	-2	-0.091498
MRI_FCWML025	-1	0.020515
MRI_FCWML025	0	-0.064615
MRI_FCWML025	1	-0.010369
MRI_FCWML025	2	0.04381
MRI_FCWML025	3	-0.01905
MRI_FCWML025	4	-0.074977
MRI_FCWML026	-4	-0.067896
MRI_FCWML026	-3	-0.077752
MRI_FCWML026	-2	0.077055
MRI_FCWML026	-1	0.069541
MRI_FCWML026	0	0.0035586
MRI_FCWML026	1	-0.043529
MRI_FCWML026	2	-0.13969
MRI_FCWML026	3	-0.040852
MRI_FCWML026	4	-0.18521
MRI_FCWML027	-4	0.075717
MRI_FCWML027	-3	-0.024918
MRI_FCWML027	-2	0.027521
MRI_FCWML027	-1	-0.222
MRI_FCWML027	0	-0.086965
MRI_FCWML027	1	0.08914
MRI_FCWML027	2	0.12653
MRI_FCWML027	3	0.0025684
MRI_FCWML027	4	0.055987
MRI_FCWML028	-4	NaN
MRI_FCWML028	-3	NaN
MRI_FCWML028	-2	NaN
MRI_FCWML028	-1	NaN
MRI_FCWML028	0	NaN
MRI_FCWML028	1	NaN
MRI_FCWML028	2	NaN
MRI_FCWML028	3	NaN
MRI_FCWML028	4	NaN
MRI_FCWML029	-4	-0.095023
MRI_FCWML029	-3	0.048088
MRI_FCWML029	-2	0.062661
MRI_FCWML029	-1	0.050788
MRI_FCWML029	0	0.0019734
MRI_FCWML029	1	0.040908
MRI_FCWML029	2	0.072
MRI_FCWML029	3	0.11984
MRI_FCWML029	4	-0.091695
MRI_FCWML030	-4	0.10381
MRI_FCWML030	-3	0.045139
MRI_FCWML030	-2	-0.0043358
MRI_FCWML030	-1	0.004188
MRI_FCWML030	0	0.15396
MRI_FCWML030	1	0.053467
MRI_FCWML030	2	-0.21506
MRI_FCWML030	3	0.093981
MRI_FCWML030	4	-0.062982
MRI_FCWML031	-4	0.085473
MRI_FCWML031	-3	0.050761
MRI_FCWML031	-2	-0.061951
MRI_FCWML031	-1	0.090525
MRI_FCWML031	0	0.065843
MRI_FCWML031	1	0.15353
MRI_FCWML031	2	-0.14438
MRI_FCWML031	3	-0.16385
MRI_FCWML031	4	-0.22652
MRI_FCWML032	-4	0.006487
MRI_FCWML032	-3	0.037655
MRI_FCWML032	-2	-0.047246
MRI_FCWML032	-1	-0.065856
MRI_FCWML032	0	-0.082965
MRI_FCWML032	1	-0.12375
MRI_FCWML032	2	-0.071634
MRI_FCWML032	3	0.081673
MRI_FCWML032	4	0.071044
MRI_FCWML033	-4	NaN
MRI_FCWML033	-3	NaN
MRI_FCWML033	-2	NaN
MRI_FCWML033	-1	NaN
MRI_FCWML033	0	NaN
MRI_FCWML033	1	NaN
MRI_FCWML033	2	NaN
MRI_FCWML033	3	NaN
MRI_FCWML033	4	NaN
MRI_FCWML035	-4	0.033216
MRI_FCWML035	-3	0.072355
MRI_FCWML035	-2	-0.060344
MRI_FCWML035	-1	-0.056018
MRI_FCWML035	0	-0.075708
MRI_FCWML035	1	0.057144
MRI_FCWML035	2	0.060625
MRI_FCWML035	3	-0.0060251
MRI_FCWML035	4	0.015123
MRI_FCWML036	-4	NaN
MRI_FCWML036	-3	NaN
MRI_FCWML036	-2	NaN
MRI_FCWML036	-1	NaN
MRI_FCWML036	0	NaN
MRI_FCWML036	1	NaN
MRI_FCWML036	2	NaN
MRI_FCWML036	3	NaN
MRI_FCWML036	4	NaN
MRI_FCWML037	-4	0.057317
MRI_FCWML037	-3	-0.024263
MRI_FCWML037	-2	-0.04683
MRI_FCWML037	-1	-0.026925
MRI_FCWML037	0	-0.03093
MRI_FCWML037	1	-0.025416
MRI_FCWML037	2	-0.085409
MRI_FCWML037	3	-0.10878
MRI_FCWML037	4	-0.094527
MRI_FCWML038	-4	0.079341
MRI_FCWML038	-3	0.038388
MRI_FCWML038	-2	-0.1245
MRI_FCWML038	-1	0.086283
MRI_FCWML038	0	0.07618
MRI_FCWML038	1	0.074628
MRI_FCWML038	2	-0.09489
MRI_FCWML038	3	0.044445
MRI_FCWML038	4	-0.060913
MRI_FCWML040	-4	0.018794
MRI_FCWML040	-3	0.045419
MRI_FCWML040	-2	-0.051267
MRI_FCWML040	-1	-0.10891
MRI_FCWML040	0	-0.08687
MRI_FCWML040	1	-0.043683
MRI_FCWML040	2	0.060744
MRI_FCWML040	3	-0.042349
MRI_FCWML040	4	0.05702
MRI_FCWML041	-4	-0.046387
MRI_FCWML041	-3	-0.015652
MRI_FCWML041	-2	-0.0052364
MRI_FCWML041	-1	0.0011292
MRI_FCWML041	0	-0.073452
MRI_FCWML041	1	-0.083812
MRI_FCWML041	2	-0.036779
MRI_FCWML041	3	-0.088972
MRI_FCWML041	4	0.02194
MRI_FCWML042	-4	-0.063956
MRI_FCWML042	-3	0.037151
MRI_FCWML042	-2	0.0063215
MRI_FCWML042	-1	0.071763
MRI_FCWML042	0	-0.0072493
MRI_FCWML042	1	-0.09724
MRI_FCWML042	2	0.044152
MRI_FCWML042	3	0.056766
MRI_FCWML042	4	0.027727
MRI_FCWML043	-4	0.0014448
MRI_FCWML043	-3	-0.031379
MRI_FCWML043	-2	-0.057638
MRI_FCWML043	-1	0.038811
MRI_FCWML043	0	0.083429
MRI_FCWML043	1	0.0047026
MRI_FCWML043	2	-0.048931
MRI_FCWML043	3	-0.023005
MRI_FCWML043	4	0.074273
MRI_FCWML046	-4	0.077715
MRI_FCWML046	-3	0.01706
MRI_FCWML046	-2	0.04508
MRI_FCWML046	-1	0.076964
MRI_FCWML046	0	-0.0063725
MRI_FCWML046	1	0.021644
MRI_FCWML046	2	0.082604
MRI_FCWML046	3	0.00028792
MRI_FCWML046	4	-0.0078565
MRI_FCWML047	-4	-0.12204
MRI_FCWML047	-3	0.039053
MRI_FCWML047	-2	0.054958
MRI_FCWML047	-1	-0.068971
MRI_FCWML047	0	-0.043152
MRI_FCWML047	1	0.028723
MRI_FCWML047	2	0.029838
MRI_FCWML047	3	-0.038029
MRI_FCWML047	4	-0.068249
MRI_FCWML048	-4	0.034535
MRI_FCWML048	-3	0.0061109
MRI_FCWML048	-2	-0.095642
MRI_FCWML048	-1	0.00052411
MRI_FCWML048	0	-0.10534
MRI_FCWML048	1	-0.099624
MRI_FCWML048	2	0.092536
MRI_FCWML048	3	-0.018784
MRI_FCWML048	4	-0.19737
MRI_FCWML049	-4	-0.039786
MRI_FCWML049	-3	0.058872
MRI_FCWML049	-2	0.080738
MRI_FCWML049	-1	0.082802
MRI_FCWML049	0	0.095515
MRI_FCWML049	1	0.082043
MRI_FCWML049	2	0.039617
MRI_FCWML049	3	0.05892
MRI_FCWML049	4	-0.097543
MRI_FCWML051	-4	-0.044196
MRI_FCWML051	-3	0.029737
MRI_FCWML051	-2	0.14447
MRI_FCWML051	-1	0.14052
MRI_FCWML051	0	0.10581
MRI_FCWML051	1	-0.00065158
MRI_FCWML051	2	0.025372
MRI_FCWML051	3	-0.069906
MRI_FCWML051	4	-0.077736
MRI_FCWML052	-4	-0.043036
MRI_FCWML052	-3	0.078905
MRI_FCWML052	-2	0.16742
MRI_FCWML052	-1	-0.025195
MRI_FCWML052	0	0.080763
MRI_FCWML052	1	0.0080452
MRI_FCWML052	2	0.0064231
MRI_FCWML052	3	0.011277
MRI_FCWML052	4	-0.085066
MRI_FCWML053	-4	0.023053
MRI_FCWML053	-3	0.011183
MRI_FCWML053	-2	0.11058
MRI_FCWML053	-1	-0.081406
MRI_FCWML053	0	-0.10714
MRI_FCWML053	1	0.037109
MRI_FCWML053	2	-0.030926
MRI_FCWML053	3	0.023955
MRI_FCWML053	4	0.043542
MRI_FCWML054	-4	-0.10388
MRI_FCWML054	-3	-0.12525
MRI_FCWML054	-2	-0.012745
MRI_FCWML054	-1	0.008574
MRI_FCWML054	0	0.074067
MRI_FCWML054	1	0.025091
MRI_FCWML054	2	0.051676
MRI_FCWML054	3	0.054735
MRI_FCWML054	4	-0.043403
MRI_FCWML055	-4	-0.086785
MRI_FCWML055	-3	-0.013779
MRI_FCWML055	-2	0.0027659
MRI_FCWML055	-1	0.088516
MRI_FCWML055	0	-0.021521
MRI_FCWML055	1	-0.02832
MRI_FCWML055	2	-0.12531
MRI_FCWML055	3	-0.015173
MRI_FCWML055	4	-0.02308
MRI_FCWML056	-4	-0.080419
MRI_FCWML056	-3	-0.050042
MRI_FCWML056	-2	0.064007
MRI_FCWML056	-1	0.030368
MRI_FCWML056	0	-0.017783
MRI_FCWML056	1	0.090639
MRI_FCWML056	2	0.13099
MRI_FCWML056	3	0.0056985
MRI_FCWML056	4	-0.076653
MRI_FCWML057	-4	-0.04391
MRI_FCWML057	-3	0.037973
MRI_FCWML057	-2	0.011551
MRI_FCWML057	-1	-0.031207
MRI_FCWML057	0	-0.05221
MRI_FCWML057	1	-0.075589
MRI_FCWML057	2	0.0028156
MRI_FCWML057	3	-0.074314
MRI_FCWML057	4	0.046293
MRI_FCWML061	-4	0.0016888
MRI_FCWML061	-3	0.045208
MRI_FCWML061	-2	0.02247
MRI_FCWML061	-1	0.040385
MRI_FCWML061	0	0.10539
MRI_FCWML061	1	-0.031953
MRI_FCWML061	2	-0.011597
MRI_FCWML061	3	-0.046379
MRI_FCWML061	4	-0.0083265
MRI_FCWML063	-4	0.083852
MRI_FCWML063	-3	-0.035063
MRI_FCWML063	-2	-0.097755
MRI_FCWML063	-1	0.02869
MRI_FCWML063	0	-0.0098887
MRI_FCWML063	1	-0.067923
MRI_FCWML063	2	-0.0074541
MRI_FCWML063	3	0.0094758
MRI_FCWML063	4	0.062299
MRI_FCWML064	-4	NaN
MRI_FCWML064	-3	NaN
MRI_FCWML064	-2	NaN
MRI_FCWML064	-1	NaN
MRI_FCWML064	0	NaN
MRI_FCWML064	1	NaN
MRI_FCWML064	2	NaN
MRI_FCWML064	3	NaN
MRI_FCWML064	4	NaN
MRI_FCWML104	-4	-0.0058462
MRI_FCWML104	-3	0.1271
MRI_FCWML104	-2	0.11561
MRI_FCWML104	-1	-0.030163
MRI_FCWML104	0	-0.090217
MRI_FCWML104	1	0.084558
MRI_FCWML104	2	-0.035417
MRI_FCWML104	3	-0.040755
MRI_FCWML104	4	-0.091032
MRI_FCWML107	-4	-0.14498
MRI_FCWML107	-3	0.0045397
MRI_FCWML107	-2	0.051293
MRI_FCWML107	-1	-0.1784
MRI_FCWML107	0	-0.1021
MRI_FCWML107	1	-0.014119
MRI_FCWML107	2	0.11303
MRI_FCWML107	3	-0.059036
MRI_FCWML107	4	-0.027281
MRI_FCWML108	-4	0.0076805
MRI_FCWML108	-3	0.067973
MRI_FCWML108	-2	-0.20153
MRI_FCWML108	-1	0.033199
MRI_FCWML108	0	0.0264
MRI_FCWML108	1	0.079154
MRI_FCWML108	2	-0.034878
MRI_FCWML108	3	-0.084476
MRI_FCWML108	4	0.049288
MRI_FCWML109	-4	0.057421
MRI_FCWML109	-3	-0.079589
MRI_FCWML109	-2	-0.15975
MRI_FCWML109	-1	0.1108
MRI_FCWML109	0	0.045692
MRI_FCWML109	1	0.0064201
MRI_FCWML109	2	-0.0098858
MRI_FCWML109	3	0.082774
MRI_FCWML109	4	-0.066637
MRI_FCWML119	-4	-0.10028
MRI_FCWML119	-3	-0.027859
MRI_FCWML119	-2	0.010274
MRI_FCWML119	-1	0.077676
MRI_FCWML119	0	0.084146
MRI_FCWML119	1	0.049834
MRI_FCWML119	2	0.10955
MRI_FCWML119	3	0.023887
MRI_FCWML119	4	-0.048098
MRI_FCWML121	-4	0.10696
MRI_FCWML121	-3	-0.026914
MRI_FCWML121	-2	0.056725
MRI_FCWML121	-1	-0.013753
MRI_FCWML121	0	-0.15635
MRI_FCWML121	1	-0.0088458
MRI_FCWML121	2	-0.0016389
MRI_FCWML121	3	0.062438
MRI_FCWML121	4	0.0053138
MRI_FCWML128	-4	-0.034234
MRI_FCWML128	-3	0.042897
MRI_FCWML128	-2	0.095392
MRI_FCWML128	-1	0.05191
MRI_FCWML128	0	0.047151
MRI_FCWML128	1	0.003146
MRI_FCWML128	2	0.028314
MRI_FCWML128	3	0.0069479
MRI_FCWML128	4	0.014133
MRI_FCWML129	-4	-0.072578
MRI_FCWML129	-3	-0.04936
MRI_FCWML129	-2	0.022047
MRI_FCWML129	-1	0.0060311
MRI_FCWML129	0	-0.051791
MRI_FCWML129	1	-0.020849
MRI_FCWML129	2	0.15528
MRI_FCWML129	3	-0.045734
MRI_FCWML129	4	-0.052037
MRI_FCWML134	-4	-0.057871
MRI_FCWML134	-3	0.06662
MRI_FCWML134	-2	-0.03121
MRI_FCWML134	-1	0.1274
MRI_FCWML134	0	-0.097967
MRI_FCWML134	1	0.033865
MRI_FCWML134	2	-0.01008
MRI_FCWML134	3	-0.039611
MRI_FCWML134	4	-0.012548
MRI_FCWML150	-4	-0.027241
MRI_FCWML150	-3	-0.0084298
MRI_FCWML150	-2	-0.075826
MRI_FCWML150	-1	0.02336
MRI_FCWML150	0	0.02592
MRI_FCWML150	1	0.030255
MRI_FCWML150	2	-0.00035305
MRI_FCWML150	3	-0.058117
MRI_FCWML150	4	-0.052006
MRI_FCWML158	-4	0.045502
MRI_FCWML158	-3	-0.015365
MRI_FCWML158	-2	0.11658
MRI_FCWML158	-1	0.016167
MRI_FCWML158	0	-0.076525
MRI_FCWML158	1	-0.074246
MRI_FCWML158	2	-0.018124
MRI_FCWML158	3	0.020579
MRI_FCWML158	4	0.077239
MRI_FCWML159	-4	0.086062
MRI_FCWML159	-3	0.133
MRI_FCWML159	-2	0.044268
MRI_FCWML159	-1	0.0039824
MRI_FCWML159	0	0.033664
MRI_FCWML159	1	-0.10235
MRI_FCWML159	2	-0.047963
MRI_FCWML159	3	-0.023868
MRI_FCWML159	4	-0.022559
MRI_FCWML160	-4	-0.0095402
MRI_FCWML160	-3	0.054057
MRI_FCWML160	-2	0.045529
MRI_FCWML160	-1	-0.061128
MRI_FCWML160	0	0.074412
MRI_FCWML160	1	0.14114
MRI_FCWML160	2	-0.02694
MRI_FCWML160	3	0.015781
MRI_FCWML160	4	-0.11264
MRI_FCWML162	-4	-0.053323
MRI_FCWML162	-3	-0.11365
MRI_FCWML162	-2	-0.0016325
MRI_FCWML162	-1	0.053309
MRI_FCWML162	0	0.062917
MRI_FCWML162	1	0.10531
MRI_FCWML162	2	0.085953
MRI_FCWML162	3	0.032204
MRI_FCWML162	4	-0.013574
MRI_FCWML205	-4	0.062714
MRI_FCWML205	-3	0.090724
MRI_FCWML205	-2	-0.12388
MRI_FCWML205	-1	-0.12262
MRI_FCWML205	0	0.067959
MRI_FCWML205	1	-0.043133
MRI_FCWML205	2	0.038886
MRI_FCWML205	3	-0.00064569
MRI_FCWML205	4	0.02528
MRI_FCWML219	-4	0.035492
MRI_FCWML219	-3	-0.070438
MRI_FCWML219	-2	-0.12826
MRI_FCWML219	-1	-0.10885
MRI_FCWML219	0	-0.046148
MRI_FCWML219	1	0.045741
MRI_FCWML219	2	0.062069
MRI_FCWML219	3	-0.0072417
MRI_FCWML219	4	0.028406
MRI_FCWML255	-4	0.051382
MRI_FCWML255	-3	0.018452
MRI_FCWML255	-2	0.13778
MRI_FCWML255	-1	-0.091842
MRI_FCWML255	0	-0.084538
MRI_FCWML255	1	0.082681
MRI_FCWML255	2	0.065166
MRI_FCWML255	3	-0.0013715
MRI_FCWML255	4	-0.17184
MRI_FCWML320	-4	-0.13947
MRI_FCWML320	-3	0.062603
MRI_FCWML320	-2	0.050786
MRI_FCWML320	-1	-0.043829
MRI_FCWML320	0	0.013845
MRI_FCWML320	1	-0.11797
MRI_FCWML320	2	0.061268
MRI_FCWML320	3	-0.07575
MRI_FCWML320	4	-0.0016536
MRI_FCWML328	-4	0.012682
MRI_FCWML328	-3	-0.0060499
MRI_FCWML328	-2	-0.1741
MRI_FCWML328	-1	-0.002214
MRI_FCWML328	0	-0.048913
MRI_FCWML328	1	0.005874
MRI_FCWML328	2	-0.12699
MRI_FCWML328	3	0.10837
MRI_FCWML328	4	0.047742
