# Supplementary material for: Pupil size reflects activation of subcortical ascending arousal system nuclei during rest
Source: eLife. 2023 Jun 27;12:e84822. doi: 10.7554/eLife.84822 (PMC10299825; doi:10.7554/eLife.84822)
Supplement: Figure 5—source data 2. [file elife-84822-fig5-data2.zip › FigureS5_S2-SourceData/ses-day-2/XCorr_stat_MR_pup_deriv.csv]

subj	lag	CC
MRI_FCWML001	-4	-0.047384
MRI_FCWML001	-3	-0.1052
MRI_FCWML001	-2	0.093891
MRI_FCWML001	-1	-0.033518
MRI_FCWML001	0	0.1213
MRI_FCWML001	1	0.019462
MRI_FCWML001	2	-0.042485
MRI_FCWML001	3	-0.17071
MRI_FCWML001	4	0.041138
MRI_FCWML002	-4	0.0039376
MRI_FCWML002	-3	-0.060885
MRI_FCWML002	-2	0.12316
MRI_FCWML002	-1	0.065004
MRI_FCWML002	0	0.018504
MRI_FCWML002	1	0.04568
MRI_FCWML002	2	0.13027
MRI_FCWML002	3	-0.15087
MRI_FCWML002	4	-0.010387
MRI_FCWML003	-4	-0.1103
MRI_FCWML003	-3	-0.021544
MRI_FCWML003	-2	0.0033129
MRI_FCWML003	-1	-0.0067735
MRI_FCWML003	0	-0.10904
MRI_FCWML003	1	-0.045902
MRI_FCWML003	2	-0.049435
MRI_FCWML003	3	0.0076899
MRI_FCWML003	4	0.052352
MRI_FCWML004	-4	-0.060883
MRI_FCWML004	-3	-0.036841
MRI_FCWML004	-2	0.11109
MRI_FCWML004	-1	0.046525
MRI_FCWML004	0	0.085228
MRI_FCWML004	1	-0.037345
MRI_FCWML004	2	0.038786
MRI_FCWML004	3	-0.076746
MRI_FCWML004	4	-0.018424
MRI_FCWML006	-4	0.016756
MRI_FCWML006	-3	-0.13276
MRI_FCWML006	-2	-0.0098292
MRI_FCWML006	-1	0.20527
MRI_FCWML006	0	0.060082
MRI_FCWML006	1	-0.016949
MRI_FCWML006	2	0.0082893
MRI_FCWML006	3	0.086885
MRI_FCWML006	4	0.013963
MRI_FCWML007	-4	-0.085772
MRI_FCWML007	-3	-0.021414
MRI_FCWML007	-2	0.016037
MRI_FCWML007	-1	-0.019462
MRI_FCWML007	0	0.053888
MRI_FCWML007	1	0.041454
MRI_FCWML007	2	-0.10104
MRI_FCWML007	3	-0.028709
MRI_FCWML007	4	0.081271
MRI_FCWML008	-4	-0.0012859
MRI_FCWML008	-3	0.023458
MRI_FCWML008	-2	-0.052979
MRI_FCWML008	-1	-0.0025411
MRI_FCWML008	0	0.094341
MRI_FCWML008	1	0.0092023
MRI_FCWML008	2	-0.014447
MRI_FCWML008	3	-0.0090317
MRI_FCWML008	4	0.071579
MRI_FCWML009	-4	0.015242
MRI_FCWML009	-3	-0.045433
MRI_FCWML009	-2	-0.0024512
MRI_FCWML009	-1	-0.015435
MRI_FCWML009	0	-0.0093432
MRI_FCWML009	1	-0.025546
MRI_FCWML009	2	0.065384
MRI_FCWML009	3	0.076131
MRI_FCWML009	4	-0.13024
MRI_FCWML010	-4	-0.057287
MRI_FCWML010	-3	-0.050215
MRI_FCWML010	-2	-0.04172
MRI_FCWML010	-1	0.077893
MRI_FCWML010	0	0.078908
MRI_FCWML010	1	0.11124
MRI_FCWML010	2	0.11757
MRI_FCWML010	3	0.05775
MRI_FCWML010	4	0.0059016
MRI_FCWML011	-4	0.10786
MRI_FCWML011	-3	0.040061
MRI_FCWML011	-2	0.13649
MRI_FCWML011	-1	-0.0055365
MRI_FCWML011	0	-0.029261
MRI_FCWML011	1	-0.053502
MRI_FCWML011	2	-0.12154
MRI_FCWML011	3	0.021524
MRI_FCWML011	4	0.059349
MRI_FCWML012	-4	-0.011476
MRI_FCWML012	-3	0.089455
MRI_FCWML012	-2	-0.070834
MRI_FCWML012	-1	-0.00826
MRI_FCWML012	0	-0.0065162
MRI_FCWML012	1	0.016109
MRI_FCWML012	2	0.026507
MRI_FCWML012	3	-0.14091
MRI_FCWML012	4	-0.041123
MRI_FCWML013	-4	-0.034773
MRI_FCWML013	-3	0.0078436
MRI_FCWML013	-2	0.037184
MRI_FCWML013	-1	0.018504
MRI_FCWML013	0	0.095651
MRI_FCWML013	1	0.16044
MRI_FCWML013	2	-0.01031
MRI_FCWML013	3	-0.0026229
MRI_FCWML013	4	-0.033955
MRI_FCWML014	-4	0.11225
MRI_FCWML014	-3	-0.029651
MRI_FCWML014	-2	0.14709
MRI_FCWML014	-1	-0.12204
MRI_FCWML014	0	0.099676
MRI_FCWML014	1	-0.10181
MRI_FCWML014	2	0.00031436
MRI_FCWML014	3	-0.03068
MRI_FCWML014	4	-0.10065
MRI_FCWML015	-4	-0.081908
MRI_FCWML015	-3	0.038058
MRI_FCWML015	-2	-0.11937
MRI_FCWML015	-1	0.059972
MRI_FCWML015	0	0.03144
MRI_FCWML015	1	0.057684
MRI_FCWML015	2	0.11511
MRI_FCWML015	3	0.01231
MRI_FCWML015	4	-0.040216
MRI_FCWML016	-4	0.066846
MRI_FCWML016	-3	0.07187
MRI_FCWML016	-2	0.014086
MRI_FCWML016	-1	-0.068879
MRI_FCWML016	0	-0.057114
MRI_FCWML016	1	0.056366
MRI_FCWML016	2	0.041495
MRI_FCWML016	3	0.091725
MRI_FCWML016	4	0.038262
MRI_FCWML017	-4	0.0024584
MRI_FCWML017	-3	0.023422
MRI_FCWML017	-2	-0.05798
MRI_FCWML017	-1	0.038046
MRI_FCWML017	0	0.028363
MRI_FCWML017	1	-0.0031004
MRI_FCWML017	2	0.14923
MRI_FCWML017	3	-0.037256
MRI_FCWML017	4	-0.08739
MRI_FCWML018	-4	0.010459
MRI_FCWML018	-3	-0.029484
MRI_FCWML018	-2	0.14377
MRI_FCWML018	-1	-0.023464
MRI_FCWML018	0	-0.02436
MRI_FCWML018	1	0.0011219
MRI_FCWML018	2	-0.048357
MRI_FCWML018	3	-0.17528
MRI_FCWML018	4	-0.014267
MRI_FCWML020	-4	NaN
MRI_FCWML020	-3	NaN
MRI_FCWML020	-2	NaN
MRI_FCWML020	-1	NaN
MRI_FCWML020	0	NaN
MRI_FCWML020	1	NaN
MRI_FCWML020	2	NaN
MRI_FCWML020	3	NaN
MRI_FCWML020	4	NaN
MRI_FCWML022	-4	NaN
MRI_FCWML022	-3	NaN
MRI_FCWML022	-2	NaN
MRI_FCWML022	-1	NaN
MRI_FCWML022	0	NaN
MRI_FCWML022	1	NaN
MRI_FCWML022	2	NaN
MRI_FCWML022	3	NaN
MRI_FCWML022	4	NaN
MRI_FCWML023	-4	-0.099489
MRI_FCWML023	-3	-0.015506
MRI_FCWML023	-2	-0.050168
MRI_FCWML023	-1	0.042118
MRI_FCWML023	0	0.0030706
MRI_FCWML023	1	-0.012264
MRI_FCWML023	2	-0.049202
MRI_FCWML023	3	-0.0074135
MRI_FCWML023	4	0.12351
MRI_FCWML025	-4	0.058874
MRI_FCWML025	-3	0.027707
MRI_FCWML025	-2	-0.04124
MRI_FCWML025	-1	0.086716
MRI_FCWML025	0	0.042767
MRI_FCWML025	1	-0.048077
MRI_FCWML025	2	-0.026363
MRI_FCWML025	3	-0.073898
MRI_FCWML025	4	0.13711
MRI_FCWML026	-4	0.070346
MRI_FCWML026	-3	-0.013955
MRI_FCWML026	-2	-0.046772
MRI_FCWML026	-1	0.017655
MRI_FCWML026	0	-0.05699
MRI_FCWML026	1	-0.08347
MRI_FCWML026	2	-0.1934
MRI_FCWML026	3	-0.0074597
MRI_FCWML026	4	-0.033439
MRI_FCWML027	-4	-0.080681
MRI_FCWML027	-3	0.070788
MRI_FCWML027	-2	-0.078424
MRI_FCWML027	-1	0.099975
MRI_FCWML027	0	0.049218
MRI_FCWML027	1	-0.02169
MRI_FCWML027	2	-0.033113
MRI_FCWML027	3	-0.018122
MRI_FCWML027	4	0.021667
MRI_FCWML028	-4	NaN
MRI_FCWML028	-3	NaN
MRI_FCWML028	-2	NaN
MRI_FCWML028	-1	NaN
MRI_FCWML028	0	NaN
MRI_FCWML028	1	NaN
MRI_FCWML028	2	NaN
MRI_FCWML028	3	NaN
MRI_FCWML028	4	NaN
MRI_FCWML029	-4	-0.020344
MRI_FCWML029	-3	-0.025593
MRI_FCWML029	-2	-0.0032596
MRI_FCWML029	-1	0.02507
MRI_FCWML029	0	-0.15153
MRI_FCWML029	1	0.095074
MRI_FCWML029	2	-0.089334
MRI_FCWML029	3	0.030815
MRI_FCWML029	4	0.03307
MRI_FCWML030	-4	0.10403
MRI_FCWML030	-3	0.10308
MRI_FCWML030	-2	0.054843
MRI_FCWML030	-1	0.0090615
MRI_FCWML030	0	-0.13004
MRI_FCWML030	1	-0.13866
MRI_FCWML030	2	-0.13467
MRI_FCWML030	3	0.033497
MRI_FCWML030	4	-0.062857
MRI_FCWML031	-4	0.14678
MRI_FCWML031	-3	0.053215
MRI_FCWML031	-2	0.12932
MRI_FCWML031	-1	0.022462
MRI_FCWML031	0	0.12163
MRI_FCWML031	1	0.073192
MRI_FCWML031	2	-0.12161
MRI_FCWML031	3	-0.19305
MRI_FCWML031	4	-0.14505
MRI_FCWML032	-4	0.00060911
MRI_FCWML032	-3	0.0079039
MRI_FCWML032	-2	0.031674
MRI_FCWML032	-1	-0.092905
MRI_FCWML032	0	-0.10994
MRI_FCWML032	1	0.016582
MRI_FCWML032	2	0.066221
MRI_FCWML032	3	0.022804
MRI_FCWML032	4	-0.047638
MRI_FCWML033	-4	NaN
MRI_FCWML033	-3	NaN
MRI_FCWML033	-2	NaN
MRI_FCWML033	-1	NaN
MRI_FCWML033	0	NaN
MRI_FCWML033	1	NaN
MRI_FCWML033	2	NaN
MRI_FCWML033	3	NaN
MRI_FCWML033	4	NaN
MRI_FCWML035	-4	0.013533
MRI_FCWML035	-3	0.031106
MRI_FCWML035	-2	-0.084421
MRI_FCWML035	-1	-0.065804
MRI_FCWML035	0	0.07305
MRI_FCWML035	1	0.08771
MRI_FCWML035	2	0.16122
MRI_FCWML035	3	0.041869
MRI_FCWML035	4	0.049955
MRI_FCWML036	-4	NaN
MRI_FCWML036	-3	NaN
MRI_FCWML036	-2	NaN
MRI_FCWML036	-1	NaN
MRI_FCWML036	0	NaN
MRI_FCWML036	1	NaN
MRI_FCWML036	2	NaN
MRI_FCWML036	3	NaN
MRI_FCWML036	4	NaN
MRI_FCWML037	-4	0.021122
MRI_FCWML037	-3	-0.0050921
MRI_FCWML037	-2	0.014961
MRI_FCWML037	-1	-0.034332
MRI_FCWML037	0	0.076795
MRI_FCWML037	1	0.076648
MRI_FCWML037	2	0.11923
MRI_FCWML037	3	-0.026852
MRI_FCWML037	4	-0.0026714
MRI_FCWML038	-4	0.13375
MRI_FCWML038	-3	-0.17704
MRI_FCWML038	-2	0.17588
MRI_FCWML038	-1	-0.036129
MRI_FCWML038	0	-0.082947
MRI_FCWML038	1	0.075696
MRI_FCWML038	2	0.012722
MRI_FCWML038	3	9.4726e-06
MRI_FCWML038	4	-0.0079293
MRI_FCWML040	-4	-0.028937
MRI_FCWML040	-3	0.0046231
MRI_FCWML040	-2	0.066751
MRI_FCWML040	-1	0.10621
MRI_FCWML040	0	-0.056234
MRI_FCWML040	1	-0.023275
MRI_FCWML040	2	0.037759
MRI_FCWML040	3	0.10214
MRI_FCWML040	4	0.064929
MRI_FCWML041	-4	-0.046267
MRI_FCWML041	-3	0.054846
MRI_FCWML041	-2	0.027406
MRI_FCWML041	-1	0.069514
MRI_FCWML041	0	-0.040283
MRI_FCWML041	1	0.034846
MRI_FCWML041	2	-0.058418
MRI_FCWML041	3	0.026728
MRI_FCWML041	4	0.11278
MRI_FCWML042	-4	0.1017
MRI_FCWML042	-3	0.10681
MRI_FCWML042	-2	0.10342
MRI_FCWML042	-1	0.044954
MRI_FCWML042	0	0.0098228
MRI_FCWML042	1	0.0019215
MRI_FCWML042	2	-0.083046
MRI_FCWML042	3	-0.003119
MRI_FCWML042	4	0.083683
MRI_FCWML043	-4	0.0096142
MRI_FCWML043	-3	0.080363
MRI_FCWML043	-2	0.048598
MRI_FCWML043	-1	-0.15072
MRI_FCWML043	0	0.0051408
MRI_FCWML043	1	0.025037
MRI_FCWML043	2	0.0065259
MRI_FCWML043	3	0.026047
MRI_FCWML043	4	-0.023193
MRI_FCWML046	-4	0.0093425
MRI_FCWML046	-3	0.036739
MRI_FCWML046	-2	-0.089845
MRI_FCWML046	-1	0.032066
MRI_FCWML046	0	0.11166
MRI_FCWML046	1	0.095365
MRI_FCWML046	2	0.0018327
MRI_FCWML046	3	0.014932
MRI_FCWML046	4	-0.0089454
MRI_FCWML047	-4	-0.092044
MRI_FCWML047	-3	-0.080744
MRI_FCWML047	-2	0.017353
MRI_FCWML047	-1	0.016416
MRI_FCWML047	0	0.17051
MRI_FCWML047	1	0.020481
MRI_FCWML047	2	-0.007191
MRI_FCWML047	3	0.031999
MRI_FCWML047	4	-0.03592
MRI_FCWML048	-4	-0.059424
MRI_FCWML048	-3	-0.017341
MRI_FCWML048	-2	-0.030308
MRI_FCWML048	-1	0.020418
MRI_FCWML048	0	-0.06423
MRI_FCWML048	1	0.034357
MRI_FCWML048	2	0.034657
MRI_FCWML048	3	0.01305
MRI_FCWML048	4	0.031054
MRI_FCWML049	-4	0.05195
MRI_FCWML049	-3	-0.047103
MRI_FCWML049	-2	0.043902
MRI_FCWML049	-1	0.075945
MRI_FCWML049	0	-0.028013
MRI_FCWML049	1	-0.088959
MRI_FCWML049	2	-0.025713
MRI_FCWML049	3	-0.22439
MRI_FCWML049	4	-0.10821
MRI_FCWML051	-4	-0.013424
MRI_FCWML051	-3	0.00039337
MRI_FCWML051	-2	0.11952
MRI_FCWML051	-1	0.042074
MRI_FCWML051	0	0.035955
MRI_FCWML051	1	0.0084594
MRI_FCWML051	2	-0.020264
MRI_FCWML051	3	-0.13477
MRI_FCWML051	4	-0.046613
MRI_FCWML052	-4	-0.15527
MRI_FCWML052	-3	0.073787
MRI_FCWML052	-2	-0.0055378
MRI_FCWML052	-1	0.005996
MRI_FCWML052	0	0.036086
MRI_FCWML052	1	0.016632
MRI_FCWML052	2	-0.028335
MRI_FCWML052	3	-0.081161
MRI_FCWML052	4	-0.12949
MRI_FCWML053	-4	0.13662
MRI_FCWML053	-3	0.059236
MRI_FCWML053	-2	0.076278
MRI_FCWML053	-1	0.018432
MRI_FCWML053	0	0.033759
MRI_FCWML053	1	-0.0044667
MRI_FCWML053	2	0.071609
MRI_FCWML053	3	0.048069
MRI_FCWML053	4	0.020796
MRI_FCWML054	-4	0.1203
MRI_FCWML054	-3	0.00024193
MRI_FCWML054	-2	-0.041155
MRI_FCWML054	-1	0.045382
MRI_FCWML054	0	-0.076937
MRI_FCWML054	1	0.10018
MRI_FCWML054	2	0.025257
MRI_FCWML054	3	0.030469
MRI_FCWML054	4	0.08359
MRI_FCWML055	-4	0.00021576
MRI_FCWML055	-3	-0.07953
MRI_FCWML055	-2	-0.028023
MRI_FCWML055	-1	-0.062214
MRI_FCWML055	0	0.080442
MRI_FCWML055	1	-0.080993
MRI_FCWML055	2	-0.018586
MRI_FCWML055	3	0.056389
MRI_FCWML055	4	0.0046483
MRI_FCWML056	-4	0.012721
MRI_FCWML056	-3	0.1306
MRI_FCWML056	-2	-0.052251
MRI_FCWML056	-1	0.043873
MRI_FCWML056	0	-0.068012
MRI_FCWML056	1	0.029981
MRI_FCWML056	2	0.097836
MRI_FCWML056	3	-0.11865
MRI_FCWML056	4	-0.015122
MRI_FCWML057	-4	0.091283
MRI_FCWML057	-3	0.025079
MRI_FCWML057	-2	0.059324
MRI_FCWML057	-1	0.05049
MRI_FCWML057	0	0.047291
MRI_FCWML057	1	-0.011669
MRI_FCWML057	2	-0.029075
MRI_FCWML057	3	0.02752
MRI_FCWML057	4	-0.040429
MRI_FCWML061	-4	-0.068718
MRI_FCWML061	-3	-0.12633
MRI_FCWML061	-2	-0.13847
MRI_FCWML061	-1	-0.0063226
MRI_FCWML061	0	0.023403
MRI_FCWML061	1	0.070696
MRI_FCWML061	2	0.089249
MRI_FCWML061	3	0.18417
MRI_FCWML061	4	0.015429
MRI_FCWML063	-4	-0.039002
MRI_FCWML063	-3	0.022176
MRI_FCWML063	-2	-0.0074392
MRI_FCWML063	-1	-0.097976
MRI_FCWML063	0	-0.029528
MRI_FCWML063	1	-0.16926
MRI_FCWML063	2	-0.0059728
MRI_FCWML063	3	-0.17525
MRI_FCWML063	4	-0.059817
MRI_FCWML064	-4	NaN
MRI_FCWML064	-3	NaN
MRI_FCWML064	-2	NaN
MRI_FCWML064	-1	NaN
MRI_FCWML064	0	NaN
MRI_FCWML064	1	NaN
MRI_FCWML064	2	NaN
MRI_FCWML064	3	NaN
MRI_FCWML064	4	NaN
MRI_FCWML104	-4	-0.020608
MRI_FCWML104	-3	0.11861
MRI_FCWML104	-2	-0.022055
MRI_FCWML104	-1	0.014921
MRI_FCWML104	0	0.086822
MRI_FCWML104	1	0.02426
MRI_FCWML104	2	-0.060032
MRI_FCWML104	3	0.0072039
MRI_FCWML104	4	0.037597
MRI_FCWML107	-4	0.10264
MRI_FCWML107	-3	-0.091831
MRI_FCWML107	-2	-0.1096
MRI_FCWML107	-1	0.03395
MRI_FCWML107	0	-0.030556
MRI_FCWML107	1	-0.019051
MRI_FCWML107	2	0.030886
MRI_FCWML107	3	0.096031
MRI_FCWML107	4	-0.11789
MRI_FCWML108	-4	-0.060654
MRI_FCWML108	-3	0.10054
MRI_FCWML108	-2	-0.086701
MRI_FCWML108	-1	-0.05258
MRI_FCWML108	0	0.11586
MRI_FCWML108	1	0.020055
MRI_FCWML108	2	0.05529
MRI_FCWML108	3	0.16871
MRI_FCWML108	4	-0.0090589
MRI_FCWML109	-4	-0.093615
MRI_FCWML109	-3	-0.093652
MRI_FCWML109	-2	-0.01223
MRI_FCWML109	-1	0.024936
MRI_FCWML109	0	0.099745
MRI_FCWML109	1	0.073521
MRI_FCWML109	2	-0.0072094
MRI_FCWML109	3	-0.033803
MRI_FCWML109	4	-0.026003
MRI_FCWML119	-4	-0.01529
MRI_FCWML119	-3	-0.03872
MRI_FCWML119	-2	0.15844
MRI_FCWML119	-1	-0.020099
MRI_FCWML119	0	0.010266
MRI_FCWML119	1	0.036818
MRI_FCWML119	2	-0.010875
MRI_FCWML119	3	-0.10074
MRI_FCWML119	4	-0.045734
MRI_FCWML121	-4	0.067986
MRI_FCWML121	-3	-0.030602
MRI_FCWML121	-2	0.099901
MRI_FCWML121	-1	0.075795
MRI_FCWML121	0	-0.017809
MRI_FCWML121	1	-0.075393
MRI_FCWML121	2	-0.065911
MRI_FCWML121	3	-0.12437
MRI_FCWML121	4	-0.12229
MRI_FCWML128	-4	-0.032189
MRI_FCWML128	-3	0.077991
MRI_FCWML128	-2	-0.028995
MRI_FCWML128	-1	0.015453
MRI_FCWML128	0	0.0014329
MRI_FCWML128	1	0.1017
MRI_FCWML128	2	0.091112
MRI_FCWML128	3	0.0079658
MRI_FCWML128	4	0.081715
MRI_FCWML129	-4	0.09366
MRI_FCWML129	-3	0.071228
MRI_FCWML129	-2	-0.060607
MRI_FCWML129	-1	-0.03075
MRI_FCWML129	0	-0.074257
MRI_FCWML129	1	-0.072908
MRI_FCWML129	2	-0.01622
MRI_FCWML129	3	0.11224
MRI_FCWML129	4	-0.16958
MRI_FCWML134	-4	-0.044973
MRI_FCWML134	-3	0.014524
MRI_FCWML134	-2	0.022425
MRI_FCWML134	-1	-0.21126
MRI_FCWML134	0	-0.030949
MRI_FCWML134	1	0.055065
MRI_FCWML134	2	-0.13509
MRI_FCWML134	3	0.10996
MRI_FCWML134	4	-0.090357
MRI_FCWML150	-4	-0.034919
MRI_FCWML150	-3	-0.017674
MRI_FCWML150	-2	0.044559
MRI_FCWML150	-1	-0.051352
MRI_FCWML150	0	-0.061248
MRI_FCWML150	1	0.047779
MRI_FCWML150	2	-0.050716
MRI_FCWML150	3	-0.0062634
MRI_FCWML150	4	0.10191
MRI_FCWML158	-4	0.045031
MRI_FCWML158	-3	-0.064771
MRI_FCWML158	-2	0.028954
MRI_FCWML158	-1	0.015399
MRI_FCWML158	0	0.066886
MRI_FCWML158	1	-0.027044
MRI_FCWML158	2	-0.030301
MRI_FCWML158	3	-0.076016
MRI_FCWML158	4	-0.068803
MRI_FCWML159	-4	0.03052
MRI_FCWML159	-3	0.10085
MRI_FCWML159	-2	0.14327
MRI_FCWML159	-1	0.031218
MRI_FCWML159	0	0.034127
MRI_FCWML159	1	-0.040596
MRI_FCWML159	2	-0.065808
MRI_FCWML159	3	0.061235
MRI_FCWML159	4	-0.085127
MRI_FCWML160	-4	0.11582
MRI_FCWML160	-3	0.077321
MRI_FCWML160	-2	0.035681
MRI_FCWML160	-1	0.013923
MRI_FCWML160	0	0.1751
MRI_FCWML160	1	-0.060409
MRI_FCWML160	2	0.068437
MRI_FCWML160	3	-0.084419
MRI_FCWML160	4	0.12904
MRI_FCWML162	-4	-0.004471
MRI_FCWML162	-3	-0.062089
MRI_FCWML162	-2	-0.043993
MRI_FCWML162	-1	0.0071891
MRI_FCWML162	0	-0.083279
MRI_FCWML162	1	0.067678
MRI_FCWML162	2	0.080646
MRI_FCWML162	3	0.13765
MRI_FCWML162	4	-0.17701
MRI_FCWML205	-4	-0.0043129
MRI_FCWML205	-3	0.079964
MRI_FCWML205	-2	0.14678
MRI_FCWML205	-1	-0.10237
MRI_FCWML205	0	0.019319
MRI_FCWML205	1	-0.019319
MRI_FCWML205	2	-0.035031
MRI_FCWML205	3	0.071304
MRI_FCWML205	4	0.031448
MRI_FCWML219	-4	-0.001368
MRI_FCWML219	-3	-0.030483
MRI_FCWML219	-2	-0.03278
MRI_FCWML219	-1	-0.062135
MRI_FCWML219	0	-0.014768
MRI_FCWML219	1	0.0012787
MRI_FCWML219	2	0.088908
MRI_FCWML219	3	0.12212
MRI_FCWML219	4	0.027779
MRI_FCWML255	-4	-0.08277
MRI_FCWML255	-3	0.0034877
MRI_FCWML255	-2	-0.094322
MRI_FCWML255	-1	0.027414
MRI_FCWML255	0	-0.071235
MRI_FCWML255	1	0.027557
MRI_FCWML255	2	0.16119
MRI_FCWML255	3	-0.035633
MRI_FCWML255	4	-0.090627
MRI_FCWML320	-4	0.031144
MRI_FCWML320	-3	-0.13013
MRI_FCWML320	-2	-0.053927
MRI_FCWML320	-1	0.11219
MRI_FCWML320	0	-0.027041
MRI_FCWML320	1	0.043524
MRI_FCWML320	2	0.060289
MRI_FCWML320	3	-0.02162
MRI_FCWML320	4	0.082843
MRI_FCWML328	-4	-0.07857
MRI_FCWML328	-3	-0.098303
MRI_FCWML328	-2	-0.023997
MRI_FCWML328	-1	0.0053337
MRI_FCWML328	0	0.0046334
MRI_FCWML328	1	-0.050399
MRI_FCWML328	2	-0.0010005
MRI_FCWML328	3	-0.046628
MRI_FCWML328	4	0.091985
