# Supplementary material for: Pupil size reflects activation of subcortical ascending arousal system nuclei during rest
Source: eLife. 2023 Jun 27;12:e84822. doi: 10.7554/eLife.84822 (PMC10299825; doi:10.7554/eLife.84822)
Supplement: Figure 5—source data 2. [file elife-84822-fig5-data2.zip › FigureS5_S2-SourceData/ses-day-2/XCorr_stat_OCC_pup_deriv.csv]

subj	lag	CC
MRI_FCWML001	-4	0.057263
MRI_FCWML001	-3	0.017627
MRI_FCWML001	-2	-0.13542
MRI_FCWML001	-1	-0.076295
MRI_FCWML001	0	0.090897
MRI_FCWML001	1	0.076058
MRI_FCWML001	2	-0.11489
MRI_FCWML001	3	-0.11504
MRI_FCWML001	4	0.066632
MRI_FCWML002	-4	-0.071798
MRI_FCWML002	-3	0.017903
MRI_FCWML002	-2	0.033674
MRI_FCWML002	-1	-0.0088502
MRI_FCWML002	0	0.14567
MRI_FCWML002	1	0.22821
MRI_FCWML002	2	0.14239
MRI_FCWML002	3	0.080595
MRI_FCWML002	4	-0.066078
MRI_FCWML003	-4	-0.078708
MRI_FCWML003	-3	-0.057722
MRI_FCWML003	-2	-0.052414
MRI_FCWML003	-1	0.1229
MRI_FCWML003	0	-0.059591
MRI_FCWML003	1	0.046464
MRI_FCWML003	2	0.00449
MRI_FCWML003	3	0.069532
MRI_FCWML003	4	0.061303
MRI_FCWML004	-4	-0.044499
MRI_FCWML004	-3	-0.022469
MRI_FCWML004	-2	-0.13956
MRI_FCWML004	-1	-0.16613
MRI_FCWML004	0	-0.15604
MRI_FCWML004	1	0.22312
MRI_FCWML004	2	0.21768
MRI_FCWML004	3	0.026976
MRI_FCWML004	4	-0.25377
MRI_FCWML006	-4	-0.0046402
MRI_FCWML006	-3	0.078407
MRI_FCWML006	-2	-0.081401
MRI_FCWML006	-1	-0.028342
MRI_FCWML006	0	-0.0080173
MRI_FCWML006	1	0.13961
MRI_FCWML006	2	0.20866
MRI_FCWML006	3	0.071398
MRI_FCWML006	4	-0.0053016
MRI_FCWML007	-4	0.16066
MRI_FCWML007	-3	0.15259
MRI_FCWML007	-2	0.08314
MRI_FCWML007	-1	-0.0054307
MRI_FCWML007	0	0.17202
MRI_FCWML007	1	0.17774
MRI_FCWML007	2	-0.12741
MRI_FCWML007	3	-0.2763
MRI_FCWML007	4	-0.16118
MRI_FCWML008	-4	-0.011408
MRI_FCWML008	-3	0.018983
MRI_FCWML008	-2	-0.12362
MRI_FCWML008	-1	0.022461
MRI_FCWML008	0	0.019555
MRI_FCWML008	1	0.19006
MRI_FCWML008	2	0.12224
MRI_FCWML008	3	-0.14199
MRI_FCWML008	4	-0.060283
MRI_FCWML009	-4	-0.10736
MRI_FCWML009	-3	-0.053551
MRI_FCWML009	-2	0.0053336
MRI_FCWML009	-1	-0.026991
MRI_FCWML009	0	-0.0067653
MRI_FCWML009	1	-0.015764
MRI_FCWML009	2	-0.012745
MRI_FCWML009	3	-0.081018
MRI_FCWML009	4	-0.053664
MRI_FCWML010	-4	-0.11861
MRI_FCWML010	-3	-0.047883
MRI_FCWML010	-2	0.058456
MRI_FCWML010	-1	0.12431
MRI_FCWML010	0	0.10038
MRI_FCWML010	1	0.17889
MRI_FCWML010	2	0.18513
MRI_FCWML010	3	0.21029
MRI_FCWML010	4	0.11951
MRI_FCWML011	-4	-0.088565
MRI_FCWML011	-3	0.049326
MRI_FCWML011	-2	-0.035057
MRI_FCWML011	-1	-0.076764
MRI_FCWML011	0	-0.027382
MRI_FCWML011	1	0.074906
MRI_FCWML011	2	0.11284
MRI_FCWML011	3	0.028444
MRI_FCWML011	4	-0.028049
MRI_FCWML012	-4	-0.018942
MRI_FCWML012	-3	0.064075
MRI_FCWML012	-2	0.12015
MRI_FCWML012	-1	0.034268
MRI_FCWML012	0	0.029661
MRI_FCWML012	1	0.093863
MRI_FCWML012	2	-0.036715
MRI_FCWML012	3	-0.051125
MRI_FCWML012	4	-0.1298
MRI_FCWML013	-4	0.072253
MRI_FCWML013	-3	0.16643
MRI_FCWML013	-2	0.19428
MRI_FCWML013	-1	0.12037
MRI_FCWML013	0	0.20609
MRI_FCWML013	1	0.22749
MRI_FCWML013	2	0.21036
MRI_FCWML013	3	0.10672
MRI_FCWML013	4	0.023175
MRI_FCWML014	-4	0.057572
MRI_FCWML014	-3	0.028455
MRI_FCWML014	-2	0.0060959
MRI_FCWML014	-1	-0.03173
MRI_FCWML014	0	-0.060189
MRI_FCWML014	1	0.14447
MRI_FCWML014	2	-0.013869
MRI_FCWML014	3	-0.1154
MRI_FCWML014	4	-0.15318
MRI_FCWML015	-4	-0.062963
MRI_FCWML015	-3	0.011357
MRI_FCWML015	-2	-0.0088175
MRI_FCWML015	-1	-0.0038749
MRI_FCWML015	0	0.044915
MRI_FCWML015	1	0.03167
MRI_FCWML015	2	0.12421
MRI_FCWML015	3	-0.081402
MRI_FCWML015	4	-0.061123
MRI_FCWML016	-4	0.03958
MRI_FCWML016	-3	0.027368
MRI_FCWML016	-2	0.048415
MRI_FCWML016	-1	0.025288
MRI_FCWML016	0	0.13716
MRI_FCWML016	1	0.24926
MRI_FCWML016	2	0.25361
MRI_FCWML016	3	-0.0040505
MRI_FCWML016	4	-0.15402
MRI_FCWML017	-4	-0.11489
MRI_FCWML017	-3	-0.10729
MRI_FCWML017	-2	0.017981
MRI_FCWML017	-1	0.031207
MRI_FCWML017	0	0.19366
MRI_FCWML017	1	0.27654
MRI_FCWML017	2	0.21752
MRI_FCWML017	3	0.024716
MRI_FCWML017	4	-0.17069
MRI_FCWML018	-4	0.081445
MRI_FCWML018	-3	-0.024004
MRI_FCWML018	-2	-0.16659
MRI_FCWML018	-1	-0.10394
MRI_FCWML018	0	0.033599
MRI_FCWML018	1	0.13644
MRI_FCWML018	2	-0.043042
MRI_FCWML018	3	0.046191
MRI_FCWML018	4	-0.017143
MRI_FCWML020	-4	NaN
MRI_FCWML020	-3	NaN
MRI_FCWML020	-2	NaN
MRI_FCWML020	-1	NaN
MRI_FCWML020	0	NaN
MRI_FCWML020	1	NaN
MRI_FCWML020	2	NaN
MRI_FCWML020	3	NaN
MRI_FCWML020	4	NaN
MRI_FCWML022	-4	NaN
MRI_FCWML022	-3	NaN
MRI_FCWML022	-2	NaN
MRI_FCWML022	-1	NaN
MRI_FCWML022	0	NaN
MRI_FCWML022	1	NaN
MRI_FCWML022	2	NaN
MRI_FCWML022	3	NaN
MRI_FCWML022	4	NaN
MRI_FCWML023	-4	0.01799
MRI_FCWML023	-3	0.090091
MRI_FCWML023	-2	-0.077546
MRI_FCWML023	-1	0.0066333
MRI_FCWML023	0	-0.023141
MRI_FCWML023	1	0.22988
MRI_FCWML023	2	0.21883
MRI_FCWML023	3	-0.015021
MRI_FCWML023	4	-0.0095554
MRI_FCWML025	-4	-0.00029883
MRI_FCWML025	-3	0.034059
MRI_FCWML025	-2	0.051728
MRI_FCWML025	-1	0.12363
MRI_FCWML025	0	0.13156
MRI_FCWML025	1	0.027516
MRI_FCWML025	2	0.16262
MRI_FCWML025	3	0.15463
MRI_FCWML025	4	0.048894
MRI_FCWML026	-4	0.027236
MRI_FCWML026	-3	0.024228
MRI_FCWML026	-2	-0.05241
MRI_FCWML026	-1	-0.0011636
MRI_FCWML026	0	-0.037432
MRI_FCWML026	1	-0.044041
MRI_FCWML026	2	0.01147
MRI_FCWML026	3	-0.065076
MRI_FCWML026	4	0.072523
MRI_FCWML027	-4	0.051124
MRI_FCWML027	-3	0.024254
MRI_FCWML027	-2	-0.077398
MRI_FCWML027	-1	-0.10011
MRI_FCWML027	0	-0.085843
MRI_FCWML027	1	0.20285
MRI_FCWML027	2	0.12084
MRI_FCWML027	3	-0.031621
MRI_FCWML027	4	-0.10446
MRI_FCWML028	-4	NaN
MRI_FCWML028	-3	NaN
MRI_FCWML028	-2	NaN
MRI_FCWML028	-1	NaN
MRI_FCWML028	0	NaN
MRI_FCWML028	1	NaN
MRI_FCWML028	2	NaN
MRI_FCWML028	3	NaN
MRI_FCWML028	4	NaN
MRI_FCWML029	-4	0.13566
MRI_FCWML029	-3	0.021847
MRI_FCWML029	-2	-0.019071
MRI_FCWML029	-1	-0.0018886
MRI_FCWML029	0	-0.011519
MRI_FCWML029	1	-0.01204
MRI_FCWML029	2	-0.11594
MRI_FCWML029	3	-0.21987
MRI_FCWML029	4	-0.2372
MRI_FCWML030	-4	-0.036148
MRI_FCWML030	-3	-0.022911
MRI_FCWML030	-2	-0.012526
MRI_FCWML030	-1	-0.039592
MRI_FCWML030	0	0.024251
MRI_FCWML030	1	-0.047045
MRI_FCWML030	2	0.16365
MRI_FCWML030	3	0.074066
MRI_FCWML030	4	-0.095902
MRI_FCWML031	-4	-0.020546
MRI_FCWML031	-3	-0.036333
MRI_FCWML031	-2	0.029932
MRI_FCWML031	-1	0.15181
MRI_FCWML031	0	0.22946
MRI_FCWML031	1	0.1151
MRI_FCWML031	2	-0.077996
MRI_FCWML031	3	-0.23218
MRI_FCWML031	4	-0.24317
MRI_FCWML032	-4	0.067747
MRI_FCWML032	-3	0.13479
MRI_FCWML032	-2	0.2039
MRI_FCWML032	-1	0.15
MRI_FCWML032	0	0.20244
MRI_FCWML032	1	0.21183
MRI_FCWML032	2	0.12212
MRI_FCWML032	3	-0.032061
MRI_FCWML032	4	-0.14381
MRI_FCWML033	-4	NaN
MRI_FCWML033	-3	NaN
MRI_FCWML033	-2	NaN
MRI_FCWML033	-1	NaN
MRI_FCWML033	0	NaN
MRI_FCWML033	1	NaN
MRI_FCWML033	2	NaN
MRI_FCWML033	3	NaN
MRI_FCWML033	4	NaN
MRI_FCWML035	-4	-0.076226
MRI_FCWML035	-3	-0.031436
MRI_FCWML035	-2	-0.033003
MRI_FCWML035	-1	0.010001
MRI_FCWML035	0	-0.10174
MRI_FCWML035	1	0.083109
MRI_FCWML035	2	0.043983
MRI_FCWML035	3	0.039678
MRI_FCWML035	4	-0.039227
MRI_FCWML036	-4	NaN
MRI_FCWML036	-3	NaN
MRI_FCWML036	-2	NaN
MRI_FCWML036	-1	NaN
MRI_FCWML036	0	NaN
MRI_FCWML036	1	NaN
MRI_FCWML036	2	NaN
MRI_FCWML036	3	NaN
MRI_FCWML036	4	NaN
MRI_FCWML037	-4	0.17546
MRI_FCWML037	-3	0.055644
MRI_FCWML037	-2	0.043465
MRI_FCWML037	-1	0.03441
MRI_FCWML037	0	0.053248
MRI_FCWML037	1	0.040466
MRI_FCWML037	2	-0.097862
MRI_FCWML037	3	-0.28308
MRI_FCWML037	4	-0.30892
MRI_FCWML038	-4	0.015439
MRI_FCWML038	-3	0.09321
MRI_FCWML038	-2	0.05694
MRI_FCWML038	-1	0.072143
MRI_FCWML038	0	0.078698
MRI_FCWML038	1	0.16965
MRI_FCWML038	2	0.15134
MRI_FCWML038	3	-0.01033
MRI_FCWML038	4	-0.001992
MRI_FCWML040	-4	-0.069658
MRI_FCWML040	-3	-0.045392
MRI_FCWML040	-2	-0.11978
MRI_FCWML040	-1	-0.065482
MRI_FCWML040	0	0.019229
MRI_FCWML040	1	0.042355
MRI_FCWML040	2	-0.018751
MRI_FCWML040	3	-0.051525
MRI_FCWML040	4	-0.010839
MRI_FCWML041	-4	-0.013418
MRI_FCWML041	-3	0.06819
MRI_FCWML041	-2	0.014277
MRI_FCWML041	-1	-0.053596
MRI_FCWML041	0	-0.031385
MRI_FCWML041	1	0.0014766
MRI_FCWML041	2	0.04223
MRI_FCWML041	3	0.078077
MRI_FCWML041	4	0.051055
MRI_FCWML042	-4	-0.14314
MRI_FCWML042	-3	-0.069845
MRI_FCWML042	-2	-0.033211
MRI_FCWML042	-1	-0.1166
MRI_FCWML042	0	0.044139
MRI_FCWML042	1	0.048374
MRI_FCWML042	2	-0.00091171
MRI_FCWML042	3	-0.034626
MRI_FCWML042	4	0.011905
MRI_FCWML043	-4	0.019799
MRI_FCWML043	-3	-0.021827
MRI_FCWML043	-2	-0.065596
MRI_FCWML043	-1	-0.13383
MRI_FCWML043	0	0.030741
MRI_FCWML043	1	0.23319
MRI_FCWML043	2	0.31162
MRI_FCWML043	3	-0.0090402
MRI_FCWML043	4	-0.18545
MRI_FCWML046	-4	0.1991
MRI_FCWML046	-3	0.11595
MRI_FCWML046	-2	0.043115
MRI_FCWML046	-1	0.021603
MRI_FCWML046	0	0.0029501
MRI_FCWML046	1	0.071959
MRI_FCWML046	2	0.019831
MRI_FCWML046	3	0.011725
MRI_FCWML046	4	-0.066636
MRI_FCWML047	-4	-0.052269
MRI_FCWML047	-3	-0.076506
MRI_FCWML047	-2	-0.019388
MRI_FCWML047	-1	0.054477
MRI_FCWML047	0	0.16079
MRI_FCWML047	1	0.40917
MRI_FCWML047	2	0.25664
MRI_FCWML047	3	-0.081007
MRI_FCWML047	4	-0.19209
MRI_FCWML048	-4	0.13955
MRI_FCWML048	-3	0.22302
MRI_FCWML048	-2	0.090859
MRI_FCWML048	-1	-0.040329
MRI_FCWML048	0	-0.13804
MRI_FCWML048	1	-0.020981
MRI_FCWML048	2	0.0060914
MRI_FCWML048	3	-0.015554
MRI_FCWML048	4	-0.11958
MRI_FCWML049	-4	-0.015867
MRI_FCWML049	-3	-0.074025
MRI_FCWML049	-2	-0.15871
MRI_FCWML049	-1	-0.076921
MRI_FCWML049	0	0.013929
MRI_FCWML049	1	0.060455
MRI_FCWML049	2	0.073884
MRI_FCWML049	3	0.0030774
MRI_FCWML049	4	-0.10447
MRI_FCWML051	-4	0.14786
MRI_FCWML051	-3	0.17235
MRI_FCWML051	-2	0.03253
MRI_FCWML051	-1	-0.0012143
MRI_FCWML051	0	0.027461
MRI_FCWML051	1	0.1711
MRI_FCWML051	2	0.095795
MRI_FCWML051	3	-0.028252
MRI_FCWML051	4	-0.091494
MRI_FCWML052	-4	-0.14594
MRI_FCWML052	-3	-0.056217
MRI_FCWML052	-2	0.13646
MRI_FCWML052	-1	0.15368
MRI_FCWML052	0	0.011074
MRI_FCWML052	1	0.018637
MRI_FCWML052	2	0.017505
MRI_FCWML052	3	-0.079525
MRI_FCWML052	4	-0.16783
MRI_FCWML053	-4	-0.10402
MRI_FCWML053	-3	-0.14507
MRI_FCWML053	-2	-0.031699
MRI_FCWML053	-1	-0.16959
MRI_FCWML053	0	-0.13353
MRI_FCWML053	1	-0.0094624
MRI_FCWML053	2	0.025481
MRI_FCWML053	3	-0.032763
MRI_FCWML053	4	-0.014237
MRI_FCWML054	-4	-0.062112
MRI_FCWML054	-3	-0.032722
MRI_FCWML054	-2	-0.10956
MRI_FCWML054	-1	-0.0026947
MRI_FCWML054	0	0.20562
MRI_FCWML054	1	0.14104
MRI_FCWML054	2	0.015126
MRI_FCWML054	3	0.086667
MRI_FCWML054	4	0.028474
MRI_FCWML055	-4	-0.055373
MRI_FCWML055	-3	-0.15407
MRI_FCWML055	-2	0.037113
MRI_FCWML055	-1	0.096985
MRI_FCWML055	0	0.12652
MRI_FCWML055	1	0.0079166
MRI_FCWML055	2	0.01143
MRI_FCWML055	3	-0.12338
MRI_FCWML055	4	-0.014024
MRI_FCWML056	-4	-0.058346
MRI_FCWML056	-3	-0.10382
MRI_FCWML056	-2	-0.030268
MRI_FCWML056	-1	-0.054999
MRI_FCWML056	0	-0.14863
MRI_FCWML056	1	0.045836
MRI_FCWML056	2	0.046562
MRI_FCWML056	3	0.016809
MRI_FCWML056	4	-0.039621
MRI_FCWML057	-4	0.059287
MRI_FCWML057	-3	0.023709
MRI_FCWML057	-2	-0.023636
MRI_FCWML057	-1	-0.0064664
MRI_FCWML057	0	0.036899
MRI_FCWML057	1	0.0095017
MRI_FCWML057	2	-0.13532
MRI_FCWML057	3	-0.24116
MRI_FCWML057	4	-0.16968
MRI_FCWML061	-4	-0.13524
MRI_FCWML061	-3	-0.076882
MRI_FCWML061	-2	-0.063864
MRI_FCWML061	-1	-0.083075
MRI_FCWML061	0	0.059321
MRI_FCWML061	1	0.062124
MRI_FCWML061	2	-0.10989
MRI_FCWML061	3	-0.16848
MRI_FCWML061	4	-0.17165
MRI_FCWML063	-4	-0.03445
MRI_FCWML063	-3	-0.0067572
MRI_FCWML063	-2	-0.053881
MRI_FCWML063	-1	-0.08253
MRI_FCWML063	0	-0.0074904
MRI_FCWML063	1	0.0069658
MRI_FCWML063	2	0.051874
MRI_FCWML063	3	0.068932
MRI_FCWML063	4	-0.0095105
MRI_FCWML064	-4	NaN
MRI_FCWML064	-3	NaN
MRI_FCWML064	-2	NaN
MRI_FCWML064	-1	NaN
MRI_FCWML064	0	NaN
MRI_FCWML064	1	NaN
MRI_FCWML064	2	NaN
MRI_FCWML064	3	NaN
MRI_FCWML064	4	NaN
MRI_FCWML104	-4	-0.078794
MRI_FCWML104	-3	-0.078513
MRI_FCWML104	-2	0.094897
MRI_FCWML104	-1	0.11624
MRI_FCWML104	0	0.085651
MRI_FCWML104	1	0.090089
MRI_FCWML104	2	0.0082498
MRI_FCWML104	3	-0.12077
MRI_FCWML104	4	-0.21235
MRI_FCWML107	-4	-0.0044731
MRI_FCWML107	-3	0.019473
MRI_FCWML107	-2	-0.051611
MRI_FCWML107	-1	-0.10404
MRI_FCWML107	0	-0.017526
MRI_FCWML107	1	0.092186
MRI_FCWML107	2	0.01889
MRI_FCWML107	3	-0.092688
MRI_FCWML107	4	-0.16673
MRI_FCWML108	-4	-0.06416
MRI_FCWML108	-3	-0.029541
MRI_FCWML108	-2	-0.087193
MRI_FCWML108	-1	0.0082391
MRI_FCWML108	0	0.061257
MRI_FCWML108	1	0.06644
MRI_FCWML108	2	0.0021089
MRI_FCWML108	3	0.11228
MRI_FCWML108	4	-0.0081428
MRI_FCWML109	-4	0.12165
MRI_FCWML109	-3	0.16061
MRI_FCWML109	-2	0.037719
MRI_FCWML109	-1	0.11019
MRI_FCWML109	0	0.18541
MRI_FCWML109	1	0.11477
MRI_FCWML109	2	-0.025659
MRI_FCWML109	3	-0.059481
MRI_FCWML109	4	-0.09074
MRI_FCWML119	-4	0.040894
MRI_FCWML119	-3	0.074951
MRI_FCWML119	-2	0.048596
MRI_FCWML119	-1	0.037091
MRI_FCWML119	0	0.028232
MRI_FCWML119	1	0.10435
MRI_FCWML119	2	0.10991
MRI_FCWML119	3	0.0026782
MRI_FCWML119	4	-0.075306
MRI_FCWML121	-4	0.040192
MRI_FCWML121	-3	-0.013783
MRI_FCWML121	-2	0.033942
MRI_FCWML121	-1	-0.0094726
MRI_FCWML121	0	-0.16232
MRI_FCWML121	1	-0.050924
MRI_FCWML121	2	-0.11384
MRI_FCWML121	3	-0.12834
MRI_FCWML121	4	-0.1183
MRI_FCWML128	-4	-0.024518
MRI_FCWML128	-3	-0.0067052
MRI_FCWML128	-2	0.021672
MRI_FCWML128	-1	0.057398
MRI_FCWML128	0	0.11051
MRI_FCWML128	1	0.19069
MRI_FCWML128	2	0.17271
MRI_FCWML128	3	0.037083
MRI_FCWML128	4	-0.020908
MRI_FCWML129	-4	-0.085951
MRI_FCWML129	-3	-0.077264
MRI_FCWML129	-2	0.10196
MRI_FCWML129	-1	0.23071
MRI_FCWML129	0	0.035622
MRI_FCWML129	1	0.18473
MRI_FCWML129	2	0.12538
MRI_FCWML129	3	0.015584
MRI_FCWML129	4	-0.082147
MRI_FCWML134	-4	0.0011981
MRI_FCWML134	-3	0.020441
MRI_FCWML134	-2	0.0069869
MRI_FCWML134	-1	0.12855
MRI_FCWML134	0	0.15265
MRI_FCWML134	1	0.18342
MRI_FCWML134	2	0.14752
MRI_FCWML134	3	0.00934
MRI_FCWML134	4	-0.058329
MRI_FCWML150	-4	0.0022568
MRI_FCWML150	-3	0.086599
MRI_FCWML150	-2	-0.0026477
MRI_FCWML150	-1	-0.050771
MRI_FCWML150	0	0.0015084
MRI_FCWML150	1	0.36714
MRI_FCWML150	2	0.17011
MRI_FCWML150	3	0.0083695
MRI_FCWML150	4	0.027669
MRI_FCWML158	-4	0.19752
MRI_FCWML158	-3	0.21062
MRI_FCWML158	-2	0.23838
MRI_FCWML158	-1	0.21088
MRI_FCWML158	0	0.13096
MRI_FCWML158	1	0.21047
MRI_FCWML158	2	0.018364
MRI_FCWML158	3	-0.11335
MRI_FCWML158	4	-0.15541
MRI_FCWML159	-4	0.021087
MRI_FCWML159	-3	0.034204
MRI_FCWML159	-2	0.17702
MRI_FCWML159	-1	0.095956
MRI_FCWML159	0	0.15877
MRI_FCWML159	1	0.26713
MRI_FCWML159	2	0.21985
MRI_FCWML159	3	0.16106
MRI_FCWML159	4	0.012096
MRI_FCWML160	-4	0.089855
MRI_FCWML160	-3	0.14351
MRI_FCWML160	-2	0.14316
MRI_FCWML160	-1	0.06577
MRI_FCWML160	0	0.032401
MRI_FCWML160	1	0.085911
MRI_FCWML160	2	-0.024146
MRI_FCWML160	3	0.097643
MRI_FCWML160	4	0.053506
MRI_FCWML162	-4	-0.013568
MRI_FCWML162	-3	0.032632
MRI_FCWML162	-2	-0.089297
MRI_FCWML162	-1	-0.056574
MRI_FCWML162	0	-0.0014082
MRI_FCWML162	1	0.13803
MRI_FCWML162	2	0.091002
MRI_FCWML162	3	0.10393
MRI_FCWML162	4	0.052961
MRI_FCWML205	-4	-0.045099
MRI_FCWML205	-3	0.0013323
MRI_FCWML205	-2	-0.0096014
MRI_FCWML205	-1	0.05197
MRI_FCWML205	0	0.19341
MRI_FCWML205	1	0.23039
MRI_FCWML205	2	0.037469
MRI_FCWML205	3	-0.17287
MRI_FCWML205	4	-0.013438
MRI_FCWML219	-4	-0.14316
MRI_FCWML219	-3	-0.048402
MRI_FCWML219	-2	0.070929
MRI_FCWML219	-1	-0.0071608
MRI_FCWML219	0	0.0060445
MRI_FCWML219	1	0.14286
MRI_FCWML219	2	0.1221
MRI_FCWML219	3	0.09372
MRI_FCWML219	4	-0.039053
MRI_FCWML255	-4	-0.028845
MRI_FCWML255	-3	-0.074914
MRI_FCWML255	-2	-0.030453
MRI_FCWML255	-1	-0.037286
MRI_FCWML255	0	0.040803
MRI_FCWML255	1	0.031574
MRI_FCWML255	2	0.032358
MRI_FCWML255	3	-0.12198
MRI_FCWML255	4	-0.34335
MRI_FCWML320	-4	-0.10578
MRI_FCWML320	-3	-0.14298
MRI_FCWML320	-2	-0.022577
MRI_FCWML320	-1	-0.086195
MRI_FCWML320	0	-0.11387
MRI_FCWML320	1	0.15552
MRI_FCWML320	2	0.22943
MRI_FCWML320	3	0.10925
MRI_FCWML320	4	-0.14702
MRI_FCWML328	-4	0.019955
MRI_FCWML328	-3	-0.057015
MRI_FCWML328	-2	-0.057073
MRI_FCWML328	-1	-0.041309
MRI_FCWML328	0	0.022368
MRI_FCWML328	1	0.096222
MRI_FCWML328	2	-0.028129
MRI_FCWML328	3	-0.045063
MRI_FCWML328	4	-0.13661
