# Supplementary material for: Pupil size reflects activation of subcortical ascending arousal system nuclei during rest
Source: eLife. 2023 Jun 27;12:e84822. doi: 10.7554/eLife.84822 (PMC10299825; doi:10.7554/eLife.84822)
Supplement: Figure 5—source data 2. [file elife-84822-fig5-data2.zip › FigureS5_S2-SourceData/ses-day-2/XCorr_stat_Pons_pup_deriv.csv]

subj	lag	CC
MRI_FCWML001	-4	0.01836
MRI_FCWML001	-3	0.054313
MRI_FCWML001	-2	0.10046
MRI_FCWML001	-1	-0.10373
MRI_FCWML001	0	-0.015368
MRI_FCWML001	1	-0.04403
MRI_FCWML001	2	0.016424
MRI_FCWML001	3	0.057001
MRI_FCWML001	4	0.071944
MRI_FCWML002	-4	-0.083986
MRI_FCWML002	-3	0.080461
MRI_FCWML002	-2	-0.086799
MRI_FCWML002	-1	0.025191
MRI_FCWML002	0	0.060003
MRI_FCWML002	1	-0.049162
MRI_FCWML002	2	0.042384
MRI_FCWML002	3	0.017646
MRI_FCWML002	4	0.038354
MRI_FCWML003	-4	0.025939
MRI_FCWML003	-3	0.0666
MRI_FCWML003	-2	-0.046126
MRI_FCWML003	-1	0.065581
MRI_FCWML003	0	-0.056646
MRI_FCWML003	1	0.051969
MRI_FCWML003	2	-0.0082177
MRI_FCWML003	3	0.02222
MRI_FCWML003	4	-0.062114
MRI_FCWML004	-4	-0.00067644
MRI_FCWML004	-3	0.18631
MRI_FCWML004	-2	0.08259
MRI_FCWML004	-1	0.045417
MRI_FCWML004	0	-0.028696
MRI_FCWML004	1	0.036293
MRI_FCWML004	2	0.089133
MRI_FCWML004	3	-0.11566
MRI_FCWML004	4	0.034002
MRI_FCWML006	-4	0.034816
MRI_FCWML006	-3	-0.11005
MRI_FCWML006	-2	-0.058066
MRI_FCWML006	-1	0.10733
MRI_FCWML006	0	0.22009
MRI_FCWML006	1	-0.091334
MRI_FCWML006	2	0.082412
MRI_FCWML006	3	-0.12525
MRI_FCWML006	4	-0.029785
MRI_FCWML007	-4	0.15695
MRI_FCWML007	-3	-0.021808
MRI_FCWML007	-2	-0.023623
MRI_FCWML007	-1	-0.069168
MRI_FCWML007	0	-0.045437
MRI_FCWML007	1	-0.053217
MRI_FCWML007	2	0.0061371
MRI_FCWML007	3	0.073884
MRI_FCWML007	4	-0.0093601
MRI_FCWML008	-4	-0.1303
MRI_FCWML008	-3	0.016897
MRI_FCWML008	-2	-0.21207
MRI_FCWML008	-1	0.014676
MRI_FCWML008	0	0.016645
MRI_FCWML008	1	0.087991
MRI_FCWML008	2	-0.12328
MRI_FCWML008	3	-0.022182
MRI_FCWML008	4	0.066726
MRI_FCWML009	-4	-0.1853
MRI_FCWML009	-3	0.023912
MRI_FCWML009	-2	0.11674
MRI_FCWML009	-1	-0.068147
MRI_FCWML009	0	-0.028099
MRI_FCWML009	1	-0.00075806
MRI_FCWML009	2	-0.078009
MRI_FCWML009	3	0.0074263
MRI_FCWML009	4	0.017701
MRI_FCWML010	-4	-0.10584
MRI_FCWML010	-3	0.057217
MRI_FCWML010	-2	-0.047753
MRI_FCWML010	-1	0.11454
MRI_FCWML010	0	-0.0089374
MRI_FCWML010	1	-0.088773
MRI_FCWML010	2	0.0015693
MRI_FCWML010	3	-0.12714
MRI_FCWML010	4	-0.012235
MRI_FCWML011	-4	-0.066686
MRI_FCWML011	-3	-0.074863
MRI_FCWML011	-2	-0.056168
MRI_FCWML011	-1	0.0014896
MRI_FCWML011	0	0.053969
MRI_FCWML011	1	0.02527
MRI_FCWML011	2	-0.074248
MRI_FCWML011	3	-0.04919
MRI_FCWML011	4	-0.071187
MRI_FCWML012	-4	0.084361
MRI_FCWML012	-3	0.10174
MRI_FCWML012	-2	-0.14491
MRI_FCWML012	-1	-0.11969
MRI_FCWML012	0	0.055762
MRI_FCWML012	1	-0.096574
MRI_FCWML012	2	-0.024187
MRI_FCWML012	3	-0.14234
MRI_FCWML012	4	-0.066343
MRI_FCWML013	-4	0.068545
MRI_FCWML013	-3	0.018335
MRI_FCWML013	-2	-0.009661
MRI_FCWML013	-1	-0.060192
MRI_FCWML013	0	-0.047278
MRI_FCWML013	1	-0.081696
MRI_FCWML013	2	-0.070076
MRI_FCWML013	3	0.068881
MRI_FCWML013	4	-0.094971
MRI_FCWML014	-4	0.021303
MRI_FCWML014	-3	-0.036934
MRI_FCWML014	-2	0.041376
MRI_FCWML014	-1	0.030654
MRI_FCWML014	0	0.039269
MRI_FCWML014	1	-0.12887
MRI_FCWML014	2	0.050116
MRI_FCWML014	3	0.10999
MRI_FCWML014	4	0.031393
MRI_FCWML015	-4	-0.030711
MRI_FCWML015	-3	0.0015305
MRI_FCWML015	-2	0.012828
MRI_FCWML015	-1	-0.039884
MRI_FCWML015	0	-0.059788
MRI_FCWML015	1	-0.045206
MRI_FCWML015	2	0.013075
MRI_FCWML015	3	-0.043743
MRI_FCWML015	4	0.12004
MRI_FCWML016	-4	0.033872
MRI_FCWML016	-3	0.0026622
MRI_FCWML016	-2	0.071447
MRI_FCWML016	-1	0.10761
MRI_FCWML016	0	0.049999
MRI_FCWML016	1	0.018101
MRI_FCWML016	2	-0.12466
MRI_FCWML016	3	-0.048485
MRI_FCWML016	4	-0.048244
MRI_FCWML017	-4	-0.033113
MRI_FCWML017	-3	0.0063747
MRI_FCWML017	-2	0.030109
MRI_FCWML017	-1	0.018657
MRI_FCWML017	0	-0.01215
MRI_FCWML017	1	-0.0016817
MRI_FCWML017	2	0.12015
MRI_FCWML017	3	0.0016718
MRI_FCWML017	4	-0.044368
MRI_FCWML018	-4	0.02503
MRI_FCWML018	-3	-0.066506
MRI_FCWML018	-2	-0.068913
MRI_FCWML018	-1	0.078311
MRI_FCWML018	0	0.016445
MRI_FCWML018	1	-0.07382
MRI_FCWML018	2	-0.10464
MRI_FCWML018	3	0.02484
MRI_FCWML018	4	0.1232
MRI_FCWML020	-4	NaN
MRI_FCWML020	-3	NaN
MRI_FCWML020	-2	NaN
MRI_FCWML020	-1	NaN
MRI_FCWML020	0	NaN
MRI_FCWML020	1	NaN
MRI_FCWML020	2	NaN
MRI_FCWML020	3	NaN
MRI_FCWML020	4	NaN
MRI_FCWML022	-4	NaN
MRI_FCWML022	-3	NaN
MRI_FCWML022	-2	NaN
MRI_FCWML022	-1	NaN
MRI_FCWML022	0	NaN
MRI_FCWML022	1	NaN
MRI_FCWML022	2	NaN
MRI_FCWML022	3	NaN
MRI_FCWML022	4	NaN
MRI_FCWML023	-4	-0.026349
MRI_FCWML023	-3	-0.096995
MRI_FCWML023	-2	0.062593
MRI_FCWML023	-1	0.0029467
MRI_FCWML023	0	-0.050436
MRI_FCWML023	1	-0.037366
MRI_FCWML023	2	-0.032797
MRI_FCWML023	3	-0.056638
MRI_FCWML023	4	0.0059772
MRI_FCWML025	-4	-0.046874
MRI_FCWML025	-3	-0.0859
MRI_FCWML025	-2	-0.075533
MRI_FCWML025	-1	0.034853
MRI_FCWML025	0	0.077999
MRI_FCWML025	1	-0.071813
MRI_FCWML025	2	-0.064469
MRI_FCWML025	3	-0.0064058
MRI_FCWML025	4	0.044982
MRI_FCWML026	-4	-0.10532
MRI_FCWML026	-3	-0.021756
MRI_FCWML026	-2	0.052135
MRI_FCWML026	-1	-0.011583
MRI_FCWML026	0	-0.028453
MRI_FCWML026	1	0.0014185
MRI_FCWML026	2	-0.056654
MRI_FCWML026	3	-0.011989
MRI_FCWML026	4	-0.099707
MRI_FCWML027	-4	0.072358
MRI_FCWML027	-3	0.036767
MRI_FCWML027	-2	0.0034794
MRI_FCWML027	-1	-0.026486
MRI_FCWML027	0	-0.10213
MRI_FCWML027	1	0.08782
MRI_FCWML027	2	0.084427
MRI_FCWML027	3	-0.0087862
MRI_FCWML027	4	-0.053268
MRI_FCWML028	-4	NaN
MRI_FCWML028	-3	NaN
MRI_FCWML028	-2	NaN
MRI_FCWML028	-1	NaN
MRI_FCWML028	0	NaN
MRI_FCWML028	1	NaN
MRI_FCWML028	2	NaN
MRI_FCWML028	3	NaN
MRI_FCWML028	4	NaN
MRI_FCWML029	-4	-0.040801
MRI_FCWML029	-3	0.026316
MRI_FCWML029	-2	-0.00073248
MRI_FCWML029	-1	-0.13349
MRI_FCWML029	0	-0.020105
MRI_FCWML029	1	-0.060034
MRI_FCWML029	2	0.0063612
MRI_FCWML029	3	0.022294
MRI_FCWML029	4	0.020583
MRI_FCWML030	-4	-0.024263
MRI_FCWML030	-3	-0.029762
MRI_FCWML030	-2	-0.025008
MRI_FCWML030	-1	-0.033694
MRI_FCWML030	0	-0.075323
MRI_FCWML030	1	0.24148
MRI_FCWML030	2	0.082143
MRI_FCWML030	3	-9.6061e-05
MRI_FCWML030	4	0.0022233
MRI_FCWML031	-4	-0.07103
MRI_FCWML031	-3	0.035712
MRI_FCWML031	-2	0.021257
MRI_FCWML031	-1	0.041203
MRI_FCWML031	0	0.088793
MRI_FCWML031	1	-0.038151
MRI_FCWML031	2	-0.035045
MRI_FCWML031	3	0.029408
MRI_FCWML031	4	0.016388
MRI_FCWML032	-4	-0.080652
MRI_FCWML032	-3	-0.0068205
MRI_FCWML032	-2	-0.020885
MRI_FCWML032	-1	-0.097096
MRI_FCWML032	0	0.0017679
MRI_FCWML032	1	0.035397
MRI_FCWML032	2	-0.021535
MRI_FCWML032	3	-0.10462
MRI_FCWML032	4	0.013321
MRI_FCWML033	-4	NaN
MRI_FCWML033	-3	NaN
MRI_FCWML033	-2	NaN
MRI_FCWML033	-1	NaN
MRI_FCWML033	0	NaN
MRI_FCWML033	1	NaN
MRI_FCWML033	2	NaN
MRI_FCWML033	3	NaN
MRI_FCWML033	4	NaN
MRI_FCWML035	-4	0.12847
MRI_FCWML035	-3	0.03395
MRI_FCWML035	-2	0.02551
MRI_FCWML035	-1	-0.23683
MRI_FCWML035	0	-0.025389
MRI_FCWML035	1	-0.1267
MRI_FCWML035	2	-0.12722
MRI_FCWML035	3	-0.013882
MRI_FCWML035	4	-0.051409
MRI_FCWML036	-4	NaN
MRI_FCWML036	-3	NaN
MRI_FCWML036	-2	NaN
MRI_FCWML036	-1	NaN
MRI_FCWML036	0	NaN
MRI_FCWML036	1	NaN
MRI_FCWML036	2	NaN
MRI_FCWML036	3	NaN
MRI_FCWML036	4	NaN
MRI_FCWML037	-4	-0.039881
MRI_FCWML037	-3	-0.026469
MRI_FCWML037	-2	0.088928
MRI_FCWML037	-1	0.051039
MRI_FCWML037	0	-0.03999
MRI_FCWML037	1	-0.048688
MRI_FCWML037	2	0.037356
MRI_FCWML037	3	0.032019
MRI_FCWML037	4	0.020754
MRI_FCWML038	-4	-0.084142
MRI_FCWML038	-3	-0.018634
MRI_FCWML038	-2	0.031502
MRI_FCWML038	-1	-0.18547
MRI_FCWML038	0	0.081848
MRI_FCWML038	1	-0.025024
MRI_FCWML038	2	-0.057419
MRI_FCWML038	3	0.060703
MRI_FCWML038	4	-0.14585
MRI_FCWML040	-4	0.088043
MRI_FCWML040	-3	0.015283
MRI_FCWML040	-2	0.064287
MRI_FCWML040	-1	-0.031802
MRI_FCWML040	0	-0.079859
MRI_FCWML040	1	-0.022278
MRI_FCWML040	2	-0.043111
MRI_FCWML040	3	-0.051463
MRI_FCWML040	4	0.033271
MRI_FCWML041	-4	-0.0037871
MRI_FCWML041	-3	-0.017634
MRI_FCWML041	-2	0.0087307
MRI_FCWML041	-1	-0.0037082
MRI_FCWML041	0	-0.098073
MRI_FCWML041	1	-0.024156
MRI_FCWML041	2	-0.05783
MRI_FCWML041	3	-0.017634
MRI_FCWML041	4	-0.00069195
MRI_FCWML042	-4	0.028567
MRI_FCWML042	-3	0.07516
MRI_FCWML042	-2	0.026522
MRI_FCWML042	-1	-0.083519
MRI_FCWML042	0	-0.012934
MRI_FCWML042	1	-0.15605
MRI_FCWML042	2	0.056516
MRI_FCWML042	3	0.049298
MRI_FCWML042	4	-0.039768
MRI_FCWML043	-4	0.02802
MRI_FCWML043	-3	0.026991
MRI_FCWML043	-2	0.0015581
MRI_FCWML043	-1	0.073253
MRI_FCWML043	0	-0.083076
MRI_FCWML043	1	-0.055979
MRI_FCWML043	2	0.012332
MRI_FCWML043	3	0.03539
MRI_FCWML043	4	-0.075319
MRI_FCWML046	-4	-0.038192
MRI_FCWML046	-3	-0.032024
MRI_FCWML046	-2	0.01684
MRI_FCWML046	-1	0.010755
MRI_FCWML046	0	-0.046907
MRI_FCWML046	1	0.053193
MRI_FCWML046	2	0.020325
MRI_FCWML046	3	0.084357
MRI_FCWML046	4	0.02639
MRI_FCWML047	-4	-0.060375
MRI_FCWML047	-3	-0.011807
MRI_FCWML047	-2	-0.020467
MRI_FCWML047	-1	-0.038505
MRI_FCWML047	0	-0.064788
MRI_FCWML047	1	-0.14486
MRI_FCWML047	2	0.050297
MRI_FCWML047	3	0.03773
MRI_FCWML047	4	-0.070484
MRI_FCWML048	-4	-0.10732
MRI_FCWML048	-3	0.075527
MRI_FCWML048	-2	0.092653
MRI_FCWML048	-1	-0.014126
MRI_FCWML048	0	0.030147
MRI_FCWML048	1	0.074287
MRI_FCWML048	2	-0.067288
MRI_FCWML048	3	-0.0023615
MRI_FCWML048	4	0.10883
MRI_FCWML049	-4	0.00022644
MRI_FCWML049	-3	-0.081499
MRI_FCWML049	-2	-0.2287
MRI_FCWML049	-1	0.0040795
MRI_FCWML049	0	0.037421
MRI_FCWML049	1	-0.063011
MRI_FCWML049	2	-0.12471
MRI_FCWML049	3	-0.024932
MRI_FCWML049	4	0.091021
MRI_FCWML051	-4	-0.02859
MRI_FCWML051	-3	0.040659
MRI_FCWML051	-2	0.042988
MRI_FCWML051	-1	-0.0093519
MRI_FCWML051	0	-0.054413
MRI_FCWML051	1	0.029917
MRI_FCWML051	2	0.040362
MRI_FCWML051	3	0.029036
MRI_FCWML051	4	-0.0016666
MRI_FCWML052	-4	-0.018276
MRI_FCWML052	-3	-0.057624
MRI_FCWML052	-2	-0.0626
MRI_FCWML052	-1	0.1638
MRI_FCWML052	0	-0.07376
MRI_FCWML052	1	0.09223
MRI_FCWML052	2	0.0082251
MRI_FCWML052	3	0.038282
MRI_FCWML052	4	-0.015563
MRI_FCWML053	-4	-0.00037393
MRI_FCWML053	-3	0.016514
MRI_FCWML053	-2	-0.13477
MRI_FCWML053	-1	0.095337
MRI_FCWML053	0	-0.03265
MRI_FCWML053	1	-0.038664
MRI_FCWML053	2	-0.11104
MRI_FCWML053	3	-0.085447
MRI_FCWML053	4	-0.019654
MRI_FCWML054	-4	0.077621
MRI_FCWML054	-3	-0.034022
MRI_FCWML054	-2	-0.026775
MRI_FCWML054	-1	0.028541
MRI_FCWML054	0	-0.12986
MRI_FCWML054	1	0.047664
MRI_FCWML054	2	-0.052738
MRI_FCWML054	3	0.030367
MRI_FCWML054	4	0.094137
MRI_FCWML055	-4	-0.039015
MRI_FCWML055	-3	-0.027071
MRI_FCWML055	-2	-0.017719
MRI_FCWML055	-1	0.029672
MRI_FCWML055	0	-0.021937
MRI_FCWML055	1	0.079851
MRI_FCWML055	2	-0.14207
MRI_FCWML055	3	0.0815
MRI_FCWML055	4	-0.0084739
MRI_FCWML056	-4	0.029935
MRI_FCWML056	-3	-0.0077319
MRI_FCWML056	-2	0.0018083
MRI_FCWML056	-1	0.012892
MRI_FCWML056	0	-0.021237
MRI_FCWML056	1	-0.0021957
MRI_FCWML056	2	0.12752
MRI_FCWML056	3	-0.056037
MRI_FCWML056	4	0.036542
MRI_FCWML057	-4	0.10171
MRI_FCWML057	-3	0.066942
MRI_FCWML057	-2	-0.011172
MRI_FCWML057	-1	0.12878
MRI_FCWML057	0	-0.06279
MRI_FCWML057	1	0.058706
MRI_FCWML057	2	0.065166
MRI_FCWML057	3	0.049569
MRI_FCWML057	4	0.083749
MRI_FCWML061	-4	-0.075817
MRI_FCWML061	-3	-0.11367
MRI_FCWML061	-2	-0.13443
MRI_FCWML061	-1	-0.1241
MRI_FCWML061	0	0.014432
MRI_FCWML061	1	0.037793
MRI_FCWML061	2	0.070098
MRI_FCWML061	3	0.028891
MRI_FCWML061	4	-0.01983
MRI_FCWML063	-4	0.0045019
MRI_FCWML063	-3	0.066814
MRI_FCWML063	-2	-0.009253
MRI_FCWML063	-1	0.015639
MRI_FCWML063	0	0.038588
MRI_FCWML063	1	0.026579
MRI_FCWML063	2	0.17551
MRI_FCWML063	3	-0.024488
MRI_FCWML063	4	0.022422
MRI_FCWML064	-4	NaN
MRI_FCWML064	-3	NaN
MRI_FCWML064	-2	NaN
MRI_FCWML064	-1	NaN
MRI_FCWML064	0	NaN
MRI_FCWML064	1	NaN
MRI_FCWML064	2	NaN
MRI_FCWML064	3	NaN
MRI_FCWML064	4	NaN
MRI_FCWML104	-4	-0.052196
MRI_FCWML104	-3	0.059614
MRI_FCWML104	-2	0.031378
MRI_FCWML104	-1	-0.011974
MRI_FCWML104	0	0.077904
MRI_FCWML104	1	0.096248
MRI_FCWML104	2	-0.1012
MRI_FCWML104	3	-0.011988
MRI_FCWML104	4	-0.1585
MRI_FCWML107	-4	-0.16537
MRI_FCWML107	-3	-0.11073
MRI_FCWML107	-2	0.0094132
MRI_FCWML107	-1	-0.1248
MRI_FCWML107	0	0.031321
MRI_FCWML107	1	0.090997
MRI_FCWML107	2	0.071562
MRI_FCWML107	3	-0.15321
MRI_FCWML107	4	0.083154
MRI_FCWML108	-4	0.0019123
MRI_FCWML108	-3	-0.07982
MRI_FCWML108	-2	0.051726
MRI_FCWML108	-1	-0.091485
MRI_FCWML108	0	0.020359
MRI_FCWML108	1	-0.03712
MRI_FCWML108	2	0.07897
MRI_FCWML108	3	0.12215
MRI_FCWML108	4	0.099351
MRI_FCWML109	-4	-0.047294
MRI_FCWML109	-3	-0.085456
MRI_FCWML109	-2	-0.031821
MRI_FCWML109	-1	-0.049306
MRI_FCWML109	0	0.10801
MRI_FCWML109	1	0.026629
MRI_FCWML109	2	-0.013972
MRI_FCWML109	3	0.020498
MRI_FCWML109	4	-0.034421
MRI_FCWML119	-4	0.030184
MRI_FCWML119	-3	0.075174
MRI_FCWML119	-2	0.039527
MRI_FCWML119	-1	0.01776
MRI_FCWML119	0	0.09362
MRI_FCWML119	1	-0.078384
MRI_FCWML119	2	0.04164
MRI_FCWML119	3	-0.15162
MRI_FCWML119	4	-0.095661
MRI_FCWML121	-4	-0.025279
MRI_FCWML121	-3	0.03646
MRI_FCWML121	-2	0.16032
MRI_FCWML121	-1	-0.0077882
MRI_FCWML121	0	0.088817
MRI_FCWML121	1	0.011636
MRI_FCWML121	2	0.12817
MRI_FCWML121	3	-0.11094
MRI_FCWML121	4	-0.17611
MRI_FCWML128	-4	-0.0065834
MRI_FCWML128	-3	0.061384
MRI_FCWML128	-2	-0.028957
MRI_FCWML128	-1	-0.12454
MRI_FCWML128	0	-0.0021813
MRI_FCWML128	1	0.011681
MRI_FCWML128	2	0.044383
MRI_FCWML128	3	0.018344
MRI_FCWML128	4	-0.027064
MRI_FCWML129	-4	-0.022847
MRI_FCWML129	-3	0.065868
MRI_FCWML129	-2	-0.034221
MRI_FCWML129	-1	0.11275
MRI_FCWML129	0	-0.029046
MRI_FCWML129	1	0.05896
MRI_FCWML129	2	0.058441
MRI_FCWML129	3	-0.01297
MRI_FCWML129	4	0.069786
MRI_FCWML134	-4	0.089751
MRI_FCWML134	-3	-0.10923
MRI_FCWML134	-2	0.0122
MRI_FCWML134	-1	0.026676
MRI_FCWML134	0	-0.067316
MRI_FCWML134	1	-0.07943
MRI_FCWML134	2	0.05403
MRI_FCWML134	3	-0.060126
MRI_FCWML134	4	-0.023614
MRI_FCWML150	-4	-0.070279
MRI_FCWML150	-3	-0.11929
MRI_FCWML150	-2	-0.0071583
MRI_FCWML150	-1	0.039014
MRI_FCWML150	0	0.081091
MRI_FCWML150	1	0.057359
MRI_FCWML150	2	0.09376
MRI_FCWML150	3	0.010822
MRI_FCWML150	4	0.19848
MRI_FCWML158	-4	-0.072019
MRI_FCWML158	-3	0.021907
MRI_FCWML158	-2	-0.029665
MRI_FCWML158	-1	0.027673
MRI_FCWML158	0	0.040236
MRI_FCWML158	1	0.039062
MRI_FCWML158	2	-0.034994
MRI_FCWML158	3	0.16241
MRI_FCWML158	4	0.027686
MRI_FCWML159	-4	-0.058908
MRI_FCWML159	-3	-0.038531
MRI_FCWML159	-2	-0.086342
MRI_FCWML159	-1	-0.16041
MRI_FCWML159	0	-0.092946
MRI_FCWML159	1	-0.05512
MRI_FCWML159	2	0.069509
MRI_FCWML159	3	0.095674
MRI_FCWML159	4	0.046554
MRI_FCWML160	-4	0.16006
MRI_FCWML160	-3	0.047008
MRI_FCWML160	-2	-0.027128
MRI_FCWML160	-1	-0.040718
MRI_FCWML160	0	0.083286
MRI_FCWML160	1	0.072518
MRI_FCWML160	2	0.082292
MRI_FCWML160	3	0.050987
MRI_FCWML160	4	0.04654
MRI_FCWML162	-4	-0.053916
MRI_FCWML162	-3	0.056931
MRI_FCWML162	-2	0.012828
MRI_FCWML162	-1	0.097167
MRI_FCWML162	0	-0.073562
MRI_FCWML162	1	0.002464
MRI_FCWML162	2	0.1427
MRI_FCWML162	3	0.20342
MRI_FCWML162	4	-0.035498
MRI_FCWML205	-4	-0.10145
MRI_FCWML205	-3	0.054558
MRI_FCWML205	-2	-0.04486
MRI_FCWML205	-1	-0.064993
MRI_FCWML205	0	-0.0004189
MRI_FCWML205	1	0.13283
MRI_FCWML205	2	2.0277e-05
MRI_FCWML205	3	-0.055098
MRI_FCWML205	4	-0.028024
MRI_FCWML219	-4	0.04031
MRI_FCWML219	-3	-0.027097
MRI_FCWML219	-2	0.056137
MRI_FCWML219	-1	0.16645
MRI_FCWML219	0	0.056827
MRI_FCWML219	1	-0.13983
MRI_FCWML219	2	-0.154
MRI_FCWML219	3	0.085497
MRI_FCWML219	4	0.068359
MRI_FCWML255	-4	0.035405
MRI_FCWML255	-3	0.067961
MRI_FCWML255	-2	0.025701
MRI_FCWML255	-1	-0.14052
MRI_FCWML255	0	-0.07606
MRI_FCWML255	1	0.11313
MRI_FCWML255	2	0.095094
MRI_FCWML255	3	0.017775
MRI_FCWML255	4	0.051821
MRI_FCWML320	-4	-0.027787
MRI_FCWML320	-3	-0.054177
MRI_FCWML320	-2	0.068471
MRI_FCWML320	-1	-0.01514
MRI_FCWML320	0	0.018803
MRI_FCWML320	1	0.14206
MRI_FCWML320	2	-0.016209
MRI_FCWML320	3	-0.021608
MRI_FCWML320	4	-0.033056
MRI_FCWML328	-4	-0.039247
MRI_FCWML328	-3	0.068804
MRI_FCWML328	-2	-0.035861
MRI_FCWML328	-1	-0.02299
MRI_FCWML328	0	-0.094151
MRI_FCWML328	1	0.057905
MRI_FCWML328	2	-0.044139
MRI_FCWML328	3	0.049533
MRI_FCWML328	4	0.017005
