# Supplementary material for: Pupil size reflects activation of subcortical ascending arousal system nuclei during rest
Source: eLife. 2023 Jun 27;12:e84822. doi: 10.7554/eLife.84822 (PMC10299825; doi:10.7554/eLife.84822)
Supplement: Figure 5—source data 2. [file elife-84822-fig5-data2.zip › FigureS5_S2-SourceData/ses-day-2/XCorr_stat_SN_pup_deriv.csv]

subj	lag	CC
MRI_FCWML001	-4	-0.044944
MRI_FCWML001	-3	0.036089
MRI_FCWML001	-2	0.022404
MRI_FCWML001	-1	-0.012053
MRI_FCWML001	0	0.11854
MRI_FCWML001	1	0.066689
MRI_FCWML001	2	-0.088606
MRI_FCWML001	3	0.046138
MRI_FCWML001	4	0.05769
MRI_FCWML002	-4	0.047076
MRI_FCWML002	-3	-0.1376
MRI_FCWML002	-2	0.0055818
MRI_FCWML002	-1	0.061513
MRI_FCWML002	0	0.0026945
MRI_FCWML002	1	-0.031652
MRI_FCWML002	2	0.12414
MRI_FCWML002	3	-0.011252
MRI_FCWML002	4	0.042829
MRI_FCWML003	-4	-0.047034
MRI_FCWML003	-3	0.026469
MRI_FCWML003	-2	-0.064745
MRI_FCWML003	-1	-0.064071
MRI_FCWML003	0	-0.088133
MRI_FCWML003	1	-0.10307
MRI_FCWML003	2	-0.020355
MRI_FCWML003	3	-0.061685
MRI_FCWML003	4	0.033802
MRI_FCWML004	-4	0.0045932
MRI_FCWML004	-3	0.13896
MRI_FCWML004	-2	0.012005
MRI_FCWML004	-1	-0.016411
MRI_FCWML004	0	-0.10092
MRI_FCWML004	1	0.061385
MRI_FCWML004	2	-0.010514
MRI_FCWML004	3	0.073545
MRI_FCWML004	4	0.11675
MRI_FCWML006	-4	0.0019933
MRI_FCWML006	-3	-0.033475
MRI_FCWML006	-2	0.029888
MRI_FCWML006	-1	0.12582
MRI_FCWML006	0	0.086137
MRI_FCWML006	1	0.016272
MRI_FCWML006	2	-0.018728
MRI_FCWML006	3	0.088153
MRI_FCWML006	4	0.031018
MRI_FCWML007	-4	-0.14391
MRI_FCWML007	-3	-0.026962
MRI_FCWML007	-2	0.009575
MRI_FCWML007	-1	0.23327
MRI_FCWML007	0	0.098895
MRI_FCWML007	1	0.084893
MRI_FCWML007	2	0.055541
MRI_FCWML007	3	0.054369
MRI_FCWML007	4	0.05835
MRI_FCWML008	-4	0.06821
MRI_FCWML008	-3	0.050542
MRI_FCWML008	-2	-0.073221
MRI_FCWML008	-1	-0.022442
MRI_FCWML008	0	0.16115
MRI_FCWML008	1	-0.049919
MRI_FCWML008	2	0.11162
MRI_FCWML008	3	-0.11097
MRI_FCWML008	4	-0.12207
MRI_FCWML009	-4	-0.14517
MRI_FCWML009	-3	-0.0024758
MRI_FCWML009	-2	-0.066404
MRI_FCWML009	-1	-0.026908
MRI_FCWML009	0	-0.085021
MRI_FCWML009	1	-0.068166
MRI_FCWML009	2	-0.011268
MRI_FCWML009	3	0.034545
MRI_FCWML009	4	0.0376
MRI_FCWML010	-4	-0.063673
MRI_FCWML010	-3	-0.11336
MRI_FCWML010	-2	0.081755
MRI_FCWML010	-1	0.073118
MRI_FCWML010	0	0.122
MRI_FCWML010	1	0.20596
MRI_FCWML010	2	0.03089
MRI_FCWML010	3	0.14522
MRI_FCWML010	4	0.093318
MRI_FCWML011	-4	-0.15221
MRI_FCWML011	-3	0.025296
MRI_FCWML011	-2	0.011074
MRI_FCWML011	-1	-0.010508
MRI_FCWML011	0	0.029184
MRI_FCWML011	1	0.17268
MRI_FCWML011	2	0.1392
MRI_FCWML011	3	0.13794
MRI_FCWML011	4	0.11502
MRI_FCWML012	-4	-0.11715
MRI_FCWML012	-3	0.068576
MRI_FCWML012	-2	0.10009
MRI_FCWML012	-1	-0.075742
MRI_FCWML012	0	0.030466
MRI_FCWML012	1	0.17634
MRI_FCWML012	2	-0.08363
MRI_FCWML012	3	-0.024108
MRI_FCWML012	4	0.060677
MRI_FCWML013	-4	0.15384
MRI_FCWML013	-3	0.17616
MRI_FCWML013	-2	0.12129
MRI_FCWML013	-1	0.060716
MRI_FCWML013	0	0.12139
MRI_FCWML013	1	0.094591
MRI_FCWML013	2	0.075623
MRI_FCWML013	3	0.085233
MRI_FCWML013	4	0.0087381
MRI_FCWML014	-4	-0.035635
MRI_FCWML014	-3	0.031414
MRI_FCWML014	-2	0.014283
MRI_FCWML014	-1	0.059944
MRI_FCWML014	0	0.0262
MRI_FCWML014	1	0.12027
MRI_FCWML014	2	0.012536
MRI_FCWML014	3	-0.18668
MRI_FCWML014	4	-0.067029
MRI_FCWML015	-4	0.052764
MRI_FCWML015	-3	-0.0037792
MRI_FCWML015	-2	-0.12975
MRI_FCWML015	-1	-0.083458
MRI_FCWML015	0	0.10992
MRI_FCWML015	1	0.14265
MRI_FCWML015	2	0.037208
MRI_FCWML015	3	-0.041138
MRI_FCWML015	4	-0.22069
MRI_FCWML016	-4	0.095683
MRI_FCWML016	-3	0.066976
MRI_FCWML016	-2	0.079208
MRI_FCWML016	-1	0.01127
MRI_FCWML016	0	0.096328
MRI_FCWML016	1	0.18024
MRI_FCWML016	2	0.091103
MRI_FCWML016	3	0.075217
MRI_FCWML016	4	-0.052152
MRI_FCWML017	-4	0.071583
MRI_FCWML017	-3	-0.011482
MRI_FCWML017	-2	-0.086375
MRI_FCWML017	-1	0.069749
MRI_FCWML017	0	0.015798
MRI_FCWML017	1	-0.00070989
MRI_FCWML017	2	0.090843
MRI_FCWML017	3	0.025557
MRI_FCWML017	4	0.031689
MRI_FCWML018	-4	0.030274
MRI_FCWML018	-3	-0.033566
MRI_FCWML018	-2	-0.049648
MRI_FCWML018	-1	-0.15377
MRI_FCWML018	0	0.056585
MRI_FCWML018	1	0.11818
MRI_FCWML018	2	0.057763
MRI_FCWML018	3	-0.079162
MRI_FCWML018	4	-0.069209
MRI_FCWML020	-4	NaN
MRI_FCWML020	-3	NaN
MRI_FCWML020	-2	NaN
MRI_FCWML020	-1	NaN
MRI_FCWML020	0	NaN
MRI_FCWML020	1	NaN
MRI_FCWML020	2	NaN
MRI_FCWML020	3	NaN
MRI_FCWML020	4	NaN
MRI_FCWML022	-4	NaN
MRI_FCWML022	-3	NaN
MRI_FCWML022	-2	NaN
MRI_FCWML022	-1	NaN
MRI_FCWML022	0	NaN
MRI_FCWML022	1	NaN
MRI_FCWML022	2	NaN
MRI_FCWML022	3	NaN
MRI_FCWML022	4	NaN
MRI_FCWML023	-4	-0.22261
MRI_FCWML023	-3	-0.10633
MRI_FCWML023	-2	-0.033983
MRI_FCWML023	-1	0.031002
MRI_FCWML023	0	-0.006226
MRI_FCWML023	1	0.029868
MRI_FCWML023	2	-0.0048244
MRI_FCWML023	3	0.112
MRI_FCWML023	4	0.057142
MRI_FCWML025	-4	-0.16437
MRI_FCWML025	-3	0.024593
MRI_FCWML025	-2	-0.066612
MRI_FCWML025	-1	0.036382
MRI_FCWML025	0	0.027346
MRI_FCWML025	1	-0.048033
MRI_FCWML025	2	-0.041059
MRI_FCWML025	3	0.10785
MRI_FCWML025	4	-0.047462
MRI_FCWML026	-4	0.022934
MRI_FCWML026	-3	0.022149
MRI_FCWML026	-2	-0.10112
MRI_FCWML026	-1	0.010802
MRI_FCWML026	0	0.11295
MRI_FCWML026	1	0.16157
MRI_FCWML026	2	0.030382
MRI_FCWML026	3	-0.011604
MRI_FCWML026	4	0.057416
MRI_FCWML027	-4	0.085578
MRI_FCWML027	-3	-0.0071813
MRI_FCWML027	-2	-0.021055
MRI_FCWML027	-1	-0.054593
MRI_FCWML027	0	-0.013717
MRI_FCWML027	1	-0.066547
MRI_FCWML027	2	-0.11514
MRI_FCWML027	3	-0.00019467
MRI_FCWML027	4	-0.10111
MRI_FCWML028	-4	NaN
MRI_FCWML028	-3	NaN
MRI_FCWML028	-2	NaN
MRI_FCWML028	-1	NaN
MRI_FCWML028	0	NaN
MRI_FCWML028	1	NaN
MRI_FCWML028	2	NaN
MRI_FCWML028	3	NaN
MRI_FCWML028	4	NaN
MRI_FCWML029	-4	0.007476
MRI_FCWML029	-3	0.0275
MRI_FCWML029	-2	-0.080053
MRI_FCWML029	-1	0.040512
MRI_FCWML029	0	-0.0090984
MRI_FCWML029	1	0.061822
MRI_FCWML029	2	0.075222
MRI_FCWML029	3	0.017413
MRI_FCWML029	4	0.13497
MRI_FCWML030	-4	0.011866
MRI_FCWML030	-3	0.069786
MRI_FCWML030	-2	-0.080238
MRI_FCWML030	-1	-0.019285
MRI_FCWML030	0	-0.018996
MRI_FCWML030	1	-0.050354
MRI_FCWML030	2	0.042715
MRI_FCWML030	3	0.078976
MRI_FCWML030	4	-0.023762
MRI_FCWML031	-4	-0.04165
MRI_FCWML031	-3	-0.028779
MRI_FCWML031	-2	-0.026935
MRI_FCWML031	-1	0.14763
MRI_FCWML031	0	0.21853
MRI_FCWML031	1	0.10539
MRI_FCWML031	2	0.10225
MRI_FCWML031	3	-0.025664
MRI_FCWML031	4	-0.080098
MRI_FCWML032	-4	-0.048615
MRI_FCWML032	-3	0.044526
MRI_FCWML032	-2	0.057404
MRI_FCWML032	-1	-0.0022668
MRI_FCWML032	0	-0.064977
MRI_FCWML032	1	0.10044
MRI_FCWML032	2	0.032273
MRI_FCWML032	3	0.032123
MRI_FCWML032	4	0.11055
MRI_FCWML033	-4	NaN
MRI_FCWML033	-3	NaN
MRI_FCWML033	-2	NaN
MRI_FCWML033	-1	NaN
MRI_FCWML033	0	NaN
MRI_FCWML033	1	NaN
MRI_FCWML033	2	NaN
MRI_FCWML033	3	NaN
MRI_FCWML033	4	NaN
MRI_FCWML035	-4	-0.04705
MRI_FCWML035	-3	-0.11324
MRI_FCWML035	-2	0.13752
MRI_FCWML035	-1	0.061334
MRI_FCWML035	0	0.013935
MRI_FCWML035	1	-0.0079092
MRI_FCWML035	2	-0.0084774
MRI_FCWML035	3	0.010621
MRI_FCWML035	4	0.0032661
MRI_FCWML036	-4	NaN
MRI_FCWML036	-3	NaN
MRI_FCWML036	-2	NaN
MRI_FCWML036	-1	NaN
MRI_FCWML036	0	NaN
MRI_FCWML036	1	NaN
MRI_FCWML036	2	NaN
MRI_FCWML036	3	NaN
MRI_FCWML036	4	NaN
MRI_FCWML037	-4	0.098549
MRI_FCWML037	-3	0.045925
MRI_FCWML037	-2	-0.019613
MRI_FCWML037	-1	0.027617
MRI_FCWML037	0	0.065137
MRI_FCWML037	1	-0.048818
MRI_FCWML037	2	-0.068738
MRI_FCWML037	3	-0.057946
MRI_FCWML037	4	-0.088958
MRI_FCWML038	-4	0.054443
MRI_FCWML038	-3	-0.066732
MRI_FCWML038	-2	0.076406
MRI_FCWML038	-1	-0.086171
MRI_FCWML038	0	0.10592
MRI_FCWML038	1	-0.034883
MRI_FCWML038	2	-0.023317
MRI_FCWML038	3	-0.048958
MRI_FCWML038	4	-0.059393
MRI_FCWML040	-4	0.032747
MRI_FCWML040	-3	0.14653
MRI_FCWML040	-2	-0.01113
MRI_FCWML040	-1	-0.0059342
MRI_FCWML040	0	-0.00070758
MRI_FCWML040	1	0.0026737
MRI_FCWML040	2	0.054795
MRI_FCWML040	3	0.031653
MRI_FCWML040	4	0.072706
MRI_FCWML041	-4	0.010638
MRI_FCWML041	-3	0.059032
MRI_FCWML041	-2	-0.045062
MRI_FCWML041	-1	-0.10879
MRI_FCWML041	0	-0.10082
MRI_FCWML041	1	0.039302
MRI_FCWML041	2	0.020582
MRI_FCWML041	3	0.030557
MRI_FCWML041	4	0.18734
MRI_FCWML042	-4	0.03972
MRI_FCWML042	-3	0.041758
MRI_FCWML042	-2	0.024751
MRI_FCWML042	-1	0.039161
MRI_FCWML042	0	-0.071737
MRI_FCWML042	1	-0.10687
MRI_FCWML042	2	-0.021231
MRI_FCWML042	3	0.12785
MRI_FCWML042	4	-0.094215
MRI_FCWML043	-4	-0.075593
MRI_FCWML043	-3	-0.085477
MRI_FCWML043	-2	-0.14037
MRI_FCWML043	-1	0.15327
MRI_FCWML043	0	-0.0087377
MRI_FCWML043	1	0.051471
MRI_FCWML043	2	0.063313
MRI_FCWML043	3	0.058502
MRI_FCWML043	4	0.099934
MRI_FCWML046	-4	-0.057893
MRI_FCWML046	-3	0.093758
MRI_FCWML046	-2	-0.0051536
MRI_FCWML046	-1	0.062423
MRI_FCWML046	0	0.0087014
MRI_FCWML046	1	-0.0019027
MRI_FCWML046	2	-0.052934
MRI_FCWML046	3	0.012101
MRI_FCWML046	4	-0.078837
MRI_FCWML047	-4	-0.058005
MRI_FCWML047	-3	-0.013805
MRI_FCWML047	-2	-0.080751
MRI_FCWML047	-1	0.086376
MRI_FCWML047	0	0.010724
MRI_FCWML047	1	0.11848
MRI_FCWML047	2	0.088618
MRI_FCWML047	3	0.11181
MRI_FCWML047	4	-0.0042588
MRI_FCWML048	-4	0.10622
MRI_FCWML048	-3	-0.044539
MRI_FCWML048	-2	-0.026118
MRI_FCWML048	-1	0.08632
MRI_FCWML048	0	0.095345
MRI_FCWML048	1	0.0095993
MRI_FCWML048	2	0.052091
MRI_FCWML048	3	-0.093401
MRI_FCWML048	4	-0.050929
MRI_FCWML049	-4	-0.097694
MRI_FCWML049	-3	-0.093001
MRI_FCWML049	-2	-0.11503
MRI_FCWML049	-1	0.009773
MRI_FCWML049	0	0.20621
MRI_FCWML049	1	0.094368
MRI_FCWML049	2	-0.063625
MRI_FCWML049	3	0.023207
MRI_FCWML049	4	0.12741
MRI_FCWML051	-4	0.033574
MRI_FCWML051	-3	0.16996
MRI_FCWML051	-2	0.10583
MRI_FCWML051	-1	0.038636
MRI_FCWML051	0	0.13261
MRI_FCWML051	1	0.051723
MRI_FCWML051	2	0.05321
MRI_FCWML051	3	-0.0030032
MRI_FCWML051	4	-0.032748
MRI_FCWML052	-4	-0.15066
MRI_FCWML052	-3	-0.036315
MRI_FCWML052	-2	0.11559
MRI_FCWML052	-1	-0.024585
MRI_FCWML052	0	0.08972
MRI_FCWML052	1	0.059801
MRI_FCWML052	2	0.0075242
MRI_FCWML052	3	0.0093539
MRI_FCWML052	4	-0.1149
MRI_FCWML053	-4	0.0041025
MRI_FCWML053	-3	-0.14035
MRI_FCWML053	-2	-0.074372
MRI_FCWML053	-1	0.17597
MRI_FCWML053	0	0.040446
MRI_FCWML053	1	0.010439
MRI_FCWML053	2	-0.12685
MRI_FCWML053	3	0.079886
MRI_FCWML053	4	-0.0042667
MRI_FCWML054	-4	-0.00070831
MRI_FCWML054	-3	-0.0070346
MRI_FCWML054	-2	0.055064
MRI_FCWML054	-1	0.02457
MRI_FCWML054	0	0.036114
MRI_FCWML054	1	0.057567
MRI_FCWML054	2	-0.10889
MRI_FCWML054	3	-0.0020944
MRI_FCWML054	4	0.0088357
MRI_FCWML055	-4	-0.023172
MRI_FCWML055	-3	-0.082319
MRI_FCWML055	-2	0.06289
MRI_FCWML055	-1	-0.090718
MRI_FCWML055	0	-0.025421
MRI_FCWML055	1	0.12952
MRI_FCWML055	2	0.059737
MRI_FCWML055	3	0.084053
MRI_FCWML055	4	0.058545
MRI_FCWML056	-4	-0.0028467
MRI_FCWML056	-3	-0.056106
MRI_FCWML056	-2	-0.012695
MRI_FCWML056	-1	-0.055306
MRI_FCWML056	0	-0.087792
MRI_FCWML056	1	0.068646
MRI_FCWML056	2	0.11848
MRI_FCWML056	3	-0.059727
MRI_FCWML056	4	-0.068186
MRI_FCWML057	-4	-0.024893
MRI_FCWML057	-3	0.0070872
MRI_FCWML057	-2	0.06897
MRI_FCWML057	-1	0.081627
MRI_FCWML057	0	0.2032
MRI_FCWML057	1	0.031957
MRI_FCWML057	2	-0.11088
MRI_FCWML057	3	-0.02708
MRI_FCWML057	4	0.0031824
MRI_FCWML061	-4	-0.21439
MRI_FCWML061	-3	-0.0042797
MRI_FCWML061	-2	-0.051971
MRI_FCWML061	-1	-0.055227
MRI_FCWML061	0	-0.0051663
MRI_FCWML061	1	0.021078
MRI_FCWML061	2	-0.027228
MRI_FCWML061	3	-0.066656
MRI_FCWML061	4	0.012559
MRI_FCWML063	-4	-0.19638
MRI_FCWML063	-3	0.072239
MRI_FCWML063	-2	-0.05589
MRI_FCWML063	-1	-0.013454
MRI_FCWML063	0	0.0070575
MRI_FCWML063	1	0.04815
MRI_FCWML063	2	-0.030248
MRI_FCWML063	3	-0.12436
MRI_FCWML063	4	-0.042421
MRI_FCWML064	-4	NaN
MRI_FCWML064	-3	NaN
MRI_FCWML064	-2	NaN
MRI_FCWML064	-1	NaN
MRI_FCWML064	0	NaN
MRI_FCWML064	1	NaN
MRI_FCWML064	2	NaN
MRI_FCWML064	3	NaN
MRI_FCWML064	4	NaN
MRI_FCWML104	-4	-0.025878
MRI_FCWML104	-3	-0.0078319
MRI_FCWML104	-2	0.051517
MRI_FCWML104	-1	-0.072699
MRI_FCWML104	0	0.14943
MRI_FCWML104	1	0.21566
MRI_FCWML104	2	0.01198
MRI_FCWML104	3	0.019299
MRI_FCWML104	4	0.062368
MRI_FCWML107	-4	0.1721
MRI_FCWML107	-3	-0.022139
MRI_FCWML107	-2	-0.12552
MRI_FCWML107	-1	0.016112
MRI_FCWML107	0	-0.017215
MRI_FCWML107	1	0.017051
MRI_FCWML107	2	-0.090145
MRI_FCWML107	3	-0.043151
MRI_FCWML107	4	-0.080675
MRI_FCWML108	-4	0.027246
MRI_FCWML108	-3	-0.068441
MRI_FCWML108	-2	-0.096636
MRI_FCWML108	-1	-0.083393
MRI_FCWML108	0	-0.18512
MRI_FCWML108	1	-0.11758
MRI_FCWML108	2	0.014494
MRI_FCWML108	3	-0.066845
MRI_FCWML108	4	-0.027666
MRI_FCWML109	-4	0.12657
MRI_FCWML109	-3	0.097332
MRI_FCWML109	-2	-0.068442
MRI_FCWML109	-1	0.0093713
MRI_FCWML109	0	0.11514
MRI_FCWML109	1	-0.030139
MRI_FCWML109	2	0.057611
MRI_FCWML109	3	-0.065212
MRI_FCWML109	4	-0.079269
MRI_FCWML119	-4	0.040905
MRI_FCWML119	-3	-0.1012
MRI_FCWML119	-2	0.076535
MRI_FCWML119	-1	0.022272
MRI_FCWML119	0	0.020359
MRI_FCWML119	1	-0.026914
MRI_FCWML119	2	-0.049688
MRI_FCWML119	3	-0.13444
MRI_FCWML119	4	0.026175
MRI_FCWML121	-4	0.021322
MRI_FCWML121	-3	0.050178
MRI_FCWML121	-2	0.060753
MRI_FCWML121	-1	-0.10535
MRI_FCWML121	0	0.014586
MRI_FCWML121	1	0.079049
MRI_FCWML121	2	-0.037088
MRI_FCWML121	3	-0.21913
MRI_FCWML121	4	-0.1229
MRI_FCWML128	-4	-0.057859
MRI_FCWML128	-3	-0.046978
MRI_FCWML128	-2	0.068532
MRI_FCWML128	-1	0.054357
MRI_FCWML128	0	0.1321
MRI_FCWML128	1	0.061408
MRI_FCWML128	2	-0.052096
MRI_FCWML128	3	-0.011044
MRI_FCWML128	4	0.014031
MRI_FCWML129	-4	0.0097438
MRI_FCWML129	-3	0.13024
MRI_FCWML129	-2	0.05492
MRI_FCWML129	-1	0.17828
MRI_FCWML129	0	0.020269
MRI_FCWML129	1	0.079528
MRI_FCWML129	2	-0.0025718
MRI_FCWML129	3	0.037767
MRI_FCWML129	4	-0.064241
MRI_FCWML134	-4	-0.00058852
MRI_FCWML134	-3	0.078429
MRI_FCWML134	-2	-0.10892
MRI_FCWML134	-1	0.14248
MRI_FCWML134	0	0.070765
MRI_FCWML134	1	-0.013984
MRI_FCWML134	2	0.0274
MRI_FCWML134	3	-0.15334
MRI_FCWML134	4	0.070037
MRI_FCWML150	-4	-0.20874
MRI_FCWML150	-3	0.082012
MRI_FCWML150	-2	0.026344
MRI_FCWML150	-1	0.080753
MRI_FCWML150	0	-0.027998
MRI_FCWML150	1	0.031727
MRI_FCWML150	2	-0.089614
MRI_FCWML150	3	-0.12936
MRI_FCWML150	4	0.11372
MRI_FCWML158	-4	-0.015671
MRI_FCWML158	-3	0.0081399
MRI_FCWML158	-2	0.030345
MRI_FCWML158	-1	0.05418
MRI_FCWML158	0	0.05705
MRI_FCWML158	1	0.23467
MRI_FCWML158	2	0.070604
MRI_FCWML158	3	0.091002
MRI_FCWML158	4	0.11481
MRI_FCWML159	-4	0.039538
MRI_FCWML159	-3	0.01323
MRI_FCWML159	-2	-0.045244
MRI_FCWML159	-1	-0.16919
MRI_FCWML159	0	0.024138
MRI_FCWML159	1	0.057676
MRI_FCWML159	2	0.03641
MRI_FCWML159	3	0.058261
MRI_FCWML159	4	0.064676
MRI_FCWML160	-4	0.15322
MRI_FCWML160	-3	0.0064769
MRI_FCWML160	-2	0.026224
MRI_FCWML160	-1	-0.025042
MRI_FCWML160	0	0.20591
MRI_FCWML160	1	0.089625
MRI_FCWML160	2	0.089302
MRI_FCWML160	3	0.046439
MRI_FCWML160	4	0.0068578
MRI_FCWML162	-4	-0.055455
MRI_FCWML162	-3	-0.094512
MRI_FCWML162	-2	-0.046123
MRI_FCWML162	-1	0.038485
MRI_FCWML162	0	-0.0077858
MRI_FCWML162	1	0.15546
MRI_FCWML162	2	0.11827
MRI_FCWML162	3	0.10111
MRI_FCWML162	4	0.0069984
MRI_FCWML205	-4	-0.055044
MRI_FCWML205	-3	-0.075079
MRI_FCWML205	-2	0.0092915
MRI_FCWML205	-1	-0.11496
MRI_FCWML205	0	0.080758
MRI_FCWML205	1	0.051668
MRI_FCWML205	2	0.06699
MRI_FCWML205	3	-0.11393
MRI_FCWML205	4	0.091626
MRI_FCWML219	-4	-0.080999
MRI_FCWML219	-3	-0.048069
MRI_FCWML219	-2	-0.075953
MRI_FCWML219	-1	-0.044111
MRI_FCWML219	0	-0.081615
MRI_FCWML219	1	0.10329
MRI_FCWML219	2	0.2257
MRI_FCWML219	3	0.052777
MRI_FCWML219	4	-0.023285
MRI_FCWML255	-4	-0.049208
MRI_FCWML255	-3	-0.066408
MRI_FCWML255	-2	-0.082615
MRI_FCWML255	-1	0.11162
MRI_FCWML255	0	0.12403
MRI_FCWML255	1	0.063204
MRI_FCWML255	2	-0.0046301
MRI_FCWML255	3	-0.058481
MRI_FCWML255	4	-0.11875
MRI_FCWML320	-4	-0.077431
MRI_FCWML320	-3	-0.077844
MRI_FCWML320	-2	-0.024084
MRI_FCWML320	-1	0.0033794
MRI_FCWML320	0	-0.016632
MRI_FCWML320	1	0.1054
MRI_FCWML320	2	0.12711
MRI_FCWML320	3	-0.067612
MRI_FCWML320	4	-0.11914
MRI_FCWML328	-4	0.014917
MRI_FCWML328	-3	-0.11982
MRI_FCWML328	-2	0.0025316
MRI_FCWML328	-1	-0.16978
MRI_FCWML328	0	0.0033684
MRI_FCWML328	1	0.073551
MRI_FCWML328	2	-0.024966
MRI_FCWML328	3	0.03731
MRI_FCWML328	4	-0.0052946
