# Supplementary material for: Pupil size reflects activation of subcortical ascending arousal system nuclei during rest
Source: eLife. 2023 Jun 27;12:e84822. doi: 10.7554/eLife.84822 (PMC10299825; doi:10.7554/eLife.84822)
Supplement: Figure 5—source data 2. [file elife-84822-fig5-data2.zip › FigureS5_S2-SourceData/ses-day-2/XCorr_stat_VTA_pup_deriv.csv]

subj	lag	CC
MRI_FCWML001	-4	-0.059173
MRI_FCWML001	-3	-0.11776
MRI_FCWML001	-2	0.059383
MRI_FCWML001	-1	-0.0074782
MRI_FCWML001	0	0.093674
MRI_FCWML001	1	0.0014711
MRI_FCWML001	2	-0.0040481
MRI_FCWML001	3	0.05522
MRI_FCWML001	4	-0.031744
MRI_FCWML002	-4	0.023937
MRI_FCWML002	-3	-0.14429
MRI_FCWML002	-2	0.052713
MRI_FCWML002	-1	-0.092467
MRI_FCWML002	0	0.040251
MRI_FCWML002	1	0.083203
MRI_FCWML002	2	-0.058787
MRI_FCWML002	3	0.061668
MRI_FCWML002	4	-0.0075378
MRI_FCWML003	-4	-0.079456
MRI_FCWML003	-3	0.012649
MRI_FCWML003	-2	-0.0039694
MRI_FCWML003	-1	0.014181
MRI_FCWML003	0	-0.034448
MRI_FCWML003	1	0.027144
MRI_FCWML003	2	-0.013113
MRI_FCWML003	3	0.008366
MRI_FCWML003	4	-0.048121
MRI_FCWML004	-4	0.058648
MRI_FCWML004	-3	0.11794
MRI_FCWML004	-2	-0.0018755
MRI_FCWML004	-1	0.042204
MRI_FCWML004	0	0.088235
MRI_FCWML004	1	0.036755
MRI_FCWML004	2	-0.02293
MRI_FCWML004	3	-0.046747
MRI_FCWML004	4	0.019918
MRI_FCWML006	-4	-0.01314
MRI_FCWML006	-3	0.032821
MRI_FCWML006	-2	0.077783
MRI_FCWML006	-1	-0.038152
MRI_FCWML006	0	0.13321
MRI_FCWML006	1	0.1279
MRI_FCWML006	2	0.0017563
MRI_FCWML006	3	0.0094225
MRI_FCWML006	4	-0.10109
MRI_FCWML007	-4	-0.10452
MRI_FCWML007	-3	-0.0051761
MRI_FCWML007	-2	0.073635
MRI_FCWML007	-1	0.090623
MRI_FCWML007	0	-0.0036477
MRI_FCWML007	1	0.088471
MRI_FCWML007	2	0.031642
MRI_FCWML007	3	0.073706
MRI_FCWML007	4	0.064204
MRI_FCWML008	-4	0.044129
MRI_FCWML008	-3	-0.11202
MRI_FCWML008	-2	-0.031206
MRI_FCWML008	-1	-0.11739
MRI_FCWML008	0	0.14272
MRI_FCWML008	1	0.035561
MRI_FCWML008	2	0.037285
MRI_FCWML008	3	-0.028059
MRI_FCWML008	4	0.040239
MRI_FCWML009	-4	-0.10978
MRI_FCWML009	-3	-0.045574
MRI_FCWML009	-2	-0.090888
MRI_FCWML009	-1	-0.0044969
MRI_FCWML009	0	0.10109
MRI_FCWML009	1	-0.031516
MRI_FCWML009	2	-0.081074
MRI_FCWML009	3	-0.062046
MRI_FCWML009	4	-0.07693
MRI_FCWML010	-4	0.0051386
MRI_FCWML010	-3	-0.034549
MRI_FCWML010	-2	0.095843
MRI_FCWML010	-1	0.03842
MRI_FCWML010	0	0.015201
MRI_FCWML010	1	0.11022
MRI_FCWML010	2	0.15294
MRI_FCWML010	3	0.067512
MRI_FCWML010	4	0.041729
MRI_FCWML011	-4	-0.082055
MRI_FCWML011	-3	-0.020436
MRI_FCWML011	-2	-0.056789
MRI_FCWML011	-1	-0.020875
MRI_FCWML011	0	0.0030524
MRI_FCWML011	1	0.20572
MRI_FCWML011	2	-0.043347
MRI_FCWML011	3	-0.00049822
MRI_FCWML011	4	-0.021797
MRI_FCWML012	-4	-0.033618
MRI_FCWML012	-3	0.092509
MRI_FCWML012	-2	-0.0073843
MRI_FCWML012	-1	0.039781
MRI_FCWML012	0	0.16523
MRI_FCWML012	1	0.11426
MRI_FCWML012	2	-0.013026
MRI_FCWML012	3	0.053378
MRI_FCWML012	4	0.093286
MRI_FCWML013	-4	0.13358
MRI_FCWML013	-3	0.15389
MRI_FCWML013	-2	0.057686
MRI_FCWML013	-1	0.097727
MRI_FCWML013	0	0.07736
MRI_FCWML013	1	0.027999
MRI_FCWML013	2	-0.045518
MRI_FCWML013	3	-0.10419
MRI_FCWML013	4	0.021355
MRI_FCWML014	-4	-0.070816
MRI_FCWML014	-3	0.042509
MRI_FCWML014	-2	-0.021392
MRI_FCWML014	-1	-0.041867
MRI_FCWML014	0	0.041766
MRI_FCWML014	1	0.081927
MRI_FCWML014	2	0.17803
MRI_FCWML014	3	-0.044362
MRI_FCWML014	4	-0.042499
MRI_FCWML015	-4	0.0088312
MRI_FCWML015	-3	0.016478
MRI_FCWML015	-2	-0.12787
MRI_FCWML015	-1	0.0047614
MRI_FCWML015	0	-0.037121
MRI_FCWML015	1	0.043632
MRI_FCWML015	2	0.06397
MRI_FCWML015	3	-0.028369
MRI_FCWML015	4	-0.047728
MRI_FCWML016	-4	0.083298
MRI_FCWML016	-3	0.0093569
MRI_FCWML016	-2	0.081502
MRI_FCWML016	-1	0.017346
MRI_FCWML016	0	0.17557
MRI_FCWML016	1	0.1412
MRI_FCWML016	2	0.0053102
MRI_FCWML016	3	0.082093
MRI_FCWML016	4	-0.017507
MRI_FCWML017	-4	-0.091978
MRI_FCWML017	-3	0.065198
MRI_FCWML017	-2	0.011329
MRI_FCWML017	-1	0.14032
MRI_FCWML017	0	0.13726
MRI_FCWML017	1	0.0022008
MRI_FCWML017	2	0.10496
MRI_FCWML017	3	0.01807
MRI_FCWML017	4	-0.038145
MRI_FCWML018	-4	0.14901
MRI_FCWML018	-3	-0.048124
MRI_FCWML018	-2	0.04263
MRI_FCWML018	-1	-0.1028
MRI_FCWML018	0	0.0083689
MRI_FCWML018	1	0.13277
MRI_FCWML018	2	-0.020288
MRI_FCWML018	3	0.010607
MRI_FCWML018	4	-0.050505
MRI_FCWML020	-4	NaN
MRI_FCWML020	-3	NaN
MRI_FCWML020	-2	NaN
MRI_FCWML020	-1	NaN
MRI_FCWML020	0	NaN
MRI_FCWML020	1	NaN
MRI_FCWML020	2	NaN
MRI_FCWML020	3	NaN
MRI_FCWML020	4	NaN
MRI_FCWML022	-4	NaN
MRI_FCWML022	-3	NaN
MRI_FCWML022	-2	NaN
MRI_FCWML022	-1	NaN
MRI_FCWML022	0	NaN
MRI_FCWML022	1	NaN
MRI_FCWML022	2	NaN
MRI_FCWML022	3	NaN
MRI_FCWML022	4	NaN
MRI_FCWML023	-4	-0.099346
MRI_FCWML023	-3	0.010474
MRI_FCWML023	-2	0.041081
MRI_FCWML023	-1	-0.10339
MRI_FCWML023	0	0.065176
MRI_FCWML023	1	0.03682
MRI_FCWML023	2	-0.082214
MRI_FCWML023	3	0.10284
MRI_FCWML023	4	0.0088243
MRI_FCWML025	-4	0.0089935
MRI_FCWML025	-3	-0.07783
MRI_FCWML025	-2	0.0081102
MRI_FCWML025	-1	-0.013795
MRI_FCWML025	0	-0.0023368
MRI_FCWML025	1	-0.027469
MRI_FCWML025	2	0.035523
MRI_FCWML025	3	0.076804
MRI_FCWML025	4	-0.030926
MRI_FCWML026	-4	-0.02677
MRI_FCWML026	-3	-0.021608
MRI_FCWML026	-2	-0.10856
MRI_FCWML026	-1	-0.057675
MRI_FCWML026	0	0.13978
MRI_FCWML026	1	0.10532
MRI_FCWML026	2	0.1169
MRI_FCWML026	3	0.0010744
MRI_FCWML026	4	0.15415
MRI_FCWML027	-4	0.19656
MRI_FCWML027	-3	0.004063
MRI_FCWML027	-2	-0.086849
MRI_FCWML027	-1	-0.035343
MRI_FCWML027	0	-0.073754
MRI_FCWML027	1	0.019241
MRI_FCWML027	2	0.014301
MRI_FCWML027	3	0.02644
MRI_FCWML027	4	-0.033606
MRI_FCWML028	-4	NaN
MRI_FCWML028	-3	NaN
MRI_FCWML028	-2	NaN
MRI_FCWML028	-1	NaN
MRI_FCWML028	0	NaN
MRI_FCWML028	1	NaN
MRI_FCWML028	2	NaN
MRI_FCWML028	3	NaN
MRI_FCWML028	4	NaN
MRI_FCWML029	-4	-0.03728
MRI_FCWML029	-3	-0.11953
MRI_FCWML029	-2	-0.085716
MRI_FCWML029	-1	0.12336
MRI_FCWML029	0	-0.064953
MRI_FCWML029	1	0.11303
MRI_FCWML029	2	-0.022155
MRI_FCWML029	3	0.033353
MRI_FCWML029	4	-0.0034379
MRI_FCWML030	-4	-0.013255
MRI_FCWML030	-3	-0.020214
MRI_FCWML030	-2	-0.041105
MRI_FCWML030	-1	-0.065615
MRI_FCWML030	0	-0.11039
MRI_FCWML030	1	0.0060295
MRI_FCWML030	2	-0.013962
MRI_FCWML030	3	0.15154
MRI_FCWML030	4	-0.00606
MRI_FCWML031	-4	-0.16863
MRI_FCWML031	-3	0.015207
MRI_FCWML031	-2	0.04988
MRI_FCWML031	-1	0.18139
MRI_FCWML031	0	0.24452
MRI_FCWML031	1	0.078744
MRI_FCWML031	2	0.14361
MRI_FCWML031	3	0.11239
MRI_FCWML031	4	-0.010064
MRI_FCWML032	-4	0.088773
MRI_FCWML032	-3	0.11119
MRI_FCWML032	-2	0.084068
MRI_FCWML032	-1	0.030727
MRI_FCWML032	0	0.013528
MRI_FCWML032	1	0.15802
MRI_FCWML032	2	0.09902
MRI_FCWML032	3	0.12959
MRI_FCWML032	4	0.038359
MRI_FCWML033	-4	NaN
MRI_FCWML033	-3	NaN
MRI_FCWML033	-2	NaN
MRI_FCWML033	-1	NaN
MRI_FCWML033	0	NaN
MRI_FCWML033	1	NaN
MRI_FCWML033	2	NaN
MRI_FCWML033	3	NaN
MRI_FCWML033	4	NaN
MRI_FCWML035	-4	0.0083548
MRI_FCWML035	-3	-0.03658
MRI_FCWML035	-2	-0.12084
MRI_FCWML035	-1	0.069695
MRI_FCWML035	0	0.016538
MRI_FCWML035	1	0.016263
MRI_FCWML035	2	-0.019789
MRI_FCWML035	3	-0.11614
MRI_FCWML035	4	0.05127
MRI_FCWML036	-4	NaN
MRI_FCWML036	-3	NaN
MRI_FCWML036	-2	NaN
MRI_FCWML036	-1	NaN
MRI_FCWML036	0	NaN
MRI_FCWML036	1	NaN
MRI_FCWML036	2	NaN
MRI_FCWML036	3	NaN
MRI_FCWML036	4	NaN
MRI_FCWML037	-4	0.025492
MRI_FCWML037	-3	-0.066285
MRI_FCWML037	-2	-0.0051314
MRI_FCWML037	-1	-0.026323
MRI_FCWML037	0	0.077536
MRI_FCWML037	1	0.041514
MRI_FCWML037	2	0.038801
MRI_FCWML037	3	-0.0022047
MRI_FCWML037	4	0.1134
MRI_FCWML038	-4	0.10894
MRI_FCWML038	-3	0.079822
MRI_FCWML038	-2	0.033688
MRI_FCWML038	-1	-0.2216
MRI_FCWML038	0	0.22415
MRI_FCWML038	1	0.023392
MRI_FCWML038	2	-0.034089
MRI_FCWML038	3	-0.010031
MRI_FCWML038	4	-0.056437
MRI_FCWML040	-4	0.093325
MRI_FCWML040	-3	0.042
MRI_FCWML040	-2	0.0010152
MRI_FCWML040	-1	0.0015449
MRI_FCWML040	0	-0.045907
MRI_FCWML040	1	0.0048108
MRI_FCWML040	2	-0.035861
MRI_FCWML040	3	0.0038729
MRI_FCWML040	4	0.025237
MRI_FCWML041	-4	-0.13401
MRI_FCWML041	-3	0.082656
MRI_FCWML041	-2	-0.024066
MRI_FCWML041	-1	-0.020427
MRI_FCWML041	0	-0.082219
MRI_FCWML041	1	0.11395
MRI_FCWML041	2	0.048951
MRI_FCWML041	3	0.056751
MRI_FCWML041	4	0.16006
MRI_FCWML042	-4	0.016755
MRI_FCWML042	-3	-0.0086896
MRI_FCWML042	-2	0.026171
MRI_FCWML042	-1	0.1546
MRI_FCWML042	0	0.030011
MRI_FCWML042	1	-0.091642
MRI_FCWML042	2	0.0016554
MRI_FCWML042	3	0.051331
MRI_FCWML042	4	-0.035787
MRI_FCWML043	-4	-0.0058418
MRI_FCWML043	-3	0.024789
MRI_FCWML043	-2	-0.078133
MRI_FCWML043	-1	0.01042
MRI_FCWML043	0	-0.031796
MRI_FCWML043	1	0.046129
MRI_FCWML043	2	0.0045182
MRI_FCWML043	3	-0.025923
MRI_FCWML043	4	-0.039999
MRI_FCWML046	-4	0.05555
MRI_FCWML046	-3	0.014484
MRI_FCWML046	-2	0.083507
MRI_FCWML046	-1	0.043558
MRI_FCWML046	0	-0.032102
MRI_FCWML046	1	-0.069789
MRI_FCWML046	2	0.033764
MRI_FCWML046	3	-0.0075879
MRI_FCWML046	4	-0.030527
MRI_FCWML047	-4	0.0094577
MRI_FCWML047	-3	0.062106
MRI_FCWML047	-2	-0.029965
MRI_FCWML047	-1	-0.073164
MRI_FCWML047	0	0.09465
MRI_FCWML047	1	0.13037
MRI_FCWML047	2	0.02175
MRI_FCWML047	3	-0.12152
MRI_FCWML047	4	-0.055284
MRI_FCWML048	-4	0.21346
MRI_FCWML048	-3	0.08474
MRI_FCWML048	-2	-0.07879
MRI_FCWML048	-1	-0.0043775
MRI_FCWML048	0	0.011146
MRI_FCWML048	1	-0.084668
MRI_FCWML048	2	0.11101
MRI_FCWML048	3	0.027482
MRI_FCWML048	4	0.043759
MRI_FCWML049	-4	-0.078017
MRI_FCWML049	-3	-0.052691
MRI_FCWML049	-2	-0.023215
MRI_FCWML049	-1	0.014776
MRI_FCWML049	0	0.1537
MRI_FCWML049	1	-0.036717
MRI_FCWML049	2	-0.096122
MRI_FCWML049	3	0.037572
MRI_FCWML049	4	0.15538
MRI_FCWML051	-4	0.063835
MRI_FCWML051	-3	0.082986
MRI_FCWML051	-2	0.15169
MRI_FCWML051	-1	0.037899
MRI_FCWML051	0	0.16825
MRI_FCWML051	1	0.003725
MRI_FCWML051	2	0.079318
MRI_FCWML051	3	0.069465
MRI_FCWML051	4	0.086541
MRI_FCWML052	-4	-0.19782
MRI_FCWML052	-3	-0.13802
MRI_FCWML052	-2	0.057085
MRI_FCWML052	-1	-0.0012428
MRI_FCWML052	0	0.0019224
MRI_FCWML052	1	0.031034
MRI_FCWML052	2	-0.064452
MRI_FCWML052	3	-0.063074
MRI_FCWML052	4	-0.24293
MRI_FCWML053	-4	-0.023371
MRI_FCWML053	-3	-0.11265
MRI_FCWML053	-2	0.15132
MRI_FCWML053	-1	0.023865
MRI_FCWML053	0	-0.025296
MRI_FCWML053	1	-0.052224
MRI_FCWML053	2	0.035602
MRI_FCWML053	3	-0.14261
MRI_FCWML053	4	0.0083131
MRI_FCWML054	-4	-0.024271
MRI_FCWML054	-3	0.00035748
MRI_FCWML054	-2	0.041276
MRI_FCWML054	-1	0.11528
MRI_FCWML054	0	-0.021631
MRI_FCWML054	1	0.0068826
MRI_FCWML054	2	-0.09524
MRI_FCWML054	3	0.01132
MRI_FCWML054	4	0.13576
MRI_FCWML055	-4	-0.079639
MRI_FCWML055	-3	-0.13979
MRI_FCWML055	-2	-0.022282
MRI_FCWML055	-1	0.06698
MRI_FCWML055	0	-0.03556
MRI_FCWML055	1	0.047649
MRI_FCWML055	2	0.031922
MRI_FCWML055	3	-0.029108
MRI_FCWML055	4	0.0086852
MRI_FCWML056	-4	-0.15216
MRI_FCWML056	-3	-0.066917
MRI_FCWML056	-2	-0.067916
MRI_FCWML056	-1	-0.069696
MRI_FCWML056	0	-0.035148
MRI_FCWML056	1	-0.020664
MRI_FCWML056	2	0.08879
MRI_FCWML056	3	-0.12462
MRI_FCWML056	4	0.018571
MRI_FCWML057	-4	0.033972
MRI_FCWML057	-3	-0.038102
MRI_FCWML057	-2	-0.060535
MRI_FCWML057	-1	0.051132
MRI_FCWML057	0	0.1589
MRI_FCWML057	1	0.077056
MRI_FCWML057	2	-0.0051201
MRI_FCWML057	3	-0.11716
MRI_FCWML057	4	-0.06602
MRI_FCWML061	-4	-0.056789
MRI_FCWML061	-3	-0.020101
MRI_FCWML061	-2	-0.068162
MRI_FCWML061	-1	0.01969
MRI_FCWML061	0	-0.12144
MRI_FCWML061	1	0.0051899
MRI_FCWML061	2	-0.12565
MRI_FCWML061	3	-0.078666
MRI_FCWML061	4	0.077931
MRI_FCWML063	-4	-0.045022
MRI_FCWML063	-3	0.055725
MRI_FCWML063	-2	-0.040626
MRI_FCWML063	-1	-0.046875
MRI_FCWML063	0	0.0027304
MRI_FCWML063	1	0.065298
MRI_FCWML063	2	-0.12763
MRI_FCWML063	3	-0.052757
MRI_FCWML063	4	-0.0012321
MRI_FCWML064	-4	NaN
MRI_FCWML064	-3	NaN
MRI_FCWML064	-2	NaN
MRI_FCWML064	-1	NaN
MRI_FCWML064	0	NaN
MRI_FCWML064	1	NaN
MRI_FCWML064	2	NaN
MRI_FCWML064	3	NaN
MRI_FCWML064	4	NaN
MRI_FCWML104	-4	-0.14107
MRI_FCWML104	-3	0.060921
MRI_FCWML104	-2	0.0079268
MRI_FCWML104	-1	-0.02393
MRI_FCWML104	0	0.078362
MRI_FCWML104	1	0.12893
MRI_FCWML104	2	0.092222
MRI_FCWML104	3	-0.00025465
MRI_FCWML104	4	0.11601
MRI_FCWML107	-4	0.023141
MRI_FCWML107	-3	-0.027686
MRI_FCWML107	-2	-0.053012
MRI_FCWML107	-1	-0.050501
MRI_FCWML107	0	-0.11218
MRI_FCWML107	1	-0.028832
MRI_FCWML107	2	0.012106
MRI_FCWML107	3	-0.025574
MRI_FCWML107	4	0.0091876
MRI_FCWML108	-4	0.021813
MRI_FCWML108	-3	0.055675
MRI_FCWML108	-2	-0.15301
MRI_FCWML108	-1	-0.17616
MRI_FCWML108	0	-0.088788
MRI_FCWML108	1	0.018401
MRI_FCWML108	2	0.064935
MRI_FCWML108	3	-0.14977
MRI_FCWML108	4	-0.053725
MRI_FCWML109	-4	0.065116
MRI_FCWML109	-3	-0.075704
MRI_FCWML109	-2	-0.00075808
MRI_FCWML109	-1	-0.13588
MRI_FCWML109	0	-0.075124
MRI_FCWML109	1	-0.10906
MRI_FCWML109	2	-0.066772
MRI_FCWML109	3	-0.13695
MRI_FCWML109	4	-0.082849
MRI_FCWML119	-4	0.044495
MRI_FCWML119	-3	-0.072537
MRI_FCWML119	-2	0.13885
MRI_FCWML119	-1	0.13093
MRI_FCWML119	0	-0.011604
MRI_FCWML119	1	0.10845
MRI_FCWML119	2	-0.10363
MRI_FCWML119	3	-0.035729
MRI_FCWML119	4	-0.074214
MRI_FCWML121	-4	0.050698
MRI_FCWML121	-3	-0.084053
MRI_FCWML121	-2	0.040828
MRI_FCWML121	-1	-0.04203
MRI_FCWML121	0	-0.069769
MRI_FCWML121	1	-0.036783
MRI_FCWML121	2	-0.09106
MRI_FCWML121	3	0.042335
MRI_FCWML121	4	-0.099024
MRI_FCWML128	-4	0.052286
MRI_FCWML128	-3	-0.058829
MRI_FCWML128	-2	0.089893
MRI_FCWML128	-1	0.043258
MRI_FCWML128	0	0.083875
MRI_FCWML128	1	-0.014318
MRI_FCWML128	2	0.070696
MRI_FCWML128	3	0.087066
MRI_FCWML128	4	0.074585
MRI_FCWML129	-4	0.00063383
MRI_FCWML129	-3	-0.003318
MRI_FCWML129	-2	0.088337
MRI_FCWML129	-1	0.18514
MRI_FCWML129	0	0.26008
MRI_FCWML129	1	0.036387
MRI_FCWML129	2	0.00088124
MRI_FCWML129	3	-0.06952
MRI_FCWML129	4	-0.13643
MRI_FCWML134	-4	-0.077888
MRI_FCWML134	-3	0.11976
MRI_FCWML134	-2	0.04261
MRI_FCWML134	-1	0.12518
MRI_FCWML134	0	0.063987
MRI_FCWML134	1	-0.031682
MRI_FCWML134	2	0.088206
MRI_FCWML134	3	0.0018243
MRI_FCWML134	4	0.065318
MRI_FCWML150	-4	-0.19422
MRI_FCWML150	-3	0.046827
MRI_FCWML150	-2	0.043432
MRI_FCWML150	-1	0.048741
MRI_FCWML150	0	-0.058669
MRI_FCWML150	1	0.019031
MRI_FCWML150	2	-0.0043139
MRI_FCWML150	3	0.035288
MRI_FCWML150	4	0.022995
MRI_FCWML158	-4	0.048117
MRI_FCWML158	-3	0.086362
MRI_FCWML158	-2	0.07718
MRI_FCWML158	-1	0.097855
MRI_FCWML158	0	0.14484
MRI_FCWML158	1	0.085002
MRI_FCWML158	2	5.8236e-05
MRI_FCWML158	3	-0.09019
MRI_FCWML158	4	0.030302
MRI_FCWML159	-4	0.063531
MRI_FCWML159	-3	0.13281
MRI_FCWML159	-2	0.092406
MRI_FCWML159	-1	-0.055363
MRI_FCWML159	0	0.051812
MRI_FCWML159	1	-0.028458
MRI_FCWML159	2	-0.030427
MRI_FCWML159	3	0.033009
MRI_FCWML159	4	-0.02172
MRI_FCWML160	-4	0.12431
MRI_FCWML160	-3	-0.030236
MRI_FCWML160	-2	0.015652
MRI_FCWML160	-1	-0.002592
MRI_FCWML160	0	0.079336
MRI_FCWML160	1	0.049244
MRI_FCWML160	2	0.069103
MRI_FCWML160	3	0.10857
MRI_FCWML160	4	0.13208
MRI_FCWML162	-4	-0.04752
MRI_FCWML162	-3	-0.059073
MRI_FCWML162	-2	-0.093452
MRI_FCWML162	-1	0.017645
MRI_FCWML162	0	0.12864
MRI_FCWML162	1	0.20004
MRI_FCWML162	2	0.15215
MRI_FCWML162	3	0.22595
MRI_FCWML162	4	-0.02318
MRI_FCWML205	-4	-0.08939
MRI_FCWML205	-3	-0.11059
MRI_FCWML205	-2	0.003636
MRI_FCWML205	-1	-0.096986
MRI_FCWML205	0	0.0048991
MRI_FCWML205	1	-0.0024623
MRI_FCWML205	2	-0.034545
MRI_FCWML205	3	-0.12517
MRI_FCWML205	4	-0.0067067
MRI_FCWML219	-4	-0.099586
MRI_FCWML219	-3	-0.025878
MRI_FCWML219	-2	-0.037205
MRI_FCWML219	-1	-0.01859
MRI_FCWML219	0	-0.036267
MRI_FCWML219	1	0.0084347
MRI_FCWML219	2	0.082768
MRI_FCWML219	3	-0.0012796
MRI_FCWML219	4	0.06497
MRI_FCWML255	-4	0.065818
MRI_FCWML255	-3	-0.0044004
MRI_FCWML255	-2	-0.032351
MRI_FCWML255	-1	-0.14903
MRI_FCWML255	0	0.12878
MRI_FCWML255	1	0.055233
MRI_FCWML255	2	-0.012394
MRI_FCWML255	3	0.054408
MRI_FCWML255	4	-0.11445
MRI_FCWML320	-4	-0.066172
MRI_FCWML320	-3	-0.0045955
MRI_FCWML320	-2	-0.10084
MRI_FCWML320	-1	0.059365
MRI_FCWML320	0	-0.032595
MRI_FCWML320	1	0.2627
MRI_FCWML320	2	0.10127
MRI_FCWML320	3	-0.15813
MRI_FCWML320	4	-0.071922
MRI_FCWML328	-4	-0.03201
MRI_FCWML328	-3	-0.085394
MRI_FCWML328	-2	0.0035204
MRI_FCWML328	-1	-0.035533
MRI_FCWML328	0	0.091763
MRI_FCWML328	1	-0.018462
MRI_FCWML328	2	0.0036071
MRI_FCWML328	3	-0.045178
MRI_FCWML328	4	-0.055392
