# Supplementary material for: Pupil size reflects activation of subcortical ascending arousal system nuclei during rest
Source: eLife. 2023 Jun 27;12:e84822. doi: 10.7554/eLife.84822 (PMC10299825; doi:10.7554/eLife.84822)
Supplement: Figure 6—source data 1. [file elife-84822-fig6-data1.zip]

Archive with 17 entries (16 files):
- Figure6-SourceData/
- Figure6-SourceData/Pxy_cpsd_stat_ses-day1_ACC.csv
- Figure6-SourceData/Pxy_cpsd_stat_ses-day1_BF.csv
- Figure6-SourceData/Pxy_cpsd_stat_ses-day1_DR.csv
- Figure6-SourceData/Pxy_cpsd_stat_ses-day1_LC.csv
- Figure6-SourceData/Pxy_cpsd_stat_ses-day1_MR.csv
- Figure6-SourceData/Pxy_cpsd_stat_ses-day1_OCC.csv
- Figure6-SourceData/Pxy_cpsd_stat_ses-day1_SN.csv
- Figure6-SourceData/Pxy_cpsd_stat_ses-day1_VTA.csv
- Figure6-SourceData/Pxy_cpsd_stat_ses-day2_ACC.csv
- Figure6-SourceData/Pxy_cpsd_stat_ses-day2_BF.csv
- Figure6-SourceData/Pxy_cpsd_stat_ses-day2_DR.csv
- Figure6-SourceData/Pxy_cpsd_stat_ses-day2_LC.csv
- Figure6-SourceData/Pxy_cpsd_stat_ses-day2_MR.csv
- Figure6-SourceData/Pxy_cpsd_stat_ses-day2_OCC.csv
- Figure6-SourceData/Pxy_cpsd_stat_ses-day2_SN.csv
- Figure6-SourceData/Pxy_cpsd_stat_ses-day2_VTA.csv
