# Supplementary material for: Pupil size reflects activation of subcortical ascending arousal system nuclei during rest
Source: eLife. 2023 Jun 27;12:e84822. doi: 10.7554/eLife.84822 (PMC10299825; doi:10.7554/eLife.84822)
Supplement: Figure 6—source data 1. [file elife-84822-fig6-data1.zip › Figure6-SourceData/Pxy_cpsd_stat_ses-day1_ACC.csv]

subj	F_cpsd	Pxy
MRI_FCWML001	0	-0.023226
MRI_FCWML001	0.0083333	0.019405
MRI_FCWML001	0.016667	0.1998
MRI_FCWML001	0.025	0.44955
MRI_FCWML001	0.033333	0.71179
MRI_FCWML001	0.041667	0.93707
MRI_FCWML001	0.05	1.0972
MRI_FCWML001	0.058333	1.1888
MRI_FCWML001	0.066667	1.2256
MRI_FCWML001	0.075	1.2259
MRI_FCWML001	0.083333	1.2003
MRI_FCWML001	0.091667	1.1479
MRI_FCWML001	0.1	1.0597
MRI_FCWML001	0.10833	0.92885
MRI_FCWML001	0.11667	0.75872
MRI_FCWML001	0.125	0.56661
MRI_FCWML001	0.13333	0.37936
MRI_FCWML001	0.14167	0.22468
MRI_FCWML001	0.15	0.12233
MRI_FCWML001	0.15833	0.079543
MRI_FCWML001	0.16667	0.091665
MRI_FCWML001	0.175	0.14646
MRI_FCWML001	0.18333	0.22892
MRI_FCWML001	0.19167	0.32454
MRI_FCWML001	0.2	0.42058
MRI_FCWML001	0.20833	0.50662
MRI_FCWML001	0.21667	0.57528
MRI_FCWML001	0.225	0.6234
MRI_FCWML001	0.23333	0.65229
MRI_FCWML001	0.24167	0.6664
MRI_FCWML001	0.25	0.33522
MRI_FCWML002	0	-0.46988
MRI_FCWML002	0.0083333	-0.87034
MRI_FCWML002	0.016667	-0.67891
MRI_FCWML002	0.025	-0.41003
MRI_FCWML002	0.033333	-0.12076
MRI_FCWML002	0.041667	0.13683
MRI_FCWML002	0.05	0.32836
MRI_FCWML002	0.058333	0.4412
MRI_FCWML002	0.066667	0.48066
MRI_FCWML002	0.075	0.46236
MRI_FCWML002	0.083333	0.40542
MRI_FCWML002	0.091667	0.32847
MRI_FCWML002	0.1	0.24833
MRI_FCWML002	0.10833	0.17917
MRI_FCWML002	0.11667	0.13112
MRI_FCWML002	0.125	0.10808
MRI_FCWML002	0.13333	0.10666
MRI_FCWML002	0.14167	0.11711
MRI_FCWML002	0.15	0.12681
MRI_FCWML002	0.15833	0.12469
MRI_FCWML002	0.16667	0.10481
MRI_FCWML002	0.175	0.06775
MRI_FCWML002	0.18333	0.019571
MRI_FCWML002	0.19167	-0.030842
MRI_FCWML002	0.2	-0.074787
MRI_FCWML002	0.20833	-0.10619
MRI_FCWML002	0.21667	-0.12293
MRI_FCWML002	0.225	-0.12696
MRI_FCWML002	0.23333	-0.12321
MRI_FCWML002	0.24167	-0.11769
MRI_FCWML002	0.25	-0.057618
MRI_FCWML003	0	-1.6167
MRI_FCWML003	0.0083333	-3.1364
MRI_FCWML003	0.016667	-2.8565
MRI_FCWML003	0.025	-2.4264
MRI_FCWML003	0.033333	-1.8978
MRI_FCWML003	0.041667	-1.3349
MRI_FCWML003	0.05	-0.80414
MRI_FCWML003	0.058333	-0.36191
MRI_FCWML003	0.066667	-0.043601
MRI_FCWML003	0.075	0.14211
MRI_FCWML003	0.083333	0.21129
MRI_FCWML003	0.091667	0.19623
MRI_FCWML003	0.1	0.13406
MRI_FCWML003	0.10833	0.056707
MRI_FCWML003	0.11667	-0.014582
MRI_FCWML003	0.125	-0.069579
MRI_FCWML003	0.13333	-0.10595
MRI_FCWML003	0.14167	-0.12522
MRI_FCWML003	0.15	-0.12979
MRI_FCWML003	0.15833	-0.12178
MRI_FCWML003	0.16667	-0.10317
MRI_FCWML003	0.175	-0.07639
MRI_FCWML003	0.18333	-0.044635
MRI_FCWML003	0.19167	-0.011627
MRI_FCWML003	0.2	0.01896
MRI_FCWML003	0.20833	0.044213
MRI_FCWML003	0.21667	0.062553
MRI_FCWML003	0.225	0.073977
MRI_FCWML003	0.23333	0.079835
MRI_FCWML003	0.24167	0.08215
MRI_FCWML003	0.25	0.041345
MRI_FCWML004	0	NaN
MRI_FCWML004	0.0083333	NaN
MRI_FCWML004	0.016667	NaN
MRI_FCWML004	0.025	NaN
MRI_FCWML004	0.033333	NaN
MRI_FCWML004	0.041667	NaN
MRI_FCWML004	0.05	NaN
MRI_FCWML004	0.058333	NaN
MRI_FCWML004	0.066667	NaN
MRI_FCWML004	0.075	NaN
MRI_FCWML004	0.083333	NaN
MRI_FCWML004	0.091667	NaN
MRI_FCWML004	0.1	NaN
MRI_FCWML004	0.10833	NaN
MRI_FCWML004	0.11667	NaN
MRI_FCWML004	0.125	NaN
MRI_FCWML004	0.13333	NaN
MRI_FCWML004	0.14167	NaN
MRI_FCWML004	0.15	NaN
MRI_FCWML004	0.15833	NaN
MRI_FCWML004	0.16667	NaN
MRI_FCWML004	0.175	NaN
MRI_FCWML004	0.18333	NaN
MRI_FCWML004	0.19167	NaN
MRI_FCWML004	0.2	NaN
MRI_FCWML004	0.20833	NaN
MRI_FCWML004	0.21667	NaN
MRI_FCWML004	0.225	NaN
MRI_FCWML004	0.23333	NaN
MRI_FCWML004	0.24167	NaN
MRI_FCWML004	0.25	NaN
MRI_FCWML006	0	1.6943
MRI_FCWML006	0.0083333	3.4128
MRI_FCWML006	0.016667	3.4676
MRI_FCWML006	0.025	3.5079
MRI_FCWML006	0.033333	3.4805
MRI_FCWML006	0.041667	3.3472
MRI_FCWML006	0.05	3.0993
MRI_FCWML006	0.058333	2.7592
MRI_FCWML006	0.066667	2.3693
MRI_FCWML006	0.075	1.9748
MRI_FCWML006	0.083333	1.6095
MRI_FCWML006	0.091667	1.2889
MRI_FCWML006	0.1	1.0128
MRI_FCWML006	0.10833	0.77358
MRI_FCWML006	0.11667	0.56379
MRI_FCWML006	0.125	0.38101
MRI_FCWML006	0.13333	0.22731
MRI_FCWML006	0.14167	0.10602
MRI_FCWML006	0.15	0.018304
MRI_FCWML006	0.15833	-0.03823
MRI_FCWML006	0.16667	-0.068794
MRI_FCWML006	0.175	-0.079466
MRI_FCWML006	0.18333	-0.075544
MRI_FCWML006	0.19167	-0.061027
MRI_FCWML006	0.2	-0.039081
MRI_FCWML006	0.20833	-0.012789
MRI_FCWML006	0.21667	0.014511
MRI_FCWML006	0.225	0.039456
MRI_FCWML006	0.23333	0.059189
MRI_FCWML006	0.24167	0.071731
MRI_FCWML006	0.25	0.038009
MRI_FCWML007	0	-0.31699
MRI_FCWML007	0.0083333	-0.56799
MRI_FCWML007	0.016667	-0.38849
MRI_FCWML007	0.025	-0.14441
MRI_FCWML007	0.033333	0.10155
MRI_FCWML007	0.041667	0.29304
MRI_FCWML007	0.05	0.39573
MRI_FCWML007	0.058333	0.4035
MRI_FCWML007	0.066667	0.33451
MRI_FCWML007	0.075	0.22065
MRI_FCWML007	0.083333	0.095627
MRI_FCWML007	0.091667	-0.013867
MRI_FCWML007	0.1	-0.092017
MRI_FCWML007	0.10833	-0.13337
MRI_FCWML007	0.11667	-0.14001
MRI_FCWML007	0.125	-0.11838
MRI_FCWML007	0.13333	-0.076799
MRI_FCWML007	0.14167	-0.023816
MRI_FCWML007	0.15	0.032997
MRI_FCWML007	0.15833	0.087956
MRI_FCWML007	0.16667	0.13782
MRI_FCWML007	0.175	0.18178
MRI_FCWML007	0.18333	0.22075
MRI_FCWML007	0.19167	0.25635
MRI_FCWML007	0.2	0.28986
MRI_FCWML007	0.20833	0.32158
MRI_FCWML007	0.21667	0.35078
MRI_FCWML007	0.225	0.37597
MRI_FCWML007	0.23333	0.39548
MRI_FCWML007	0.24167	0.40783
MRI_FCWML007	0.25	0.20603
MRI_FCWML008	0	1.3534
MRI_FCWML008	0.0083333	2.6974
MRI_FCWML008	0.016667	2.6593
MRI_FCWML008	0.025	2.5674
MRI_FCWML008	0.033333	2.3916
MRI_FCWML008	0.041667	2.1111
MRI_FCWML008	0.05	1.7243
MRI_FCWML008	0.058333	1.2527
MRI_FCWML008	0.066667	0.73666
MRI_FCWML008	0.075	0.22621
MRI_FCWML008	0.083333	-0.23098
MRI_FCWML008	0.091667	-0.59851
MRI_FCWML008	0.1	-0.85579
MRI_FCWML008	0.10833	-0.9979
MRI_FCWML008	0.11667	-1.0327
MRI_FCWML008	0.125	-0.97702
MRI_FCWML008	0.13333	-0.85409
MRI_FCWML008	0.14167	-0.6906
MRI_FCWML008	0.15	-0.5142
MRI_FCWML008	0.15833	-0.35025
MRI_FCWML008	0.16667	-0.2184
MRI_FCWML008	0.175	-0.13037
MRI_FCWML008	0.18333	-0.089638
MRI_FCWML008	0.19167	-0.093159
MRI_FCWML008	0.2	-0.13378
MRI_FCWML008	0.20833	-0.2021
MRI_FCWML008	0.21667	-0.28706
MRI_FCWML008	0.225	-0.37578
MRI_FCWML008	0.23333	-0.45399
MRI_FCWML008	0.24167	-0.50786
MRI_FCWML008	0.25	-0.26355
MRI_FCWML009	0	-0.60588
MRI_FCWML009	0.0083333	-1.2316
MRI_FCWML009	0.016667	-1.2814
MRI_FCWML009	0.025	-1.3355
MRI_FCWML009	0.033333	-1.3628
MRI_FCWML009	0.041667	-1.3375
MRI_FCWML009	0.05	-1.2473
MRI_FCWML009	0.058333	-1.0956
MRI_FCWML009	0.066667	-0.89812
MRI_FCWML009	0.075	-0.67623
MRI_FCWML009	0.083333	-0.45117
MRI_FCWML009	0.091667	-0.23971
MRI_FCWML009	0.1	-0.052642
MRI_FCWML009	0.10833	0.1051
MRI_FCWML009	0.11667	0.23313
MRI_FCWML009	0.125	0.33387
MRI_FCWML009	0.13333	0.41043
MRI_FCWML009	0.14167	0.46491
MRI_FCWML009	0.15	0.4975
MRI_FCWML009	0.15833	0.50716
MRI_FCWML009	0.16667	0.49355
MRI_FCWML009	0.175	0.45908
MRI_FCWML009	0.18333	0.40991
MRI_FCWML009	0.19167	0.35508
MRI_FCWML009	0.2	0.30404
MRI_FCWML009	0.20833	0.26389
MRI_FCWML009	0.21667	0.23762
MRI_FCWML009	0.225	0.22406
MRI_FCWML009	0.23333	0.21933
MRI_FCWML009	0.24167	0.21884
MRI_FCWML009	0.25	0.10955
MRI_FCWML010	0	-1.0124
MRI_FCWML010	0.0083333	-1.9829
MRI_FCWML010	0.016667	-1.861
MRI_FCWML010	0.025	-1.6705
MRI_FCWML010	0.033333	-1.4321
MRI_FCWML010	0.041667	-1.1745
MRI_FCWML010	0.05	-0.92941
MRI_FCWML010	0.058333	-0.72336
MRI_FCWML010	0.066667	-0.56999
MRI_FCWML010	0.075	-0.46631
MRI_FCWML010	0.083333	-0.39548
MRI_FCWML010	0.091667	-0.33472
MRI_FCWML010	0.1	-0.26465
MRI_FCWML010	0.10833	-0.17605
MRI_FCWML010	0.11667	-0.071487
MRI_FCWML010	0.125	0.037811
MRI_FCWML010	0.13333	0.13746
MRI_FCWML010	0.14167	0.21521
MRI_FCWML010	0.15	0.26415
MRI_FCWML010	0.15833	0.2835
MRI_FCWML010	0.16667	0.27735
MRI_FCWML010	0.175	0.25238
MRI_FCWML010	0.18333	0.21516
MRI_FCWML010	0.19167	0.17021
MRI_FCWML010	0.2	0.11926
MRI_FCWML010	0.20833	0.062434
MRI_FCWML010	0.21667	0.00061264
MRI_FCWML010	0.225	-0.062198
MRI_FCWML010	0.23333	-0.11817
MRI_FCWML010	0.24167	-0.15741
MRI_FCWML010	0.25	-0.085792
MRI_FCWML011	0	-0.46461
MRI_FCWML011	0.0083333	-0.87836
MRI_FCWML011	0.016667	-0.73484
MRI_FCWML011	0.025	-0.52429
MRI_FCWML011	0.033333	-0.28451
MRI_FCWML011	0.041667	-0.058282
MRI_FCWML011	0.05	0.11585
MRI_FCWML011	0.058333	0.21242
MRI_FCWML011	0.066667	0.22502
MRI_FCWML011	0.075	0.1669
MRI_FCWML011	0.083333	0.065692
MRI_FCWML011	0.091667	-0.046104
MRI_FCWML011	0.1	-0.1413
MRI_FCWML011	0.10833	-0.20528
MRI_FCWML011	0.11667	-0.23775
MRI_FCWML011	0.125	-0.24912
MRI_FCWML011	0.13333	-0.25343
MRI_FCWML011	0.14167	-0.26129
MRI_FCWML011	0.15	-0.27553
MRI_FCWML011	0.15833	-0.29108
MRI_FCWML011	0.16667	-0.29854
MRI_FCWML011	0.175	-0.28943
MRI_FCWML011	0.18333	-0.26071
MRI_FCWML011	0.19167	-0.21668
MRI_FCWML011	0.2	-0.16739
MRI_FCWML011	0.20833	-0.12455
MRI_FCWML011	0.21667	-0.096769
MRI_FCWML011	0.225	-0.086241
MRI_FCWML011	0.23333	-0.088486
MRI_FCWML011	0.24167	-0.095123
MRI_FCWML011	0.25	-0.049189
MRI_FCWML012	0	0.53901
MRI_FCWML012	0.0083333	1.0943
MRI_FCWML012	0.016667	1.1302
MRI_FCWML012	0.025	1.154
MRI_FCWML012	0.033333	1.1295
MRI_FCWML012	0.041667	1.0339
MRI_FCWML012	0.05	0.86794
MRI_FCWML012	0.058333	0.65546
MRI_FCWML012	0.066667	0.4335
MRI_FCWML012	0.075	0.23789
MRI_FCWML012	0.083333	0.091156
MRI_FCWML012	0.091667	-0.0027656
MRI_FCWML012	0.1	-0.056308
MRI_FCWML012	0.10833	-0.090818
MRI_FCWML012	0.11667	-0.12763
MRI_FCWML012	0.125	-0.18087
MRI_FCWML012	0.13333	-0.25374
MRI_FCWML012	0.14167	-0.33857
MRI_FCWML012	0.15	-0.42004
MRI_FCWML012	0.15833	-0.48016
MRI_FCWML012	0.16667	-0.50367
MRI_FCWML012	0.175	-0.48214
MRI_FCWML012	0.18333	-0.41575
MRI_FCWML012	0.19167	-0.3125
MRI_FCWML012	0.2	-0.1854
MRI_FCWML012	0.20833	-0.04926
MRI_FCWML012	0.21667	0.08197
MRI_FCWML012	0.225	0.19652
MRI_FCWML012	0.23333	0.28517
MRI_FCWML012	0.24167	0.34115
MRI_FCWML012	0.25	0.18015
MRI_FCWML013	0	-1.7638
MRI_FCWML013	0.0083333	-3.4813
MRI_FCWML013	0.016667	-3.3466
MRI_FCWML013	0.025	-3.1349
MRI_FCWML013	0.033333	-2.8646
MRI_FCWML013	0.041667	-2.5592
MRI_FCWML013	0.05	-2.245
MRI_FCWML013	0.058333	-1.9484
MRI_FCWML013	0.066667	-1.6914
MRI_FCWML013	0.075	-1.488
MRI_FCWML013	0.083333	-1.3412
MRI_FCWML013	0.091667	-1.2423
MRI_FCWML013	0.1	-1.1734
MRI_FCWML013	0.10833	-1.1128
MRI_FCWML013	0.11667	-1.0417
MRI_FCWML013	0.125	-0.94897
MRI_FCWML013	0.13333	-0.8341
MRI_FCWML013	0.14167	-0.70559
MRI_FCWML013	0.15	-0.57698
MRI_FCWML013	0.15833	-0.46177
MRI_FCWML013	0.16667	-0.36913
MRI_FCWML013	0.175	-0.3017
MRI_FCWML013	0.18333	-0.25581
MRI_FCWML013	0.19167	-0.22353
MRI_FCWML013	0.2	-0.19575
MRI_FCWML013	0.20833	-0.16534
MRI_FCWML013	0.21667	-0.12938
MRI_FCWML013	0.225	-0.089926
MRI_FCWML013	0.23333	-0.053126
MRI_FCWML013	0.24167	-0.026742
MRI_FCWML013	0.25	-0.0085661
MRI_FCWML014	0	-0.88871
MRI_FCWML014	0.0083333	-1.7094
MRI_FCWML014	0.016667	-1.5149
MRI_FCWML014	0.025	-1.2213
MRI_FCWML014	0.033333	-0.86911
MRI_FCWML014	0.041667	-0.50412
MRI_FCWML014	0.05	-0.16818
MRI_FCWML014	0.058333	0.10965
MRI_FCWML014	0.066667	0.31768
MRI_FCWML014	0.075	0.46016
MRI_FCWML014	0.083333	0.55017
MRI_FCWML014	0.091667	0.60027
MRI_FCWML014	0.1	0.6156
MRI_FCWML014	0.10833	0.59269
MRI_FCWML014	0.11667	0.52447
MRI_FCWML014	0.125	0.40822
MRI_FCWML014	0.13333	0.25197
MRI_FCWML014	0.14167	0.075616
MRI_FCWML014	0.15	-0.093981
MRI_FCWML014	0.15833	-0.23128
MRI_FCWML014	0.16667	-0.31978
MRI_FCWML014	0.175	-0.3558
MRI_FCWML014	0.18333	-0.34709
MRI_FCWML014	0.19167	-0.30793
MRI_FCWML014	0.2	-0.25341
MRI_FCWML014	0.20833	-0.19549
MRI_FCWML014	0.21667	-0.14176
MRI_FCWML014	0.225	-0.096436
MRI_FCWML014	0.23333	-0.062011
MRI_FCWML014	0.24167	-0.040384
MRI_FCWML014	0.25	-0.016494
MRI_FCWML015	0	1.2785
MRI_FCWML015	0.0083333	2.5341
MRI_FCWML015	0.016667	2.4611
MRI_FCWML015	0.025	2.3281
MRI_FCWML015	0.033333	2.128
MRI_FCWML015	0.041667	1.8642
MRI_FCWML015	0.05	1.5536
MRI_FCWML015	0.058333	1.2227
MRI_FCWML015	0.066667	0.89999
MRI_FCWML015	0.075	0.60762
MRI_FCWML015	0.083333	0.35803
MRI_FCWML015	0.091667	0.15481
MRI_FCWML015	0.1	-0.0032597
MRI_FCWML015	0.10833	-0.11838
MRI_FCWML015	0.11667	-0.19215
MRI_FCWML015	0.125	-0.22645
MRI_FCWML015	0.13333	-0.22532
MRI_FCWML015	0.14167	-0.19609
MRI_FCWML015	0.15	-0.14913
MRI_FCWML015	0.15833	-0.096304
MRI_FCWML015	0.16667	-0.049033
MRI_FCWML015	0.175	-0.016497
MRI_FCWML015	0.18333	-0.0042867
MRI_FCWML015	0.19167	-0.013549
MRI_FCWML015	0.2	-0.040917
MRI_FCWML015	0.20833	-0.079516
MRI_FCWML015	0.21667	-0.12101
MRI_FCWML015	0.225	-0.158
MRI_FCWML015	0.23333	-0.18574
MRI_FCWML015	0.24167	-0.20239
MRI_FCWML015	0.25	-0.10394
MRI_FCWML016	0	NaN
MRI_FCWML016	0.0083333	NaN
MRI_FCWML016	0.016667	NaN
MRI_FCWML016	0.025	NaN
MRI_FCWML016	0.033333	NaN
MRI_FCWML016	0.041667	NaN
MRI_FCWML016	0.05	NaN
MRI_FCWML016	0.058333	NaN
MRI_FCWML016	0.066667	NaN
MRI_FCWML016	0.075	NaN
MRI_FCWML016	0.083333	NaN
MRI_FCWML016	0.091667	NaN
MRI_FCWML016	0.1	NaN
MRI_FCWML016	0.10833	NaN
MRI_FCWML016	0.11667	NaN
MRI_FCWML016	0.125	NaN
MRI_FCWML016	0.13333	NaN
MRI_FCWML016	0.14167	NaN
MRI_FCWML016	0.15	NaN
MRI_FCWML016	0.15833	NaN
MRI_FCWML016	0.16667	NaN
MRI_FCWML016	0.175	NaN
MRI_FCWML016	0.18333	NaN
MRI_FCWML016	0.19167	NaN
MRI_FCWML016	0.2	NaN
MRI_FCWML016	0.20833	NaN
MRI_FCWML016	0.21667	NaN
MRI_FCWML016	0.225	NaN
MRI_FCWML016	0.23333	NaN
MRI_FCWML016	0.24167	NaN
MRI_FCWML016	0.25	NaN
MRI_FCWML017	0	0.31805
MRI_FCWML017	0.0083333	0.61799
MRI_FCWML017	0.016667	0.57228
MRI_FCWML017	0.025	0.52002
MRI_FCWML017	0.033333	0.48323
MRI_FCWML017	0.041667	0.47342
MRI_FCWML017	0.05	0.48653
MRI_FCWML017	0.058333	0.50673
MRI_FCWML017	0.066667	0.51595
MRI_FCWML017	0.075	0.5032
MRI_FCWML017	0.083333	0.46846
MRI_FCWML017	0.091667	0.41975
MRI_FCWML017	0.1	0.3663
MRI_FCWML017	0.10833	0.31258
MRI_FCWML017	0.11667	0.25672
MRI_FCWML017	0.125	0.19353
MRI_FCWML017	0.13333	0.11935
MRI_FCWML017	0.14167	0.035424
MRI_FCWML017	0.15	-0.052124
MRI_FCWML017	0.15833	-0.13501
MRI_FCWML017	0.16667	-0.20593
MRI_FCWML017	0.175	-0.26004
MRI_FCWML017	0.18333	-0.29436
MRI_FCWML017	0.19167	-0.30634
MRI_FCWML017	0.2	-0.29347
MRI_FCWML017	0.20833	-0.25479
MRI_FCWML017	0.21667	-0.19362
MRI_FCWML017	0.225	-0.1195
MRI_FCWML017	0.23333	-0.047687
MRI_FCWML017	0.24167	0.0046341
MRI_FCWML017	0.25	0.011904
MRI_FCWML018	0	-0.10766
MRI_FCWML018	0.0083333	-0.13752
MRI_FCWML018	0.016667	0.083597
MRI_FCWML018	0.025	0.41208
MRI_FCWML018	0.033333	0.79188
MRI_FCWML018	0.041667	1.1549
MRI_FCWML018	0.05	1.4343
MRI_FCWML018	0.058333	1.5802
MRI_FCWML018	0.066667	1.5733
MRI_FCWML018	0.075	1.4303
MRI_FCWML018	0.083333	1.1981
MRI_FCWML018	0.091667	0.93722
MRI_FCWML018	0.1	0.70268
MRI_FCWML018	0.10833	0.52795
MRI_FCWML018	0.11667	0.41956
MRI_FCWML018	0.125	0.36259
MRI_FCWML018	0.13333	0.33314
MRI_FCWML018	0.14167	0.31087
MRI_FCWML018	0.15	0.28592
MRI_FCWML018	0.15833	0.25838
MRI_FCWML018	0.16667	0.2329
MRI_FCWML018	0.175	0.21285
MRI_FCWML018	0.18333	0.1979
MRI_FCWML018	0.19167	0.18547
MRI_FCWML018	0.2	0.17389
MRI_FCWML018	0.20833	0.1643
MRI_FCWML018	0.21667	0.15971
MRI_FCWML018	0.225	0.16204
MRI_FCWML018	0.23333	0.16972
MRI_FCWML018	0.24167	0.17794
MRI_FCWML018	0.25	0.090716
MRI_FCWML020	0	0.9568
MRI_FCWML020	0.0083333	1.8767
MRI_FCWML020	0.016667	1.766
MRI_FCWML020	0.025	1.5837
MRI_FCWML020	0.033333	1.3384
MRI_FCWML020	0.041667	1.0479
MRI_FCWML020	0.05	0.73992
MRI_FCWML020	0.058333	0.44643
MRI_FCWML020	0.066667	0.19692
MRI_FCWML020	0.075	0.011144
MRI_FCWML020	0.083333	-0.10443
MRI_FCWML020	0.091667	-0.15611
MRI_FCWML020	0.1	-0.15918
MRI_FCWML020	0.10833	-0.13266
MRI_FCWML020	0.11667	-0.094661
MRI_FCWML020	0.125	-0.058866
MRI_FCWML020	0.13333	-0.032735
MRI_FCWML020	0.14167	-0.0172
MRI_FCWML020	0.15	-0.0080646
MRI_FCWML020	0.15833	0.0010185
MRI_FCWML020	0.16667	0.01469
MRI_FCWML020	0.175	0.032568
MRI_FCWML020	0.18333	0.048074
MRI_FCWML020	0.19167	0.050294
MRI_FCWML020	0.2	0.028383
MRI_FCWML020	0.20833	-0.023278
MRI_FCWML020	0.21667	-0.10145
MRI_FCWML020	0.225	-0.19357
MRI_FCWML020	0.23333	-0.28072
MRI_FCWML020	0.24167	-0.34306
MRI_FCWML020	0.25	-0.18284
MRI_FCWML022	0	-0.76624
MRI_FCWML022	0.0083333	-1.479
MRI_FCWML022	0.016667	-1.3257
MRI_FCWML022	0.025	-1.0916
MRI_FCWML022	0.033333	-0.80274
MRI_FCWML022	0.041667	-0.48654
MRI_FCWML022	0.05	-0.16893
MRI_FCWML022	0.058333	0.12623
MRI_FCWML022	0.066667	0.37701
MRI_FCWML022	0.075	0.56472
MRI_FCWML022	0.083333	0.67728
MRI_FCWML022	0.091667	0.71299
MRI_FCWML022	0.1	0.68201
MRI_FCWML022	0.10833	0.60407
MRI_FCWML022	0.11667	0.5029
MRI_FCWML022	0.125	0.4
MRI_FCWML022	0.13333	0.31051
MRI_FCWML022	0.14167	0.24212
MRI_FCWML022	0.15	0.19626
MRI_FCWML022	0.15833	0.1697
MRI_FCWML022	0.16667	0.15554
MRI_FCWML022	0.175	0.14389
MRI_FCWML022	0.18333	0.12336
MRI_FCWML022	0.19167	0.083925
MRI_FCWML022	0.2	0.020499
MRI_FCWML022	0.20833	-0.064668
MRI_FCWML022	0.21667	-0.16215
MRI_FCWML022	0.225	-0.2581
MRI_FCWML022	0.23333	-0.33822
MRI_FCWML022	0.24167	-0.391
MRI_FCWML022	0.25	-0.20469
MRI_FCWML023	0	0.27136
MRI_FCWML023	0.0083333	0.52929
MRI_FCWML023	0.016667	0.49704
MRI_FCWML023	0.025	0.4671
MRI_FCWML023	0.033333	0.46582
MRI_FCWML023	0.041667	0.51467
MRI_FCWML023	0.05	0.62142
MRI_FCWML023	0.058333	0.77562
MRI_FCWML023	0.066667	0.94988
MRI_FCWML023	0.075	1.1066
MRI_FCWML023	0.083333	1.2076
MRI_FCWML023	0.091667	1.2243
MRI_FCWML023	0.1	1.1447
MRI_FCWML023	0.10833	0.97516
MRI_FCWML023	0.11667	0.73849
MRI_FCWML023	0.125	0.46719
MRI_FCWML023	0.13333	0.19624
MRI_FCWML023	0.14167	-0.043452
MRI_FCWML023	0.15	-0.22935
MRI_FCWML023	0.15833	-0.34904
MRI_FCWML023	0.16667	-0.4001
MRI_FCWML023	0.175	-0.38889
MRI_FCWML023	0.18333	-0.32875
MRI_FCWML023	0.19167	-0.23767
MRI_FCWML023	0.2	-0.13527
MRI_FCWML023	0.20833	-0.039234
MRI_FCWML023	0.21667	0.03801
MRI_FCWML023	0.225	0.09127
MRI_FCWML023	0.23333	0.12224
MRI_FCWML023	0.24167	0.13677
MRI_FCWML023	0.25	0.070398
MRI_FCWML025	0	NaN
MRI_FCWML025	0.0083333	NaN
MRI_FCWML025	0.016667	NaN
MRI_FCWML025	0.025	NaN
MRI_FCWML025	0.033333	NaN
MRI_FCWML025	0.041667	NaN
MRI_FCWML025	0.05	NaN
MRI_FCWML025	0.058333	NaN
MRI_FCWML025	0.066667	NaN
MRI_FCWML025	0.075	NaN
MRI_FCWML025	0.083333	NaN
MRI_FCWML025	0.091667	NaN
MRI_FCWML025	0.1	NaN
MRI_FCWML025	0.10833	NaN
MRI_FCWML025	0.11667	NaN
MRI_FCWML025	0.125	NaN
MRI_FCWML025	0.13333	NaN
MRI_FCWML025	0.14167	NaN
MRI_FCWML025	0.15	NaN
MRI_FCWML025	0.15833	NaN
MRI_FCWML025	0.16667	NaN
MRI_FCWML025	0.175	NaN
MRI_FCWML025	0.18333	NaN
MRI_FCWML025	0.19167	NaN
MRI_FCWML025	0.2	NaN
MRI_FCWML025	0.20833	NaN
MRI_FCWML025	0.21667	NaN
MRI_FCWML025	0.225	NaN
MRI_FCWML025	0.23333	NaN
MRI_FCWML025	0.24167	NaN
MRI_FCWML025	0.25	NaN
MRI_FCWML026	0	0.37165
MRI_FCWML026	0.0083333	0.76421
MRI_FCWML026	0.016667	0.82069
MRI_FCWML026	0.025	0.89563
MRI_FCWML026	0.033333	0.9656
MRI_FCWML026	0.041667	1.0074
MRI_FCWML026	0.05	1.0046
MRI_FCWML026	0.058333	0.95208
MRI_FCWML026	0.066667	0.85704
MRI_FCWML026	0.075	0.73532
MRI_FCWML026	0.083333	0.60529
MRI_FCWML026	0.091667	0.48161
MRI_FCWML026	0.1	0.37177
MRI_FCWML026	0.10833	0.27673
MRI_FCWML026	0.11667	0.19466
MRI_FCWML026	0.125	0.12539
MRI_FCWML026	0.13333	0.072615
MRI_FCWML026	0.14167	0.042638
MRI_FCWML026	0.15	0.040548
MRI_FCWML026	0.15833	0.066257
MRI_FCWML026	0.16667	0.1129
MRI_FCWML026	0.175	0.16868
MRI_FCWML026	0.18333	0.22119
MRI_FCWML026	0.19167	0.26191
MRI_FCWML026	0.2	0.28857
MRI_FCWML026	0.20833	0.3044
MRI_FCWML026	0.21667	0.31494
MRI_FCWML026	0.225	0.32451
MRI_FCWML026	0.23333	0.33413
MRI_FCWML026	0.24167	0.34184
MRI_FCWML026	0.25	0.17242
MRI_FCWML027	0	0.16756
MRI_FCWML027	0.0083333	0.32277
MRI_FCWML027	0.016667	0.29161
MRI_FCWML027	0.025	0.25668
MRI_FCWML027	0.033333	0.23547
MRI_FCWML027	0.041667	0.23995
MRI_FCWML027	0.05	0.2707
MRI_FCWML027	0.058333	0.31588
MRI_FCWML027	0.066667	0.35561
MRI_FCWML027	0.075	0.36993
MRI_FCWML027	0.083333	0.347
MRI_FCWML027	0.091667	0.28786
MRI_FCWML027	0.1	0.20579
MRI_FCWML027	0.10833	0.121
MRI_FCWML027	0.11667	0.053085
MRI_FCWML027	0.125	0.014957
MRI_FCWML027	0.13333	0.010247
MRI_FCWML027	0.14167	0.034625
MRI_FCWML027	0.15	0.079352
MRI_FCWML027	0.15833	0.1349
MRI_FCWML027	0.16667	0.19309
MRI_FCWML027	0.175	0.24768
MRI_FCWML027	0.18333	0.29405
MRI_FCWML027	0.19167	0.32902
MRI_FCWML027	0.2	0.35117
MRI_FCWML027	0.20833	0.36114
MRI_FCWML027	0.21667	0.36159
MRI_FCWML027	0.225	0.3564
MRI_FCWML027	0.23333	0.34955
MRI_FCWML027	0.24167	0.34417
MRI_FCWML027	0.25	0.17109
MRI_FCWML028	0	1.7923
MRI_FCWML028	0.0083333	3.5463
MRI_FCWML028	0.016667	3.4321
MRI_FCWML028	0.025	3.2453
MRI_FCWML028	0.033333	2.9905
MRI_FCWML028	0.041667	2.6742
MRI_FCWML028	0.05	2.3047
MRI_FCWML028	0.058333	1.8929
MRI_FCWML028	0.066667	1.4533
MRI_FCWML028	0.075	1.0046
MRI_FCWML028	0.083333	0.56958
MRI_FCWML028	0.091667	0.17335
MRI_FCWML028	0.1	-0.15988
MRI_FCWML028	0.10833	-0.41097
MRI_FCWML028	0.11667	-0.56991
MRI_FCWML028	0.125	-0.63831
MRI_FCWML028	0.13333	-0.62942
MRI_FCWML028	0.14167	-0.56538
MRI_FCWML028	0.15	-0.47241
MRI_FCWML028	0.15833	-0.37521
MRI_FCWML028	0.16667	-0.29224
MRI_FCWML028	0.175	-0.23301
MRI_FCWML028	0.18333	-0.19804
MRI_FCWML028	0.19167	-0.18111
MRI_FCWML028	0.2	-0.17294
MRI_FCWML028	0.20833	-0.165
MRI_FCWML028	0.21667	-0.15235
MRI_FCWML028	0.225	-0.13477
MRI_FCWML028	0.23333	-0.11597
MRI_FCWML028	0.24167	-0.10147
MRI_FCWML028	0.25	-0.048012
MRI_FCWML029	0	0.25192
MRI_FCWML029	0.0083333	0.50528
MRI_FCWML029	0.016667	0.50575
MRI_FCWML029	0.025	0.49609
MRI_FCWML029	0.033333	0.46753
MRI_FCWML029	0.041667	0.41706
MRI_FCWML029	0.05	0.34944
MRI_FCWML029	0.058333	0.27456
MRI_FCWML029	0.066667	0.20216
MRI_FCWML029	0.075	0.13719
MRI_FCWML029	0.083333	0.078517
MRI_FCWML029	0.091667	0.021548
MRI_FCWML029	0.1	-0.037474
MRI_FCWML029	0.10833	-0.098328
MRI_FCWML029	0.11667	-0.15687
MRI_FCWML029	0.125	-0.20794
MRI_FCWML029	0.13333	-0.24892
MRI_FCWML029	0.14167	-0.28132
MRI_FCWML029	0.15	-0.30941
MRI_FCWML029	0.15833	-0.33683
MRI_FCWML029	0.16667	-0.3636
MRI_FCWML029	0.175	-0.38565
MRI_FCWML029	0.18333	-0.39739
MRI_FCWML029	0.19167	-0.39548
MRI_FCWML029	0.2	-0.3815
MRI_FCWML029	0.20833	-0.36169
MRI_FCWML029	0.21667	-0.34381
MRI_FCWML029	0.225	-0.33321
MRI_FCWML029	0.23333	-0.3304
MRI_FCWML029	0.24167	-0.33184
MRI_FCWML029	0.25	-0.16649
MRI_FCWML030	0	0.74005
MRI_FCWML030	0.0083333	1.5004
MRI_FCWML030	0.016667	1.558
MRI_FCWML030	0.025	1.6432
MRI_FCWML030	0.033333	1.7407
MRI_FCWML030	0.041667	1.8304
MRI_FCWML030	0.05	1.8899
MRI_FCWML030	0.058333	1.8978
MRI_FCWML030	0.066667	1.8391
MRI_FCWML030	0.075	1.7106
MRI_FCWML030	0.083333	1.5247
MRI_FCWML030	0.091667	1.3092
MRI_FCWML030	0.1	1.1006
MRI_FCWML030	0.10833	0.93341
MRI_FCWML030	0.11667	0.82829
MRI_FCWML030	0.125	0.78452
MRI_FCWML030	0.13333	0.7806
MRI_FCWML030	0.14167	0.78341
MRI_FCWML030	0.15	0.76209
MRI_FCWML030	0.15833	0.70049
MRI_FCWML030	0.16667	0.60242
MRI_FCWML030	0.175	0.48765
MRI_FCWML030	0.18333	0.38118
MRI_FCWML030	0.19167	0.3014
MRI_FCWML030	0.2	0.25313
MRI_FCWML030	0.20833	0.2284
MRI_FCWML030	0.21667	0.21355
MRI_FCWML030	0.225	0.19793
MRI_FCWML030	0.23333	0.17927
MRI_FCWML030	0.24167	0.16291
MRI_FCWML030	0.25	0.078165
MRI_FCWML031	0	-0.28405
MRI_FCWML031	0.0083333	-0.39539
MRI_FCWML031	0.016667	0.080371
MRI_FCWML031	0.025	0.74469
MRI_FCWML031	0.033333	1.4446
MRI_FCWML031	0.041667	2.0314
MRI_FCWML031	0.05	2.3985
MRI_FCWML031	0.058333	2.502
MRI_FCWML031	0.066667	2.3606
MRI_FCWML031	0.075	2.0376
MRI_FCWML031	0.083333	1.6143
MRI_FCWML031	0.091667	1.1658
MRI_FCWML031	0.1	0.74707
MRI_FCWML031	0.10833	0.38969
MRI_FCWML031	0.11667	0.10686
MRI_FCWML031	0.125	-0.09928
MRI_FCWML031	0.13333	-0.23263
MRI_FCWML031	0.14167	-0.30135
MRI_FCWML031	0.15	-0.31793
MRI_FCWML031	0.15833	-0.29843
MRI_FCWML031	0.16667	-0.25983
MRI_FCWML031	0.175	-0.21623
MRI_FCWML031	0.18333	-0.17587
MRI_FCWML031	0.19167	-0.14076
MRI_FCWML031	0.2	-0.10887
MRI_FCWML031	0.20833	-0.077407
MRI_FCWML031	0.21667	-0.045439
MRI_FCWML031	0.225	-0.014702
MRI_FCWML031	0.23333	0.011274
MRI_FCWML031	0.24167	0.028697
MRI_FCWML031	0.25	0.017416
MRI_FCWML032	0	-0.52479
MRI_FCWML032	0.0083333	-1.0045
MRI_FCWML032	0.016667	-0.85753
MRI_FCWML032	0.025	-0.58316
MRI_FCWML032	0.033333	-0.16399
MRI_FCWML032	0.041667	0.38655
MRI_FCWML032	0.05	1.0146
MRI_FCWML032	0.058333	1.6345
MRI_FCWML032	0.066667	2.1525
MRI_FCWML032	0.075	2.4941
MRI_FCWML032	0.083333	2.6225
MRI_FCWML032	0.091667	2.5442
MRI_FCWML032	0.1	2.2994
MRI_FCWML032	0.10833	1.9472
MRI_FCWML032	0.11667	1.5493
MRI_FCWML032	0.125	1.1595
MRI_FCWML032	0.13333	0.81806
MRI_FCWML032	0.14167	0.54971
MRI_FCWML032	0.15	0.3641
MRI_FCWML032	0.15833	0.25724
MRI_FCWML032	0.16667	0.21462
MRI_FCWML032	0.175	0.21578
MRI_FCWML032	0.18333	0.23971
MRI_FCWML032	0.19167	0.26938
MRI_FCWML032	0.2	0.29418
MRI_FCWML032	0.20833	0.30995
MRI_FCWML032	0.21667	0.31713
MRI_FCWML032	0.225	0.31846
MRI_FCWML032	0.23333	0.31702
MRI_FCWML032	0.24167	0.31522
MRI_FCWML032	0.25	0.15723
MRI_FCWML033	0	1.2849
MRI_FCWML033	0.0083333	2.5711
MRI_FCWML033	0.016667	2.5709
MRI_FCWML033	0.025	2.5561
MRI_FCWML033	0.033333	2.5078
MRI_FCWML033	0.041667	2.4049
MRI_FCWML033	0.05	2.2319
MRI_FCWML033	0.058333	1.9854
MRI_FCWML033	0.066667	1.6796
MRI_FCWML033	0.075	1.3442
MRI_FCWML033	0.083333	1.0174
MRI_FCWML033	0.091667	0.73453
MRI_FCWML033	0.1	0.51805
MRI_FCWML033	0.10833	0.37233
MRI_FCWML033	0.11667	0.28577
MRI_FCWML033	0.125	0.23798
MRI_FCWML033	0.13333	0.20853
MRI_FCWML033	0.14167	0.1834
MRI_FCWML033	0.15	0.15724
MRI_FCWML033	0.15833	0.13154
MRI_FCWML033	0.16667	0.11082
MRI_FCWML033	0.175	0.098936
MRI_FCWML033	0.18333	0.096918
MRI_FCWML033	0.19167	0.10273
MRI_FCWML033	0.2	0.11233
MRI_FCWML033	0.20833	0.12141
MRI_FCWML033	0.21667	0.12691
MRI_FCWML033	0.225	0.12793
MRI_FCWML033	0.23333	0.12573
MRI_FCWML033	0.24167	0.12281
MRI_FCWML033	0.25	0.060763
MRI_FCWML035	0	-0.11485
MRI_FCWML035	0.0083333	-0.18964
MRI_FCWML035	0.016667	-0.083571
MRI_FCWML035	0.025	0.05226
MRI_FCWML035	0.033333	0.17499
MRI_FCWML035	0.041667	0.25249
MRI_FCWML035	0.05	0.27477
MRI_FCWML035	0.058333	0.25506
MRI_FCWML035	0.066667	0.22129
MRI_FCWML035	0.075	0.20307
MRI_FCWML035	0.083333	0.21995
MRI_FCWML035	0.091667	0.27543
MRI_FCWML035	0.1	0.35743
MRI_FCWML035	0.10833	0.44374
MRI_FCWML035	0.11667	0.50946
MRI_FCWML035	0.125	0.5342
MRI_FCWML035	0.13333	0.5072
MRI_FCWML035	0.14167	0.42974
MRI_FCWML035	0.15	0.31451
MRI_FCWML035	0.15833	0.18217
MRI_FCWML035	0.16667	0.056078
MRI_FCWML035	0.175	-0.043362
MRI_FCWML035	0.18333	-0.10287
MRI_FCWML035	0.19167	-0.11806
MRI_FCWML035	0.2	-0.092722
MRI_FCWML035	0.20833	-0.036606
MRI_FCWML035	0.21667	0.037195
MRI_FCWML035	0.225	0.11444
MRI_FCWML035	0.23333	0.18149
MRI_FCWML035	0.24167	0.22689
MRI_FCWML035	0.25	0.12147
MRI_FCWML036	0	1.6137
MRI_FCWML036	0.0083333	3.2774
MRI_FCWML036	0.016667	3.3996
MRI_FCWML036	0.025	3.5226
MRI_FCWML036	0.033333	3.5604
MRI_FCWML036	0.041667	3.4465
MRI_FCWML036	0.05	3.1599
MRI_FCWML036	0.058333	2.7303
MRI_FCWML036	0.066667	2.2257
MRI_FCWML036	0.075	1.726
MRI_FCWML036	0.083333	1.2971
MRI_FCWML036	0.091667	0.97437
MRI_FCWML036	0.1	0.76012
MRI_FCWML036	0.10833	0.63267
MRI_FCWML036	0.11667	0.56077
MRI_FCWML036	0.125	0.5159
MRI_FCWML036	0.13333	0.47859
MRI_FCWML036	0.14167	0.43861
MRI_FCWML036	0.15	0.39188
MRI_FCWML036	0.15833	0.33746
MRI_FCWML036	0.16667	0.27638
MRI_FCWML036	0.175	0.2121
MRI_FCWML036	0.18333	0.151
MRI_FCWML036	0.19167	0.10147
MRI_FCWML036	0.2	0.071397
MRI_FCWML036	0.20833	0.06506
MRI_FCWML036	0.21667	0.081
MRI_FCWML036	0.225	0.11188
MRI_FCWML036	0.23333	0.14651
MRI_FCWML036	0.24167	0.17317
MRI_FCWML036	0.25	0.091563
MRI_FCWML037	0	1.8216
MRI_FCWML037	0.0083333	3.5633
MRI_FCWML037	0.016667	3.3309
MRI_FCWML037	0.025	2.9672
MRI_FCWML037	0.033333	2.5056
MRI_FCWML037	0.041667	1.9885
MRI_FCWML037	0.05	1.4611
MRI_FCWML037	0.058333	0.96586
MRI_FCWML037	0.066667	0.53586
MRI_FCWML037	0.075	0.19197
MRI_FCWML037	0.083333	-0.057831
MRI_FCWML037	0.091667	-0.21641
MRI_FCWML037	0.1	-0.29439
MRI_FCWML037	0.10833	-0.3073
MRI_FCWML037	0.11667	-0.27356
MRI_FCWML037	0.125	-0.21265
MRI_FCWML037	0.13333	-0.14313
MRI_FCWML037	0.14167	-0.079971
MRI_FCWML037	0.15	-0.032185
MRI_FCWML037	0.15833	-0.0015704
MRI_FCWML037	0.16667	0.016453
MRI_FCWML037	0.175	0.03009
MRI_FCWML037	0.18333	0.047556
MRI_FCWML037	0.19167	0.074028
MRI_FCWML037	0.2	0.11027
MRI_FCWML037	0.20833	0.15314
MRI_FCWML037	0.21667	0.19727
MRI_FCWML037	0.225	0.2371
MRI_FCWML037	0.23333	0.2682
MRI_FCWML037	0.24167	0.28777
MRI_FCWML037	0.25	0.14721
MRI_FCWML038	0	-0.96696
MRI_FCWML038	0.0083333	-1.8843
MRI_FCWML038	0.016667	-1.738
MRI_FCWML038	0.025	-1.5029
MRI_FCWML038	0.033333	-1.1922
MRI_FCWML038	0.041667	-0.82569
MRI_FCWML038	0.05	-0.4299
MRI_FCWML038	0.058333	-0.037913
MRI_FCWML038	0.066667	0.31361
MRI_FCWML038	0.075	0.5902
MRI_FCWML038	0.083333	0.76712
MRI_FCWML038	0.091667	0.83594
MRI_FCWML038	0.1	0.80715
MRI_FCWML038	0.10833	0.70693
MRI_FCWML038	0.11667	0.56886
MRI_FCWML038	0.125	0.42361
MRI_FCWML038	0.13333	0.2911
MRI_FCWML038	0.14167	0.17808
MRI_FCWML038	0.15	0.081619
MRI_FCWML038	0.15833	-0.0040018
MRI_FCWML038	0.16667	-0.081024
MRI_FCWML038	0.175	-0.14569
MRI_FCWML038	0.18333	-0.19033
MRI_FCWML038	0.19167	-0.20829
MRI_FCWML038	0.2	-0.19836
MRI_FCWML038	0.20833	-0.16632
MRI_FCWML038	0.21667	-0.12281
MRI_FCWML038	0.225	-0.07927
MRI_FCWML038	0.23333	-0.04433
MRI_FCWML038	0.24167	-0.022494
MRI_FCWML038	0.25	-0.0075794
MRI_FCWML040	0	0.84166
MRI_FCWML040	0.0083333	1.6775
MRI_FCWML040	0.016667	1.6631
MRI_FCWML040	0.025	1.6478
MRI_FCWML040	0.033333	1.6391
MRI_FCWML040	0.041667	1.6397
MRI_FCWML040	0.05	1.6444
MRI_FCWML040	0.058333	1.6411
MRI_FCWML040	0.066667	1.6142
MRI_FCWML040	0.075	1.549
MRI_FCWML040	0.083333	1.4361
MRI_FCWML040	0.091667	1.2743
MRI_FCWML040	0.1	1.0721
MRI_FCWML040	0.10833	0.84726
MRI_FCWML040	0.11667	0.62381
MRI_FCWML040	0.125	0.42648
MRI_FCWML040	0.13333	0.27409
MRI_FCWML040	0.14167	0.17391
MRI_FCWML040	0.15	0.11957
MRI_FCWML040	0.15833	0.094126
MRI_FCWML040	0.16667	0.077225
MRI_FCWML040	0.175	0.053265
MRI_FCWML040	0.18333	0.016892
MRI_FCWML040	0.19167	-0.026556
MRI_FCWML040	0.2	-0.065439
MRI_FCWML040	0.20833	-0.088487
MRI_FCWML040	0.21667	-0.090428
MRI_FCWML040	0.225	-0.074225
MRI_FCWML040	0.23333	-0.049452
MRI_FCWML040	0.24167	-0.028096
MRI_FCWML040	0.25	-0.0098817
MRI_FCWML041	0	0.73838
MRI_FCWML041	0.0083333	1.428
MRI_FCWML041	0.016667	1.2919
MRI_FCWML041	0.025	1.0961
MRI_FCWML041	0.033333	0.878
MRI_FCWML041	0.041667	0.67475
MRI_FCWML041	0.05	0.51329
MRI_FCWML041	0.058333	0.40451
MRI_FCWML041	0.066667	0.34328
MRI_FCWML041	0.075	0.31396
MRI_FCWML041	0.083333	0.29885
MRI_FCWML041	0.091667	0.28548
MRI_FCWML041	0.1	0.26979
MRI_FCWML041	0.10833	0.25441
MRI_FCWML041	0.11667	0.24409
MRI_FCWML041	0.125	0.24119
MRI_FCWML041	0.13333	0.24369
MRI_FCWML041	0.14167	0.24581
MRI_FCWML041	0.15	0.24023
MRI_FCWML041	0.15833	0.22018
MRI_FCWML041	0.16667	0.18082
MRI_FCWML041	0.175	0.12035
MRI_FCWML041	0.18333	0.041304
MRI_FCWML041	0.19167	-0.048447
MRI_FCWML041	0.2	-0.13619
MRI_FCWML041	0.20833	-0.20758
MRI_FCWML041	0.21667	-0.25191
MRI_FCWML041	0.225	-0.26704
MRI_FCWML041	0.23333	-0.26095
MRI_FCWML041	0.24167	-0.24805
MRI_FCWML041	0.25	-0.12095
MRI_FCWML042	0	0.10445
MRI_FCWML042	0.0083333	0.23654
MRI_FCWML042	0.016667	0.31862
MRI_FCWML042	0.025	0.45105
MRI_FCWML042	0.033333	0.62308
MRI_FCWML042	0.041667	0.81484
MRI_FCWML042	0.05	0.99863
MRI_FCWML042	0.058333	1.1442
MRI_FCWML042	0.066667	1.2261
MRI_FCWML042	0.075	1.2299
MRI_FCWML042	0.083333	1.1546
MRI_FCWML042	0.091667	1.0112
MRI_FCWML042	0.1	0.81834
MRI_FCWML042	0.10833	0.59766
MRI_FCWML042	0.11667	0.37044
MRI_FCWML042	0.125	0.15563
MRI_FCWML042	0.13333	-0.031313
MRI_FCWML042	0.14167	-0.1793
MRI_FCWML042	0.15	-0.28243
MRI_FCWML042	0.15833	-0.34013
MRI_FCWML042	0.16667	-0.35631
MRI_FCWML042	0.175	-0.33771
MRI_FCWML042	0.18333	-0.29197
MRI_FCWML042	0.19167	-0.22655
MRI_FCWML042	0.2	-0.14844
MRI_FCWML042	0.20833	-0.06453
MRI_FCWML042	0.21667	0.01797
MRI_FCWML042	0.225	0.091746
MRI_FCWML042	0.23333	0.15
MRI_FCWML042	0.24167	0.18729
MRI_FCWML042	0.25	0.10006
MRI_FCWML043	0	NaN
MRI_FCWML043	0.0083333	NaN
MRI_FCWML043	0.016667	NaN
MRI_FCWML043	0.025	NaN
MRI_FCWML043	0.033333	NaN
MRI_FCWML043	0.041667	NaN
MRI_FCWML043	0.05	NaN
MRI_FCWML043	0.058333	NaN
MRI_FCWML043	0.066667	NaN
MRI_FCWML043	0.075	NaN
MRI_FCWML043	0.083333	NaN
MRI_FCWML043	0.091667	NaN
MRI_FCWML043	0.1	NaN
MRI_FCWML043	0.10833	NaN
MRI_FCWML043	0.11667	NaN
MRI_FCWML043	0.125	NaN
MRI_FCWML043	0.13333	NaN
MRI_FCWML043	0.14167	NaN
MRI_FCWML043	0.15	NaN
MRI_FCWML043	0.15833	NaN
MRI_FCWML043	0.16667	NaN
MRI_FCWML043	0.175	NaN
MRI_FCWML043	0.18333	NaN
MRI_FCWML043	0.19167	NaN
MRI_FCWML043	0.2	NaN
MRI_FCWML043	0.20833	NaN
MRI_FCWML043	0.21667	NaN
MRI_FCWML043	0.225	NaN
MRI_FCWML043	0.23333	NaN
MRI_FCWML043	0.24167	NaN
MRI_FCWML043	0.25	NaN
MRI_FCWML046	0	-0.04166
MRI_FCWML046	0.0083333	-0.057887
MRI_FCWML046	0.016667	0.016498
MRI_FCWML046	0.025	0.13352
MRI_FCWML046	0.033333	0.28121
MRI_FCWML046	0.041667	0.44123
MRI_FCWML046	0.05	0.5901
MRI_FCWML046	0.058333	0.70329
MRI_FCWML046	0.066667	0.76149
MRI_FCWML046	0.075	0.75696
MRI_FCWML046	0.083333	0.6968
MRI_FCWML046	0.091667	0.60103
MRI_FCWML046	0.1	0.49557
MRI_FCWML046	0.10833	0.40297
MRI_FCWML046	0.11667	0.33518
MRI_FCWML046	0.125	0.29185
MRI_FCWML046	0.13333	0.26432
MRI_FCWML046	0.14167	0.24269
MRI_FCWML046	0.15	0.22177
MRI_FCWML046	0.15833	0.20277
MRI_FCWML046	0.16667	0.19088
MRI_FCWML046	0.175	0.19113
MRI_FCWML046	0.18333	0.20572
MRI_FCWML046	0.19167	0.23394
MRI_FCWML046	0.2	0.27405
MRI_FCWML046	0.20833	0.3245
MRI_FCWML046	0.21667	0.38317
MRI_FCWML046	0.225	0.44533
MRI_FCWML046	0.23333	0.50234
MRI_FCWML046	0.24167	0.54308
MRI_FCWML046	0.25	0.27897
MRI_FCWML047	0	0.45248
MRI_FCWML047	0.0083333	0.90381
MRI_FCWML047	0.016667	0.89637
MRI_FCWML047	0.025	0.87186
MRI_FCWML047	0.033333	0.81641
MRI_FCWML047	0.041667	0.7176
MRI_FCWML047	0.05	0.56856
MRI_FCWML047	0.058333	0.37083
MRI_FCWML047	0.066667	0.13541
MRI_FCWML047	0.075	-0.11793
MRI_FCWML047	0.083333	-0.36301
MRI_FCWML047	0.091667	-0.57126
MRI_FCWML047	0.1	-0.71699
MRI_FCWML047	0.10833	-0.78309
MRI_FCWML047	0.11667	-0.76541
MRI_FCWML047	0.125	-0.67455
MRI_FCWML047	0.13333	-0.53379
MRI_FCWML047	0.14167	-0.37373
MRI_FCWML047	0.15	-0.22508
MRI_FCWML047	0.15833	-0.11179
MRI_FCWML047	0.16667	-0.046442
MRI_FCWML047	0.175	-0.029001
MRI_FCWML047	0.18333	-0.048684
MRI_FCWML047	0.19167	-0.088251
MRI_FCWML047	0.2	-0.12933
MRI_FCWML047	0.20833	-0.15746
MRI_FCWML047	0.21667	-0.16565
MRI_FCWML047	0.225	-0.15546
MRI_FCWML047	0.23333	-0.13537
MRI_FCWML047	0.24167	-0.11683
MRI_FCWML047	0.25	-0.054711
MRI_FCWML048	0	-0.086556
MRI_FCWML048	0.0083333	-0.15389
MRI_FCWML048	0.016667	-0.1062
MRI_FCWML048	0.025	-0.055811
MRI_FCWML048	0.033333	-0.033698
MRI_FCWML048	0.041667	-0.063022
MRI_FCWML048	0.05	-0.14912
MRI_FCWML048	0.058333	-0.27661
MRI_FCWML048	0.066667	-0.41498
MRI_FCWML048	0.075	-0.5302
MRI_FCWML048	0.083333	-0.59731
MRI_FCWML048	0.091667	-0.60865
MRI_FCWML048	0.1	-0.57433
MRI_FCWML048	0.10833	-0.51563
MRI_FCWML048	0.11667	-0.45506
MRI_FCWML048	0.125	-0.40794
MRI_FCWML048	0.13333	-0.37898
MRI_FCWML048	0.14167	-0.36422
MRI_FCWML048	0.15	-0.35579
MRI_FCWML048	0.15833	-0.34657
MRI_FCWML048	0.16667	-0.33233
MRI_FCWML048	0.175	-0.31149
MRI_FCWML048	0.18333	-0.28387
MRI_FCWML048	0.19167	-0.24981
MRI_FCWML048	0.2	-0.21037
MRI_FCWML048	0.20833	-0.16785
MRI_FCWML048	0.21667	-0.12591
MRI_FCWML048	0.225	-0.088766
MRI_FCWML048	0.23333	-0.060063
MRI_FCWML048	0.24167	-0.042146
MRI_FCWML048	0.25	-0.018042
MRI_FCWML049	0	1.3618
MRI_FCWML049	0.0083333	2.6978
MRI_FCWML049	0.016667	2.6132
MRI_FCWML049	0.025	2.4532
MRI_FCWML049	0.033333	2.2049
MRI_FCWML049	0.041667	1.873
MRI_FCWML049	0.05	1.4864
MRI_FCWML049	0.058333	1.0939
MRI_FCWML049	0.066667	0.74974
MRI_FCWML049	0.075	0.49499
MRI_FCWML049	0.083333	0.34422
MRI_FCWML049	0.091667	0.28216
MRI_FCWML049	0.1	0.27216
MRI_FCWML049	0.10833	0.27181
MRI_FCWML049	0.11667	0.24854
MRI_FCWML049	0.125	0.18881
MRI_FCWML049	0.13333	0.098139
MRI_FCWML049	0.14167	-0.0060721
MRI_FCWML049	0.15	-0.10422
MRI_FCWML049	0.15833	-0.18198
MRI_FCWML049	0.16667	-0.23315
MRI_FCWML049	0.175	-0.25833
MRI_FCWML049	0.18333	-0.26182
MRI_FCWML049	0.19167	-0.24899
MRI_FCWML049	0.2	-0.22516
MRI_FCWML049	0.20833	-0.19544
MRI_FCWML049	0.21667	-0.16476
MRI_FCWML049	0.225	-0.13742
MRI_FCWML049	0.23333	-0.1165
MRI_FCWML049	0.24167	-0.10363
MRI_FCWML049	0.25	-0.049659
MRI_FCWML051	0	-0.10622
MRI_FCWML051	0.0083333	-0.14087
MRI_FCWML051	0.016667	0.059862
MRI_FCWML051	0.025	0.35174
MRI_FCWML051	0.033333	0.68291
MRI_FCWML051	0.041667	1.0005
MRI_FCWML051	0.05	1.2622
MRI_FCWML051	0.058333	1.4427
MRI_FCWML051	0.066667	1.5347
MRI_FCWML051	0.075	1.5463
MRI_FCWML051	0.083333	1.4943
MRI_FCWML051	0.091667	1.3992
MRI_FCWML051	0.1	1.2804
MRI_FCWML051	0.10833	1.1531
MRI_FCWML051	0.11667	1.0272
MRI_FCWML051	0.125	0.90687
MRI_FCWML051	0.13333	0.79196
MRI_FCWML051	0.14167	0.67954
MRI_FCWML051	0.15	0.56612
MRI_FCWML051	0.15833	0.44958
MRI_FCWML051	0.16667	0.33041
MRI_FCWML051	0.175	0.21196
MRI_FCWML051	0.18333	0.099696
MRI_FCWML051	0.19167	-0.00016496
MRI_FCWML051	0.2	-0.082298
MRI_FCWML051	0.20833	-0.14364
MRI_FCWML051	0.21667	-0.18419
MRI_FCWML051	0.225	-0.20696
MRI_FCWML051	0.23333	-0.21709
MRI_FCWML051	0.24167	-0.22022
MRI_FCWML051	0.25	-0.11036
MRI_FCWML052	0	-1.0181
MRI_FCWML052	0.0083333	-1.9298
MRI_FCWML052	0.016667	-1.619
MRI_FCWML052	0.025	-1.1318
MRI_FCWML052	0.033333	-0.52031
MRI_FCWML052	0.041667	0.13894
MRI_FCWML052	0.05	0.75464
MRI_FCWML052	0.058333	1.2391
MRI_FCWML052	0.066667	1.5299
MRI_FCWML052	0.075	1.6056
MRI_FCWML052	0.083333	1.4885
MRI_FCWML052	0.091667	1.2342
MRI_FCWML052	0.1	0.91337
MRI_FCWML052	0.10833	0.59264
MRI_FCWML052	0.11667	0.32096
MRI_FCWML052	0.125	0.12434
MRI_FCWML052	0.13333	0.0072956
MRI_FCWML052	0.14167	-0.041317
MRI_FCWML052	0.15	-0.041036
MRI_FCWML052	0.15833	-0.012809
MRI_FCWML052	0.16667	0.026269
MRI_FCWML052	0.175	0.065474
MRI_FCWML052	0.18333	0.099911
MRI_FCWML052	0.19167	0.12776
MRI_FCWML052	0.2	0.14732
MRI_FCWML052	0.20833	0.15588
MRI_FCWML052	0.21667	0.15123
MRI_FCWML052	0.225	0.13444
MRI_FCWML052	0.23333	0.11147
MRI_FCWML052	0.24167	0.091739
MRI_FCWML052	0.25	0.041989
MRI_FCWML053	0	1.1643
MRI_FCWML053	0.0083333	2.2781
MRI_FCWML053	0.016667	2.1304
MRI_FCWML053	0.025	1.8959
MRI_FCWML053	0.033333	1.5914
MRI_FCWML053	0.041667	1.2383
MRI_FCWML053	0.05	0.86275
MRI_FCWML053	0.058333	0.4939
MRI_FCWML053	0.066667	0.16091
MRI_FCWML053	0.075	-0.11225
MRI_FCWML053	0.083333	-0.31246
MRI_FCWML053	0.091667	-0.44097
MRI_FCWML053	0.1	-0.51234
MRI_FCWML053	0.10833	-0.54904
MRI_FCWML053	0.11667	-0.57386
MRI_FCWML053	0.125	-0.60357
MRI_FCWML053	0.13333	-0.64614
MRI_FCWML053	0.14167	-0.70131
MRI_FCWML053	0.15	-0.76297
MRI_FCWML053	0.15833	-0.82126
MRI_FCWML053	0.16667	-0.86408
MRI_FCWML053	0.175	-0.87896
MRI_FCWML053	0.18333	-0.8562
MRI_FCWML053	0.19167	-0.793
MRI_FCWML053	0.2	-0.69618
MRI_FCWML053	0.20833	-0.58141
MRI_FCWML053	0.21667	-0.46829
MRI_FCWML053	0.225	-0.37363
MRI_FCWML053	0.23333	-0.30658
MRI_FCWML053	0.24167	-0.26833
MRI_FCWML053	0.25	-0.12807
MRI_FCWML054	0	-0.22456
MRI_FCWML054	0.0083333	-0.46527
MRI_FCWML054	0.016667	-0.505
MRI_FCWML054	0.025	-0.54536
MRI_FCWML054	0.033333	-0.5578
MRI_FCWML054	0.041667	-0.51923
MRI_FCWML054	0.05	-0.42133
MRI_FCWML054	0.058333	-0.2747
MRI_FCWML054	0.066667	-0.10565
MRI_FCWML054	0.075	0.052889
MRI_FCWML054	0.083333	0.17295
MRI_FCWML054	0.091667	0.24057
MRI_FCWML054	0.1	0.25876
MRI_FCWML054	0.10833	0.24359
MRI_FCWML054	0.11667	0.21589
MRI_FCWML054	0.125	0.19269
MRI_FCWML054	0.13333	0.18198
MRI_FCWML054	0.14167	0.18252
MRI_FCWML054	0.15	0.18718
MRI_FCWML054	0.15833	0.18773
MRI_FCWML054	0.16667	0.17841
MRI_FCWML054	0.175	0.15753
MRI_FCWML054	0.18333	0.12716
MRI_FCWML054	0.19167	0.092012
MRI_FCWML054	0.2	0.057919
MRI_FCWML054	0.20833	0.030294
MRI_FCWML054	0.21667	0.012599
MRI_FCWML054	0.225	0.0052239
MRI_FCWML054	0.23333	0.0053854
MRI_FCWML054	0.24167	0.0084064
MRI_FCWML054	0.25	0.0049954
MRI_FCWML055	0	NaN
MRI_FCWML055	0.0083333	NaN
MRI_FCWML055	0.016667	NaN
MRI_FCWML055	0.025	NaN
MRI_FCWML055	0.033333	NaN
MRI_FCWML055	0.041667	NaN
MRI_FCWML055	0.05	NaN
MRI_FCWML055	0.058333	NaN
MRI_FCWML055	0.066667	NaN
MRI_FCWML055	0.075	NaN
MRI_FCWML055	0.083333	NaN
MRI_FCWML055	0.091667	NaN
MRI_FCWML055	0.1	NaN
MRI_FCWML055	0.10833	NaN
MRI_FCWML055	0.11667	NaN
MRI_FCWML055	0.125	NaN
MRI_FCWML055	0.13333	NaN
MRI_FCWML055	0.14167	NaN
MRI_FCWML055	0.15	NaN
MRI_FCWML055	0.15833	NaN
MRI_FCWML055	0.16667	NaN
MRI_FCWML055	0.175	NaN
MRI_FCWML055	0.18333	NaN
MRI_FCWML055	0.19167	NaN
MRI_FCWML055	0.2	NaN
MRI_FCWML055	0.20833	NaN
MRI_FCWML055	0.21667	NaN
MRI_FCWML055	0.225	NaN
MRI_FCWML055	0.23333	NaN
MRI_FCWML055	0.24167	NaN
MRI_FCWML055	0.25	NaN
MRI_FCWML056	0	0.0019962
MRI_FCWML056	0.0083333	-0.02153
MRI_FCWML056	0.016667	-0.091593
MRI_FCWML056	0.025	-0.18874
MRI_FCWML056	0.033333	-0.29003
MRI_FCWML056	0.041667	-0.3739
MRI_FCWML056	0.05	-0.42609
MRI_FCWML056	0.058333	-0.44284
MRI_FCWML056	0.066667	-0.43038
MRI_FCWML056	0.075	-0.40153
MRI_FCWML056	0.083333	-0.37072
MRI_FCWML056	0.091667	-0.34924
MRI_FCWML056	0.1	-0.34202
MRI_FCWML056	0.10833	-0.34685
MRI_FCWML056	0.11667	-0.35564
MRI_FCWML056	0.125	-0.3575
MRI_FCWML056	0.13333	-0.34233
MRI_FCWML056	0.14167	-0.30425
MRI_FCWML056	0.15	-0.24378
MRI_FCWML056	0.15833	-0.16799
MRI_FCWML056	0.16667	-0.088704
MRI_FCWML056	0.175	-0.018986
MRI_FCWML056	0.18333	0.030851
MRI_FCWML056	0.19167	0.056219
MRI_FCWML056	0.2	0.059132
MRI_FCWML056	0.20833	0.046647
MRI_FCWML056	0.21667	0.027677
MRI_FCWML056	0.225	0.0096814
MRI_FCWML056	0.23333	-0.0032753
MRI_FCWML056	0.24167	-0.010423
MRI_FCWML056	0.25	-0.0063092
MRI_FCWML057	0	1.9007
MRI_FCWML057	0.0083333	3.7526
MRI_FCWML057	0.016667	3.6079
MRI_FCWML057	0.025	3.3742
MRI_FCWML057	0.033333	3.0654
MRI_FCWML057	0.041667	2.7036
MRI_FCWML057	0.05	2.3193
MRI_FCWML057	0.058333	1.948
MRI_FCWML057	0.066667	1.6238
MRI_FCWML057	0.075	1.371
MRI_FCWML057	0.083333	1.1979
MRI_FCWML057	0.091667	1.0943
MRI_FCWML057	0.1	1.0348
MRI_FCWML057	0.10833	0.9879
MRI_FCWML057	0.11667	0.92574
MRI_FCWML057	0.125	0.83277
MRI_FCWML057	0.13333	0.70851
MRI_FCWML057	0.14167	0.56473
MRI_FCWML057	0.15	0.41846
MRI_FCWML057	0.15833	0.28447
MRI_FCWML057	0.16667	0.17014
MRI_FCWML057	0.175	0.074405
MRI_FCWML057	0.18333	-0.0098249
MRI_FCWML057	0.19167	-0.091336
MRI_FCWML057	0.2	-0.17658
MRI_FCWML057	0.20833	-0.26721
MRI_FCWML057	0.21667	-0.35967
MRI_FCWML057	0.225	-0.44633
MRI_FCWML057	0.23333	-0.5177
MRI_FCWML057	0.24167	-0.5648
MRI_FCWML057	0.25	-0.29063
MRI_FCWML061	0	1.2822
MRI_FCWML061	0.0083333	2.5238
MRI_FCWML061	0.016667	2.3971
MRI_FCWML061	0.025	2.1749
MRI_FCWML061	0.033333	1.8556
MRI_FCWML061	0.041667	1.4561
MRI_FCWML061	0.05	1.0151
MRI_FCWML061	0.058333	0.5853
MRI_FCWML061	0.066667	0.21776
MRI_FCWML061	0.075	-0.053014
MRI_FCWML061	0.083333	-0.21755
MRI_FCWML061	0.091667	-0.2899
MRI_FCWML061	0.1	-0.29843
MRI_FCWML061	0.10833	-0.27406
MRI_FCWML061	0.11667	-0.241
MRI_FCWML061	0.125	-0.21249
MRI_FCWML061	0.13333	-0.19141
MRI_FCWML061	0.14167	-0.1739
MRI_FCWML061	0.15	-0.15371
MRI_FCWML061	0.15833	-0.12599
MRI_FCWML061	0.16667	-0.089588
MRI_FCWML061	0.175	-0.047625
MRI_FCWML061	0.18333	-0.0061776
MRI_FCWML061	0.19167	0.028208
MRI_FCWML061	0.2	0.051161
MRI_FCWML061	0.20833	0.061999
MRI_FCWML061	0.21667	0.063436
MRI_FCWML061	0.225	0.059824
MRI_FCWML061	0.23333	0.055113
MRI_FCWML061	0.24167	0.051697
MRI_FCWML061	0.25	0.02525
MRI_FCWML063	0	0.31727
MRI_FCWML063	0.0083333	0.62117
MRI_FCWML063	0.016667	0.57988
MRI_FCWML063	0.025	0.50969
MRI_FCWML063	0.033333	0.41556
MRI_FCWML063	0.041667	0.31262
MRI_FCWML063	0.05	0.22489
MRI_FCWML063	0.058333	0.17788
MRI_FCWML063	0.066667	0.18862
MRI_FCWML063	0.075	0.25835
MRI_FCWML063	0.083333	0.37178
MRI_FCWML063	0.091667	0.50301
MRI_FCWML063	0.1	0.62478
MRI_FCWML063	0.10833	0.71639
MRI_FCWML063	0.11667	0.767
MRI_FCWML063	0.125	0.77422
MRI_FCWML063	0.13333	0.74045
MRI_FCWML063	0.14167	0.66964
MRI_FCWML063	0.15	0.56648
MRI_FCWML063	0.15833	0.43748
MRI_FCWML063	0.16667	0.29247
MRI_FCWML063	0.175	0.1449
MRI_FCWML063	0.18333	0.010204
MRI_FCWML063	0.19167	-0.097197
MRI_FCWML063	0.2	-0.16725
MRI_FCWML063	0.20833	-0.19678
MRI_FCWML063	0.21667	-0.19052
MRI_FCWML063	0.225	-0.16009
MRI_FCWML063	0.23333	-0.12129
MRI_FCWML063	0.24167	-0.090063
MRI_FCWML063	0.25	-0.039103
MRI_FCWML064	0	0.14087
MRI_FCWML064	0.0083333	0.23474
MRI_FCWML064	0.016667	0.10041
MRI_FCWML064	0.025	-0.10387
MRI_FCWML064	0.033333	-0.35663
MRI_FCWML064	0.041667	-0.63833
MRI_FCWML064	0.05	-0.93345
MRI_FCWML064	0.058333	-1.2278
MRI_FCWML064	0.066667	-1.5041
MRI_FCWML064	0.075	-1.7388
MRI_FCWML064	0.083333	-1.9051
MRI_FCWML064	0.091667	-1.9788
MRI_FCWML064	0.1	-1.9456
MRI_FCWML064	0.10833	-1.8064
MRI_FCWML064	0.11667	-1.5761
MRI_FCWML064	0.125	-1.2799
MRI_FCWML064	0.13333	-0.94744
MRI_FCWML064	0.14167	-0.6077
MRI_FCWML064	0.15	-0.28675
MRI_FCWML064	0.15833	-0.0063809
MRI_FCWML064	0.16667	0.21688
MRI_FCWML064	0.175	0.3734
MRI_FCWML064	0.18333	0.46208
MRI_FCWML064	0.19167	0.49065
MRI_FCWML064	0.2	0.47397
MRI_FCWML064	0.20833	0.4303
MRI_FCWML064	0.21667	0.37707
MRI_FCWML064	0.225	0.32754
MRI_FCWML064	0.23333	0.28956
MRI_FCWML064	0.24167	0.26639
MRI_FCWML064	0.25	0.12934
MRI_FCWML104	0	-0.23063
MRI_FCWML104	0.0083333	-0.40161
MRI_FCWML104	0.016667	-0.24474
MRI_FCWML104	0.025	-0.048262
MRI_FCWML104	0.033333	0.11648
MRI_FCWML104	0.041667	0.19002
MRI_FCWML104	0.05	0.14379
MRI_FCWML104	0.058333	-0.013989
MRI_FCWML104	0.066667	-0.24546
MRI_FCWML104	0.075	-0.49842
MRI_FCWML104	0.083333	-0.72246
MRI_FCWML104	0.091667	-0.88072
MRI_FCWML104	0.1	-0.95493
MRI_FCWML104	0.10833	-0.94494
MRI_FCWML104	0.11667	-0.86461
MRI_FCWML104	0.125	-0.73638
MRI_FCWML104	0.13333	-0.58564
MRI_FCWML104	0.14167	-0.4356
MRI_FCWML104	0.15	-0.30355
MRI_FCWML104	0.15833	-0.19894
MRI_FCWML104	0.16667	-0.12363
MRI_FCWML104	0.175	-0.073748
MRI_FCWML104	0.18333	-0.042344
MRI_FCWML104	0.19167	-0.02174
MRI_FCWML104	0.2	-0.0052016
MRI_FCWML104	0.20833	0.012024
MRI_FCWML104	0.21667	0.032065
MRI_FCWML104	0.225	0.054156
MRI_FCWML104	0.23333	0.075031
MRI_FCWML104	0.24167	0.090184
MRI_FCWML104	0.25	0.047871
MRI_FCWML107	0	-0.60568
MRI_FCWML107	0.0083333	-1.2047
MRI_FCWML107	0.016667	-1.1807
MRI_FCWML107	0.025	-1.1289
MRI_FCWML107	0.033333	-1.0367
MRI_FCWML107	0.041667	-0.89617
MRI_FCWML107	0.05	-0.71021
MRI_FCWML107	0.058333	-0.49584
MRI_FCWML107	0.066667	-0.28176
MRI_FCWML107	0.075	-0.10021
MRI_FCWML107	0.083333	0.023507
MRI_FCWML107	0.091667	0.078589
MRI_FCWML107	0.1	0.069886
MRI_FCWML107	0.10833	0.012548
MRI_FCWML107	0.11667	-0.075879
MRI_FCWML107	0.125	-0.181
MRI_FCWML107	0.13333	-0.29216
MRI_FCWML107	0.14167	-0.39951
MRI_FCWML107	0.15	-0.49144
MRI_FCWML107	0.15833	-0.55559
MRI_FCWML107	0.16667	-0.58314
MRI_FCWML107	0.175	-0.57312
MRI_FCWML107	0.18333	-0.53277
MRI_FCWML107	0.19167	-0.47341
MRI_FCWML107	0.2	-0.4044
MRI_FCWML107	0.20833	-0.32992
MRI_FCWML107	0.21667	-0.25077
MRI_FCWML107	0.225	-0.16964
MRI_FCWML107	0.23333	-0.095285
MRI_FCWML107	0.24167	-0.041652
MRI_FCWML107	0.25	-0.010981
MRI_FCWML108	0	0.43643
MRI_FCWML108	0.0083333	0.8357
MRI_FCWML108	0.016667	0.72863
MRI_FCWML108	0.025	0.56365
MRI_FCWML108	0.033333	0.35756
MRI_FCWML108	0.041667	0.1294
MRI_FCWML108	0.05	-0.10068
MRI_FCWML108	0.058333	-0.31177
MRI_FCWML108	0.066667	-0.48354
MRI_FCWML108	0.075	-0.59968
MRI_FCWML108	0.083333	-0.65262
MRI_FCWML108	0.091667	-0.64668
MRI_FCWML108	0.1	-0.5972
MRI_FCWML108	0.10833	-0.52497
MRI_FCWML108	0.11667	-0.44888
MRI_FCWML108	0.125	-0.38046
MRI_FCWML108	0.13333	-0.32325
MRI_FCWML108	0.14167	-0.27648
MRI_FCWML108	0.15	-0.23994
MRI_FCWML108	0.15833	-0.21633
MRI_FCWML108	0.16667	-0.20992
MRI_FCWML108	0.175	-0.2227
MRI_FCWML108	0.18333	-0.25151
MRI_FCWML108	0.19167	-0.28834
MRI_FCWML108	0.2	-0.3236
MRI_FCWML108	0.20833	-0.35028
MRI_FCWML108	0.21667	-0.36614
MRI_FCWML108	0.225	-0.37312
MRI_FCWML108	0.23333	-0.37495
MRI_FCWML108	0.24167	-0.37487
MRI_FCWML108	0.25	-0.18733
MRI_FCWML109	0	0.61179
MRI_FCWML109	0.0083333	1.2488
MRI_FCWML109	0.016667	1.3147
MRI_FCWML109	0.025	1.3955
MRI_FCWML109	0.033333	1.46
MRI_FCWML109	0.041667	1.4817
MRI_FCWML109	0.05	1.4457
MRI_FCWML109	0.058333	1.35
MRI_FCWML109	0.066667	1.2023
MRI_FCWML109	0.075	1.0167
MRI_FCWML109	0.083333	0.81134
MRI_FCWML109	0.091667	0.60771
MRI_FCWML109	0.1	0.42872
MRI_FCWML109	0.10833	0.29464
MRI_FCWML109	0.11667	0.21739
MRI_FCWML109	0.125	0.19622
MRI_FCWML109	0.13333	0.21729
MRI_FCWML109	0.14167	0.2583
MRI_FCWML109	0.15	0.29597
MRI_FCWML109	0.15833	0.31305
MRI_FCWML109	0.16667	0.30197
MRI_FCWML109	0.175	0.26446
MRI_FCWML109	0.18333	0.20839
MRI_FCWML109	0.19167	0.14418
MRI_FCWML109	0.2	0.081929
MRI_FCWML109	0.20833	0.02961
MRI_FCWML109	0.21667	-0.0080746
MRI_FCWML109	0.225	-0.030371
MRI_FCWML109	0.23333	-0.040261
MRI_FCWML109	0.24167	-0.042923
MRI_FCWML109	0.25	-0.021581
MRI_FCWML119	0	NaN
MRI_FCWML119	0.0083333	NaN
MRI_FCWML119	0.016667	NaN
MRI_FCWML119	0.025	NaN
MRI_FCWML119	0.033333	NaN
MRI_FCWML119	0.041667	NaN
MRI_FCWML119	0.05	NaN
MRI_FCWML119	0.058333	NaN
MRI_FCWML119	0.066667	NaN
MRI_FCWML119	0.075	NaN
MRI_FCWML119	0.083333	NaN
MRI_FCWML119	0.091667	NaN
MRI_FCWML119	0.1	NaN
MRI_FCWML119	0.10833	NaN
MRI_FCWML119	0.11667	NaN
MRI_FCWML119	0.125	NaN
MRI_FCWML119	0.13333	NaN
MRI_FCWML119	0.14167	NaN
MRI_FCWML119	0.15	NaN
MRI_FCWML119	0.15833	NaN
MRI_FCWML119	0.16667	NaN
MRI_FCWML119	0.175	NaN
MRI_FCWML119	0.18333	NaN
MRI_FCWML119	0.19167	NaN
MRI_FCWML119	0.2	NaN
MRI_FCWML119	0.20833	NaN
MRI_FCWML119	0.21667	NaN
MRI_FCWML119	0.225	NaN
MRI_FCWML119	0.23333	NaN
MRI_FCWML119	0.24167	NaN
MRI_FCWML119	0.25	NaN
MRI_FCWML121	0	0.46658
MRI_FCWML121	0.0083333	0.94344
MRI_FCWML121	0.016667	0.96388
MRI_FCWML121	0.025	0.96711
MRI_FCWML121	0.033333	0.9191
MRI_FCWML121	0.041667	0.79285
MRI_FCWML121	0.05	0.58098
MRI_FCWML121	0.058333	0.30196
MRI_FCWML121	0.066667	-0.0031163
MRI_FCWML121	0.075	-0.28284
MRI_FCWML121	0.083333	-0.49231
MRI_FCWML121	0.091667	-0.60744
MRI_FCWML121	0.1	-0.6308
MRI_FCWML121	0.10833	-0.58697
MRI_FCWML121	0.11667	-0.51051
MRI_FCWML121	0.125	-0.43265
MRI_FCWML121	0.13333	-0.37254
MRI_FCWML121	0.14167	-0.33542
MRI_FCWML121	0.15	-0.31655
MRI_FCWML121	0.15833	-0.30706
MRI_FCWML121	0.16667	-0.29846
MRI_FCWML121	0.175	-0.28466
MRI_FCWML121	0.18333	-0.26216
MRI_FCWML121	0.19167	-0.22996
MRI_FCWML121	0.2	-0.18963
MRI_FCWML121	0.20833	-0.14519
MRI_FCWML121	0.21667	-0.10216
MRI_FCWML121	0.225	-0.06577
MRI_FCWML121	0.23333	-0.039339
MRI_FCWML121	0.24167	-0.023823
MRI_FCWML121	0.25	-0.0093886
MRI_FCWML128	0	-0.42687
MRI_FCWML128	0.0083333	-0.84347
MRI_FCWML128	0.016667	-0.81831
MRI_FCWML128	0.025	-0.79211
MRI_FCWML128	0.033333	-0.77893
MRI_FCWML128	0.041667	-0.78485
MRI_FCWML128	0.05	-0.80365
MRI_FCWML128	0.058333	-0.81857
MRI_FCWML128	0.066667	-0.80881
MRI_FCWML128	0.075	-0.75768
MRI_FCWML128	0.083333	-0.65847
MRI_FCWML128	0.091667	-0.51625
MRI_FCWML128	0.1	-0.34567
MRI_FCWML128	0.10833	-0.16625
MRI_FCWML128	0.11667	0.0025783
MRI_FCWML128	0.125	0.14538
MRI_FCWML128	0.13333	0.25289
MRI_FCWML128	0.14167	0.32226
MRI_FCWML128	0.15	0.35585
MRI_FCWML128	0.15833	0.35894
MRI_FCWML128	0.16667	0.33739
MRI_FCWML128	0.175	0.29618
MRI_FCWML128	0.18333	0.2392
MRI_FCWML128	0.19167	0.17033
MRI_FCWML128	0.2	0.094617
MRI_FCWML128	0.20833	0.018619
MRI_FCWML128	0.21667	-0.050572
MRI_FCWML128	0.225	-0.10707
MRI_FCWML128	0.23333	-0.14757
MRI_FCWML128	0.24167	-0.17137
MRI_FCWML128	0.25	-0.089575
MRI_FCWML129	0	0.85485
MRI_FCWML129	0.0083333	1.6509
MRI_FCWML129	0.016667	1.4836
MRI_FCWML129	0.025	1.2327
MRI_FCWML129	0.033333	0.93318
MRI_FCWML129	0.041667	0.62223
MRI_FCWML129	0.05	0.3325
MRI_FCWML129	0.058333	0.087705
MRI_FCWML129	0.066667	-0.098801
MRI_FCWML129	0.075	-0.22308
MRI_FCWML129	0.083333	-0.28829
MRI_FCWML129	0.091667	-0.30208
MRI_FCWML129	0.1	-0.27419
MRI_FCWML129	0.10833	-0.21493
MRI_FCWML129	0.11667	-0.13437
MRI_FCWML129	0.125	-0.04232
MRI_FCWML129	0.13333	0.051394
MRI_FCWML129	0.14167	0.1369
MRI_FCWML129	0.15	0.20492
MRI_FCWML129	0.15833	0.24802
MRI_FCWML129	0.16667	0.26205
MRI_FCWML129	0.175	0.2469
MRI_FCWML129	0.18333	0.20608
MRI_FCWML129	0.19167	0.14538
MRI_FCWML129	0.2	0.071305
MRI_FCWML129	0.20833	-0.009812
MRI_FCWML129	0.21667	-0.091708
MRI_FCWML129	0.225	-0.16758
MRI_FCWML129	0.23333	-0.22988
MRI_FCWML129	0.24167	-0.27111
MRI_FCWML129	0.25	-0.14278
MRI_FCWML134	0	0.39299
MRI_FCWML134	0.0083333	0.75585
MRI_FCWML134	0.016667	0.66728
MRI_FCWML134	0.025	0.52694
MRI_FCWML134	0.033333	0.34914
MRI_FCWML134	0.041667	0.15729
MRI_FCWML134	0.05	-0.018247
MRI_FCWML134	0.058333	-0.14663
MRI_FCWML134	0.066667	-0.20526
MRI_FCWML134	0.075	-0.18719
MRI_FCWML134	0.083333	-0.1038
MRI_FCWML134	0.091667	0.018637
MRI_FCWML134	0.1	0.14737
MRI_FCWML134	0.10833	0.25307
MRI_FCWML134	0.11667	0.31764
MRI_FCWML134	0.125	0.33725
MRI_FCWML134	0.13333	0.32033
MRI_FCWML134	0.14167	0.282
MRI_FCWML134	0.15	0.23775
MRI_FCWML134	0.15833	0.19859
MRI_FCWML134	0.16667	0.1691
MRI_FCWML134	0.175	0.14826
MRI_FCWML134	0.18333	0.13199
MRI_FCWML134	0.19167	0.11599
MRI_FCWML134	0.2	0.09774
MRI_FCWML134	0.20833	0.077131
MRI_FCWML134	0.21667	0.055907
MRI_FCWML134	0.225	0.036569
MRI_FCWML134	0.23333	0.02136
MRI_FCWML134	0.24167	0.011761
MRI_FCWML134	0.25	0.0042478
MRI_FCWML150	0	0.27948
MRI_FCWML150	0.0083333	0.57851
MRI_FCWML150	0.016667	0.631
MRI_FCWML150	0.025	0.69991
MRI_FCWML150	0.033333	0.76349
MRI_FCWML150	0.041667	0.80088
MRI_FCWML150	0.05	0.79718
MRI_FCWML150	0.058333	0.74611
MRI_FCWML150	0.066667	0.65055
MRI_FCWML150	0.075	0.52154
MRI_FCWML150	0.083333	0.37639
MRI_FCWML150	0.091667	0.23585
MRI_FCWML150	0.1	0.12017
MRI_FCWML150	0.10833	0.044232
MRI_FCWML150	0.11667	0.013007
MRI_FCWML150	0.125	0.019473
MRI_FCWML150	0.13333	0.046414
MRI_FCWML150	0.14167	0.072181
MRI_FCWML150	0.15	0.078403
MRI_FCWML150	0.15833	0.056446
MRI_FCWML150	0.16667	0.0097887
MRI_FCWML150	0.175	-0.048654
MRI_FCWML150	0.18333	-0.1028
MRI_FCWML150	0.19167	-0.14019
MRI_FCWML150	0.2	-0.15619
MRI_FCWML150	0.20833	-0.15417
MRI_FCWML150	0.21667	-0.14213
MRI_FCWML150	0.225	-0.12827
MRI_FCWML150	0.23333	-0.11769
MRI_FCWML150	0.24167	-0.11183
MRI_FCWML150	0.25	-0.055029
MRI_FCWML158	0	2.162
MRI_FCWML158	0.0083333	4.281
MRI_FCWML158	0.016667	4.1619
MRI_FCWML158	0.025	3.9907
MRI_FCWML158	0.033333	3.7931
MRI_FCWML158	0.041667	3.5838
MRI_FCWML158	0.05	3.3612
MRI_FCWML158	0.058333	3.1125
MRI_FCWML158	0.066667	2.8247
MRI_FCWML158	0.075	2.4958
MRI_FCWML158	0.083333	2.1393
MRI_FCWML158	0.091667	1.7798
MRI_FCWML158	0.1	1.4442
MRI_FCWML158	0.10833	1.1518
MRI_FCWML158	0.11667	0.91045
MRI_FCWML158	0.125	0.71774
MRI_FCWML158	0.13333	0.56651
MRI_FCWML158	0.14167	0.45012
MRI_FCWML158	0.15	0.36486
MRI_FCWML158	0.15833	0.30915
MRI_FCWML158	0.16667	0.28088
MRI_FCWML158	0.175	0.27525
MRI_FCWML158	0.18333	0.28434
MRI_FCWML158	0.19167	0.29866
MRI_FCWML158	0.2	0.30959
MRI_FCWML158	0.20833	0.3116
MRI_FCWML158	0.21667	0.30338
MRI_FCWML158	0.225	0.28766
MRI_FCWML158	0.23333	0.26983
MRI_FCWML158	0.24167	0.25597
MRI_FCWML158	0.25	0.12538
MRI_FCWML159	0	0.34472
MRI_FCWML159	0.0083333	0.64481
MRI_FCWML159	0.016667	0.52605
MRI_FCWML159	0.025	0.37177
MRI_FCWML159	0.033333	0.22698
MRI_FCWML159	0.041667	0.12448
MRI_FCWML159	0.05	0.073382
MRI_FCWML159	0.058333	0.059669
MRI_FCWML159	0.066667	0.056804
MRI_FCWML159	0.075	0.039949
MRI_FCWML159	0.083333	-0.0036427
MRI_FCWML159	0.091667	-0.072211
MRI_FCWML159	0.1	-0.15423
MRI_FCWML159	0.10833	-0.23587
MRI_FCWML159	0.11667	-0.30643
MRI_FCWML159	0.125	-0.35937
MRI_FCWML159	0.13333	-0.3902
MRI_FCWML159	0.14167	-0.39442
MRI_FCWML159	0.15	-0.36792
MRI_FCWML159	0.15833	-0.31
MRI_FCWML159	0.16667	-0.2267
MRI_FCWML159	0.175	-0.13131
MRI_FCWML159	0.18333	-0.041021
MRI_FCWML159	0.19167	0.029081
MRI_FCWML159	0.2	0.071411
MRI_FCWML159	0.20833	0.087708
MRI_FCWML159	0.21667	0.08651
MRI_FCWML159	0.225	0.078079
MRI_FCWML159	0.23333	0.069886
MRI_FCWML159	0.24167	0.064995
MRI_FCWML159	0.25	0.031745
MRI_FCWML160	0	NaN
MRI_FCWML160	0.0083333	NaN
MRI_FCWML160	0.016667	NaN
MRI_FCWML160	0.025	NaN
MRI_FCWML160	0.033333	NaN
MRI_FCWML160	0.041667	NaN
MRI_FCWML160	0.05	NaN
MRI_FCWML160	0.058333	NaN
MRI_FCWML160	0.066667	NaN
MRI_FCWML160	0.075	NaN
MRI_FCWML160	0.083333	NaN
MRI_FCWML160	0.091667	NaN
MRI_FCWML160	0.1	NaN
MRI_FCWML160	0.10833	NaN
MRI_FCWML160	0.11667	NaN
MRI_FCWML160	0.125	NaN
MRI_FCWML160	0.13333	NaN
MRI_FCWML160	0.14167	NaN
MRI_FCWML160	0.15	NaN
MRI_FCWML160	0.15833	NaN
MRI_FCWML160	0.16667	NaN
MRI_FCWML160	0.175	NaN
MRI_FCWML160	0.18333	NaN
MRI_FCWML160	0.19167	NaN
MRI_FCWML160	0.2	NaN
MRI_FCWML160	0.20833	NaN
MRI_FCWML160	0.21667	NaN
MRI_FCWML160	0.225	NaN
MRI_FCWML160	0.23333	NaN
MRI_FCWML160	0.24167	NaN
MRI_FCWML160	0.25	NaN
MRI_FCWML162	0	0.50055
MRI_FCWML162	0.0083333	1.0148
MRI_FCWML162	0.016667	1.0452
MRI_FCWML162	0.025	1.0629
MRI_FCWML162	0.033333	1.0295
MRI_FCWML162	0.041667	0.91054
MRI_FCWML162	0.05	0.68804
MRI_FCWML162	0.058333	0.36959
MRI_FCWML162	0.066667	-0.010375
MRI_FCWML162	0.075	-0.39772
MRI_FCWML162	0.083333	-0.7326
MRI_FCWML162	0.091667	-0.96556
MRI_FCWML162	0.1	-1.0702
MRI_FCWML162	0.10833	-1.0483
MRI_FCWML162	0.11667	-0.92553
[truncated: 171 more rows]
