# Supplementary material for: Pupil size reflects activation of subcortical ascending arousal system nuclei during rest
Source: eLife. 2023 Jun 27;12:e84822. doi: 10.7554/eLife.84822 (PMC10299825; doi:10.7554/eLife.84822)
Supplement: Figure 6—source data 1. [file elife-84822-fig6-data1.zip › Figure6-SourceData/Pxy_cpsd_stat_ses-day1_BF.csv]

subj	F_cpsd	Pxy
MRI_FCWML001	0	0.9325
MRI_FCWML001	0.0083333	1.86
MRI_FCWML001	0.016667	1.838
MRI_FCWML001	0.025	1.782
MRI_FCWML001	0.033333	1.6779
MRI_FCWML001	0.041667	1.5245
MRI_FCWML001	0.05	1.3379
MRI_FCWML001	0.058333	1.1446
MRI_FCWML001	0.066667	0.96974
MRI_FCWML001	0.075	0.8259
MRI_FCWML001	0.083333	0.7095
MRI_FCWML001	0.091667	0.60514
MRI_FCWML001	0.1	0.49544
MRI_FCWML001	0.10833	0.3707
MRI_FCWML001	0.11667	0.23434
MRI_FCWML001	0.125	0.10212
MRI_FCWML001	0.13333	-0.0035801
MRI_FCWML001	0.14167	-0.062197
MRI_FCWML001	0.15	-0.063059
MRI_FCWML001	0.15833	-0.010417
MRI_FCWML001	0.16667	0.076781
MRI_FCWML001	0.175	0.17102
MRI_FCWML001	0.18333	0.24648
MRI_FCWML001	0.19167	0.28919
MRI_FCWML001	0.2	0.30193
MRI_FCWML001	0.20833	0.30093
MRI_FCWML001	0.21667	0.30564
MRI_FCWML001	0.225	0.32706
MRI_FCWML001	0.23333	0.36153
MRI_FCWML001	0.24167	0.39371
MRI_FCWML001	0.25	0.20341
MRI_FCWML002	0	-0.42338
MRI_FCWML002	0.0083333	-0.8284
MRI_FCWML002	0.016667	-0.77634
MRI_FCWML002	0.025	-0.69786
MRI_FCWML002	0.033333	-0.60044
MRI_FCWML002	0.041667	-0.48839
MRI_FCWML002	0.05	-0.36281
MRI_FCWML002	0.058333	-0.22488
MRI_FCWML002	0.066667	-0.080341
MRI_FCWML002	0.075	0.05838
MRI_FCWML002	0.083333	0.17413
MRI_FCWML002	0.091667	0.25065
MRI_FCWML002	0.1	0.27901
MRI_FCWML002	0.10833	0.26151
MRI_FCWML002	0.11667	0.2113
MRI_FCWML002	0.125	0.14798
MRI_FCWML002	0.13333	0.0913
MRI_FCWML002	0.14167	0.055455
MRI_FCWML002	0.15	0.045771
MRI_FCWML002	0.15833	0.058476
MRI_FCWML002	0.16667	0.083251
MRI_FCWML002	0.175	0.10759
MRI_FCWML002	0.18333	0.12161
MRI_FCWML002	0.19167	0.12156
MRI_FCWML002	0.2	0.11075
MRI_FCWML002	0.20833	0.097261
MRI_FCWML002	0.21667	0.089442
MRI_FCWML002	0.225	0.091435
MRI_FCWML002	0.23333	0.10114
MRI_FCWML002	0.24167	0.11182
MRI_FCWML002	0.25	0.058188
MRI_FCWML003	0	-1.6222
MRI_FCWML003	0.0083333	-3.1193
MRI_FCWML003	0.016667	-2.7581
MRI_FCWML003	0.025	-2.2032
MRI_FCWML003	0.033333	-1.5213
MRI_FCWML003	0.041667	-0.79645
MRI_FCWML003	0.05	-0.11792
MRI_FCWML003	0.058333	0.43506
MRI_FCWML003	0.066667	0.80793
MRI_FCWML003	0.075	0.98005
MRI_FCWML003	0.083333	0.96572
MRI_FCWML003	0.091667	0.80665
MRI_FCWML003	0.1	0.55932
MRI_FCWML003	0.10833	0.28154
MRI_FCWML003	0.11667	0.022256
MRI_FCWML003	0.125	-0.18368
MRI_FCWML003	0.13333	-0.31663
MRI_FCWML003	0.14167	-0.37102
MRI_FCWML003	0.15	-0.35337
MRI_FCWML003	0.15833	-0.28008
MRI_FCWML003	0.16667	-0.17428
MRI_FCWML003	0.175	-0.061269
MRI_FCWML003	0.18333	0.036942
MRI_FCWML003	0.19167	0.10643
MRI_FCWML003	0.2	0.14364
MRI_FCWML003	0.20833	0.15411
MRI_FCWML003	0.21667	0.14834
MRI_FCWML003	0.225	0.13685
MRI_FCWML003	0.23333	0.12666
MRI_FCWML003	0.24167	0.12054
MRI_FCWML003	0.25	0.059301
MRI_FCWML004	0	NaN
MRI_FCWML004	0.0083333	NaN
MRI_FCWML004	0.016667	NaN
MRI_FCWML004	0.025	NaN
MRI_FCWML004	0.033333	NaN
MRI_FCWML004	0.041667	NaN
MRI_FCWML004	0.05	NaN
MRI_FCWML004	0.058333	NaN
MRI_FCWML004	0.066667	NaN
MRI_FCWML004	0.075	NaN
MRI_FCWML004	0.083333	NaN
MRI_FCWML004	0.091667	NaN
MRI_FCWML004	0.1	NaN
MRI_FCWML004	0.10833	NaN
MRI_FCWML004	0.11667	NaN
MRI_FCWML004	0.125	NaN
MRI_FCWML004	0.13333	NaN
MRI_FCWML004	0.14167	NaN
MRI_FCWML004	0.15	NaN
MRI_FCWML004	0.15833	NaN
MRI_FCWML004	0.16667	NaN
MRI_FCWML004	0.175	NaN
MRI_FCWML004	0.18333	NaN
MRI_FCWML004	0.19167	NaN
MRI_FCWML004	0.2	NaN
MRI_FCWML004	0.20833	NaN
MRI_FCWML004	0.21667	NaN
MRI_FCWML004	0.225	NaN
MRI_FCWML004	0.23333	NaN
MRI_FCWML004	0.24167	NaN
MRI_FCWML004	0.25	NaN
MRI_FCWML006	0	1.0528
MRI_FCWML006	0.0083333	2.0746
MRI_FCWML006	0.016667	1.9867
MRI_FCWML006	0.025	1.8557
MRI_FCWML006	0.033333	1.6989
MRI_FCWML006	0.041667	1.533
MRI_FCWML006	0.05	1.3706
MRI_FCWML006	0.058333	1.2211
MRI_FCWML006	0.066667	1.0913
MRI_FCWML006	0.075	0.98658
MRI_FCWML006	0.083333	0.91056
MRI_FCWML006	0.091667	0.86326
MRI_FCWML006	0.1	0.84028
MRI_FCWML006	0.10833	0.83344
MRI_FCWML006	0.11667	0.83313
MRI_FCWML006	0.125	0.83087
MRI_FCWML006	0.13333	0.82075
MRI_FCWML006	0.14167	0.7992
MRI_FCWML006	0.15	0.76391
MRI_FCWML006	0.15833	0.71293
MRI_FCWML006	0.16667	0.64496
MRI_FCWML006	0.175	0.56026
MRI_FCWML006	0.18333	0.46143
MRI_FCWML006	0.19167	0.35324
MRI_FCWML006	0.2	0.24153
MRI_FCWML006	0.20833	0.13219
MRI_FCWML006	0.21667	0.030713
MRI_FCWML006	0.225	-0.057462
MRI_FCWML006	0.23333	-0.1266
MRI_FCWML006	0.24167	-0.17103
MRI_FCWML006	0.25	-0.0932
MRI_FCWML007	0	-0.016647
MRI_FCWML007	0.0083333	0.037264
MRI_FCWML007	0.016667	0.22978
MRI_FCWML007	0.025	0.49274
MRI_FCWML007	0.033333	0.75787
MRI_FCWML007	0.041667	0.95973
MRI_FCWML007	0.05	1.0525
MRI_FCWML007	0.058333	1.0192
MRI_FCWML007	0.066667	0.87232
MRI_FCWML007	0.075	0.64603
MRI_FCWML007	0.083333	0.38552
MRI_FCWML007	0.091667	0.13516
MRI_FCWML007	0.1	-0.070692
MRI_FCWML007	0.10833	-0.21316
MRI_FCWML007	0.11667	-0.28977
MRI_FCWML007	0.125	-0.31135
MRI_FCWML007	0.13333	-0.29611
MRI_FCWML007	0.14167	-0.26282
MRI_FCWML007	0.15	-0.22562
MRI_FCWML007	0.15833	-0.19183
MRI_FCWML007	0.16667	-0.16316
MRI_FCWML007	0.175	-0.13905
MRI_FCWML007	0.18333	-0.11995
MRI_FCWML007	0.19167	-0.10874
MRI_FCWML007	0.2	-0.10977
MRI_FCWML007	0.20833	-0.12619
MRI_FCWML007	0.21667	-0.15734
MRI_FCWML007	0.225	-0.19765
MRI_FCWML007	0.23333	-0.23775
MRI_FCWML007	0.24167	-0.26724
MRI_FCWML007	0.25	-0.13904
MRI_FCWML008	0	0.60511
MRI_FCWML008	0.0083333	1.1671
MRI_FCWML008	0.016667	1.0464
MRI_FCWML008	0.025	0.87063
MRI_FCWML008	0.033333	0.66728
MRI_FCWML008	0.041667	0.45974
MRI_FCWML008	0.05	0.26215
MRI_FCWML008	0.058333	0.080157
MRI_FCWML008	0.066667	-0.084366
MRI_FCWML008	0.075	-0.2284
MRI_FCWML008	0.083333	-0.34577
MRI_FCWML008	0.091667	-0.42892
MRI_FCWML008	0.1	-0.47268
MRI_FCWML008	0.10833	-0.47752
MRI_FCWML008	0.11667	-0.45024
MRI_FCWML008	0.125	-0.40212
MRI_FCWML008	0.13333	-0.34534
MRI_FCWML008	0.14167	-0.28943
MRI_FCWML008	0.15	-0.23892
MRI_FCWML008	0.15833	-0.19283
MRI_FCWML008	0.16667	-0.14623
MRI_FCWML008	0.175	-0.093604
MRI_FCWML008	0.18333	-0.03292
MRI_FCWML008	0.19167	0.031523
MRI_FCWML008	0.2	0.089224
MRI_FCWML008	0.20833	0.1274
MRI_FCWML008	0.21667	0.13732
MRI_FCWML008	0.225	0.11979
MRI_FCWML008	0.23333	0.086434
MRI_FCWML008	0.24167	0.055361
MRI_FCWML008	0.25	0.021417
MRI_FCWML009	0	-0.07447
MRI_FCWML009	0.0083333	-0.20054
MRI_FCWML009	0.016667	-0.34076
MRI_FCWML009	0.025	-0.53123
MRI_FCWML009	0.033333	-0.72323
MRI_FCWML009	0.041667	-0.87311
MRI_FCWML009	0.05	-0.95318
MRI_FCWML009	0.058333	-0.95504
MRI_FCWML009	0.066667	-0.88596
MRI_FCWML009	0.075	-0.76218
MRI_FCWML009	0.083333	-0.60285
MRI_FCWML009	0.091667	-0.4264
MRI_FCWML009	0.1	-0.24909
MRI_FCWML009	0.10833	-0.084462
MRI_FCWML009	0.11667	0.057254
MRI_FCWML009	0.125	0.16948
MRI_FCWML009	0.13333	0.24913
MRI_FCWML009	0.14167	0.29577
MRI_FCWML009	0.15	0.31091
MRI_FCWML009	0.15833	0.29804
MRI_FCWML009	0.16667	0.26337
MRI_FCWML009	0.175	0.21627
MRI_FCWML009	0.18333	0.16832
MRI_FCWML009	0.19167	0.13061
MRI_FCWML009	0.2	0.11037
MRI_FCWML009	0.20833	0.10888
MRI_FCWML009	0.21667	0.12178
MRI_FCWML009	0.225	0.14155
MRI_FCWML009	0.23333	0.16074
MRI_FCWML009	0.24167	0.17405
MRI_FCWML009	0.25	0.089371
MRI_FCWML010	0	0.24723
MRI_FCWML010	0.0083333	0.46949
MRI_FCWML010	0.016667	0.40008
MRI_FCWML010	0.025	0.30081
MRI_FCWML010	0.033333	0.1905
MRI_FCWML010	0.041667	0.086895
MRI_FCWML010	0.05	0.003218
MRI_FCWML010	0.058333	-0.052623
MRI_FCWML010	0.066667	-0.07697
MRI_FCWML010	0.075	-0.069186
MRI_FCWML010	0.083333	-0.03144
MRI_FCWML010	0.091667	0.030614
MRI_FCWML010	0.1	0.10734
MRI_FCWML010	0.10833	0.18599
MRI_FCWML010	0.11667	0.25318
MRI_FCWML010	0.125	0.29828
MRI_FCWML010	0.13333	0.31627
MRI_FCWML010	0.14167	0.30891
MRI_FCWML010	0.15	0.28386
MRI_FCWML010	0.15833	0.25198
MRI_FCWML010	0.16667	0.22364
MRI_FCWML010	0.175	0.20497
MRI_FCWML010	0.18333	0.19535
MRI_FCWML010	0.19167	0.18713
MRI_FCWML010	0.2	0.16839
MRI_FCWML010	0.20833	0.12825
MRI_FCWML010	0.21667	0.062855
MRI_FCWML010	0.225	-0.02076
MRI_FCWML010	0.23333	-0.10523
MRI_FCWML010	0.24167	-0.1684
MRI_FCWML010	0.25	-0.095921
MRI_FCWML011	0	-0.64249
MRI_FCWML011	0.0083333	-1.2566
MRI_FCWML011	0.016667	-1.1686
MRI_FCWML011	0.025	-1.0153
MRI_FCWML011	0.033333	-0.79719
MRI_FCWML011	0.041667	-0.52739
MRI_FCWML011	0.05	-0.23252
MRI_FCWML011	0.058333	0.053997
MRI_FCWML011	0.066667	0.30207
MRI_FCWML011	0.075	0.49269
MRI_FCWML011	0.083333	0.61946
MRI_FCWML011	0.091667	0.68415
MRI_FCWML011	0.1	0.69079
MRI_FCWML011	0.10833	0.64266
MRI_FCWML011	0.11667	0.54419
MRI_FCWML011	0.125	0.4057
MRI_FCWML011	0.13333	0.24661
MRI_FCWML011	0.14167	0.093699
MRI_FCWML011	0.15	-0.025668
MRI_FCWML011	0.15833	-0.09195
MRI_FCWML011	0.16667	-0.099121
MRI_FCWML011	0.175	-0.054736
MRI_FCWML011	0.18333	0.025167
MRI_FCWML011	0.19167	0.12321
MRI_FCWML011	0.2	0.2261
MRI_FCWML011	0.20833	0.32619
MRI_FCWML011	0.21667	0.41948
MRI_FCWML011	0.225	0.50231
MRI_FCWML011	0.23333	0.56923
MRI_FCWML011	0.24167	0.6134
MRI_FCWML011	0.25	0.31445
MRI_FCWML012	0	-0.44469
MRI_FCWML012	0.0083333	-0.85535
MRI_FCWML012	0.016667	-0.75864
MRI_FCWML012	0.025	-0.61388
MRI_FCWML012	0.033333	-0.4413
MRI_FCWML012	0.041667	-0.26197
MRI_FCWML012	0.05	-0.093653
MRI_FCWML012	0.058333	0.051455
MRI_FCWML012	0.066667	0.16673
MRI_FCWML012	0.075	0.2495
MRI_FCWML012	0.083333	0.29928
MRI_FCWML012	0.091667	0.31692
MRI_FCWML012	0.1	0.30526
MRI_FCWML012	0.10833	0.27034
MRI_FCWML012	0.11667	0.22203
MRI_FCWML012	0.125	0.17295
MRI_FCWML012	0.13333	0.1357
MRI_FCWML012	0.14167	0.11963
MRI_FCWML012	0.15	0.12846
MRI_FCWML012	0.15833	0.15966
MRI_FCWML012	0.16667	0.20546
MRI_FCWML012	0.175	0.25464
MRI_FCWML012	0.18333	0.29422
MRI_FCWML012	0.19167	0.31128
MRI_FCWML012	0.2	0.29528
MRI_FCWML012	0.20833	0.24123
MRI_FCWML012	0.21667	0.15299
MRI_FCWML012	0.225	0.044845
MRI_FCWML012	0.23333	-0.060356
MRI_FCWML012	0.24167	-0.13708
MRI_FCWML012	0.25	-0.082599
MRI_FCWML013	0	0.41531
MRI_FCWML013	0.0083333	0.79917
MRI_FCWML013	0.016667	0.70707
MRI_FCWML013	0.025	0.56162
MRI_FCWML013	0.033333	0.3766
MRI_FCWML013	0.041667	0.1725
MRI_FCWML013	0.05	-0.025531
MRI_FCWML013	0.058333	-0.19234
MRI_FCWML013	0.066667	-0.30828
MRI_FCWML013	0.075	-0.36358
MRI_FCWML013	0.083333	-0.35977
MRI_FCWML013	0.091667	-0.30789
MRI_FCWML013	0.1	-0.22457
MRI_FCWML013	0.10833	-0.12753
MRI_FCWML013	0.11667	-0.032086
MRI_FCWML013	0.125	0.05117
MRI_FCWML013	0.13333	0.11733
MRI_FCWML013	0.14167	0.16718
MRI_FCWML013	0.15	0.20616
MRI_FCWML013	0.15833	0.24203
MRI_FCWML013	0.16667	0.28156
MRI_FCWML013	0.175	0.32692
MRI_FCWML013	0.18333	0.37352
MRI_FCWML013	0.19167	0.41061
MRI_FCWML013	0.2	0.425
MRI_FCWML013	0.20833	0.40686
MRI_FCWML013	0.21667	0.35517
MRI_FCWML013	0.225	0.28019
MRI_FCWML013	0.23333	0.20153
MRI_FCWML013	0.24167	0.14203
MRI_FCWML013	0.25	0.059947
MRI_FCWML014	0	-0.047494
MRI_FCWML014	0.0083333	-0.086802
MRI_FCWML014	0.016667	-0.065748
MRI_FCWML014	0.025	-0.039677
MRI_FCWML014	0.033333	-0.014674
MRI_FCWML014	0.041667	0.010216
MRI_FCWML014	0.05	0.04362
MRI_FCWML014	0.058333	0.097086
MRI_FCWML014	0.066667	0.17764
MRI_FCWML014	0.075	0.28189
MRI_FCWML014	0.083333	0.39495
MRI_FCWML014	0.091667	0.49437
MRI_FCWML014	0.1	0.55711
MRI_FCWML014	0.10833	0.56651
MRI_FCWML014	0.11667	0.51698
MRI_FCWML014	0.125	0.41584
MRI_FCWML014	0.13333	0.28212
MRI_FCWML014	0.14167	0.14285
MRI_FCWML014	0.15	0.026883
MRI_FCWML014	0.15833	-0.042515
MRI_FCWML014	0.16667	-0.054252
MRI_FCWML014	0.175	-0.01253
MRI_FCWML014	0.18333	0.065281
MRI_FCWML014	0.19167	0.15546
MRI_FCWML014	0.2	0.2365
MRI_FCWML014	0.20833	0.29551
MRI_FCWML014	0.21667	0.33002
MRI_FCWML014	0.225	0.34522
MRI_FCWML014	0.23333	0.34916
MRI_FCWML014	0.24167	0.34878
MRI_FCWML014	0.25	0.17411
MRI_FCWML015	0	0.013672
MRI_FCWML015	0.0083333	0.059629
MRI_FCWML015	0.016667	0.15017
MRI_FCWML015	0.025	0.28157
MRI_FCWML015	0.033333	0.42951
MRI_FCWML015	0.041667	0.56793
MRI_FCWML015	0.05	0.67395
MRI_FCWML015	0.058333	0.73114
MRI_FCWML015	0.066667	0.73127
MRI_FCWML015	0.075	0.67455
MRI_FCWML015	0.083333	0.56897
MRI_FCWML015	0.091667	0.4289
MRI_FCWML015	0.1	0.27297
MRI_FCWML015	0.10833	0.12124
MRI_FCWML015	0.11667	-0.0079336
MRI_FCWML015	0.125	-0.10075
MRI_FCWML015	0.13333	-0.14991
MRI_FCWML015	0.14167	-0.15532
MRI_FCWML015	0.15	-0.12364
MRI_FCWML015	0.15833	-0.066994
MRI_FCWML015	0.16667	-0.0010647
MRI_FCWML015	0.175	0.057175
MRI_FCWML015	0.18333	0.092119
MRI_FCWML015	0.19167	0.09234
MRI_FCWML015	0.2	0.053066
MRI_FCWML015	0.20833	-0.022364
MRI_FCWML015	0.21667	-0.12268
MRI_FCWML015	0.225	-0.23069
MRI_FCWML015	0.23333	-0.32674
MRI_FCWML015	0.24167	-0.39281
MRI_FCWML015	0.25	-0.20817
MRI_FCWML016	0	NaN
MRI_FCWML016	0.0083333	NaN
MRI_FCWML016	0.016667	NaN
MRI_FCWML016	0.025	NaN
MRI_FCWML016	0.033333	NaN
MRI_FCWML016	0.041667	NaN
MRI_FCWML016	0.05	NaN
MRI_FCWML016	0.058333	NaN
MRI_FCWML016	0.066667	NaN
MRI_FCWML016	0.075	NaN
MRI_FCWML016	0.083333	NaN
MRI_FCWML016	0.091667	NaN
MRI_FCWML016	0.1	NaN
MRI_FCWML016	0.10833	NaN
MRI_FCWML016	0.11667	NaN
MRI_FCWML016	0.125	NaN
MRI_FCWML016	0.13333	NaN
MRI_FCWML016	0.14167	NaN
MRI_FCWML016	0.15	NaN
MRI_FCWML016	0.15833	NaN
MRI_FCWML016	0.16667	NaN
MRI_FCWML016	0.175	NaN
MRI_FCWML016	0.18333	NaN
MRI_FCWML016	0.19167	NaN
MRI_FCWML016	0.2	NaN
MRI_FCWML016	0.20833	NaN
MRI_FCWML016	0.21667	NaN
MRI_FCWML016	0.225	NaN
MRI_FCWML016	0.23333	NaN
MRI_FCWML016	0.24167	NaN
MRI_FCWML016	0.25	NaN
MRI_FCWML017	0	-0.168
MRI_FCWML017	0.0083333	-0.31389
MRI_FCWML017	0.016667	-0.24701
MRI_FCWML017	0.025	-0.13484
MRI_FCWML017	0.033333	0.019854
MRI_FCWML017	0.041667	0.20759
MRI_FCWML017	0.05	0.41025
MRI_FCWML017	0.058333	0.60228
MRI_FCWML017	0.066667	0.75545
MRI_FCWML017	0.075	0.84574
MRI_FCWML017	0.083333	0.86007
MRI_FCWML017	0.091667	0.80025
MRI_FCWML017	0.1	0.6824
MRI_FCWML017	0.10833	0.53212
MRI_FCWML017	0.11667	0.37746
MRI_FCWML017	0.125	0.24233
MRI_FCWML017	0.13333	0.1426
MRI_FCWML017	0.14167	0.085469
MRI_FCWML017	0.15	0.071013
MRI_FCWML017	0.15833	0.094254
MRI_FCWML017	0.16667	0.1463
MRI_FCWML017	0.175	0.21457
MRI_FCWML017	0.18333	0.2831
MRI_FCWML017	0.19167	0.33433
MRI_FCWML017	0.2	0.3528
MRI_FCWML017	0.20833	0.32993
MRI_FCWML017	0.21667	0.26797
MRI_FCWML017	0.225	0.18098
MRI_FCWML017	0.23333	0.091744
MRI_FCWML017	0.24167	0.025202
MRI_FCWML017	0.25	0.00030679
MRI_FCWML018	0	-0.19407
MRI_FCWML018	0.0083333	-0.38658
MRI_FCWML018	0.016667	-0.38148
MRI_FCWML018	0.025	-0.3717
MRI_FCWML018	0.033333	-0.35543
MRI_FCWML018	0.041667	-0.33088
MRI_FCWML018	0.05	-0.29751
MRI_FCWML018	0.058333	-0.25745
MRI_FCWML018	0.066667	-0.21641
MRI_FCWML018	0.075	-0.18304
MRI_FCWML018	0.083333	-0.16639
MRI_FCWML018	0.091667	-0.1722
MRI_FCWML018	0.1	-0.19934
MRI_FCWML018	0.10833	-0.23846
MRI_FCWML018	0.11667	-0.27383
MRI_FCWML018	0.125	-0.2882
MRI_FCWML018	0.13333	-0.26876
MRI_FCWML018	0.14167	-0.21193
MRI_FCWML018	0.15	-0.12463
MRI_FCWML018	0.15833	-0.021791
MRI_FCWML018	0.16667	0.078894
MRI_FCWML018	0.175	0.1625
MRI_FCWML018	0.18333	0.22059
MRI_FCWML018	0.19167	0.25201
MRI_FCWML018	0.2	0.26112
MRI_FCWML018	0.20833	0.25497
MRI_FCWML018	0.21667	0.24071
MRI_FCWML018	0.225	0.22421
MRI_FCWML018	0.23333	0.20967
MRI_FCWML018	0.24167	0.19987
MRI_FCWML018	0.25	0.098215
MRI_FCWML020	0	0.15732
MRI_FCWML020	0.0083333	0.26204
MRI_FCWML020	0.016667	0.11684
MRI_FCWML020	0.025	-0.087167
MRI_FCWML020	0.033333	-0.30553
MRI_FCWML020	0.041667	-0.49616
MRI_FCWML020	0.05	-0.63008
MRI_FCWML020	0.058333	-0.69628
MRI_FCWML020	0.066667	-0.69979
MRI_FCWML020	0.075	-0.6549
MRI_FCWML020	0.083333	-0.5775
MRI_FCWML020	0.091667	-0.47999
MRI_FCWML020	0.1	-0.37052
MRI_FCWML020	0.10833	-0.25536
MRI_FCWML020	0.11667	-0.1417
MRI_FCWML020	0.125	-0.038482
MRI_FCWML020	0.13333	0.045628
MRI_FCWML020	0.14167	0.10541
MRI_FCWML020	0.15	0.1412
MRI_FCWML020	0.15833	0.15823
MRI_FCWML020	0.16667	0.16361
MRI_FCWML020	0.175	0.16295
MRI_FCWML020	0.18333	0.15861
MRI_FCWML020	0.19167	0.15052
MRI_FCWML020	0.2	0.13843
MRI_FCWML020	0.20833	0.1237
MRI_FCWML020	0.21667	0.10932
MRI_FCWML020	0.225	0.098279
MRI_FCWML020	0.23333	0.091871
MRI_FCWML020	0.24167	0.089246
MRI_FCWML020	0.25	0.044328
MRI_FCWML022	0	0.31799
MRI_FCWML022	0.0083333	0.6644
MRI_FCWML022	0.016667	0.74038
MRI_FCWML022	0.025	0.83904
MRI_FCWML022	0.033333	0.92791
MRI_FCWML022	0.041667	0.97742
MRI_FCWML022	0.05	0.97024
MRI_FCWML022	0.058333	0.90621
MRI_FCWML022	0.066667	0.80115
MRI_FCWML022	0.075	0.67987
MRI_FCWML022	0.083333	0.56674
MRI_FCWML022	0.091667	0.4775
MRI_FCWML022	0.1	0.41563
MRI_FCWML022	0.10833	0.37417
MRI_FCWML022	0.11667	0.3412
MRI_FCWML022	0.125	0.3059
MRI_FCWML022	0.13333	0.26236
MRI_FCWML022	0.14167	0.21007
MRI_FCWML022	0.15	0.15214
MRI_FCWML022	0.15833	0.092854
MRI_FCWML022	0.16667	0.036118
MRI_FCWML022	0.175	-0.01491
MRI_FCWML022	0.18333	-0.057682
MRI_FCWML022	0.19167	-0.090338
MRI_FCWML022	0.2	-0.11219
MRI_FCWML022	0.20833	-0.12417
MRI_FCWML022	0.21667	-0.12871
MRI_FCWML022	0.225	-0.1289
MRI_FCWML022	0.23333	-0.12747
MRI_FCWML022	0.24167	-0.12613
MRI_FCWML022	0.25	-0.062811
MRI_FCWML023	0	-0.74642
MRI_FCWML023	0.0083333	-1.4749
MRI_FCWML023	0.016667	-1.4206
MRI_FCWML023	0.025	-1.3294
MRI_FCWML023	0.033333	-1.2027
MRI_FCWML023	0.041667	-1.0454
MRI_FCWML023	0.05	-0.86747
MRI_FCWML023	0.058333	-0.68422
MRI_FCWML023	0.066667	-0.51414
MRI_FCWML023	0.075	-0.37552
MRI_FCWML023	0.083333	-0.28224
MRI_FCWML023	0.091667	-0.2399
MRI_FCWML023	0.1	-0.24415
MRI_FCWML023	0.10833	-0.28186
MRI_FCWML023	0.11667	-0.3353
MRI_FCWML023	0.125	-0.3878
MRI_FCWML023	0.13333	-0.42858
MRI_FCWML023	0.14167	-0.45454
MRI_FCWML023	0.15	-0.46822
MRI_FCWML023	0.15833	-0.47319
MRI_FCWML023	0.16667	-0.4695
MRI_FCWML023	0.175	-0.45206
MRI_FCWML023	0.18333	-0.41283
MRI_FCWML023	0.19167	-0.3457
MRI_FCWML023	0.2	-0.2511
MRI_FCWML023	0.20833	-0.13761
MRI_FCWML023	0.21667	-0.019724
MRI_FCWML023	0.225	0.086884
MRI_FCWML023	0.23333	0.16971
MRI_FCWML023	0.24167	0.22139
MRI_FCWML023	0.25	0.11943
MRI_FCWML025	0	NaN
MRI_FCWML025	0.0083333	NaN
MRI_FCWML025	0.016667	NaN
MRI_FCWML025	0.025	NaN
MRI_FCWML025	0.033333	NaN
MRI_FCWML025	0.041667	NaN
MRI_FCWML025	0.05	NaN
MRI_FCWML025	0.058333	NaN
MRI_FCWML025	0.066667	NaN
MRI_FCWML025	0.075	NaN
MRI_FCWML025	0.083333	NaN
MRI_FCWML025	0.091667	NaN
MRI_FCWML025	0.1	NaN
MRI_FCWML025	0.10833	NaN
MRI_FCWML025	0.11667	NaN
MRI_FCWML025	0.125	NaN
MRI_FCWML025	0.13333	NaN
MRI_FCWML025	0.14167	NaN
MRI_FCWML025	0.15	NaN
MRI_FCWML025	0.15833	NaN
MRI_FCWML025	0.16667	NaN
MRI_FCWML025	0.175	NaN
MRI_FCWML025	0.18333	NaN
MRI_FCWML025	0.19167	NaN
MRI_FCWML025	0.2	NaN
MRI_FCWML025	0.20833	NaN
MRI_FCWML025	0.21667	NaN
MRI_FCWML025	0.225	NaN
MRI_FCWML025	0.23333	NaN
MRI_FCWML025	0.24167	NaN
MRI_FCWML025	0.25	NaN
MRI_FCWML026	0	1.3647
MRI_FCWML026	0.0083333	2.7026
MRI_FCWML026	0.016667	2.6202
MRI_FCWML026	0.025	2.4793
MRI_FCWML026	0.033333	2.2822
MRI_FCWML026	0.041667	2.0426
MRI_FCWML026	0.05	1.7872
MRI_FCWML026	0.058333	1.5512
MRI_FCWML026	0.066667	1.3679
MRI_FCWML026	0.075	1.258
MRI_FCWML026	0.083333	1.2222
MRI_FCWML026	0.091667	1.2413
MRI_FCWML026	0.1	1.2835
MRI_FCWML026	0.10833	1.3156
MRI_FCWML026	0.11667	1.3137
MRI_FCWML026	0.125	1.27
MRI_FCWML026	0.13333	1.1923
MRI_FCWML026	0.14167	1.0991
MRI_FCWML026	0.15	1.0118
MRI_FCWML026	0.15833	0.94728
MRI_FCWML026	0.16667	0.91356
MRI_FCWML026	0.175	0.90879
MRI_FCWML026	0.18333	0.92306
MRI_FCWML026	0.19167	0.94213
MRI_FCWML026	0.2	0.95196
MRI_FCWML026	0.20833	0.9429
MRI_FCWML026	0.21667	0.91266
MRI_FCWML026	0.225	0.86717
MRI_FCWML026	0.23333	0.81872
MRI_FCWML026	0.24167	0.78182
MRI_FCWML026	0.25	0.38403
MRI_FCWML027	0	0.59996
MRI_FCWML027	0.0083333	1.1996
MRI_FCWML027	0.016667	1.1901
MRI_FCWML027	0.025	1.1509
MRI_FCWML027	0.033333	1.0631
MRI_FCWML027	0.041667	0.92272
MRI_FCWML027	0.05	0.74553
MRI_FCWML027	0.058333	0.56154
MRI_FCWML027	0.066667	0.40222
MRI_FCWML027	0.075	0.28795
MRI_FCWML027	0.083333	0.22214
MRI_FCWML027	0.091667	0.19389
MRI_FCWML027	0.1	0.18608
MRI_FCWML027	0.10833	0.18355
MRI_FCWML027	0.11667	0.17722
MRI_FCWML027	0.125	0.16346
MRI_FCWML027	0.13333	0.14107
MRI_FCWML027	0.14167	0.10885
MRI_FCWML027	0.15	0.065538
MRI_FCWML027	0.15833	0.011468
MRI_FCWML027	0.16667	-0.049862
MRI_FCWML027	0.175	-0.11185
MRI_FCWML027	0.18333	-0.16668
MRI_FCWML027	0.19167	-0.20793
MRI_FCWML027	0.2	-0.23252
MRI_FCWML027	0.20833	-0.24119
MRI_FCWML027	0.21667	-0.23769
MRI_FCWML027	0.225	-0.22726
MRI_FCWML027	0.23333	-0.21527
MRI_FCWML027	0.24167	-0.20615
MRI_FCWML027	0.25	-0.10139
MRI_FCWML028	0	0.48276
MRI_FCWML028	0.0083333	0.93876
MRI_FCWML028	0.016667	0.8576
MRI_FCWML028	0.025	0.72164
MRI_FCWML028	0.033333	0.53593
MRI_FCWML028	0.041667	0.31539
MRI_FCWML028	0.05	0.084989
MRI_FCWML028	0.058333	-0.12496
MRI_FCWML028	0.066667	-0.2866
MRI_FCWML028	0.075	-0.38183
MRI_FCWML028	0.083333	-0.40585
MRI_FCWML028	0.091667	-0.36613
MRI_FCWML028	0.1	-0.27806
MRI_FCWML028	0.10833	-0.15991
MRI_FCWML028	0.11667	-0.029042
MRI_FCWML028	0.125	0.099875
MRI_FCWML028	0.13333	0.21545
MRI_FCWML028	0.14167	0.30977
MRI_FCWML028	0.15	0.37866
MRI_FCWML028	0.15833	0.42178
MRI_FCWML028	0.16667	0.44182
MRI_FCWML028	0.175	0.44291
MRI_FCWML028	0.18333	0.42879
MRI_FCWML028	0.19167	0.40164
MRI_FCWML028	0.2	0.36236
MRI_FCWML028	0.20833	0.31208
MRI_FCWML028	0.21667	0.25395
MRI_FCWML028	0.225	0.1942
MRI_FCWML028	0.23333	0.14152
MRI_FCWML028	0.24167	0.10516
MRI_FCWML028	0.25	0.04608
MRI_FCWML029	0	0.14626
MRI_FCWML029	0.0083333	0.28988
MRI_FCWML029	0.016667	0.28461
MRI_FCWML029	0.025	0.28311
MRI_FCWML029	0.033333	0.29189
MRI_FCWML029	0.041667	0.31329
MRI_FCWML029	0.05	0.34238
MRI_FCWML029	0.058333	0.36658
MRI_FCWML029	0.066667	0.36813
MRI_FCWML029	0.075	0.32881
MRI_FCWML029	0.083333	0.23544
MRI_FCWML029	0.091667	0.084353
MRI_FCWML029	0.1	-0.11641
MRI_FCWML029	0.10833	-0.34814
MRI_FCWML029	0.11667	-0.58547
MRI_FCWML029	0.125	-0.80222
MRI_FCWML029	0.13333	-0.97727
MRI_FCWML029	0.14167	-1.0984
MRI_FCWML029	0.15	-1.1635
MRI_FCWML029	0.15833	-1.1782
MRI_FCWML029	0.16667	-1.1527
MRI_FCWML029	0.175	-1.0982
MRI_FCWML029	0.18333	-1.0254
MRI_FCWML029	0.19167	-0.94354
MRI_FCWML029	0.2	-0.86115
MRI_FCWML029	0.20833	-0.78598
MRI_FCWML029	0.21667	-0.72412
MRI_FCWML029	0.225	-0.67876
MRI_FCWML029	0.23333	-0.64976
MRI_FCWML029	0.24167	-0.63444
MRI_FCWML029	0.25	-0.31489
MRI_FCWML030	0	0.38399
MRI_FCWML030	0.0083333	0.79413
MRI_FCWML030	0.016667	0.86694
MRI_FCWML030	0.025	0.96924
MRI_FCWML030	0.033333	1.073
MRI_FCWML030	0.041667	1.1426
MRI_FCWML030	0.05	1.1428
MRI_FCWML030	0.058333	1.0483
MRI_FCWML030	0.066667	0.85371
MRI_FCWML030	0.075	0.57698
MRI_FCWML030	0.083333	0.25521
MRI_FCWML030	0.091667	-0.066063
MRI_FCWML030	0.1	-0.34616
MRI_FCWML030	0.10833	-0.5593
MRI_FCWML030	0.11667	-0.69809
MRI_FCWML030	0.125	-0.76993
MRI_FCWML030	0.13333	-0.78947
MRI_FCWML030	0.14167	-0.77114
MRI_FCWML030	0.15	-0.72517
MRI_FCWML030	0.15833	-0.65803
MRI_FCWML030	0.16667	-0.57575
MRI_FCWML030	0.175	-0.4876
MRI_FCWML030	0.18333	-0.40746
MRI_FCWML030	0.19167	-0.35183
MRI_FCWML030	0.2	-0.33522
MRI_FCWML030	0.20833	-0.36466
MRI_FCWML030	0.21667	-0.43575
MRI_FCWML030	0.225	-0.53218
MRI_FCWML030	0.23333	-0.62932
MRI_FCWML030	0.24167	-0.70102
MRI_FCWML030	0.25	-0.36369
MRI_FCWML031	0	0.61599
MRI_FCWML031	0.0083333	1.2839
MRI_FCWML031	0.016667	1.4289
MRI_FCWML031	0.025	1.6368
MRI_FCWML031	0.033333	1.8637
MRI_FCWML031	0.041667	2.0602
MRI_FCWML031	0.05	2.1803
MRI_FCWML031	0.058333	2.1902
MRI_FCWML031	0.066667	2.0745
MRI_FCWML031	0.075	1.84
MRI_FCWML031	0.083333	1.5141
MRI_FCWML031	0.091667	1.1397
MRI_FCWML031	0.1	0.76463
MRI_FCWML031	0.10833	0.43107
MRI_FCWML031	0.11667	0.16595
MRI_FCWML031	0.125	-0.022641
MRI_FCWML031	0.13333	-0.143
MRI_FCWML031	0.14167	-0.21236
MRI_FCWML031	0.15	-0.24835
MRI_FCWML031	0.15833	-0.26291
MRI_FCWML031	0.16667	-0.26083
MRI_FCWML031	0.175	-0.24243
MRI_FCWML031	0.18333	-0.20782
MRI_FCWML031	0.19167	-0.16021
MRI_FCWML031	0.2	-0.10633
MRI_FCWML031	0.20833	-0.054547
MRI_FCWML031	0.21667	-0.011809
MRI_FCWML031	0.225	0.01843
MRI_FCWML031	0.23333	0.036559
MRI_FCWML031	0.24167	0.045389
MRI_FCWML031	0.25	0.023958
MRI_FCWML032	0	-0.097373
MRI_FCWML032	0.0083333	-0.14961
MRI_FCWML032	0.016667	-0.015885
MRI_FCWML032	0.025	0.1994
MRI_FCWML032	0.033333	0.47953
MRI_FCWML032	0.041667	0.79493
MRI_FCWML032	0.05	1.1045
MRI_FCWML032	0.058333	1.3623
MRI_FCWML032	0.066667	1.5279
MRI_FCWML032	0.075	1.5763
MRI_FCWML032	0.083333	1.5033
MRI_FCWML032	0.091667	1.3254
MRI_FCWML032	0.1	1.0748
MRI_FCWML032	0.10833	0.79137
MRI_FCWML032	0.11667	0.51438
MRI_FCWML032	0.125	0.27633
MRI_FCWML032	0.13333	0.098504
MRI_FCWML032	0.14167	-0.01082
MRI_FCWML032	0.15	-0.055925
MRI_FCWML032	0.15833	-0.051059
MRI_FCWML032	0.16667	-0.016144
MRI_FCWML032	0.175	0.028199
MRI_FCWML032	0.18333	0.065058
MRI_FCWML032	0.19167	0.083938
MRI_FCWML032	0.2	0.081383
MRI_FCWML032	0.20833	0.059863
MRI_FCWML032	0.21667	0.025763
MRI_FCWML032	0.225	-0.012723
MRI_FCWML032	0.23333	-0.047359
MRI_FCWML032	0.24167	-0.071221
MRI_FCWML032	0.25	-0.039856
MRI_FCWML033	0	0.5216
MRI_FCWML033	0.0083333	0.99067
MRI_FCWML033	0.016667	0.84351
MRI_FCWML033	0.025	0.63028
MRI_FCWML033	0.033333	0.39032
MRI_FCWML033	0.041667	0.16406
MRI_FCWML033	0.05	-0.016274
MRI_FCWML033	0.058333	-0.13277
MRI_FCWML033	0.066667	-0.18353
MRI_FCWML033	0.075	-0.18
MRI_FCWML033	0.083333	-0.1414
MRI_FCWML033	0.091667	-0.08834
MRI_FCWML033	0.1	-0.037442
MRI_FCWML033	0.10833	0.0019646
MRI_FCWML033	0.11667	0.028852
MRI_FCWML033	0.125	0.049284
MRI_FCWML033	0.13333	0.073381
MRI_FCWML033	0.14167	0.11099
MRI_FCWML033	0.15	0.16718
MRI_FCWML033	0.15833	0.23903
MRI_FCWML033	0.16667	0.31547
MRI_FCWML033	0.175	0.38074
MRI_FCWML033	0.18333	0.4204
MRI_FCWML033	0.19167	0.42745
MRI_FCWML033	0.2	0.40531
MRI_FCWML033	0.20833	0.36611
MRI_FCWML033	0.21667	0.32497
MRI_FCWML033	0.225	0.29343
MRI_FCWML033	0.23333	0.27547
MRI_FCWML033	0.24167	0.26827
MRI_FCWML033	0.25	0.13334
MRI_FCWML035	0	-0.061343
MRI_FCWML035	0.0083333	-0.10999
MRI_FCWML035	0.016667	-0.06703
MRI_FCWML035	0.025	0.016817
MRI_FCWML035	0.033333	0.14841
MRI_FCWML035	0.041667	0.32153
MRI_FCWML035	0.05	0.5136
MRI_FCWML035	0.058333	0.69099
MRI_FCWML035	0.066667	0.8206
MRI_FCWML035	0.075	0.88218
MRI_FCWML035	0.083333	0.8752
MRI_FCWML035	0.091667	0.81729
MRI_FCWML035	0.1	0.7353
MRI_FCWML035	0.10833	0.65353
MRI_FCWML035	0.11667	0.58478
MRI_FCWML035	0.125	0.52791
MRI_FCWML035	0.13333	0.47211
MRI_FCWML035	0.14167	0.40514
MRI_FCWML035	0.15	0.32094
MRI_FCWML035	0.15833	0.22321
MRI_FCWML035	0.16667	0.12341
MRI_FCWML035	0.175	0.034715
MRI_FCWML035	0.18333	-0.034747
MRI_FCWML035	0.19167	-0.085915
MRI_FCWML035	0.2	-0.12798
MRI_FCWML035	0.20833	-0.17316
MRI_FCWML035	0.21667	-0.22967
MRI_FCWML035	0.225	-0.29652
MRI_FCWML035	0.23333	-0.36287
MRI_FCWML035	0.24167	-0.41242
MRI_FCWML035	0.25	-0.21542
MRI_FCWML036	0	0.21611
MRI_FCWML036	0.0083333	0.45973
MRI_FCWML036	0.016667	0.53264
MRI_FCWML036	0.025	0.62657
MRI_FCWML036	0.033333	0.71306
MRI_FCWML036	0.041667	0.77105
MRI_FCWML036	0.05	0.79329
MRI_FCWML036	0.058333	0.78532
MRI_FCWML036	0.066667	0.75873
MRI_FCWML036	0.075	0.72347
MRI_FCWML036	0.083333	0.68345
MRI_FCWML036	0.091667	0.63718
MRI_FCWML036	0.1	0.58181
MRI_FCWML036	0.10833	0.51712
MRI_FCWML036	0.11667	0.44668
MRI_FCWML036	0.125	0.37578
MRI_FCWML036	0.13333	0.30804
MRI_FCWML036	0.14167	0.24325
MRI_FCWML036	0.15	0.17812
MRI_FCWML036	0.15833	0.10951
MRI_FCWML036	0.16667	0.037915
MRI_FCWML036	0.175	-0.030727
MRI_FCWML036	0.18333	-0.086351
MRI_FCWML036	0.19167	-0.11838
MRI_FCWML036	0.2	-0.12
MRI_FCWML036	0.20833	-0.09108
MRI_FCWML036	0.21667	-0.038762
MRI_FCWML036	0.225	0.02437
MRI_FCWML036	0.23333	0.083533
MRI_FCWML036	0.24167	0.12526
MRI_FCWML036	0.25	0.07013
MRI_FCWML037	0	0.87463
MRI_FCWML037	0.0083333	1.6709
MRI_FCWML037	0.016667	1.4515
MRI_FCWML037	0.025	1.1341
MRI_FCWML037	0.033333	0.77889
MRI_FCWML037	0.041667	0.44835
MRI_FCWML037	0.05	0.1941
MRI_FCWML037	0.058333	0.046672
MRI_FCWML037	0.066667	0.011254
MRI_FCWML037	0.075	0.069505
MRI_FCWML037	0.083333	0.18656
MRI_FCWML037	0.091667	0.3213
MRI_FCWML037	0.1	0.4371
MRI_FCWML037	0.10833	0.51028
MRI_FCWML037	0.11667	0.53375
MRI_FCWML037	0.125	0.51513
MRI_FCWML037	0.13333	0.47059
MRI_FCWML037	0.14167	0.41736
MRI_FCWML037	0.15	0.36794
MRI_FCWML037	0.15833	0.32808
MRI_FCWML037	0.16667	0.29817
MRI_FCWML037	0.175	0.27618
MRI_FCWML037	0.18333	0.25995
MRI_FCWML037	0.19167	0.24778
MRI_FCWML037	0.2	0.23786
MRI_FCWML037	0.20833	0.2278
MRI_FCWML037	0.21667	0.2154
MRI_FCWML037	0.225	0.20012
MRI_FCWML037	0.23333	0.18411
MRI_FCWML037	0.24167	0.17163
MRI_FCWML037	0.25	0.083442
MRI_FCWML038	0	0.022645
MRI_FCWML038	0.0083333	0.058816
MRI_FCWML038	0.016667	0.094268
MRI_FCWML038	0.025	0.13913
MRI_FCWML038	0.033333	0.18016
MRI_FCWML038	0.041667	0.20944
MRI_FCWML038	0.05	0.22597
MRI_FCWML038	0.058333	0.23241
MRI_FCWML038	0.066667	0.22983
MRI_FCWML038	0.075	0.21465
MRI_FCWML038	0.083333	0.18008
MRI_FCWML038	0.091667	0.12084
MRI_FCWML038	0.1	0.037848
MRI_FCWML038	0.10833	-0.060659
MRI_FCWML038	0.11667	-0.16219
MRI_FCWML038	0.125	-0.25539
MRI_FCWML038	0.13333	-0.33422
MRI_FCWML038	0.14167	-0.39883
MRI_FCWML038	0.15	-0.45298
MRI_FCWML038	0.15833	-0.49998
MRI_FCWML038	0.16667	-0.53957
MRI_FCWML038	0.175	-0.56683
MRI_FCWML038	0.18333	-0.57334
MRI_FCWML038	0.19167	-0.54979
MRI_FCWML038	0.2	-0.48928
MRI_FCWML038	0.20833	-0.39084
MRI_FCWML038	0.21667	-0.2622
MRI_FCWML038	0.225	-0.12075
MRI_FCWML038	0.23333	0.0088133
MRI_FCWML038	0.24167	0.10021
MRI_FCWML038	0.25	0.066609
MRI_FCWML040	0	0.46305
MRI_FCWML040	0.0083333	0.87411
MRI_FCWML040	0.016667	0.72737
MRI_FCWML040	0.025	0.51212
MRI_FCWML040	0.033333	0.26693
MRI_FCWML040	0.041667	0.035091
MRI_FCWML040	0.05	-0.14484
MRI_FCWML040	0.058333	-0.24794
MRI_FCWML040	0.066667	-0.26827
MRI_FCWML040	0.075	-0.21864
MRI_FCWML040	0.083333	-0.12514
MRI_FCWML040	0.091667	-0.01872
MRI_FCWML040	0.1	0.072836
MRI_FCWML040	0.10833	0.1302
MRI_FCWML040	0.11667	0.1445
MRI_FCWML040	0.125	0.117
MRI_FCWML040	0.13333	0.057751
MRI_FCWML040	0.14167	-0.016446
MRI_FCWML040	0.15	-0.085042
MRI_FCWML040	0.15833	-0.12812
MRI_FCWML040	0.16667	-0.13144
MRI_FCWML040	0.175	-0.090325
MRI_FCWML040	0.18333	-0.010648
MRI_FCWML040	0.19167	0.093847
MRI_FCWML040	0.2	0.20658
MRI_FCWML040	0.20833	0.31314
MRI_FCWML040	0.21667	0.40417
MRI_FCWML040	0.225	0.47543
MRI_FCWML040	0.23333	0.52595
MRI_FCWML040	0.24167	0.55602
MRI_FCWML040	0.25	0.283
MRI_FCWML041	0	-0.62995
MRI_FCWML041	0.0083333	-1.1661
MRI_FCWML041	0.016667	-0.90186
MRI_FCWML041	0.025	-0.5146
MRI_FCWML041	0.033333	-0.072638
MRI_FCWML041	0.041667	0.35026
MRI_FCWML041	0.05	0.69234
MRI_FCWML041	0.058333	0.91818
MRI_FCWML041	0.066667	1.0243
MRI_FCWML041	0.075	1.0332
MRI_FCWML041	0.083333	0.97927
MRI_FCWML041	0.091667	0.89244
MRI_FCWML041	0.1	0.78851
MRI_FCWML041	0.10833	0.66957
MRI_FCWML041	0.11667	0.5329
MRI_FCWML041	0.125	0.38135
MRI_FCWML041	0.13333	0.22817
MRI_FCWML041	0.14167	0.093501
MRI_FCWML041	0.15	-0.0051034
MRI_FCWML041	0.15833	-0.061408
MRI_FCWML041	0.16667	-0.083051
MRI_FCWML041	0.175	-0.086327
MRI_FCWML041	0.18333	-0.086672
MRI_FCWML041	0.19167	-0.090683
MRI_FCWML041	0.2	-0.094181
MRI_FCWML041	0.20833	-0.086979
MRI_FCWML041	0.21667	-0.061051
MRI_FCWML041	0.225	-0.017205
MRI_FCWML041	0.23333	0.033482
MRI_FCWML041	0.24167	0.074077
MRI_FCWML041	0.25	0.044795
MRI_FCWML042	0	-0.10611
MRI_FCWML042	0.0083333	-0.18333
MRI_FCWML042	0.016667	-0.103
MRI_FCWML042	0.025	0.011503
MRI_FCWML042	0.033333	0.13671
MRI_FCWML042	0.041667	0.2493
MRI_FCWML042	0.05	0.33195
MRI_FCWML042	0.058333	0.37687
MRI_FCWML042	0.066667	0.38565
MRI_FCWML042	0.075	0.36594
MRI_FCWML042	0.083333	0.32641
MRI_FCWML042	0.091667	0.27271
MRI_FCWML042	0.1	0.20647
MRI_FCWML042	0.10833	0.12769
MRI_FCWML042	0.11667	0.039205
MRI_FCWML042	0.125	-0.049685
MRI_FCWML042	0.13333	-0.12282
MRI_FCWML042	0.14167	-0.16094
MRI_FCWML042	0.15	-0.14816
MRI_FCWML042	0.15833	-0.078163
MRI_FCWML042	0.16667	0.042977
MRI_FCWML042	0.175	0.19863
MRI_FCWML042	0.18333	0.36731
MRI_FCWML042	0.19167	0.52953
MRI_FCWML042	0.2	0.67257
MRI_FCWML042	0.20833	0.79167
MRI_FCWML042	0.21667	0.88761
MRI_FCWML042	0.225	0.96284
MRI_FCWML042	0.23333	1.0184
MRI_FCWML042	0.24167	1.0531
MRI_FCWML042	0.25	0.53251
MRI_FCWML043	0	NaN
MRI_FCWML043	0.0083333	NaN
MRI_FCWML043	0.016667	NaN
MRI_FCWML043	0.025	NaN
MRI_FCWML043	0.033333	NaN
MRI_FCWML043	0.041667	NaN
MRI_FCWML043	0.05	NaN
MRI_FCWML043	0.058333	NaN
MRI_FCWML043	0.066667	NaN
MRI_FCWML043	0.075	NaN
MRI_FCWML043	0.083333	NaN
MRI_FCWML043	0.091667	NaN
MRI_FCWML043	0.1	NaN
MRI_FCWML043	0.10833	NaN
MRI_FCWML043	0.11667	NaN
MRI_FCWML043	0.125	NaN
MRI_FCWML043	0.13333	NaN
MRI_FCWML043	0.14167	NaN
MRI_FCWML043	0.15	NaN
MRI_FCWML043	0.15833	NaN
MRI_FCWML043	0.16667	NaN
MRI_FCWML043	0.175	NaN
MRI_FCWML043	0.18333	NaN
MRI_FCWML043	0.19167	NaN
MRI_FCWML043	0.2	NaN
MRI_FCWML043	0.20833	NaN
MRI_FCWML043	0.21667	NaN
MRI_FCWML043	0.225	NaN
MRI_FCWML043	0.23333	NaN
MRI_FCWML043	0.24167	NaN
MRI_FCWML043	0.25	NaN
MRI_FCWML046	0	-0.59171
MRI_FCWML046	0.0083333	-1.1339
MRI_FCWML046	0.016667	-0.99292
MRI_FCWML046	0.025	-0.78135
MRI_FCWML046	0.033333	-0.52963
MRI_FCWML046	0.041667	-0.27172
MRI_FCWML046	0.05	-0.038578
MRI_FCWML046	0.058333	0.14724
MRI_FCWML046	0.066667	0.2745
MRI_FCWML046	0.075	0.34299
MRI_FCWML046	0.083333	0.36096
MRI_FCWML046	0.091667	0.34159
MRI_FCWML046	0.1	0.29999
MRI_FCWML046	0.10833	0.25104
MRI_FCWML046	0.11667	0.20777
MRI_FCWML046	0.125	0.1797
MRI_FCWML046	0.13333	0.17105
MRI_FCWML046	0.14167	0.17989
MRI_FCWML046	0.15	0.19891
MRI_FCWML046	0.15833	0.21806
MRI_FCWML046	0.16667	0.22784
MRI_FCWML046	0.175	0.22147
MRI_FCWML046	0.18333	0.19497
MRI_FCWML046	0.19167	0.14586
MRI_FCWML046	0.2	0.072154
MRI_FCWML046	0.20833	-0.026552
MRI_FCWML046	0.21667	-0.14595
MRI_FCWML046	0.225	-0.27403
MRI_FCWML046	0.23333	-0.39105
MRI_FCWML046	0.24167	-0.47395
MRI_FCWML046	0.25	-0.252
MRI_FCWML047	0	1.4765
MRI_FCWML047	0.0083333	2.8584
MRI_FCWML047	0.016667	2.586
MRI_FCWML047	0.025	2.1691
MRI_FCWML047	0.033333	1.6614
MRI_FCWML047	0.041667	1.1303
MRI_FCWML047	0.05	0.64469
MRI_FCWML047	0.058333	0.25999
MRI_FCWML047	0.066667	0.0054171
MRI_FCWML047	0.075	-0.12053
MRI_FCWML047	0.083333	-0.14455
MRI_FCWML047	0.091667	-0.10567
MRI_FCWML047	0.1	-0.04124
MRI_FCWML047	0.10833	0.022389
MRI_FCWML047	0.11667	0.07201
MRI_FCWML047	0.125	0.10422
MRI_FCWML047	0.13333	0.1205
MRI_FCWML047	0.14167	0.12387
MRI_FCWML047	0.15	0.11813
MRI_FCWML047	0.15833	0.10797
MRI_FCWML047	0.16667	0.098504
MRI_FCWML047	0.175	0.093321
MRI_FCWML047	0.18333	0.092502
MRI_FCWML047	0.19167	0.092082
MRI_FCWML047	0.2	0.085836
MRI_FCWML047	0.20833	0.068597
MRI_FCWML047	0.21667	0.039309
MRI_FCWML047	0.225	0.0021828
MRI_FCWML047	0.23333	-0.034535
MRI_FCWML047	0.24167	-0.061463
MRI_FCWML047	0.25	-0.035672
MRI_FCWML048	0	0.30934
MRI_FCWML048	0.0083333	0.62303
MRI_FCWML048	0.016667	0.62865
MRI_FCWML048	0.025	0.61713
MRI_FCWML048	0.033333	0.56903
MRI_FCWML048	0.041667	0.47474
MRI_FCWML048	0.05	0.34097
MRI_FCWML048	0.058333	0.18943
MRI_FCWML048	0.066667	0.048511
MRI_FCWML048	0.075	-0.058309
MRI_FCWML048	0.083333	-0.12143
MRI_FCWML048	0.091667	-0.14751
MRI_FCWML048	0.1	-0.15441
MRI_FCWML048	0.10833	-0.1616
MRI_FCWML048	0.11667	-0.18105
MRI_FCWML048	0.125	-0.21285
MRI_FCWML048	0.13333	-0.24716
MRI_FCWML048	0.14167	-0.27063
MRI_FCWML048	0.15	-0.2735
MRI_FCWML048	0.15833	-0.25379
MRI_FCWML048	0.16667	-0.21711
MRI_FCWML048	0.175	-0.17305
MRI_FCWML048	0.18333	-0.13069
MRI_FCWML048	0.19167	-0.095563
MRI_FCWML048	0.2	-0.069091
MRI_FCWML048	0.20833	-0.049971
MRI_FCWML048	0.21667	-0.036078
MRI_FCWML048	0.225	-0.025802
MRI_FCWML048	0.23333	-0.018439
MRI_FCWML048	0.24167	-0.01392
MRI_FCWML048	0.25	-0.0061936
MRI_FCWML049	0	0.84487
MRI_FCWML049	0.0083333	1.7023
MRI_FCWML049	0.016667	1.7268
MRI_FCWML049	0.025	1.731
MRI_FCWML049	0.033333	1.6793
MRI_FCWML049	0.041667	1.5519
MRI_FCWML049	0.05	1.3547
MRI_FCWML049	0.058333	1.1182
MRI_FCWML049	0.066667	0.8837
MRI_FCWML049	0.075	0.68637
MRI_FCWML049	0.083333	0.54136
MRI_FCWML049	0.091667	0.44051
MRI_FCWML049	0.1	0.35982
MRI_FCWML049	0.10833	0.27334
MRI_FCWML049	0.11667	0.16638
MRI_FCWML049	0.125	0.042043
MRI_FCWML049	0.13333	-0.081204
MRI_FCWML049	0.14167	-0.17884
MRI_FCWML049	0.15	-0.23145
MRI_FCWML049	0.15833	-0.23275
MRI_FCWML049	0.16667	-0.19137
MRI_FCWML049	0.175	-0.12681
MRI_FCWML049	0.18333	-0.061832
MRI_FCWML049	0.19167	-0.015075
MRI_FCWML049	0.2	0.0036176
MRI_FCWML049	0.20833	-0.0058871
MRI_FCWML049	0.21667	-0.0362
MRI_FCWML049	0.225	-0.076083
MRI_FCWML049	0.23333	-0.11401
MRI_FCWML049	0.24167	-0.14068
MRI_FCWML049	0.25	-0.07511
MRI_FCWML051	0	-0.85388
MRI_FCWML051	0.0083333	-1.6759
MRI_FCWML051	0.016667	-1.5836
MRI_FCWML051	0.025	-1.4397
MRI_FCWML051	0.033333	-1.2576
MRI_FCWML051	0.041667	-1.0531
MRI_FCWML051	0.05	-0.84321
MRI_FCWML051	0.058333	-0.64497
MRI_FCWML051	0.066667	-0.4736
MRI_FCWML051	0.075	-0.34043
MRI_FCWML051	0.083333	-0.25023
MRI_FCWML051	0.091667	-0.19946
MRI_FCWML051	0.1	-0.1766
MRI_FCWML051	0.10833	-0.16518
MRI_FCWML051	0.11667	-0.14876
MRI_FCWML051	0.125	-0.11619
MRI_FCWML051	0.13333	-0.065116
MRI_FCWML051	0.14167	-0.0026024
MRI_FCWML051	0.15	0.057363
MRI_FCWML051	0.15833	0.098342
MRI_FCWML051	0.16667	0.10644
MRI_FCWML051	0.175	0.074359
MRI_FCWML051	0.18333	0.0035111
MRI_FCWML051	0.19167	-0.096338
MRI_FCWML051	0.2	-0.20974
MRI_FCWML051	0.20833	-0.31983
MRI_FCWML051	0.21667	-0.41289
MRI_FCWML051	0.225	-0.48149
MRI_FCWML051	0.23333	-0.52508
MRI_FCWML051	0.24167	-0.54784
MRI_FCWML051	0.25	-0.27736
MRI_FCWML052	0	-0.1667
MRI_FCWML052	0.0083333	-0.31784
MRI_FCWML052	0.016667	-0.26746
MRI_FCWML052	0.025	-0.1742
MRI_FCWML052	0.033333	-0.033069
MRI_FCWML052	0.041667	0.15043
MRI_FCWML052	0.05	0.35725
MRI_FCWML052	0.058333	0.55787
MRI_FCWML052	0.066667	0.72041
MRI_FCWML052	0.075	0.81969
MRI_FCWML052	0.083333	0.84379
MRI_FCWML052	0.091667	0.79574
MRI_FCWML052	0.1	0.69064
MRI_FCWML052	0.10833	0.55019
MRI_FCWML052	0.11667	0.39683
MRI_FCWML052	0.125	0.24938
MRI_FCWML052	0.13333	0.1206
MRI_FCWML052	0.14167	0.016951
MRI_FCWML052	0.15	-0.060319
MRI_FCWML052	0.15833	-0.11326
MRI_FCWML052	0.16667	-0.1455
MRI_FCWML052	0.175	-0.16139
MRI_FCWML052	0.18333	-0.16596
MRI_FCWML052	0.19167	-0.16542
MRI_FCWML052	0.2	-0.16686
MRI_FCWML052	0.20833	-0.17679
MRI_FCWML052	0.21667	-0.19862
MRI_FCWML052	0.225	-0.23048
MRI_FCWML052	0.23333	-0.26501
MRI_FCWML052	0.24167	-0.29186
MRI_FCWML052	0.25	-0.151
MRI_FCWML053	0	0.47398
MRI_FCWML053	0.0083333	0.88971
MRI_FCWML053	0.016667	0.72552
MRI_FCWML053	0.025	0.48498
MRI_FCWML053	0.033333	0.2109
MRI_FCWML053	0.041667	-0.049533
MRI_FCWML053	0.05	-0.25477
MRI_FCWML053	0.058333	-0.37778
MRI_FCWML053	0.066667	-0.41126
MRI_FCWML053	0.075	-0.36764
MRI_FCWML053	0.083333	-0.27363
MRI_FCWML053	0.091667	-0.16129
MRI_FCWML053	0.1	-0.058834
MRI_FCWML053	0.10833	0.016049
MRI_FCWML053	0.11667	0.058319
MRI_FCWML053	0.125	0.073631
MRI_FCWML053	0.13333	0.074071
MRI_FCWML053	0.14167	0.073862
MRI_FCWML053	0.15	0.086521
MRI_FCWML053	0.15833	0.12351
MRI_FCWML053	0.16667	0.1934
MRI_FCWML053	0.175	0.30063
MRI_FCWML053	0.18333	0.44367
MRI_FCWML053	0.19167	0.61384
MRI_FCWML053	0.2	0.79591
MRI_FCWML053	0.20833	0.97136
MRI_FCWML053	0.21667	1.1232
MRI_FCWML053	0.225	1.2404
MRI_FCWML053	0.23333	1.3199
MRI_FCWML053	0.24167	1.3643
MRI_FCWML053	0.25	0.68923
MRI_FCWML054	0	-0.32359
MRI_FCWML054	0.0083333	-0.62741
MRI_FCWML054	0.016667	-0.57379
MRI_FCWML054	0.025	-0.50103
MRI_FCWML054	0.033333	-0.4269
MRI_FCWML054	0.041667	-0.3652
MRI_FCWML054	0.05	-0.32084
MRI_FCWML054	0.058333	-0.28911
MRI_FCWML054	0.066667	-0.25912
MRI_FCWML054	0.075	-0.21974
MRI_FCWML054	0.083333	-0.16503
MRI_FCWML054	0.091667	-0.096754
MRI_FCWML054	0.1	-0.022988
MRI_FCWML054	0.10833	0.046296
MRI_FCWML054	0.11667	0.10411
MRI_FCWML054	0.125	0.14927
MRI_FCWML054	0.13333	0.18582
MRI_FCWML054	0.14167	0.21943
MRI_FCWML054	0.15	0.25304
MRI_FCWML054	0.15833	0.28411
MRI_FCWML054	0.16667	0.3054
MRI_FCWML054	0.175	0.30877
MRI_FCWML054	0.18333	0.29018
MRI_FCWML054	0.19167	0.25296
MRI_FCWML054	0.2	0.20755
MRI_FCWML054	0.20833	0.16742
MRI_FCWML054	0.21667	0.14327
MRI_FCWML054	0.225	0.13828
MRI_FCWML054	0.23333	0.14717
MRI_FCWML054	0.24167	0.15935
MRI_FCWML054	0.25	0.082387
MRI_FCWML055	0	NaN
MRI_FCWML055	0.0083333	NaN
MRI_FCWML055	0.016667	NaN
MRI_FCWML055	0.025	NaN
MRI_FCWML055	0.033333	NaN
MRI_FCWML055	0.041667	NaN
MRI_FCWML055	0.05	NaN
MRI_FCWML055	0.058333	NaN
MRI_FCWML055	0.066667	NaN
MRI_FCWML055	0.075	NaN
MRI_FCWML055	0.083333	NaN
MRI_FCWML055	0.091667	NaN
MRI_FCWML055	0.1	NaN
MRI_FCWML055	0.10833	NaN
MRI_FCWML055	0.11667	NaN
MRI_FCWML055	0.125	NaN
MRI_FCWML055	0.13333	NaN
MRI_FCWML055	0.14167	NaN
MRI_FCWML055	0.15	NaN
MRI_FCWML055	0.15833	NaN
MRI_FCWML055	0.16667	NaN
MRI_FCWML055	0.175	NaN
MRI_FCWML055	0.18333	NaN
MRI_FCWML055	0.19167	NaN
MRI_FCWML055	0.2	NaN
MRI_FCWML055	0.20833	NaN
MRI_FCWML055	0.21667	NaN
MRI_FCWML055	0.225	NaN
MRI_FCWML055	0.23333	NaN
MRI_FCWML055	0.24167	NaN
MRI_FCWML055	0.25	NaN
MRI_FCWML056	0	-0.31698
MRI_FCWML056	0.0083333	-0.57504
MRI_FCWML056	0.016667	-0.41559
MRI_FCWML056	0.025	-0.20167
MRI_FCWML056	0.033333	0.0072379
MRI_FCWML056	0.041667	0.15739
MRI_FCWML056	0.05	0.21666
MRI_FCWML056	0.058333	0.18199
MRI_FCWML056	0.066667	0.076414
MRI_FCWML056	0.075	-0.06203
MRI_FCWML056	0.083333	-0.19478
MRI_FCWML056	0.091667	-0.29495
MRI_FCWML056	0.1	-0.35321
MRI_FCWML056	0.10833	-0.3762
MRI_FCWML056	0.11667	-0.37941
MRI_FCWML056	0.125	-0.37802
MRI_FCWML056	0.13333	-0.38013
MRI_FCWML056	0.14167	-0.38456
MRI_FCWML056	0.15	-0.38368
MRI_FCWML056	0.15833	-0.36907
MRI_FCWML056	0.16667	-0.33695
MRI_FCWML056	0.175	-0.29065
MRI_FCWML056	0.18333	-0.23925
MRI_FCWML056	0.19167	-0.19351
MRI_FCWML056	0.2	-0.16139
MRI_FCWML056	0.20833	-0.14547
MRI_FCWML056	0.21667	-0.14311
MRI_FCWML056	0.225	-0.14876
MRI_FCWML056	0.23333	-0.1567
MRI_FCWML056	0.24167	-0.16285
MRI_FCWML056	0.25	-0.082547
MRI_FCWML057	0	0.068015
MRI_FCWML057	0.0083333	0.1484
MRI_FCWML057	0.016667	0.18037
MRI_FCWML057	0.025	0.2185
MRI_FCWML057	0.033333	0.24602
MRI_FCWML057	0.041667	0.24892
MRI_FCWML057	0.05	0.22069
MRI_FCWML057	0.058333	0.16413
MRI_FCWML057	0.066667	0.089944
MRI_FCWML057	0.075	0.013
MRI_FCWML057	0.083333	-0.05211
MRI_FCWML057	0.091667	-0.094735
MRI_FCWML057	0.1	-0.11019
MRI_FCWML057	0.10833	-0.099986
MRI_FCWML057	0.11667	-0.07073
MRI_FCWML057	0.125	-0.032121
MRI_FCWML057	0.13333	0.0052907
MRI_FCWML057	0.14167	0.032288
MRI_FCWML057	0.15	0.042745
MRI_FCWML057	0.15833	0.034667
MRI_FCWML057	0.16667	0.010308
MRI_FCWML057	0.175	-0.024691
MRI_FCWML057	0.18333	-0.06292
MRI_FCWML057	0.19167	-0.097132
MRI_FCWML057	0.2	-0.12196
MRI_FCWML057	0.20833	-0.13499
MRI_FCWML057	0.21667	-0.13695
MRI_FCWML057	0.225	-0.1311
MRI_FCWML057	0.23333	-0.12205
MRI_FCWML057	0.24167	-0.11438
MRI_FCWML057	0.25	-0.05571
MRI_FCWML061	0	1.0469
MRI_FCWML061	0.0083333	2.0687
MRI_FCWML061	0.016667	1.9917
MRI_FCWML061	0.025	1.8599
MRI_FCWML061	0.033333	1.6735
MRI_FCWML061	0.041667	1.4406
MRI_FCWML061	0.05	1.1781
MRI_FCWML061	0.058333	0.90892
MRI_FCWML061	0.066667	0.65618
MRI_FCWML061	0.075	0.43779
MRI_FCWML061	0.083333	0.2631
MRI_FCWML061	0.091667	0.13246
MRI_FCWML061	0.1	0.039107
MRI_FCWML061	0.10833	-0.027824
MRI_FCWML061	0.11667	-0.079926
MRI_FCWML061	0.125	-0.12619
MRI_FCWML061	0.13333	-0.17021
MRI_FCWML061	0.14167	-0.20885
MRI_FCWML061	0.15	-0.23326
MRI_FCWML061	0.15833	-0.23243
MRI_FCWML061	0.16667	-0.19807
MRI_FCWML061	0.175	-0.12848
MRI_FCWML061	0.18333	-0.029603
MRI_FCWML061	0.19167	0.087248
MRI_FCWML061	0.2	0.20944
MRI_FCWML061	0.20833	0.32654
MRI_FCWML061	0.21667	0.43151
MRI_FCWML061	0.225	0.51976
MRI_FCWML061	0.23333	0.58734
MRI_FCWML061	0.24167	0.63021
MRI_FCWML061	0.25	0.32248
MRI_FCWML063	0	-0.23094
MRI_FCWML063	0.0083333	-0.45154
MRI_FCWML063	0.016667	-0.42003
MRI_FCWML063	0.025	-0.36691
MRI_FCWML063	0.033333	-0.29362
MRI_FCWML063	0.041667	-0.20475
MRI_FCWML063	0.05	-0.10717
MRI_FCWML063	0.058333	-0.007534
MRI_FCWML063	0.066667	0.090124
MRI_FCWML063	0.075	0.18479
MRI_FCWML063	0.083333	0.27642
MRI_FCWML063	0.091667	0.36276
MRI_FCWML063	0.1	0.4376
MRI_FCWML063	0.10833	0.49186
MRI_FCWML063	0.11667	0.5174
MRI_FCWML063	0.125	0.51126
MRI_FCWML063	0.13333	0.47795
MRI_FCWML063	0.14167	0.42827
MRI_FCWML063	0.15	0.37534
MRI_FCWML063	0.15833	0.32998
MRI_FCWML063	0.16667	0.29748
MRI_FCWML063	0.175	0.27694
MRI_FCWML063	0.18333	0.26288
MRI_FCWML063	0.19167	0.24805
MRI_FCWML063	0.2	0.22616
MRI_FCWML063	0.20833	0.19391
MRI_FCWML063	0.21667	0.15217
MRI_FCWML063	0.225	0.10594
MRI_FCWML063	0.23333	0.063275
MRI_FCWML063	0.24167	0.033027
MRI_FCWML063	0.25	0.011039
MRI_FCWML064	0	-0.067839
MRI_FCWML064	0.0083333	-0.19494
MRI_FCWML064	0.016667	-0.36001
MRI_FCWML064	0.025	-0.59667
MRI_FCWML064	0.033333	-0.85919
MRI_FCWML064	0.041667	-1.1017
MRI_FCWML064	0.05	-1.2867
MRI_FCWML064	0.058333	-1.389
MRI_FCWML064	0.066667	-1.3964
MRI_FCWML064	0.075	-1.3093
MRI_FCWML064	0.083333	-1.1407
MRI_FCWML064	0.091667	-0.915
MRI_FCWML064	0.1	-0.66473
MRI_FCWML064	0.10833	-0.42374
MRI_FCWML064	0.11667	-0.2187
MRI_FCWML064	0.125	-0.062773
MRI_FCWML064	0.13333	0.045627
MRI_FCWML064	0.14167	0.11841
MRI_FCWML064	0.15	0.17029
MRI_FCWML064	0.15833	0.21212
MRI_FCWML064	0.16667	0.24812
MRI_FCWML064	0.175	0.27723
MRI_FCWML064	0.18333	0.29662
MRI_FCWML064	0.19167	0.30484
MRI_FCWML064	0.2	0.30277
MRI_FCWML064	0.20833	0.29306
MRI_FCWML064	0.21667	0.27886
MRI_FCWML064	0.225	0.26328
MRI_FCWML064	0.23333	0.2492
MRI_FCWML064	0.24167	0.23936
MRI_FCWML064	0.25	0.1179
MRI_FCWML104	0	-0.39729
MRI_FCWML104	0.0083333	-0.74414
MRI_FCWML104	0.016667	-0.60949
MRI_FCWML104	0.025	-0.43459
MRI_FCWML104	0.033333	-0.27497
MRI_FCWML104	0.041667	-0.17869
MRI_FCWML104	0.05	-0.17109
MRI_FCWML104	0.058333	-0.24838
MRI_FCWML104	0.066667	-0.3813
MRI_FCWML104	0.075	-0.52632
MRI_FCWML104	0.083333	-0.6398
MRI_FCWML104	0.091667	-0.69028
MRI_FCWML104	0.1	-0.66585
MRI_FCWML104	0.10833	-0.57533
MRI_FCWML104	0.11667	-0.44363
MRI_FCWML104	0.125	-0.3034
MRI_FCWML104	0.13333	-0.18543
MRI_FCWML104	0.14167	-0.11066
MRI_FCWML104	0.15	-0.085805
MRI_FCWML104	0.15833	-0.10365
MRI_FCWML104	0.16667	-0.14711
MRI_FCWML104	0.175	-0.1953
MRI_FCWML104	0.18333	-0.22931
MRI_FCWML104	0.19167	-0.23617
MRI_FCWML104	0.2	-0.21055
MRI_FCWML104	0.20833	-0.15472
MRI_FCWML104	0.21667	-0.07752
MRI_FCWML104	0.225	0.0074618
MRI_FCWML104	0.23333	0.08426
MRI_FCWML104	0.24167	0.13771
MRI_FCWML104	0.25	0.07843
MRI_FCWML107	0	0.10204
MRI_FCWML107	0.0083333	0.20732
MRI_FCWML107	0.016667	0.21915
MRI_FCWML107	0.025	0.2441
MRI_FCWML107	0.033333	0.28527
MRI_FCWML107	0.041667	0.34024
MRI_FCWML107	0.05	0.39935
MRI_FCWML107	0.058333	0.44776
MRI_FCWML107	0.066667	0.47051
MRI_FCWML107	0.075	0.45844
MRI_FCWML107	0.083333	0.41192
MRI_FCWML107	0.091667	0.34048
MRI_FCWML107	0.1	0.25857
MRI_FCWML107	0.10833	0.17948
MRI_FCWML107	0.11667	0.11062
MRI_FCWML107	0.125	0.052243
MRI_FCWML107	0.13333	-0.00019749
MRI_FCWML107	0.14167	-0.051894
MRI_FCWML107	0.15	-0.1054
MRI_FCWML107	0.15833	-0.1599
MRI_FCWML107	0.16667	-0.2129
MRI_FCWML107	0.175	-0.2628
MRI_FCWML107	0.18333	-0.31027
MRI_FCWML107	0.19167	-0.35764
MRI_FCWML107	0.2	-0.40689
MRI_FCWML107	0.20833	-0.45781
MRI_FCWML107	0.21667	-0.50756
MRI_FCWML107	0.225	-0.55171
MRI_FCWML107	0.23333	-0.58599
MRI_FCWML107	0.24167	-0.60749
MRI_FCWML107	0.25	-0.30739
MRI_FCWML108	0	0.51529
MRI_FCWML108	0.0083333	1.0331
MRI_FCWML108	0.016667	1.0345
MRI_FCWML108	0.025	1.0185
MRI_FCWML108	0.033333	0.96329
MRI_FCWML108	0.041667	0.84834
MRI_FCWML108	0.05	0.66215
MRI_FCWML108	0.058333	0.40786
MRI_FCWML108	0.066667	0.10512
MRI_FCWML108	0.075	-0.21292
MRI_FCWML108	0.083333	-0.50709
MRI_FCWML108	0.091667	-0.74149
MRI_FCWML108	0.1	-0.89172
MRI_FCWML108	0.10833	-0.94908
MRI_FCWML108	0.11667	-0.91997
MRI_FCWML108	0.125	-0.82118
MRI_FCWML108	0.13333	-0.67377
MRI_FCWML108	0.14167	-0.49785
MRI_FCWML108	0.15	-0.30989
MRI_FCWML108	0.15833	-0.12274
MRI_FCWML108	0.16667	0.052974
MRI_FCWML108	0.175	0.20746
MRI_FCWML108	0.18333	0.33158
MRI_FCWML108	0.19167	0.41811
MRI_FCWML108	0.2	0.46362
MRI_FCWML108	0.20833	0.47018
MRI_FCWML108	0.21667	0.44583
MRI_FCWML108	0.225	0.40342
MRI_FCWML108	0.23333	0.35814
MRI_FCWML108	0.24167	0.32421
MRI_FCWML108	0.25	0.15584
MRI_FCWML109	0	1.1165
MRI_FCWML109	0.0083333	2.2166
MRI_FCWML109	0.016667	2.1658
MRI_FCWML109	0.025	2.0783
MRI_FCWML109	0.033333	1.9565
MRI_FCWML109	0.041667	1.8118
MRI_FCWML109	0.05	1.6622
MRI_FCWML109	0.058333	1.5251
MRI_FCWML109	0.066667	1.4092
MRI_FCWML109	0.075	1.3107
MRI_FCWML109	0.083333	1.2171
MRI_FCWML109	0.091667	1.116
MRI_FCWML109	0.1	1.0025
MRI_FCWML109	0.10833	0.88182
MRI_FCWML109	0.11667	0.76409
MRI_FCWML109	0.125	0.65643
MRI_FCWML109	0.13333	0.55701
MRI_FCWML109	0.14167	0.45548
MRI_FCWML109	0.15	0.33928
MRI_FCWML109	0.15833	0.20197
MRI_FCWML109	0.16667	0.048465
MRI_FCWML109	0.175	-0.10562
MRI_FCWML109	0.18333	-0.23986
MRI_FCWML109	0.19167	-0.33685
MRI_FCWML109	0.2	-0.3881
MRI_FCWML109	0.20833	-0.39587
MRI_FCWML109	0.21667	-0.37113
MRI_FCWML109	0.225	-0.32941
MRI_FCWML109	0.23333	-0.28651
MRI_FCWML109	0.24167	-0.25529
MRI_FCWML109	0.25	-0.12198
MRI_FCWML119	0	NaN
MRI_FCWML119	0.0083333	NaN
MRI_FCWML119	0.016667	NaN
MRI_FCWML119	0.025	NaN
MRI_FCWML119	0.033333	NaN
MRI_FCWML119	0.041667	NaN
MRI_FCWML119	0.05	NaN
MRI_FCWML119	0.058333	NaN
MRI_FCWML119	0.066667	NaN
MRI_FCWML119	0.075	NaN
MRI_FCWML119	0.083333	NaN
MRI_FCWML119	0.091667	NaN
MRI_FCWML119	0.1	NaN
MRI_FCWML119	0.10833	NaN
MRI_FCWML119	0.11667	NaN
MRI_FCWML119	0.125	NaN
MRI_FCWML119	0.13333	NaN
MRI_FCWML119	0.14167	NaN
MRI_FCWML119	0.15	NaN
MRI_FCWML119	0.15833	NaN
MRI_FCWML119	0.16667	NaN
MRI_FCWML119	0.175	NaN
MRI_FCWML119	0.18333	NaN
MRI_FCWML119	0.19167	NaN
MRI_FCWML119	0.2	NaN
MRI_FCWML119	0.20833	NaN
MRI_FCWML119	0.21667	NaN
MRI_FCWML119	0.225	NaN
MRI_FCWML119	0.23333	NaN
MRI_FCWML119	0.24167	NaN
MRI_FCWML119	0.25	NaN
MRI_FCWML121	0	0.027926
MRI_FCWML121	0.0083333	0.090212
MRI_FCWML121	0.016667	0.18027
MRI_FCWML121	0.025	0.29223
MRI_FCWML121	0.033333	0.38493
MRI_FCWML121	0.041667	0.42508
MRI_FCWML121	0.05	0.39773
MRI_FCWML121	0.058333	0.3084
MRI_FCWML121	0.066667	0.17741
MRI_FCWML121	0.075	0.030567
MRI_FCWML121	0.083333	-0.10888
MRI_FCWML121	0.091667	-0.22424
MRI_FCWML121	0.1	-0.30524
MRI_FCWML121	0.10833	-0.34609
MRI_FCWML121	0.11667	-0.34408
MRI_FCWML121	0.125	-0.3
MRI_FCWML121	0.13333	-0.21937
MRI_FCWML121	0.14167	-0.11297
MRI_FCWML121	0.15	0.0046129
MRI_FCWML121	0.15833	0.11819
MRI_FCWML121	0.16667	0.21559
MRI_FCWML121	0.175	0.28999
MRI_FCWML121	0.18333	0.34001
MRI_FCWML121	0.19167	0.36806
MRI_FCWML121	0.2	0.3782
MRI_FCWML121	0.20833	0.37457
MRI_FCWML121	0.21667	0.36123
MRI_FCWML121	0.225	0.34255
MRI_FCWML121	0.23333	0.32357
MRI_FCWML121	0.24167	0.30945
MRI_FCWML121	0.25	0.15212
MRI_FCWML128	0	0.18241
MRI_FCWML128	0.0083333	0.38397
MRI_FCWML128	0.016667	0.42912
MRI_FCWML128	0.025	0.46885
MRI_FCWML128	0.033333	0.46655
MRI_FCWML128	0.041667	0.39678
MRI_FCWML128	0.05	0.25694
MRI_FCWML128	0.058333	0.069828
MRI_FCWML128	0.066667	-0.12347
MRI_FCWML128	0.075	-0.27688
MRI_FCWML128	0.083333	-0.3537
MRI_FCWML128	0.091667	-0.33699
MRI_FCWML128	0.1	-0.23311
MRI_FCWML128	0.10833	-0.068208
MRI_FCWML128	0.11667	0.12066
MRI_FCWML128	0.125	0.29637
MRI_FCWML128	0.13333	0.4313
MRI_FCWML128	0.14167	0.51262
MRI_FCWML128	0.15	0.54221
MRI_FCWML128	0.15833	0.53182
MRI_FCWML128	0.16667	0.49584
MRI_FCWML128	0.175	0.44503
MRI_FCWML128	0.18333	0.38353
MRI_FCWML128	0.19167	0.31003
MRI_FCWML128	0.2	0.22179
MRI_FCWML128	0.20833	0.11905
MRI_FCWML128	0.21667	0.0077334
MRI_FCWML128	0.225	-0.10084
MRI_FCWML128	0.23333	-0.19252
MRI_FCWML128	0.24167	-0.25386
MRI_FCWML128	0.25	-0.13772
MRI_FCWML129	0	0.23757
MRI_FCWML129	0.0083333	0.44884
MRI_FCWML129	0.016667	0.37769
MRI_FCWML129	0.025	0.2808
MRI_FCWML129	0.033333	0.17872
MRI_FCWML129	0.041667	0.083726
MRI_FCWML129	0.05	-0.0040341
MRI_FCWML129	0.058333	-0.092594
MRI_FCWML129	0.066667	-0.18942
MRI_FCWML129	0.075	-0.2934
MRI_FCWML129	0.083333	-0.39234
MRI_FCWML129	0.091667	-0.46718
MRI_FCWML129	0.1	-0.50026
MRI_FCWML129	0.10833	-0.48302
MRI_FCWML129	0.11667	-0.4196
MRI_FCWML129	0.125	-0.32526
MRI_FCWML129	0.13333	-0.22115
MRI_FCWML129	0.14167	-0.12827
MRI_FCWML129	0.15	-0.062613
MRI_FCWML129	0.15833	-0.032532
MRI_FCWML129	0.16667	-0.038125
MRI_FCWML129	0.175	-0.07231
MRI_FCWML129	0.18333	-0.12315
MRI_FCWML129	0.19167	-0.17709
MRI_FCWML129	0.2	-0.22238
MRI_FCWML129	0.20833	-0.25186
MRI_FCWML129	0.21667	-0.26409
MRI_FCWML129	0.225	-0.26271
MRI_FCWML129	0.23333	-0.25429
MRI_FCWML129	0.24167	-0.2458
MRI_FCWML129	0.25	-0.12117
MRI_FCWML134	0	0.18743
MRI_FCWML134	0.0083333	0.39205
MRI_FCWML134	0.016667	0.44005
MRI_FCWML134	0.025	0.50934
MRI_FCWML134	0.033333	0.58757
MRI_FCWML134	0.041667	0.66313
MRI_FCWML134	0.05	0.72776
MRI_FCWML134	0.058333	0.77718
MRI_FCWML134	0.066667	0.80987
MRI_FCWML134	0.075	0.82498
MRI_FCWML134	0.083333	0.82086
MRI_FCWML134	0.091667	0.79523
MRI_FCWML134	0.1	0.74699
MRI_FCWML134	0.10833	0.67846
MRI_FCWML134	0.11667	0.59658
MRI_FCWML134	0.125	0.51184
MRI_FCWML134	0.13333	0.43514
MRI_FCWML134	0.14167	0.37372
MRI_FCWML134	0.15	0.32838
MRI_FCWML134	0.15833	0.2934
MRI_FCWML134	0.16667	0.25935
MRI_FCWML134	0.175	0.21769
MRI_FCWML134	0.18333	0.16475
MRI_FCWML134	0.19167	0.10347
MRI_FCWML134	0.2	0.042005
MRI_FCWML134	0.20833	-0.010039
MRI_FCWML134	0.21667	-0.045782
MRI_FCWML134	0.225	-0.063824
MRI_FCWML134	0.23333	-0.068329
MRI_FCWML134	0.24167	-0.066557
MRI_FCWML134	0.25	-0.032546
MRI_FCWML150	0	0.11119
MRI_FCWML150	0.0083333	0.20304
MRI_FCWML150	0.016667	0.14815
MRI_FCWML150	0.025	0.066003
MRI_FCWML150	0.033333	-0.032553
MRI_FCWML150	0.041667	-0.13703
MRI_FCWML150	0.05	-0.23896
MRI_FCWML150	0.058333	-0.33175
MRI_FCWML150	0.066667	-0.40911
MRI_FCWML150	0.075	-0.46348
MRI_FCWML150	0.083333	-0.48597
MRI_FCWML150	0.091667	-0.46846
MRI_FCWML150	0.1	-0.40743
MRI_FCWML150	0.10833	-0.30772
MRI_FCWML150	0.11667	-0.18407
MRI_FCWML150	0.125	-0.05914
MRI_FCWML150	0.13333	0.042078
MRI_FCWML150	0.14167	0.099625
MRI_FCWML150	0.15	0.10489
MRI_FCWML150	0.15833	0.063319
MRI_FCWML150	0.16667	-0.0077948
MRI_FCWML150	0.175	-0.085558
MRI_FCWML150	0.18333	-0.14933
MRI_FCWML150	0.19167	-0.18696
MRI_FCWML150	0.2	-0.19715
MRI_FCWML150	0.20833	-0.18736
MRI_FCWML150	0.21667	-0.16876
MRI_FCWML150	0.225	-0.15098
MRI_FCWML150	0.23333	-0.13895
MRI_FCWML150	0.24167	-0.13301
MRI_FCWML150	0.25	-0.065682
MRI_FCWML158	0	-0.22064
MRI_FCWML158	0.0083333	-0.40527
MRI_FCWML158	0.016667	-0.30041
MRI_FCWML158	0.025	-0.13717
MRI_FCWML158	0.033333	0.065312
MRI_FCWML158	0.041667	0.27965
MRI_FCWML158	0.05	0.47449
MRI_FCWML158	0.058333	0.62195
MRI_FCWML158	0.066667	0.70563
MRI_FCWML158	0.075	0.72511
MRI_FCWML158	0.083333	0.69481
MRI_FCWML158	0.091667	0.63745
MRI_FCWML158	0.1	0.57541
MRI_FCWML158	0.10833	0.52377
MRI_FCWML158	0.11667	0.48771
MRI_FCWML158	0.125	0.46444
MRI_FCWML158	0.13333	0.44759
MRI_FCWML158	0.14167	0.43143
MRI_FCWML158	0.15	0.41288
MRI_FCWML158	0.15833	0.39127
MRI_FCWML158	0.16667	0.36673
MRI_FCWML158	0.175	0.33886
MRI_FCWML158	0.18333	0.30627
MRI_FCWML158	0.19167	0.26734
MRI_FCWML158	0.2	0.22139
MRI_FCWML158	0.20833	0.16965
MRI_FCWML158	0.21667	0.11556
MRI_FCWML158	0.225	0.064313
MRI_FCWML158	0.23333	0.021909
MRI_FCWML158	0.24167	-0.0061376
MRI_FCWML158	0.25	-0.0079753
MRI_FCWML159	0	-0.32651
MRI_FCWML159	0.0083333	-0.67936
MRI_FCWML159	0.016667	-0.74957
MRI_FCWML159	0.025	-0.8406
MRI_FCWML159	0.033333	-0.92357
MRI_FCWML159	0.041667	-0.97366
MRI_FCWML159	0.05	-0.97712
MRI_FCWML159	0.058333	-0.93353
MRI_FCWML159	0.066667	-0.85349
MRI_FCWML159	0.075	-0.7537
MRI_FCWML159	0.083333	-0.65174
MRI_FCWML159	0.091667	-0.56196
MRI_FCWML159	0.1	-0.49295
MRI_FCWML159	0.10833	-0.44638
MRI_FCWML159	0.11667	-0.41751
MRI_FCWML159	0.125	-0.39708
MRI_FCWML159	0.13333	-0.37449
MRI_FCWML159	0.14167	-0.34107
MRI_FCWML159	0.15	-0.2923
MRI_FCWML159	0.15833	-0.2281
MRI_FCWML159	0.16667	-0.15166
MRI_FCWML159	0.175	-0.06775
MRI_FCWML159	0.18333	0.018162
MRI_FCWML159	0.19167	0.099917
MRI_FCWML159	0.2	0.17062
MRI_FCWML159	0.20833	0.22367
MRI_FCWML159	0.21667	0.255
MRI_FCWML159	0.225	0.26548
MRI_FCWML159	0.23333	0.26158
MRI_FCWML159	0.24167	0.25319
MRI_FCWML159	0.25	0.1246
MRI_FCWML160	0	NaN
MRI_FCWML160	0.0083333	NaN
MRI_FCWML160	0.016667	NaN
MRI_FCWML160	0.025	NaN
MRI_FCWML160	0.033333	NaN
MRI_FCWML160	0.041667	NaN
MRI_FCWML160	0.05	NaN
MRI_FCWML160	0.058333	NaN
MRI_FCWML160	0.066667	NaN
MRI_FCWML160	0.075	NaN
MRI_FCWML160	0.083333	NaN
MRI_FCWML160	0.091667	NaN
MRI_FCWML160	0.1	NaN
MRI_FCWML160	0.10833	NaN
MRI_FCWML160	0.11667	NaN
MRI_FCWML160	0.125	NaN
MRI_FCWML160	0.13333	NaN
MRI_FCWML160	0.14167	NaN
MRI_FCWML160	0.15	NaN
MRI_FCWML160	0.15833	NaN
MRI_FCWML160	0.16667	NaN
MRI_FCWML160	0.175	NaN
MRI_FCWML160	0.18333	NaN
MRI_FCWML160	0.19167	NaN
MRI_FCWML160	0.2	NaN
MRI_FCWML160	0.20833	NaN
MRI_FCWML160	0.21667	NaN
MRI_FCWML160	0.225	NaN
MRI_FCWML160	0.23333	NaN
MRI_FCWML160	0.24167	NaN
MRI_FCWML160	0.25	NaN
MRI_FCWML162	0	-0.2698
MRI_FCWML162	0.0083333	-0.53223
MRI_FCWML162	0.016667	-0.50714
MRI_FCWML162	0.025	-0.45754
MRI_FCWML162	0.033333	-0.37837
MRI_FCWML162	0.041667	-0.27181
MRI_FCWML162	0.05	-0.1497
MRI_FCWML162	0.058333	-0.03131
MRI_FCWML162	0.066667	0.062653
MRI_FCWML162	0.075	0.1168
MRI_FCWML162	0.083333	0.12569
MRI_FCWML162	0.091667	0.094559
MRI_FCWML162	0.1	0.036523
MRI_FCWML162	0.10833	-0.031815
MRI_FCWML162	0.11667	-0.094325
[truncated: 171 more rows]
