# Supplementary material for: Pupil size reflects activation of subcortical ascending arousal system nuclei during rest
Source: eLife. 2023 Jun 27;12:e84822. doi: 10.7554/eLife.84822 (PMC10299825; doi:10.7554/eLife.84822)
Supplement: Figure 6—source data 1. [file elife-84822-fig6-data1.zip › Figure6-SourceData/Pxy_cpsd_stat_ses-day1_DR.csv]

subj	F_cpsd	Pxy
MRI_FCWML001	0	0.59004
MRI_FCWML001	0.0083333	1.1889
MRI_FCWML001	0.016667	1.2087
MRI_FCWML001	0.025	1.2228
MRI_FCWML001	0.033333	1.2129
MRI_FCWML001	0.041667	1.1678
MRI_FCWML001	0.05	1.0874
MRI_FCWML001	0.058333	0.97997
MRI_FCWML001	0.066667	0.85724
MRI_FCWML001	0.075	0.72866
MRI_FCWML001	0.083333	0.59966
MRI_FCWML001	0.091667	0.47315
MRI_FCWML001	0.1	0.35221
MRI_FCWML001	0.10833	0.24162
MRI_FCWML001	0.11667	0.14721
MRI_FCWML001	0.125	0.073848
MRI_FCWML001	0.13333	0.023496
MRI_FCWML001	0.14167	-0.0057129
MRI_FCWML001	0.15	-0.019598
MRI_FCWML001	0.15833	-0.027618
MRI_FCWML001	0.16667	-0.042027
MRI_FCWML001	0.175	-0.075798
MRI_FCWML001	0.18333	-0.13897
MRI_FCWML001	0.19167	-0.23445
MRI_FCWML001	0.2	-0.35544
MRI_FCWML001	0.20833	-0.48669
MRI_FCWML001	0.21667	-0.60962
MRI_FCWML001	0.225	-0.70905
MRI_FCWML001	0.23333	-0.77773
MRI_FCWML001	0.24167	-0.81616
MRI_FCWML001	0.25	-0.41414
MRI_FCWML002	0	-0.28541
MRI_FCWML002	0.0083333	-0.55593
MRI_FCWML002	0.016667	-0.51377
MRI_FCWML002	0.025	-0.45113
MRI_FCWML002	0.033333	-0.37709
MRI_FCWML002	0.041667	-0.30077
MRI_FCWML002	0.05	-0.22957
MRI_FCWML002	0.058333	-0.16852
MRI_FCWML002	0.066667	-0.1207
MRI_FCWML002	0.075	-0.088012
MRI_FCWML002	0.083333	-0.071654
MRI_FCWML002	0.091667	-0.071862
MRI_FCWML002	0.1	-0.086988
MRI_FCWML002	0.10833	-0.11264
MRI_FCWML002	0.11667	-0.1416
MRI_FCWML002	0.125	-0.16487
MRI_FCWML002	0.13333	-0.17376
MRI_FCWML002	0.14167	-0.16209
MRI_FCWML002	0.15	-0.12791
MRI_FCWML002	0.15833	-0.074058
MRI_FCWML002	0.16667	-0.0076153
MRI_FCWML002	0.175	0.061446
MRI_FCWML002	0.18333	0.12203
MRI_FCWML002	0.19167	0.16391
MRI_FCWML002	0.2	0.17973
MRI_FCWML002	0.20833	0.16702
MRI_FCWML002	0.21667	0.12943
MRI_FCWML002	0.225	0.076774
MRI_FCWML002	0.23333	0.023145
MRI_FCWML002	0.24167	-0.016635
MRI_FCWML002	0.25	-0.015648
MRI_FCWML003	0	0.54294
MRI_FCWML003	0.0083333	1.0682
MRI_FCWML003	0.016667	1.0064
MRI_FCWML003	0.025	0.88032
MRI_FCWML003	0.033333	0.67272
MRI_FCWML003	0.041667	0.38448
MRI_FCWML003	0.05	0.042135
MRI_FCWML003	0.058333	-0.30664
MRI_FCWML003	0.066667	-0.60768
MRI_FCWML003	0.075	-0.81825
MRI_FCWML003	0.083333	-0.91994
MRI_FCWML003	0.091667	-0.92122
MRI_FCWML003	0.1	-0.84964
MRI_FCWML003	0.10833	-0.73864
MRI_FCWML003	0.11667	-0.61577
MRI_FCWML003	0.125	-0.49707
MRI_FCWML003	0.13333	-0.38864
MRI_FCWML003	0.14167	-0.2922
MRI_FCWML003	0.15	-0.21034
MRI_FCWML003	0.15833	-0.14806
MRI_FCWML003	0.16667	-0.11059
MRI_FCWML003	0.175	-0.099645
MRI_FCWML003	0.18333	-0.11108
MRI_FCWML003	0.19167	-0.13569
MRI_FCWML003	0.2	-0.16256
MRI_FCWML003	0.20833	-0.18304
MRI_FCWML003	0.21667	-0.19326
MRI_FCWML003	0.225	-0.19418
MRI_FCWML003	0.23333	-0.18979
MRI_FCWML003	0.24167	-0.18481
MRI_FCWML003	0.25	-0.091366
MRI_FCWML004	0	NaN
MRI_FCWML004	0.0083333	NaN
MRI_FCWML004	0.016667	NaN
MRI_FCWML004	0.025	NaN
MRI_FCWML004	0.033333	NaN
MRI_FCWML004	0.041667	NaN
MRI_FCWML004	0.05	NaN
MRI_FCWML004	0.058333	NaN
MRI_FCWML004	0.066667	NaN
MRI_FCWML004	0.075	NaN
MRI_FCWML004	0.083333	NaN
MRI_FCWML004	0.091667	NaN
MRI_FCWML004	0.1	NaN
MRI_FCWML004	0.10833	NaN
MRI_FCWML004	0.11667	NaN
MRI_FCWML004	0.125	NaN
MRI_FCWML004	0.13333	NaN
MRI_FCWML004	0.14167	NaN
MRI_FCWML004	0.15	NaN
MRI_FCWML004	0.15833	NaN
MRI_FCWML004	0.16667	NaN
MRI_FCWML004	0.175	NaN
MRI_FCWML004	0.18333	NaN
MRI_FCWML004	0.19167	NaN
MRI_FCWML004	0.2	NaN
MRI_FCWML004	0.20833	NaN
MRI_FCWML004	0.21667	NaN
MRI_FCWML004	0.225	NaN
MRI_FCWML004	0.23333	NaN
MRI_FCWML004	0.24167	NaN
MRI_FCWML004	0.25	NaN
MRI_FCWML006	0	1.018
MRI_FCWML006	0.0083333	1.9765
MRI_FCWML006	0.016667	1.8102
MRI_FCWML006	0.025	1.572
MRI_FCWML006	0.033333	1.3085
MRI_FCWML006	0.041667	1.0667
MRI_FCWML006	0.05	0.88199
MRI_FCWML006	0.058333	0.77034
MRI_FCWML006	0.066667	0.72736
MRI_FCWML006	0.075	0.73252
MRI_FCWML006	0.083333	0.75749
MRI_FCWML006	0.091667	0.77522
MRI_FCWML006	0.1	0.76704
MRI_FCWML006	0.10833	0.72596
MRI_FCWML006	0.11667	0.65616
MRI_FCWML006	0.125	0.56969
MRI_FCWML006	0.13333	0.48214
MRI_FCWML006	0.14167	0.40867
MRI_FCWML006	0.15	0.36093
MRI_FCWML006	0.15833	0.34512
MRI_FCWML006	0.16667	0.36082
MRI_FCWML006	0.175	0.40079
MRI_FCWML006	0.18333	0.45197
MRI_FCWML006	0.19167	0.49808
MRI_FCWML006	0.2	0.52374
MRI_FCWML006	0.20833	0.51902
MRI_FCWML006	0.21667	0.48314
MRI_FCWML006	0.225	0.42544
MRI_FCWML006	0.23333	0.36299
MRI_FCWML006	0.24167	0.3152
MRI_FCWML006	0.25	0.14868
MRI_FCWML007	0	-0.45659
MRI_FCWML007	0.0083333	-0.90559
MRI_FCWML007	0.016667	-0.8801
MRI_FCWML007	0.025	-0.83059
MRI_FCWML007	0.033333	-0.75254
MRI_FCWML007	0.041667	-0.64795
MRI_FCWML007	0.05	-0.52733
MRI_FCWML007	0.058333	-0.40744
MRI_FCWML007	0.066667	-0.30584
MRI_FCWML007	0.075	-0.23502
MRI_FCWML007	0.083333	-0.19875
MRI_FCWML007	0.091667	-0.19212
MRI_FCWML007	0.1	-0.20467
MRI_FCWML007	0.10833	-0.22454
MRI_FCWML007	0.11667	-0.24189
MRI_FCWML007	0.125	-0.25045
MRI_FCWML007	0.13333	-0.24746
MRI_FCWML007	0.14167	-0.23307
MRI_FCWML007	0.15	-0.20977
MRI_FCWML007	0.15833	-0.18205
MRI_FCWML007	0.16667	-0.15551
MRI_FCWML007	0.175	-0.13527
MRI_FCWML007	0.18333	-0.12384
MRI_FCWML007	0.19167	-0.1196
MRI_FCWML007	0.2	-0.11707
MRI_FCWML007	0.20833	-0.1093
MRI_FCWML007	0.21667	-0.091531
MRI_FCWML007	0.225	-0.064227
MRI_FCWML007	0.23333	-0.033654
MRI_FCWML007	0.24167	-0.0094586
MRI_FCWML007	0.25	-0.00012478
MRI_FCWML008	0	0.37007
MRI_FCWML008	0.0083333	0.7064
MRI_FCWML008	0.016667	0.61191
MRI_FCWML008	0.025	0.47565
MRI_FCWML008	0.033333	0.32471
MRI_FCWML008	0.041667	0.18836
MRI_FCWML008	0.05	0.091189
MRI_FCWML008	0.058333	0.04715
MRI_FCWML008	0.066667	0.05625
MRI_FCWML008	0.075	0.10498
MRI_FCWML008	0.083333	0.17045
MRI_FCWML008	0.091667	0.2269
MRI_FCWML008	0.1	0.25257
MRI_FCWML008	0.10833	0.23491
MRI_FCWML008	0.11667	0.17298
MRI_FCWML008	0.125	0.076815
MRI_FCWML008	0.13333	-0.035736
MRI_FCWML008	0.14167	-0.14363
MRI_FCWML008	0.15	-0.22765
MRI_FCWML008	0.15833	-0.27481
MRI_FCWML008	0.16667	-0.28106
MRI_FCWML008	0.175	-0.2517
MRI_FCWML008	0.18333	-0.19932
MRI_FCWML008	0.19167	-0.13976
MRI_FCWML008	0.2	-0.087543
MRI_FCWML008	0.20833	-0.05215
MRI_FCWML008	0.21667	-0.036291
MRI_FCWML008	0.225	-0.036483
MRI_FCWML008	0.23333	-0.045384
MRI_FCWML008	0.24167	-0.054859
MRI_FCWML008	0.25	-0.029385
MRI_FCWML009	0	0.67915
MRI_FCWML009	0.0083333	1.3306
MRI_FCWML009	0.016667	1.2524
MRI_FCWML009	0.025	1.1366
MRI_FCWML009	0.033333	0.99874
MRI_FCWML009	0.041667	0.85257
MRI_FCWML009	0.05	0.70809
MRI_FCWML009	0.058333	0.57331
MRI_FCWML009	0.066667	0.45649
MRI_FCWML009	0.075	0.36663
MRI_FCWML009	0.083333	0.31081
MRI_FCWML009	0.091667	0.29008
MRI_FCWML009	0.1	0.29717
MRI_FCWML009	0.10833	0.31818
MRI_FCWML009	0.11667	0.33782
MRI_FCWML009	0.125	0.34542
MRI_FCWML009	0.13333	0.33813
MRI_FCWML009	0.14167	0.31965
MRI_FCWML009	0.15	0.29577
MRI_FCWML009	0.15833	0.2697
MRI_FCWML009	0.16667	0.24013
MRI_FCWML009	0.175	0.20291
MRI_FCWML009	0.18333	0.15472
MRI_FCWML009	0.19167	0.096215
MRI_FCWML009	0.2	0.032628
MRI_FCWML009	0.20833	-0.028227
MRI_FCWML009	0.21667	-0.079207
MRI_FCWML009	0.225	-0.11639
MRI_FCWML009	0.23333	-0.13973
MRI_FCWML009	0.24167	-0.15175
MRI_FCWML009	0.25	-0.077678
MRI_FCWML010	0	0.61596
MRI_FCWML010	0.0083333	1.2039
MRI_FCWML010	0.016667	1.1218
MRI_FCWML010	0.025	0.99144
MRI_FCWML010	0.033333	0.82165
MRI_FCWML010	0.041667	0.62391
MRI_FCWML010	0.05	0.41269
MRI_FCWML010	0.058333	0.20569
MRI_FCWML010	0.066667	0.022663
MRI_FCWML010	0.075	-0.11782
MRI_FCWML010	0.083333	-0.20347
MRI_FCWML010	0.091667	-0.23305
MRI_FCWML010	0.1	-0.21811
MRI_FCWML010	0.10833	-0.18027
MRI_FCWML010	0.11667	-0.14426
MRI_FCWML010	0.125	-0.12951
MRI_FCWML010	0.13333	-0.14371
MRI_FCWML010	0.14167	-0.181
MRI_FCWML010	0.15	-0.22533
MRI_FCWML010	0.15833	-0.25715
MRI_FCWML010	0.16667	-0.26048
MRI_FCWML010	0.175	-0.22772
MRI_FCWML010	0.18333	-0.16079
MRI_FCWML010	0.19167	-0.069082
MRI_FCWML010	0.2	0.034344
MRI_FCWML010	0.20833	0.13657
MRI_FCWML010	0.21667	0.22746
MRI_FCWML010	0.225	0.30066
MRI_FCWML010	0.23333	0.35326
MRI_FCWML010	0.24167	0.3846
MRI_FCWML010	0.25	0.19749
MRI_FCWML011	0	0.16817
MRI_FCWML011	0.0083333	0.33563
MRI_FCWML011	0.016667	0.32841
MRI_FCWML011	0.025	0.30272
MRI_FCWML011	0.033333	0.24802
MRI_FCWML011	0.041667	0.16355
MRI_FCWML011	0.05	0.061804
MRI_FCWML011	0.058333	-0.035073
MRI_FCWML011	0.066667	-0.10439
MRI_FCWML011	0.075	-0.13286
MRI_FCWML011	0.083333	-0.12231
MRI_FCWML011	0.091667	-0.088306
MRI_FCWML011	0.1	-0.052785
MRI_FCWML011	0.10833	-0.034525
MRI_FCWML011	0.11667	-0.042211
MRI_FCWML011	0.125	-0.072785
MRI_FCWML011	0.13333	-0.11475
MRI_FCWML011	0.14167	-0.15377
MRI_FCWML011	0.15	-0.17747
MRI_FCWML011	0.15833	-0.17801
MRI_FCWML011	0.16667	-0.15272
MRI_FCWML011	0.175	-0.1044
MRI_FCWML011	0.18333	-0.04175
MRI_FCWML011	0.19167	0.020663
MRI_FCWML011	0.2	0.06481
MRI_FCWML011	0.20833	0.074619
MRI_FCWML011	0.21667	0.043055
MRI_FCWML011	0.225	-0.022662
MRI_FCWML011	0.23333	-0.10133
MRI_FCWML011	0.24167	-0.16475
MRI_FCWML011	0.25	-0.094505
MRI_FCWML012	0	1.2269
MRI_FCWML012	0.0083333	2.4087
MRI_FCWML012	0.016667	2.274
MRI_FCWML012	0.025	2.0534
MRI_FCWML012	0.033333	1.7575
MRI_FCWML012	0.041667	1.4082
MRI_FCWML012	0.05	1.0372
MRI_FCWML012	0.058333	0.68194
MRI_FCWML012	0.066667	0.3769
MRI_FCWML012	0.075	0.14647
MRI_FCWML012	0.083333	0.00075161
MRI_FCWML012	0.091667	-0.064229
MRI_FCWML012	0.1	-0.062984
MRI_FCWML012	0.10833	-0.016061
MRI_FCWML012	0.11667	0.053813
MRI_FCWML012	0.125	0.12457
MRI_FCWML012	0.13333	0.17724
MRI_FCWML012	0.14167	0.1987
MRI_FCWML012	0.15	0.18412
MRI_FCWML012	0.15833	0.13802
MRI_FCWML012	0.16667	0.072375
MRI_FCWML012	0.175	0.0017993
MRI_FCWML012	0.18333	-0.062474
MRI_FCWML012	0.19167	-0.11701
MRI_FCWML012	0.2	-0.16651
MRI_FCWML012	0.20833	-0.21979
MRI_FCWML012	0.21667	-0.28315
MRI_FCWML012	0.225	-0.35502
MRI_FCWML012	0.23333	-0.42467
MRI_FCWML012	0.24167	-0.47608
MRI_FCWML012	0.25	-0.24755
MRI_FCWML013	0	-0.52608
MRI_FCWML013	0.0083333	-1.0561
MRI_FCWML013	0.016667	-1.0672
MRI_FCWML013	0.025	-1.0836
MRI_FCWML013	0.033333	-1.1004
MRI_FCWML013	0.041667	-1.1093
MRI_FCWML013	0.05	-1.0989
MRI_FCWML013	0.058333	-1.0575
MRI_FCWML013	0.066667	-0.97652
MRI_FCWML013	0.075	-0.85501
MRI_FCWML013	0.083333	-0.70118
MRI_FCWML013	0.091667	-0.53174
MRI_FCWML013	0.1	-0.36802
MRI_FCWML013	0.10833	-0.2303
MRI_FCWML013	0.11667	-0.13248
MRI_FCWML013	0.125	-0.078898
MRI_FCWML013	0.13333	-0.064208
MRI_FCWML013	0.14167	-0.07608
MRI_FCWML013	0.15	-0.099365
MRI_FCWML013	0.15833	-0.12024
MRI_FCWML013	0.16667	-0.12916
MRI_FCWML013	0.175	-0.12216
MRI_FCWML013	0.18333	-0.10068
MRI_FCWML013	0.19167	-0.070156
MRI_FCWML013	0.2	-0.037953
MRI_FCWML013	0.20833	-0.01101
MRI_FCWML013	0.21667	0.0062708
MRI_FCWML013	0.225	0.013213
MRI_FCWML013	0.23333	0.012671
MRI_FCWML013	0.24167	0.0094183
MRI_FCWML013	0.25	0.003881
MRI_FCWML014	0	-0.86575
MRI_FCWML014	0.0083333	-1.6757
MRI_FCWML014	0.016667	-1.5255
MRI_FCWML014	0.025	-1.3235
MRI_FCWML014	0.033333	-1.1169
MRI_FCWML014	0.041667	-0.9359
MRI_FCWML014	0.05	-0.78398
MRI_FCWML014	0.058333	-0.64415
MRI_FCWML014	0.066667	-0.49567
MRI_FCWML014	0.075	-0.33048
MRI_FCWML014	0.083333	-0.15983
MRI_FCWML014	0.091667	-0.0082879
MRI_FCWML014	0.1	0.099607
MRI_FCWML014	0.10833	0.15156
MRI_FCWML014	0.11667	0.15177
MRI_FCWML014	0.125	0.11633
MRI_FCWML014	0.13333	0.064204
MRI_FCWML014	0.14167	0.0098013
MRI_FCWML014	0.15	-0.039133
MRI_FCWML014	0.15833	-0.07879
MRI_FCWML014	0.16667	-0.10522
MRI_FCWML014	0.175	-0.11247
MRI_FCWML014	0.18333	-0.094268
MRI_FCWML014	0.19167	-0.047703
MRI_FCWML014	0.2	0.023895
MRI_FCWML014	0.20833	0.11091
MRI_FCWML014	0.21667	0.2003
MRI_FCWML014	0.225	0.27964
MRI_FCWML014	0.23333	0.34013
MRI_FCWML014	0.24167	0.37731
MRI_FCWML014	0.25	0.19488
MRI_FCWML015	0	-0.029282
MRI_FCWML015	0.0083333	-0.07426
MRI_FCWML015	0.016667	-0.11221
MRI_FCWML015	0.025	-0.14882
MRI_FCWML015	0.033333	-0.15582
MRI_FCWML015	0.041667	-0.11207
MRI_FCWML015	0.05	-0.012479
MRI_FCWML015	0.058333	0.12918
MRI_FCWML015	0.066667	0.28442
MRI_FCWML015	0.075	0.41934
MRI_FCWML015	0.083333	0.50527
MRI_FCWML015	0.091667	0.52718
MRI_FCWML015	0.1	0.48704
MRI_FCWML015	0.10833	0.40149
MRI_FCWML015	0.11667	0.29514
MRI_FCWML015	0.125	0.19217
MRI_FCWML015	0.13333	0.10964
MRI_FCWML015	0.14167	0.054522
MRI_FCWML015	0.15	0.025227
MRI_FCWML015	0.15833	0.015982
MRI_FCWML015	0.16667	0.021496
MRI_FCWML015	0.175	0.039425
MRI_FCWML015	0.18333	0.069711
MRI_FCWML015	0.19167	0.11184
MRI_FCWML015	0.2	0.16232
MRI_FCWML015	0.20833	0.21429
MRI_FCWML015	0.21667	0.25982
MRI_FCWML015	0.225	0.29319
MRI_FCWML015	0.23333	0.31317
MRI_FCWML015	0.24167	0.32248
MRI_FCWML015	0.25	0.1625
MRI_FCWML016	0	NaN
MRI_FCWML016	0.0083333	NaN
MRI_FCWML016	0.016667	NaN
MRI_FCWML016	0.025	NaN
MRI_FCWML016	0.033333	NaN
MRI_FCWML016	0.041667	NaN
MRI_FCWML016	0.05	NaN
MRI_FCWML016	0.058333	NaN
MRI_FCWML016	0.066667	NaN
MRI_FCWML016	0.075	NaN
MRI_FCWML016	0.083333	NaN
MRI_FCWML016	0.091667	NaN
MRI_FCWML016	0.1	NaN
MRI_FCWML016	0.10833	NaN
MRI_FCWML016	0.11667	NaN
MRI_FCWML016	0.125	NaN
MRI_FCWML016	0.13333	NaN
MRI_FCWML016	0.14167	NaN
MRI_FCWML016	0.15	NaN
MRI_FCWML016	0.15833	NaN
MRI_FCWML016	0.16667	NaN
MRI_FCWML016	0.175	NaN
MRI_FCWML016	0.18333	NaN
MRI_FCWML016	0.19167	NaN
MRI_FCWML016	0.2	NaN
MRI_FCWML016	0.20833	NaN
MRI_FCWML016	0.21667	NaN
MRI_FCWML016	0.225	NaN
MRI_FCWML016	0.23333	NaN
MRI_FCWML016	0.24167	NaN
MRI_FCWML016	0.25	NaN
MRI_FCWML017	0	0.87186
MRI_FCWML017	0.0083333	1.7317
MRI_FCWML017	0.016667	1.6934
MRI_FCWML017	0.025	1.6232
MRI_FCWML017	0.033333	1.5168
MRI_FCWML017	0.041667	1.375
MRI_FCWML017	0.05	1.2069
MRI_FCWML017	0.058333	1.0288
MRI_FCWML017	0.066667	0.86024
MRI_FCWML017	0.075	0.71824
MRI_FCWML017	0.083333	0.61161
MRI_FCWML017	0.091667	0.53821
MRI_FCWML017	0.1	0.48609
MRI_FCWML017	0.10833	0.4384
MRI_FCWML017	0.11667	0.38037
MRI_FCWML017	0.125	0.3055
MRI_FCWML017	0.13333	0.21832
MRI_FCWML017	0.14167	0.13226
MRI_FCWML017	0.15	0.063471
MRI_FCWML017	0.15833	0.0234
MRI_FCWML017	0.16667	0.013896
MRI_FCWML017	0.175	0.027206
MRI_FCWML017	0.18333	0.050795
MRI_FCWML017	0.19167	0.074142
MRI_FCWML017	0.2	0.093552
MRI_FCWML017	0.20833	0.11226
MRI_FCWML017	0.21667	0.136
MRI_FCWML017	0.225	0.16713
MRI_FCWML017	0.23333	0.20122
MRI_FCWML017	0.24167	0.22843
MRI_FCWML017	0.25	0.11944
MRI_FCWML018	0	-0.5767
MRI_FCWML018	0.0083333	-1.0907
MRI_FCWML018	0.016667	-0.91619
MRI_FCWML018	0.025	-0.66606
MRI_FCWML018	0.033333	-0.38837
MRI_FCWML018	0.041667	-0.12901
MRI_FCWML018	0.05	0.080325
MRI_FCWML018	0.058333	0.22854
MRI_FCWML018	0.066667	0.32457
MRI_FCWML018	0.075	0.39076
MRI_FCWML018	0.083333	0.45301
MRI_FCWML018	0.091667	0.53117
MRI_FCWML018	0.1	0.63244
MRI_FCWML018	0.10833	0.74973
MRI_FCWML018	0.11667	0.86489
MRI_FCWML018	0.125	0.95529
MRI_FCWML018	0.13333	1.0013
MRI_FCWML018	0.14167	0.99218
MRI_FCWML018	0.15	0.92772
MRI_FCWML018	0.15833	0.81716
MRI_FCWML018	0.16667	0.67501
MRI_FCWML018	0.175	0.51701
MRI_FCWML018	0.18333	0.35731
MRI_FCWML018	0.19167	0.20756
MRI_FCWML018	0.2	0.076879
MRI_FCWML018	0.20833	-0.028223
MRI_FCWML018	0.21667	-0.10461
MRI_FCWML018	0.225	-0.15339
MRI_FCWML018	0.23333	-0.17976
MRI_FCWML018	0.24167	-0.19115
MRI_FCWML018	0.25	-0.097045
MRI_FCWML020	0	0.087625
MRI_FCWML020	0.0083333	0.12462
MRI_FCWML020	0.016667	-0.011594
MRI_FCWML020	0.025	-0.19209
MRI_FCWML020	0.033333	-0.36482
MRI_FCWML020	0.041667	-0.48486
MRI_FCWML020	0.05	-0.52838
MRI_FCWML020	0.058333	-0.49805
MRI_FCWML020	0.066667	-0.4187
MRI_FCWML020	0.075	-0.32631
MRI_FCWML020	0.083333	-0.25473
MRI_FCWML020	0.091667	-0.225
MRI_FCWML020	0.1	-0.24036
MRI_FCWML020	0.10833	-0.28772
MRI_FCWML020	0.11667	-0.34442
MRI_FCWML020	0.125	-0.38742
MRI_FCWML020	0.13333	-0.40158
MRI_FCWML020	0.14167	-0.38407
MRI_FCWML020	0.15	-0.34366
MRI_FCWML020	0.15833	-0.2958
MRI_FCWML020	0.16667	-0.25608
MRI_FCWML020	0.175	-0.2353
MRI_FCWML020	0.18333	-0.23785
MRI_FCWML020	0.19167	-0.26327
MRI_FCWML020	0.2	-0.30896
MRI_FCWML020	0.20833	-0.37154
MRI_FCWML020	0.21667	-0.44625
MRI_FCWML020	0.225	-0.52516
MRI_FCWML020	0.23333	-0.59655
MRI_FCWML020	0.24167	-0.64688
MRI_FCWML020	0.25	-0.33254
MRI_FCWML022	0	0.066552
MRI_FCWML022	0.0083333	0.10019
MRI_FCWML022	0.016667	0.01365
MRI_FCWML022	0.025	-0.094226
MRI_FCWML022	0.033333	-0.18247
MRI_FCWML022	0.041667	-0.21538
MRI_FCWML022	0.05	-0.17385
MRI_FCWML022	0.058333	-0.060088
MRI_FCWML022	0.066667	0.10512
MRI_FCWML022	0.075	0.29063
MRI_FCWML022	0.083333	0.46478
MRI_FCWML022	0.091667	0.60296
MRI_FCWML022	0.1	0.69109
MRI_FCWML022	0.10833	0.72526
MRI_FCWML022	0.11667	0.70943
MRI_FCWML022	0.125	0.65321
MRI_FCWML022	0.13333	0.57026
MRI_FCWML022	0.14167	0.47708
MRI_FCWML022	0.15	0.39071
MRI_FCWML022	0.15833	0.32527
MRI_FCWML022	0.16667	0.28816
MRI_FCWML022	0.175	0.27769
MRI_FCWML022	0.18333	0.28388
MRI_FCWML022	0.19167	0.29239
MRI_FCWML022	0.2	0.29004
MRI_FCWML022	0.20833	0.26959
MRI_FCWML022	0.21667	0.23186
MRI_FCWML022	0.225	0.18455
MRI_FCWML022	0.23333	0.13902
MRI_FCWML022	0.24167	0.10642
MRI_FCWML022	0.25	0.047309
MRI_FCWML023	0	1.1712
MRI_FCWML023	0.0083333	2.2955
MRI_FCWML023	0.016667	2.1537
MRI_FCWML023	0.025	1.9172
MRI_FCWML023	0.033333	1.5931
MRI_FCWML023	0.041667	1.2013
MRI_FCWML023	0.05	0.77536
MRI_FCWML023	0.058333	0.35741
MRI_FCWML023	0.066667	-0.011506
MRI_FCWML023	0.075	-0.30146
MRI_FCWML023	0.083333	-0.50003
MRI_FCWML023	0.091667	-0.61273
MRI_FCWML023	0.1	-0.65798
MRI_FCWML023	0.10833	-0.65909
MRI_FCWML023	0.11667	-0.63658
MRI_FCWML023	0.125	-0.60321
MRI_FCWML023	0.13333	-0.56292
MRI_FCWML023	0.14167	-0.5132
MRI_FCWML023	0.15	-0.44951
MRI_FCWML023	0.15833	-0.36966
MRI_FCWML023	0.16667	-0.27635
MRI_FCWML023	0.175	-0.17693
MRI_FCWML023	0.18333	-0.080664
MRI_FCWML023	0.19167	0.0049405
MRI_FCWML023	0.2	0.076778
MRI_FCWML023	0.20833	0.13624
MRI_FCWML023	0.21667	0.18682
MRI_FCWML023	0.225	0.23083
MRI_FCWML023	0.23333	0.26725
MRI_FCWML023	0.24167	0.29212
MRI_FCWML023	0.25	0.15052
MRI_FCWML025	0	NaN
MRI_FCWML025	0.0083333	NaN
MRI_FCWML025	0.016667	NaN
MRI_FCWML025	0.025	NaN
MRI_FCWML025	0.033333	NaN
MRI_FCWML025	0.041667	NaN
MRI_FCWML025	0.05	NaN
MRI_FCWML025	0.058333	NaN
MRI_FCWML025	0.066667	NaN
MRI_FCWML025	0.075	NaN
MRI_FCWML025	0.083333	NaN
MRI_FCWML025	0.091667	NaN
MRI_FCWML025	0.1	NaN
MRI_FCWML025	0.10833	NaN
MRI_FCWML025	0.11667	NaN
MRI_FCWML025	0.125	NaN
MRI_FCWML025	0.13333	NaN
MRI_FCWML025	0.14167	NaN
MRI_FCWML025	0.15	NaN
MRI_FCWML025	0.15833	NaN
MRI_FCWML025	0.16667	NaN
MRI_FCWML025	0.175	NaN
MRI_FCWML025	0.18333	NaN
MRI_FCWML025	0.19167	NaN
MRI_FCWML025	0.2	NaN
MRI_FCWML025	0.20833	NaN
MRI_FCWML025	0.21667	NaN
MRI_FCWML025	0.225	NaN
MRI_FCWML025	0.23333	NaN
MRI_FCWML025	0.24167	NaN
MRI_FCWML025	0.25	NaN
MRI_FCWML026	0	0.49545
MRI_FCWML026	0.0083333	0.96264
MRI_FCWML026	0.016667	0.88251
MRI_FCWML026	0.025	0.76441
MRI_FCWML026	0.033333	0.63027
MRI_FCWML026	0.041667	0.50671
MRI_FCWML026	0.05	0.41875
MRI_FCWML026	0.058333	0.38237
MRI_FCWML026	0.066667	0.39867
MRI_FCWML026	0.075	0.45304
MRI_FCWML026	0.083333	0.5203
MRI_FCWML026	0.091667	0.57408
MRI_FCWML026	0.1	0.59637
MRI_FCWML026	0.10833	0.58285
MRI_FCWML026	0.11667	0.5421
MRI_FCWML026	0.125	0.4896
MRI_FCWML026	0.13333	0.44017
MRI_FCWML026	0.14167	0.40258
MRI_FCWML026	0.15	0.37889
MRI_FCWML026	0.15833	0.36786
MRI_FCWML026	0.16667	0.36995
MRI_FCWML026	0.175	0.39092
MRI_FCWML026	0.18333	0.44162
MRI_FCWML026	0.19167	0.53412
MRI_FCWML026	0.2	0.67577
MRI_FCWML026	0.20833	0.86372
MRI_FCWML026	0.21667	1.0823
MRI_FCWML026	0.225	1.3044
MRI_FCWML026	0.23333	1.497
MRI_FCWML026	0.24167	1.6279
MRI_FCWML026	0.25	0.83717
MRI_FCWML027	0	0.26225
MRI_FCWML027	0.0083333	0.52878
MRI_FCWML027	0.016667	0.5338
MRI_FCWML027	0.025	0.52059
MRI_FCWML027	0.033333	0.46981
MRI_FCWML027	0.041667	0.37249
MRI_FCWML027	0.05	0.23475
MRI_FCWML027	0.058333	0.074508
MRI_FCWML027	0.066667	-0.086819
MRI_FCWML027	0.075	-0.23229
MRI_FCWML027	0.083333	-0.35267
MRI_FCWML027	0.091667	-0.4444
MRI_FCWML027	0.1	-0.50506
MRI_FCWML027	0.10833	-0.53038
MRI_FCWML027	0.11667	-0.51496
MRI_FCWML027	0.125	-0.456
MRI_FCWML027	0.13333	-0.35717
MRI_FCWML027	0.14167	-0.2301
MRI_FCWML027	0.15	-0.09249
MRI_FCWML027	0.15833	0.035913
MRI_FCWML027	0.16667	0.1375
MRI_FCWML027	0.175	0.19964
MRI_FCWML027	0.18333	0.21594
MRI_FCWML027	0.19167	0.18642
MRI_FCWML027	0.2	0.11716
MRI_FCWML027	0.20833	0.019456
MRI_FCWML027	0.21667	-0.0917
MRI_FCWML027	0.225	-0.19983
MRI_FCWML027	0.23333	-0.2895
MRI_FCWML027	0.24167	-0.34846
MRI_FCWML027	0.25	-0.18449
MRI_FCWML028	0	0.071467
MRI_FCWML028	0.0083333	0.098227
MRI_FCWML028	0.016667	-0.019917
MRI_FCWML028	0.025	-0.16929
MRI_FCWML028	0.033333	-0.29623
MRI_FCWML028	0.041667	-0.35362
MRI_FCWML028	0.05	-0.31532
MRI_FCWML028	0.058333	-0.18262
MRI_FCWML028	0.066667	0.018244
MRI_FCWML028	0.075	0.24532
MRI_FCWML028	0.083333	0.45306
MRI_FCWML028	0.091667	0.60373
MRI_FCWML028	0.1	0.67569
MRI_FCWML028	0.10833	0.667
MRI_FCWML028	0.11667	0.59398
MRI_FCWML028	0.125	0.4853
MRI_FCWML028	0.13333	0.3731
MRI_FCWML028	0.14167	0.28376
MRI_FCWML028	0.15	0.23115
MRI_FCWML028	0.15833	0.21452
MRI_FCWML028	0.16667	0.22109
MRI_FCWML028	0.175	0.23195
MRI_FCWML028	0.18333	0.22859
MRI_FCWML028	0.19167	0.1979
MRI_FCWML028	0.2	0.13471
MRI_FCWML028	0.20833	0.042141
MRI_FCWML028	0.21667	-0.069499
MRI_FCWML028	0.225	-0.18461
MRI_FCWML028	0.23333	-0.28506
MRI_FCWML028	0.24167	-0.35367
MRI_FCWML028	0.25	-0.18902
MRI_FCWML029	0	0.035314
MRI_FCWML029	0.0083333	0.039854
MRI_FCWML029	0.016667	-0.047413
MRI_FCWML029	0.025	-0.17731
MRI_FCWML029	0.033333	-0.33079
MRI_FCWML029	0.041667	-0.48851
MRI_FCWML029	0.05	-0.63538
MRI_FCWML029	0.058333	-0.76282
MRI_FCWML029	0.066667	-0.86799
MRI_FCWML029	0.075	-0.95037
MRI_FCWML029	0.083333	-1.008
MRI_FCWML029	0.091667	-1.0363
MRI_FCWML029	0.1	-1.0295
MRI_FCWML029	0.10833	-0.98564
MRI_FCWML029	0.11667	-0.91004
MRI_FCWML029	0.125	-0.81516
MRI_FCWML029	0.13333	-0.7165
MRI_FCWML029	0.14167	-0.62604
MRI_FCWML029	0.15	-0.54751
MRI_FCWML029	0.15833	-0.47628
MRI_FCWML029	0.16667	-0.40402
MRI_FCWML029	0.175	-0.32524
MRI_FCWML029	0.18333	-0.24174
MRI_FCWML029	0.19167	-0.16238
MRI_FCWML029	0.2	-0.098731
MRI_FCWML029	0.20833	-0.059249
MRI_FCWML029	0.21667	-0.045421
MRI_FCWML029	0.225	-0.051468
MRI_FCWML029	0.23333	-0.06715
MRI_FCWML029	0.24167	-0.081767
MRI_FCWML029	0.25	-0.043785
MRI_FCWML030	0	0.74876
MRI_FCWML030	0.0083333	1.4512
MRI_FCWML030	0.016667	1.3205
MRI_FCWML030	0.025	1.1281
MRI_FCWML030	0.033333	0.90734
MRI_FCWML030	0.041667	0.69504
MRI_FCWML030	0.05	0.524
MRI_FCWML030	0.058333	0.41603
MRI_FCWML030	0.066667	0.37792
MRI_FCWML030	0.075	0.40142
MRI_FCWML030	0.083333	0.46704
MRI_FCWML030	0.091667	0.55008
MRI_FCWML030	0.1	0.62686
MRI_FCWML030	0.10833	0.67927
MRI_FCWML030	0.11667	0.69724
MRI_FCWML030	0.125	0.67912
MRI_FCWML030	0.13333	0.63063
MRI_FCWML030	0.14167	0.56274
MRI_FCWML030	0.15	0.4888
MRI_FCWML030	0.15833	0.42124
MRI_FCWML030	0.16667	0.36881
MRI_FCWML030	0.175	0.33516
MRI_FCWML030	0.18333	0.31952
MRI_FCWML030	0.19167	0.31874
MRI_FCWML030	0.2	0.32952
MRI_FCWML030	0.20833	0.34953
MRI_FCWML030	0.21667	0.37677
MRI_FCWML030	0.225	0.408
MRI_FCWML030	0.23333	0.43788
MRI_FCWML030	0.24167	0.45972
MRI_FCWML030	0.25	0.23388
MRI_FCWML031	0	-0.35256
MRI_FCWML031	0.0083333	-0.64224
MRI_FCWML031	0.016667	-0.46864
MRI_FCWML031	0.025	-0.22433
MRI_FCWML031	0.033333	0.038891
MRI_FCWML031	0.041667	0.2722
MRI_FCWML031	0.05	0.44021
MRI_FCWML031	0.058333	0.52462
MRI_FCWML031	0.066667	0.52277
MRI_FCWML031	0.075	0.44434
MRI_FCWML031	0.083333	0.30896
MRI_FCWML031	0.091667	0.14413
MRI_FCWML031	0.1	-0.018113
MRI_FCWML031	0.10833	-0.14714
MRI_FCWML031	0.11667	-0.22106
MRI_FCWML031	0.125	-0.23221
MRI_FCWML031	0.13333	-0.18803
MRI_FCWML031	0.14167	-0.10676
MRI_FCWML031	0.15	-0.0103
MRI_FCWML031	0.15833	0.082287
MRI_FCWML031	0.16667	0.15824
MRI_FCWML031	0.175	0.21143
MRI_FCWML031	0.18333	0.24119
MRI_FCWML031	0.19167	0.25114
MRI_FCWML031	0.2	0.24822
MRI_FCWML031	0.20833	0.24124
MRI_FCWML031	0.21667	0.23812
MRI_FCWML031	0.225	0.24281
MRI_FCWML031	0.23333	0.25365
MRI_FCWML031	0.24167	0.2646
MRI_FCWML031	0.25	0.13459
MRI_FCWML032	0	-0.25929
MRI_FCWML032	0.0083333	-0.45886
MRI_FCWML032	0.016667	-0.28559
MRI_FCWML032	0.025	-0.017328
MRI_FCWML032	0.033333	0.31325
MRI_FCWML032	0.041667	0.66045
MRI_FCWML032	0.05	0.9716
MRI_FCWML032	0.058333	1.1976
MRI_FCWML032	0.066667	1.3049
MRI_FCWML032	0.075	1.2831
MRI_FCWML032	0.083333	1.1469
MRI_FCWML032	0.091667	0.9292
MRI_FCWML032	0.1	0.67106
MRI_FCWML032	0.10833	0.41126
MRI_FCWML032	0.11667	0.17952
MRI_FCWML032	0.125	-0.0055134
MRI_FCWML032	0.13333	-0.13487
MRI_FCWML032	0.14167	-0.20675
MRI_FCWML032	0.15	-0.22477
MRI_FCWML032	0.15833	-0.19732
MRI_FCWML032	0.16667	-0.13752
MRI_FCWML032	0.175	-0.06251
MRI_FCWML032	0.18333	0.0086938
MRI_FCWML032	0.19167	0.058452
MRI_FCWML032	0.2	0.074284
MRI_FCWML032	0.20833	0.051933
MRI_FCWML032	0.21667	-0.0032699
MRI_FCWML032	0.225	-0.077387
MRI_FCWML032	0.23333	-0.15121
MRI_FCWML032	0.24167	-0.20523
MRI_FCWML032	0.25	-0.11251
MRI_FCWML033	0	-0.097435
MRI_FCWML033	0.0083333	-0.18053
MRI_FCWML033	0.016667	-0.1345
MRI_FCWML033	0.025	-0.050814
MRI_FCWML033	0.033333	0.072185
MRI_FCWML033	0.041667	0.22508
MRI_FCWML033	0.05	0.3857
MRI_FCWML033	0.058333	0.52408
MRI_FCWML033	0.066667	0.61202
MRI_FCWML033	0.075	0.63252
MRI_FCWML033	0.083333	0.58496
MRI_FCWML033	0.091667	0.48395
MRI_FCWML033	0.1	0.35325
MRI_FCWML033	0.10833	0.2178
MRI_FCWML033	0.11667	0.097089
MRI_FCWML033	0.125	0.0017986
MRI_FCWML033	0.13333	-0.066355
MRI_FCWML033	0.14167	-0.11238
MRI_FCWML033	0.15	-0.14467
MRI_FCWML033	0.15833	-0.17142
MRI_FCWML033	0.16667	-0.19769
MRI_FCWML033	0.175	-0.22359
MRI_FCWML033	0.18333	-0.24437
MRI_FCWML033	0.19167	-0.25242
MRI_FCWML033	0.2	-0.24062
MRI_FCWML033	0.20833	-0.20595
MRI_FCWML033	0.21667	-0.15163
MRI_FCWML033	0.225	-0.087222
MRI_FCWML033	0.23333	-0.026316
MRI_FCWML033	0.24167	0.017171
MRI_FCWML033	0.25	0.016465
MRI_FCWML035	0	-0.099058
MRI_FCWML035	0.0083333	-0.16676
MRI_FCWML035	0.016667	-0.080994
MRI_FCWML035	0.025	0.036937
MRI_FCWML035	0.033333	0.15768
MRI_FCWML035	0.041667	0.25345
MRI_FCWML035	0.05	0.30534
MRI_FCWML035	0.058333	0.30716
MRI_FCWML035	0.066667	0.26489
MRI_FCWML035	0.075	0.19284
MRI_FCWML035	0.083333	0.10861
MRI_FCWML035	0.091667	0.028893
MRI_FCWML035	0.1	-0.032979
MRI_FCWML035	0.10833	-0.067854
MRI_FCWML035	0.11667	-0.071012
MRI_FCWML035	0.125	-0.042626
MRI_FCWML035	0.13333	0.011661
MRI_FCWML035	0.14167	0.080907
MRI_FCWML035	0.15	0.15071
MRI_FCWML035	0.15833	0.20672
MRI_FCWML035	0.16667	0.2388
MRI_FCWML035	0.175	0.24382
MRI_FCWML035	0.18333	0.22591
MRI_FCWML035	0.19167	0.194
MRI_FCWML035	0.2	0.15796
MRI_FCWML035	0.20833	0.12528
MRI_FCWML035	0.21667	0.099631
MRI_FCWML035	0.225	0.081466
MRI_FCWML035	0.23333	0.069678
MRI_FCWML035	0.24167	0.063055
MRI_FCWML035	0.25	0.030456
MRI_FCWML036	0	0.32614
MRI_FCWML036	0.0083333	0.5903
MRI_FCWML036	0.016667	0.41949
MRI_FCWML036	0.025	0.18027
MRI_FCWML036	0.033333	-0.074419
MRI_FCWML036	0.041667	-0.29484
MRI_FCWML036	0.05	-0.44729
MRI_FCWML036	0.058333	-0.52004
MRI_FCWML036	0.066667	-0.52144
MRI_FCWML036	0.075	-0.47227
MRI_FCWML036	0.083333	-0.39613
MRI_FCWML036	0.091667	-0.31169
MRI_FCWML036	0.1	-0.2291
MRI_FCWML036	0.10833	-0.15091
MRI_FCWML036	0.11667	-0.076053
MRI_FCWML036	0.125	-0.0045211
MRI_FCWML036	0.13333	0.059782
MRI_FCWML036	0.14167	0.1093
MRI_FCWML036	0.15	0.13602
MRI_FCWML036	0.15833	0.13574
MRI_FCWML036	0.16667	0.11102
MRI_FCWML036	0.175	0.070856
MRI_FCWML036	0.18333	0.027155
MRI_FCWML036	0.19167	-0.010363
MRI_FCWML036	0.2	-0.037841
MRI_FCWML036	0.20833	-0.057577
MRI_FCWML036	0.21667	-0.07488
MRI_FCWML036	0.225	-0.093559
MRI_FCWML036	0.23333	-0.11296
MRI_FCWML036	0.24167	-0.12837
MRI_FCWML036	0.25	-0.067147
MRI_FCWML037	0	1.2688
MRI_FCWML037	0.0083333	2.4758
MRI_FCWML037	0.016667	2.2968
MRI_FCWML037	0.025	2.0199
MRI_FCWML037	0.033333	1.6756
MRI_FCWML037	0.041667	1.3026
MRI_FCWML037	0.05	0.94146
MRI_FCWML037	0.058333	0.62643
MRI_FCWML037	0.066667	0.37875
MRI_FCWML037	0.075	0.20368
MRI_FCWML037	0.083333	0.092466
MRI_FCWML037	0.091667	0.028198
MRI_FCWML037	0.1	-0.0075331
MRI_FCWML037	0.10833	-0.02993
MRI_FCWML037	0.11667	-0.049427
MRI_FCWML037	0.125	-0.072412
MRI_FCWML037	0.13333	-0.10238
MRI_FCWML037	0.14167	-0.14014
MRI_FCWML037	0.15	-0.18319
MRI_FCWML037	0.15833	-0.22547
MRI_FCWML037	0.16667	-0.259
MRI_FCWML037	0.175	-0.27719
MRI_FCWML037	0.18333	-0.27859
MRI_FCWML037	0.19167	-0.26872
MRI_FCWML037	0.2	-0.25853
MRI_FCWML037	0.20833	-0.25977
MRI_FCWML037	0.21667	-0.27938
MRI_FCWML037	0.225	-0.31559
MRI_FCWML037	0.23333	-0.3581
MRI_FCWML037	0.24167	-0.3922
MRI_FCWML037	0.25	-0.20261
MRI_FCWML038	0	-0.63838
MRI_FCWML038	0.0083333	-1.2608
MRI_FCWML038	0.016667	-1.2153
MRI_FCWML038	0.025	-1.1469
MRI_FCWML038	0.033333	-1.0628
MRI_FCWML038	0.041667	-0.96776
MRI_FCWML038	0.05	-0.86091
MRI_FCWML038	0.058333	-0.73601
MRI_FCWML038	0.066667	-0.58391
MRI_FCWML038	0.075	-0.39749
MRI_FCWML038	0.083333	-0.17745
MRI_FCWML038	0.091667	0.063301
MRI_FCWML038	0.1	0.29873
MRI_FCWML038	0.10833	0.49356
MRI_FCWML038	0.11667	0.61163
MRI_FCWML038	0.125	0.62644
MRI_FCWML038	0.13333	0.53026
MRI_FCWML038	0.14167	0.33817
MRI_FCWML038	0.15	0.085167
MRI_FCWML038	0.15833	-0.18271
MRI_FCWML038	0.16667	-0.41988
MRI_FCWML038	0.175	-0.59116
MRI_FCWML038	0.18333	-0.67713
MRI_FCWML038	0.19167	-0.6744
MRI_FCWML038	0.2	-0.59246
MRI_FCWML038	0.20833	-0.44995
MRI_FCWML038	0.21667	-0.27168
MRI_FCWML038	0.225	-0.086562
MRI_FCWML038	0.23333	0.075004
MRI_FCWML038	0.24167	0.18527
MRI_FCWML038	0.25	0.11221
MRI_FCWML040	0	0.28077
MRI_FCWML040	0.0083333	0.54646
MRI_FCWML040	0.016667	0.49515
MRI_FCWML040	0.025	0.39532
MRI_FCWML040	0.033333	0.24189
MRI_FCWML040	0.041667	0.048813
MRI_FCWML040	0.05	-0.14925
MRI_FCWML040	0.058333	-0.30773
MRI_FCWML040	0.066667	-0.38995
MRI_FCWML040	0.075	-0.38251
MRI_FCWML040	0.083333	-0.30032
MRI_FCWML040	0.091667	-0.17945
MRI_FCWML040	0.1	-0.062317
MRI_FCWML040	0.10833	0.017273
MRI_FCWML040	0.11667	0.043158
MRI_FCWML040	0.125	0.017767
MRI_FCWML040	0.13333	-0.043112
MRI_FCWML040	0.14167	-0.11816
MRI_FCWML040	0.15	-0.18775
MRI_FCWML040	0.15833	-0.23885
MRI_FCWML040	0.16667	-0.26701
MRI_FCWML040	0.175	-0.2755
MRI_FCWML040	0.18333	-0.27204
MRI_FCWML040	0.19167	-0.26447
MRI_FCWML040	0.2	-0.25717
MRI_FCWML040	0.20833	-0.25004
MRI_FCWML040	0.21667	-0.24045
MRI_FCWML040	0.225	-0.22666
MRI_FCWML040	0.23333	-0.21049
MRI_FCWML040	0.24167	-0.19704
MRI_FCWML040	0.25	-0.095884
MRI_FCWML041	0	-1.1114
MRI_FCWML041	0.0083333	-2.125
MRI_FCWML041	0.016667	-1.8484
MRI_FCWML041	0.025	-1.4401
MRI_FCWML041	0.033333	-0.96702
MRI_FCWML041	0.041667	-0.50166
MRI_FCWML041	0.05	-0.10644
MRI_FCWML041	0.058333	0.17842
MRI_FCWML041	0.066667	0.34091
MRI_FCWML041	0.075	0.39535
MRI_FCWML041	0.083333	0.37366
MRI_FCWML041	0.091667	0.31299
MRI_FCWML041	0.1	0.24428
MRI_FCWML041	0.10833	0.18556
MRI_FCWML041	0.11667	0.14161
MRI_FCWML041	0.125	0.10874
MRI_FCWML041	0.13333	0.081469
MRI_FCWML041	0.14167	0.05744
MRI_FCWML041	0.15	0.038359
MRI_FCWML041	0.15833	0.027349
MRI_FCWML041	0.16667	0.024969
MRI_FCWML041	0.175	0.026736
MRI_FCWML041	0.18333	0.02383
MRI_FCWML041	0.19167	0.0066421
MRI_FCWML041	0.2	-0.030836
MRI_FCWML041	0.20833	-0.088115
MRI_FCWML041	0.21667	-0.15812
MRI_FCWML041	0.225	-0.22961
MRI_FCWML041	0.23333	-0.29062
MRI_FCWML041	0.24167	-0.33132
MRI_FCWML041	0.25	-0.17279
MRI_FCWML042	0	-0.45575
MRI_FCWML042	0.0083333	-0.86722
MRI_FCWML042	0.016667	-0.74135
MRI_FCWML042	0.025	-0.55258
MRI_FCWML042	0.033333	-0.3259
MRI_FCWML042	0.041667	-0.086127
MRI_FCWML042	0.05	0.14693
MRI_FCWML042	0.058333	0.36021
MRI_FCWML042	0.066667	0.5462
MRI_FCWML042	0.075	0.70022
MRI_FCWML042	0.083333	0.81848
MRI_FCWML042	0.091667	0.89779
MRI_FCWML042	0.1	0.93688
MRI_FCWML042	0.10833	0.93775
MRI_FCWML042	0.11667	0.90575
MRI_FCWML042	0.125	0.84765
MRI_FCWML042	0.13333	0.76909
MRI_FCWML042	0.14167	0.67284
MRI_FCWML042	0.15	0.55971
MRI_FCWML042	0.15833	0.43165
MRI_FCWML042	0.16667	0.29555
MRI_FCWML042	0.175	0.1651
MRI_FCWML042	0.18333	0.058994
MRI_FCWML042	0.19167	-0.0041872
MRI_FCWML042	0.2	-0.012507
MRI_FCWML042	0.20833	0.034416
MRI_FCWML042	0.21667	0.12418
MRI_FCWML042	0.225	0.23446
MRI_FCWML042	0.23333	0.33871
MRI_FCWML042	0.24167	0.41257
MRI_FCWML042	0.25	0.21959
MRI_FCWML043	0	NaN
MRI_FCWML043	0.0083333	NaN
MRI_FCWML043	0.016667	NaN
MRI_FCWML043	0.025	NaN
MRI_FCWML043	0.033333	NaN
MRI_FCWML043	0.041667	NaN
MRI_FCWML043	0.05	NaN
MRI_FCWML043	0.058333	NaN
MRI_FCWML043	0.066667	NaN
MRI_FCWML043	0.075	NaN
MRI_FCWML043	0.083333	NaN
MRI_FCWML043	0.091667	NaN
MRI_FCWML043	0.1	NaN
MRI_FCWML043	0.10833	NaN
MRI_FCWML043	0.11667	NaN
MRI_FCWML043	0.125	NaN
MRI_FCWML043	0.13333	NaN
MRI_FCWML043	0.14167	NaN
MRI_FCWML043	0.15	NaN
MRI_FCWML043	0.15833	NaN
MRI_FCWML043	0.16667	NaN
MRI_FCWML043	0.175	NaN
MRI_FCWML043	0.18333	NaN
MRI_FCWML043	0.19167	NaN
MRI_FCWML043	0.2	NaN
MRI_FCWML043	0.20833	NaN
MRI_FCWML043	0.21667	NaN
MRI_FCWML043	0.225	NaN
MRI_FCWML043	0.23333	NaN
MRI_FCWML043	0.24167	NaN
MRI_FCWML043	0.25	NaN
MRI_FCWML046	0	-0.5252
MRI_FCWML046	0.0083333	-1.0791
MRI_FCWML046	0.016667	-1.1598
MRI_FCWML046	0.025	-1.2763
MRI_FCWML046	0.033333	-1.4037
MRI_FCWML046	0.041667	-1.5122
MRI_FCWML046	0.05	-1.5738
MRI_FCWML046	0.058333	-1.5691
MRI_FCWML046	0.066667	-1.4925
MRI_FCWML046	0.075	-1.3534
MRI_FCWML046	0.083333	-1.1723
MRI_FCWML046	0.091667	-0.97376
MRI_FCWML046	0.1	-0.77997
MRI_FCWML046	0.10833	-0.60525
MRI_FCWML046	0.11667	-0.45443
MRI_FCWML046	0.125	-0.32396
MRI_FCWML046	0.13333	-0.20552
MRI_FCWML046	0.14167	-0.09119
MRI_FCWML046	0.15	0.020902
MRI_FCWML046	0.15833	0.12267
MRI_FCWML046	0.16667	0.19634
MRI_FCWML046	0.175	0.22023
MRI_FCWML046	0.18333	0.17881
MRI_FCWML046	0.19167	0.072228
MRI_FCWML046	0.2	-0.079953
MRI_FCWML046	0.20833	-0.24428
MRI_FCWML046	0.21667	-0.38628
MRI_FCWML046	0.225	-0.48422
MRI_FCWML046	0.23333	-0.536
MRI_FCWML046	0.24167	-0.55531
MRI_FCWML046	0.25	-0.27961
MRI_FCWML047	0	-0.30184
MRI_FCWML047	0.0083333	-0.58773
MRI_FCWML047	0.016667	-0.54647
MRI_FCWML047	0.025	-0.49719
MRI_FCWML047	0.033333	-0.46107
MRI_FCWML047	0.041667	-0.45454
MRI_FCWML047	0.05	-0.48212
MRI_FCWML047	0.058333	-0.53384
MRI_FCWML047	0.066667	-0.58857
MRI_FCWML047	0.075	-0.62236
MRI_FCWML047	0.083333	-0.61807
MRI_FCWML047	0.091667	-0.57186
MRI_FCWML047	0.1	-0.49374
MRI_FCWML047	0.10833	-0.4019
MRI_FCWML047	0.11667	-0.3142
MRI_FCWML047	0.125	-0.24137
MRI_FCWML047	0.13333	-0.18507
MRI_FCWML047	0.14167	-0.1413
MRI_FCWML047	0.15	-0.10619
MRI_FCWML047	0.15833	-0.080286
MRI_FCWML047	0.16667	-0.068653
MRI_FCWML047	0.175	-0.077034
MRI_FCWML047	0.18333	-0.10667
MRI_FCWML047	0.19167	-0.15132
MRI_FCWML047	0.2	-0.19848
MRI_FCWML047	0.20833	-0.23429
MRI_FCWML047	0.21667	-0.24961
MRI_FCWML047	0.225	-0.24395
MRI_FCWML047	0.23333	-0.22543
MRI_FCWML047	0.24167	-0.20675
MRI_FCWML047	0.25	-0.099525
MRI_FCWML048	0	0.024877
MRI_FCWML048	0.0083333	0.02045
MRI_FCWML048	0.016667	-0.062984
MRI_FCWML048	0.025	-0.18716
MRI_FCWML048	0.033333	-0.33064
MRI_FCWML048	0.041667	-0.46714
MRI_FCWML048	0.05	-0.57138
MRI_FCWML048	0.058333	-0.62603
MRI_FCWML048	0.066667	-0.62643
MRI_FCWML048	0.075	-0.58069
MRI_FCWML048	0.083333	-0.50482
MRI_FCWML048	0.091667	-0.41584
MRI_FCWML048	0.1	-0.32651
MRI_FCWML048	0.10833	-0.24409
MRI_FCWML048	0.11667	-0.17267
MRI_FCWML048	0.125	-0.11626
MRI_FCWML048	0.13333	-0.079722
MRI_FCWML048	0.14167	-0.066829
MRI_FCWML048	0.15	-0.076961
MRI_FCWML048	0.15833	-0.10331
MRI_FCWML048	0.16667	-0.13434
MRI_FCWML048	0.175	-0.15789
MRI_FCWML048	0.18333	-0.16575
MRI_FCWML048	0.19167	-0.15596
MRI_FCWML048	0.2	-0.13221
MRI_FCWML048	0.20833	-0.10105
MRI_FCWML048	0.21667	-0.068974
MRI_FCWML048	0.225	-0.04072
MRI_FCWML048	0.23333	-0.019109
MRI_FCWML048	0.24167	-0.0056417
MRI_FCWML048	0.25	-0.00053624
MRI_FCWML049	0	0.034565
MRI_FCWML049	0.0083333	0.062115
MRI_FCWML049	0.016667	0.039837
MRI_FCWML049	0.025	-0.00016431
MRI_FCWML049	0.033333	-0.058822
MRI_FCWML049	0.041667	-0.13344
MRI_FCWML049	0.05	-0.21787
MRI_FCWML049	0.058333	-0.30488
MRI_FCWML049	0.066667	-0.38887
MRI_FCWML049	0.075	-0.46713
MRI_FCWML049	0.083333	-0.53874
MRI_FCWML049	0.091667	-0.60228
MRI_FCWML049	0.1	-0.65397
MRI_FCWML049	0.10833	-0.68741
MRI_FCWML049	0.11667	-0.69472
MRI_FCWML049	0.125	-0.66826
MRI_FCWML049	0.13333	-0.60217
MRI_FCWML049	0.14167	-0.4941
MRI_FCWML049	0.15	-0.34741
MRI_FCWML049	0.15833	-0.17363
MRI_FCWML049	0.16667	0.0066189
MRI_FCWML049	0.175	0.16619
MRI_FCWML049	0.18333	0.27816
MRI_FCWML049	0.19167	0.32464
MRI_FCWML049	0.2	0.30354
MRI_FCWML049	0.20833	0.2295
MRI_FCWML049	0.21667	0.1281
MRI_FCWML049	0.225	0.026369
MRI_FCWML049	0.23333	-0.055379
MRI_FCWML049	0.24167	-0.10651
MRI_FCWML049	0.25	-0.061845
MRI_FCWML051	0	0.2549
MRI_FCWML051	0.0083333	0.48225
MRI_FCWML051	0.016667	0.40596
MRI_FCWML051	0.025	0.299
MRI_FCWML051	0.033333	0.18792
MRI_FCWML051	0.041667	0.10202
MRI_FCWML051	0.05	0.065823
MRI_FCWML051	0.058333	0.09175
MRI_FCWML051	0.066667	0.17591
MRI_FCWML051	0.075	0.29913
MRI_FCWML051	0.083333	0.43321
MRI_FCWML051	0.091667	0.55019
MRI_FCWML051	0.1	0.6307
MRI_FCWML051	0.10833	0.66828
MRI_FCWML051	0.11667	0.66845
MRI_FCWML051	0.125	0.64367
MRI_FCWML051	0.13333	0.60692
MRI_FCWML051	0.14167	0.5665
MRI_FCWML051	0.15	0.52382
MRI_FCWML051	0.15833	0.47454
MRI_FCWML051	0.16667	0.41207
MRI_FCWML051	0.175	0.33212
MRI_FCWML051	0.18333	0.23651
MRI_FCWML051	0.19167	0.13455
MRI_FCWML051	0.2	0.041052
MRI_FCWML051	0.20833	-0.028748
MRI_FCWML051	0.21667	-0.065403
MRI_FCWML051	0.225	-0.069775
MRI_FCWML051	0.23333	-0.053261
MRI_FCWML051	0.24167	-0.033046
MRI_FCWML051	0.25	-0.012151
MRI_FCWML052	0	-0.14685
MRI_FCWML052	0.0083333	-0.26053
MRI_FCWML052	0.016667	-0.16822
MRI_FCWML052	0.025	-0.036829
MRI_FCWML052	0.033333	0.10454
MRI_FCWML052	0.041667	0.22383
MRI_FCWML052	0.05	0.29309
MRI_FCWML052	0.058333	0.29515
MRI_FCWML052	0.066667	0.22798
MRI_FCWML052	0.075	0.1054
MRI_FCWML052	0.083333	-0.046567
MRI_FCWML052	0.091667	-0.19686
MRI_FCWML052	0.1	-0.31783
MRI_FCWML052	0.10833	-0.39227
MRI_FCWML052	0.11667	-0.41674
MRI_FCWML052	0.125	-0.40029
MRI_FCWML052	0.13333	-0.35956
MRI_FCWML052	0.14167	-0.31238
MRI_FCWML052	0.15	-0.27232
MRI_FCWML052	0.15833	-0.24581
MRI_FCWML052	0.16667	-0.23201
MRI_FCWML052	0.175	-0.22467
MRI_FCWML052	0.18333	-0.21485
MRI_FCWML052	0.19167	-0.19357
MRI_FCWML052	0.2	-0.15421
MRI_FCWML052	0.20833	-0.094581
MRI_FCWML052	0.21667	-0.018373
MRI_FCWML052	0.225	0.064665
MRI_FCWML052	0.23333	0.14035
MRI_FCWML052	0.24167	0.19359
MRI_FCWML052	0.25	0.10639
MRI_FCWML053	0	0.23075
MRI_FCWML053	0.0083333	0.42751
MRI_FCWML053	0.016667	0.33135
MRI_FCWML053	0.025	0.18953
MRI_FCWML053	0.033333	0.026371
MRI_FCWML053	0.041667	-0.13053
MRI_FCWML053	0.05	-0.25593
MRI_FCWML053	0.058333	-0.33219
MRI_FCWML053	0.066667	-0.35249
MRI_FCWML053	0.075	-0.32097
MRI_FCWML053	0.083333	-0.24989
MRI_FCWML053	0.091667	-0.155
MRI_FCWML053	0.1	-0.05136
MRI_FCWML053	0.10833	0.048993
MRI_FCWML053	0.11667	0.13705
MRI_FCWML053	0.125	0.20534
MRI_FCWML053	0.13333	0.24643
MRI_FCWML053	0.14167	0.25283
MRI_FCWML053	0.15	0.21859
MRI_FCWML053	0.15833	0.14216
MRI_FCWML053	0.16667	0.029244
MRI_FCWML053	0.175	-0.1059
MRI_FCWML053	0.18333	-0.24156
MRI_FCWML053	0.19167	-0.35265
MRI_FCWML053	0.2	-0.41689
MRI_FCWML053	0.20833	-0.42173
MRI_FCWML053	0.21667	-0.36935
MRI_FCWML053	0.225	-0.27779
MRI_FCWML053	0.23333	-0.17676
MRI_FCWML053	0.24167	-0.099
MRI_FCWML053	0.25	-0.03495
MRI_FCWML054	0	0.37707
MRI_FCWML054	0.0083333	0.7306
MRI_FCWML054	0.016667	0.66399
MRI_FCWML054	0.025	0.56485
MRI_FCWML054	0.033333	0.44645
MRI_FCWML054	0.041667	0.32058
MRI_FCWML054	0.05	0.19492
MRI_FCWML054	0.058333	0.073079
MRI_FCWML054	0.066667	-0.043068
MRI_FCWML054	0.075	-0.15033
MRI_FCWML054	0.083333	-0.2423
MRI_FCWML054	0.091667	-0.30973
MRI_FCWML054	0.1	-0.34324
MRI_FCWML054	0.10833	-0.33699
MRI_FCWML054	0.11667	-0.29162
MRI_FCWML054	0.125	-0.21521
MRI_FCWML054	0.13333	-0.12175
MRI_FCWML054	0.14167	-0.027826
MRI_FCWML054	0.15	0.051266
MRI_FCWML054	0.15833	0.10488
MRI_FCWML054	0.16667	0.12895
MRI_FCWML054	0.175	0.12635
MRI_FCWML054	0.18333	0.10566
MRI_FCWML054	0.19167	0.07875
MRI_FCWML054	0.2	0.057586
MRI_FCWML054	0.20833	0.050893
MRI_FCWML054	0.21667	0.061662
MRI_FCWML054	0.225	0.086291
MRI_FCWML054	0.23333	0.11592
MRI_FCWML054	0.24167	0.13966
MRI_FCWML054	0.25	0.074348
MRI_FCWML055	0	NaN
MRI_FCWML055	0.0083333	NaN
MRI_FCWML055	0.016667	NaN
MRI_FCWML055	0.025	NaN
MRI_FCWML055	0.033333	NaN
MRI_FCWML055	0.041667	NaN
MRI_FCWML055	0.05	NaN
MRI_FCWML055	0.058333	NaN
MRI_FCWML055	0.066667	NaN
MRI_FCWML055	0.075	NaN
MRI_FCWML055	0.083333	NaN
MRI_FCWML055	0.091667	NaN
MRI_FCWML055	0.1	NaN
MRI_FCWML055	0.10833	NaN
MRI_FCWML055	0.11667	NaN
MRI_FCWML055	0.125	NaN
MRI_FCWML055	0.13333	NaN
MRI_FCWML055	0.14167	NaN
MRI_FCWML055	0.15	NaN
MRI_FCWML055	0.15833	NaN
MRI_FCWML055	0.16667	NaN
MRI_FCWML055	0.175	NaN
MRI_FCWML055	0.18333	NaN
MRI_FCWML055	0.19167	NaN
MRI_FCWML055	0.2	NaN
MRI_FCWML055	0.20833	NaN
MRI_FCWML055	0.21667	NaN
MRI_FCWML055	0.225	NaN
MRI_FCWML055	0.23333	NaN
MRI_FCWML055	0.24167	NaN
MRI_FCWML055	0.25	NaN
MRI_FCWML056	0	-0.17202
MRI_FCWML056	0.0083333	-0.34564
MRI_FCWML056	0.016667	-0.34228
MRI_FCWML056	0.025	-0.31552
MRI_FCWML056	0.033333	-0.25068
MRI_FCWML056	0.041667	-0.15027
MRI_FCWML056	0.05	-0.038007
MRI_FCWML056	0.058333	0.049543
MRI_FCWML056	0.066667	0.079609
MRI_FCWML056	0.075	0.039183
MRI_FCWML056	0.083333	-0.058077
MRI_FCWML056	0.091667	-0.17738
MRI_FCWML056	0.1	-0.27759
MRI_FCWML056	0.10833	-0.32777
MRI_FCWML056	0.11667	-0.31795
MRI_FCWML056	0.125	-0.26005
MRI_FCWML056	0.13333	-0.17986
MRI_FCWML056	0.14167	-0.10483
MRI_FCWML056	0.15	-0.052969
MRI_FCWML056	0.15833	-0.027283
MRI_FCWML056	0.16667	-0.016854
MRI_FCWML056	0.175	-0.0032198
MRI_FCWML056	0.18333	0.031131
MRI_FCWML056	0.19167	0.095642
MRI_FCWML056	0.2	0.18853
MRI_FCWML056	0.20833	0.29833
MRI_FCWML056	0.21667	0.40889
MRI_FCWML056	0.225	0.50518
MRI_FCWML056	0.23333	0.57724
MRI_FCWML056	0.24167	0.62082
MRI_FCWML056	0.25	0.31764
MRI_FCWML057	0	0.9238
MRI_FCWML057	0.0083333	1.8624
MRI_FCWML057	0.016667	1.8992
MRI_FCWML057	0.025	1.9379
MRI_FCWML057	0.033333	1.9517
MRI_FCWML057	0.041667	1.9153
MRI_FCWML057	0.05	1.8114
MRI_FCWML057	0.058333	1.6362
MRI_FCWML057	0.066667	1.3998
MRI_FCWML057	0.075	1.1239
MRI_FCWML057	0.083333	0.83701
MRI_FCWML057	0.091667	0.56747
MRI_FCWML057	0.1	0.33765
MRI_FCWML057	0.10833	0.1597
MRI_FCWML057	0.11667	0.034658
MRI_FCWML057	0.125	-0.044937
MRI_FCWML057	0.13333	-0.090197
MRI_FCWML057	0.14167	-0.11071
MRI_FCWML057	0.15	-0.11134
MRI_FCWML057	0.15833	-0.09204
MRI_FCWML057	0.16667	-0.050391
MRI_FCWML057	0.175	0.014964
MRI_FCWML057	0.18333	0.10184
MRI_FCWML057	0.19167	0.20415
MRI_FCWML057	0.2	0.31334
MRI_FCWML057	0.20833	0.42056
MRI_FCWML057	0.21667	0.5182
MRI_FCWML057	0.225	0.60033
MRI_FCWML057	0.23333	0.66249
MRI_FCWML057	0.24167	0.7013
MRI_FCWML057	0.25	0.35725
MRI_FCWML061	0	0.28738
MRI_FCWML061	0.0083333	0.55892
MRI_FCWML061	0.016667	0.51422
MRI_FCWML061	0.025	0.44764
MRI_FCWML061	0.033333	0.36698
MRI_FCWML061	0.041667	0.27788
MRI_FCWML061	0.05	0.18309
MRI_FCWML061	0.058333	0.08418
MRI_FCWML061	0.066667	-0.015808
MRI_FCWML061	0.075	-0.11096
MRI_FCWML061	0.083333	-0.19333
MRI_FCWML061	0.091667	-0.25549
MRI_FCWML061	0.1	-0.29319
MRI_FCWML061	0.10833	-0.30639
MRI_FCWML061	0.11667	-0.29872
MRI_FCWML061	0.125	-0.27575
MRI_FCWML061	0.13333	-0.24359
MRI_FCWML061	0.14167	-0.20813
MRI_FCWML061	0.15	-0.17474
MRI_FCWML061	0.15833	-0.14799
MRI_FCWML061	0.16667	-0.13114
MRI_FCWML061	0.175	-0.12594
MRI_FCWML061	0.18333	-0.13304
MRI_FCWML061	0.19167	-0.153
MRI_FCWML061	0.2	-0.1868
MRI_FCWML061	0.20833	-0.23513
MRI_FCWML061	0.21667	-0.2963
MRI_FCWML061	0.225	-0.36411
MRI_FCWML061	0.23333	-0.42751
MRI_FCWML061	0.24167	-0.47309
MRI_FCWML061	0.25	-0.24486
MRI_FCWML063	0	0.52653
MRI_FCWML063	0.0083333	1.0538
MRI_FCWML063	0.016667	1.0555
MRI_FCWML063	0.025	1.0569
MRI_FCWML063	0.033333	1.0563
MRI_FCWML063	0.041667	1.0514
MRI_FCWML063	0.05	1.0372
MRI_FCWML063	0.058333	1.0046
MRI_FCWML063	0.066667	0.94083
MRI_FCWML063	0.075	0.83338
MRI_FCWML063	0.083333	0.67689
MRI_FCWML063	0.091667	0.47909
MRI_FCWML063	0.1	0.26224
MRI_FCWML063	0.10833	0.058263
MRI_FCWML063	0.11667	-0.10107
MRI_FCWML063	0.125	-0.19455
MRI_FCWML063	0.13333	-0.21786
MRI_FCWML063	0.14167	-0.18321
MRI_FCWML063	0.15	-0.11318
MRI_FCWML063	0.15833	-0.032063
MRI_FCWML063	0.16667	0.041438
MRI_FCWML063	0.175	0.097716
MRI_FCWML063	0.18333	0.13589
MRI_FCWML063	0.19167	0.16093
MRI_FCWML063	0.2	0.17995
MRI_FCWML063	0.20833	0.19919
MRI_FCWML063	0.21667	0.22183
MRI_FCWML063	0.225	0.24728
MRI_FCWML063	0.23333	0.27165
MRI_FCWML063	0.24167	0.28944
MRI_FCWML063	0.25	0.14799
MRI_FCWML064	0	-0.096898
MRI_FCWML064	0.0083333	-0.24073
MRI_FCWML064	0.016667	-0.3716
MRI_FCWML064	0.025	-0.56026
MRI_FCWML064	0.033333	-0.77343
MRI_FCWML064	0.041667	-0.9804
MRI_FCWML064	0.05	-1.159
MRI_FCWML064	0.058333	-1.296
MRI_FCWML064	0.066667	-1.3844
MRI_FCWML064	0.075	-1.4203
MRI_FCWML064	0.083333	-1.4013
MRI_FCWML064	0.091667	-1.3283
MRI_FCWML064	0.1	-1.2061
MRI_FCWML064	0.10833	-1.0431
MRI_FCWML064	0.11667	-0.84974
MRI_FCWML064	0.125	-0.63599
MRI_FCWML064	0.13333	-0.41114
MRI_FCWML064	0.14167	-0.18548
MRI_FCWML064	0.15	0.027649
MRI_FCWML064	0.15833	0.21175
MRI_FCWML064	0.16667	0.35023
MRI_FCWML064	0.175	0.43163
MRI_FCWML064	0.18333	0.45426
MRI_FCWML064	0.19167	0.42759
MRI_FCWML064	0.2	0.36933
MRI_FCWML064	0.20833	0.29967
MRI_FCWML064	0.21667	0.23531
MRI_FCWML064	0.225	0.18592
MRI_FCWML064	0.23333	0.15391
MRI_FCWML064	0.24167	0.13702
MRI_FCWML064	0.25	0.065941
MRI_FCWML104	0	1.6104
MRI_FCWML104	0.0083333	3.1782
MRI_FCWML104	0.016667	3.0448
MRI_FCWML104	0.025	2.8086
MRI_FCWML104	0.033333	2.4621
MRI_FCWML104	0.041667	2.0143
MRI_FCWML104	0.05	1.4958
MRI_FCWML104	0.058333	0.95574
MRI_FCWML104	0.066667	0.45028
MRI_FCWML104	0.075	0.028483
MRI_FCWML104	0.083333	-0.27877
MRI_FCWML104	0.091667	-0.46361
MRI_FCWML104	0.1	-0.53898
MRI_FCWML104	0.10833	-0.5316
MRI_FCWML104	0.11667	-0.4734
MRI_FCWML104	0.125	-0.39399
MRI_FCWML104	0.13333	-0.31589
MRI_FCWML104	0.14167	-0.2529
MRI_FCWML104	0.15	-0.21101
MRI_FCWML104	0.15833	-0.19072
MRI_FCWML104	0.16667	-0.18949
MRI_FCWML104	0.175	-0.20307
MRI_FCWML104	0.18333	-0.22571
MRI_FCWML104	0.19167	-0.24977
MRI_FCWML104	0.2	-0.2663
MRI_FCWML104	0.20833	-0.26714
MRI_FCWML104	0.21667	-0.24837
MRI_FCWML104	0.225	-0.21314
MRI_FCWML104	0.23333	-0.17184
MRI_FCWML104	0.24167	-0.13872
MRI_FCWML104	0.25	-0.063036
MRI_FCWML107	0	0.76135
MRI_FCWML107	0.0083333	1.5127
MRI_FCWML107	0.016667	1.4815
MRI_FCWML107	0.025	1.4263
MRI_FCWML107	0.033333	1.344
MRI_FCWML107	0.041667	1.2326
MRI_FCWML107	0.05	1.0934
MRI_FCWML107	0.058333	0.9305
MRI_FCWML107	0.066667	0.75084
MRI_FCWML107	0.075	0.56191
MRI_FCWML107	0.083333	0.3701
MRI_FCWML107	0.091667	0.18007
MRI_FCWML107	0.1	-0.0042746
MRI_FCWML107	0.10833	-0.17793
MRI_FCWML107	0.11667	-0.33345
MRI_FCWML107	0.125	-0.46138
MRI_FCWML107	0.13333	-0.55263
MRI_FCWML107	0.14167	-0.60162
MRI_FCWML107	0.15	-0.60826
MRI_FCWML107	0.15833	-0.57775
MRI_FCWML107	0.16667	-0.51816
MRI_FCWML107	0.175	-0.43748
MRI_FCWML107	0.18333	-0.34173
MRI_FCWML107	0.19167	-0.23512
MRI_FCWML107	0.2	-0.12167
MRI_FCWML107	0.20833	-0.0068486
MRI_FCWML107	0.21667	0.10197
MRI_FCWML107	0.225	0.19653
MRI_FCWML107	0.23333	0.26939
MRI_FCWML107	0.24167	0.31511
MRI_FCWML107	0.25	0.16533
MRI_FCWML108	0	0.1297
MRI_FCWML108	0.0083333	0.2836
MRI_FCWML108	0.016667	0.35043
MRI_FCWML108	0.025	0.44347
MRI_FCWML108	0.033333	0.5383
MRI_FCWML108	0.041667	0.60738
MRI_FCWML108	0.05	0.62669
MRI_FCWML108	0.058333	0.58218
MRI_FCWML108	0.066667	0.47362
MRI_FCWML108	0.075	0.31428
MRI_FCWML108	0.083333	0.12658
MRI_FCWML108	0.091667	-0.064118
MRI_FCWML108	0.1	-0.23525
MRI_FCWML108	0.10833	-0.37069
MRI_FCWML108	0.11667	-0.46255
MRI_FCWML108	0.125	-0.51176
MRI_FCWML108	0.13333	-0.52781
MRI_FCWML108	0.14167	-0.52707
MRI_FCWML108	0.15	-0.5285
MRI_FCWML108	0.15833	-0.54754
MRI_FCWML108	0.16667	-0.59
MRI_FCWML108	0.175	-0.64949
MRI_FCWML108	0.18333	-0.71016
MRI_FCWML108	0.19167	-0.75413
MRI_FCWML108	0.2	-0.76967
MRI_FCWML108	0.20833	-0.75594
MRI_FCWML108	0.21667	-0.72205
MRI_FCWML108	0.225	-0.68159
MRI_FCWML108	0.23333	-0.6465
MRI_FCWML108	0.24167	-0.62382
MRI_FCWML108	0.25	-0.30806
MRI_FCWML109	0	-0.57228
MRI_FCWML109	0.0083333	-1.1335
MRI_FCWML109	0.016667	-1.099
MRI_FCWML109	0.025	-1.0379
MRI_FCWML109	0.033333	-0.94677
MRI_FCWML109	0.041667	-0.8244
MRI_FCWML109	0.05	-0.67277
MRI_FCWML109	0.058333	-0.49769
MRI_FCWML109	0.066667	-0.30888
MRI_FCWML109	0.075	-0.12013
MRI_FCWML109	0.083333	0.050875
MRI_FCWML109	0.091667	0.18389
MRI_FCWML109	0.1	0.25974
MRI_FCWML109	0.10833	0.26587
MRI_FCWML109	0.11667	0.2022
MRI_FCWML109	0.125	0.084214
MRI_FCWML109	0.13333	-0.059044
MRI_FCWML109	0.14167	-0.19257
MRI_FCWML109	0.15	-0.28607
MRI_FCWML109	0.15833	-0.32355
MRI_FCWML109	0.16667	-0.30745
MRI_FCWML109	0.175	-0.25567
MRI_FCWML109	0.18333	-0.19296
MRI_FCWML109	0.19167	-0.14073
MRI_FCWML109	0.2	-0.11007
MRI_FCWML109	0.20833	-0.10044
MRI_FCWML109	0.21667	-0.10374
MRI_FCWML109	0.225	-0.11064
MRI_FCWML109	0.23333	-0.1154
MRI_FCWML109	0.24167	-0.11708
MRI_FCWML109	0.25	-0.058651
MRI_FCWML119	0	NaN
MRI_FCWML119	0.0083333	NaN
MRI_FCWML119	0.016667	NaN
MRI_FCWML119	0.025	NaN
MRI_FCWML119	0.033333	NaN
MRI_FCWML119	0.041667	NaN
MRI_FCWML119	0.05	NaN
MRI_FCWML119	0.058333	NaN
MRI_FCWML119	0.066667	NaN
MRI_FCWML119	0.075	NaN
MRI_FCWML119	0.083333	NaN
MRI_FCWML119	0.091667	NaN
MRI_FCWML119	0.1	NaN
MRI_FCWML119	0.10833	NaN
MRI_FCWML119	0.11667	NaN
MRI_FCWML119	0.125	NaN
MRI_FCWML119	0.13333	NaN
MRI_FCWML119	0.14167	NaN
MRI_FCWML119	0.15	NaN
MRI_FCWML119	0.15833	NaN
MRI_FCWML119	0.16667	NaN
MRI_FCWML119	0.175	NaN
MRI_FCWML119	0.18333	NaN
MRI_FCWML119	0.19167	NaN
MRI_FCWML119	0.2	NaN
MRI_FCWML119	0.20833	NaN
MRI_FCWML119	0.21667	NaN
MRI_FCWML119	0.225	NaN
MRI_FCWML119	0.23333	NaN
MRI_FCWML119	0.24167	NaN
MRI_FCWML119	0.25	NaN
MRI_FCWML121	0	-0.49108
MRI_FCWML121	0.0083333	-0.92956
MRI_FCWML121	0.016667	-0.78249
MRI_FCWML121	0.025	-0.56958
MRI_FCWML121	0.033333	-0.32843
MRI_FCWML121	0.041667	-0.095552
MRI_FCWML121	0.05	0.10068
MRI_FCWML121	0.058333	0.24228
MRI_FCWML121	0.066667	0.32052
MRI_FCWML121	0.075	0.33419
MRI_FCWML121	0.083333	0.28979
MRI_FCWML121	0.091667	0.2032
MRI_FCWML121	0.1	0.10051
MRI_FCWML121	0.10833	0.015138
MRI_FCWML121	0.11667	-0.019902
MRI_FCWML121	0.125	0.017627
MRI_FCWML121	0.13333	0.13055
MRI_FCWML121	0.14167	0.29967
MRI_FCWML121	0.15	0.48909
MRI_FCWML121	0.15833	0.65755
MRI_FCWML121	0.16667	0.77123
MRI_FCWML121	0.175	0.81302
MRI_FCWML121	0.18333	0.785
MRI_FCWML121	0.19167	0.70436
MRI_FCWML121	0.2	0.59548
MRI_FCWML121	0.20833	0.48174
MRI_FCWML121	0.21667	0.38024
MRI_FCWML121	0.225	0.3002
MRI_FCWML121	0.23333	0.24443
MRI_FCWML121	0.24167	0.21212
MRI_FCWML121	0.25	0.1008
MRI_FCWML128	0	-0.18753
MRI_FCWML128	0.0083333	-0.33509
MRI_FCWML128	0.016667	-0.22792
MRI_FCWML128	0.025	-0.086179
MRI_FCWML128	0.033333	0.051389
MRI_FCWML128	0.041667	0.15482
MRI_FCWML128	0.05	0.2117
MRI_FCWML128	0.058333	0.22656
MRI_FCWML128	0.066667	0.21286
MRI_FCWML128	0.075	0.18312
MRI_FCWML128	0.083333	0.14287
MRI_FCWML128	0.091667	0.090798
MRI_FCWML128	0.1	0.02334
MRI_FCWML128	0.10833	-0.060019
MRI_FCWML128	0.11667	-0.15439
MRI_FCWML128	0.125	-0.25089
MRI_FCWML128	0.13333	-0.34004
MRI_FCWML128	0.14167	-0.41451
MRI_FCWML128	0.15	-0.46939
MRI_FCWML128	0.15833	-0.50036
MRI_FCWML128	0.16667	-0.50181
MRI_FCWML128	0.175	-0.46677
MRI_FCWML128	0.18333	-0.38931
MRI_FCWML128	0.19167	-0.26821
MRI_FCWML128	0.2	-0.10976
MRI_FCWML128	0.20833	0.071906
MRI_FCWML128	0.21667	0.25733
MRI_FCWML128	0.225	0.42577
MRI_FCWML128	0.23333	0.55913
MRI_FCWML128	0.24167	0.64422
MRI_FCWML128	0.25	0.3367
MRI_FCWML129	0	-0.29777
MRI_FCWML129	0.0083333	-0.52481
MRI_FCWML129	0.016667	-0.32886
MRI_FCWML129	0.025	-0.053313
MRI_FCWML129	0.033333	0.23585
MRI_FCWML129	0.041667	0.46741
MRI_FCWML129	0.05	0.58336
MRI_FCWML129	0.058333	0.55553
MRI_FCWML129	0.066667	0.39387
MRI_FCWML129	0.075	0.1424
MRI_FCWML129	0.083333	-0.13621
MRI_FCWML129	0.091667	-0.38107
MRI_FCWML129	0.1	-0.55011
MRI_FCWML129	0.10833	-0.62774
MRI_FCWML129	0.11667	-0.62209
MRI_FCWML129	0.125	-0.55572
MRI_FCWML129	0.13333	-0.45538
MRI_FCWML129	0.14167	-0.34486
MRI_FCWML129	0.15	-0.2418
MRI_FCWML129	0.15833	-0.15716
MRI_FCWML129	0.16667	-0.095712
MRI_FCWML129	0.175	-0.05715
MRI_FCWML129	0.18333	-0.038024
MRI_FCWML129	0.19167	-0.034489
MRI_FCWML129	0.2	-0.04462
MRI_FCWML129	0.20833	-0.068647
MRI_FCWML129	0.21667	-0.10659
MRI_FCWML129	0.225	-0.15476
MRI_FCWML129	0.23333	-0.20395
MRI_FCWML129	0.24167	-0.24125
MRI_FCWML129	0.25	-0.12761
MRI_FCWML134	0	-0.39614
MRI_FCWML134	0.0083333	-0.80633
MRI_FCWML134	0.016667	-0.84425
MRI_FCWML134	0.025	-0.89427
MRI_FCWML134	0.033333	-0.93949
MRI_FCWML134	0.041667	-0.96191
MRI_FCWML134	0.05	-0.94701
MRI_FCWML134	0.058333	-0.88755
MRI_FCWML134	0.066667	-0.78495
MRI_FCWML134	0.075	-0.64777
MRI_FCWML134	0.083333	-0.48802
MRI_FCWML134	0.091667	-0.31741
MRI_FCWML134	0.1	-0.14552
MRI_FCWML134	0.10833	0.019681
MRI_FCWML134	0.11667	0.16995
MRI_FCWML134	0.125	0.29567
MRI_FCWML134	0.13333	0.38683
MRI_FCWML134	0.14167	0.43591
MRI_FCWML134	0.15	0.4409
MRI_FCWML134	0.15833	0.40634
MRI_FCWML134	0.16667	0.34166
MRI_FCWML134	0.175	0.25745
MRI_FCWML134	0.18333	0.16207
MRI_FCWML134	0.19167	0.060104
MRI_FCWML134	0.2	-0.046473
MRI_FCWML134	0.20833	-0.15575
MRI_FCWML134	0.21667	-0.26348
MRI_FCWML134	0.225	-0.36228
MRI_FCWML134	0.23333	-0.44271
MRI_FCWML134	0.24167	-0.49549
MRI_FCWML134	0.25	-0.25695
MRI_FCWML150	0	-0.23511
MRI_FCWML150	0.0083333	-0.45288
MRI_FCWML150	0.016667	-0.40412
MRI_FCWML150	0.025	-0.33237
MRI_FCWML150	0.033333	-0.24785
MRI_FCWML150	0.041667	-0.1587
MRI_FCWML150	0.05	-0.068532
MRI_FCWML150	0.058333	0.023453
MRI_FCWML150	0.066667	0.11994
MRI_FCWML150	0.075	0.22182
MRI_FCWML150	0.083333	0.32538
MRI_FCWML150	0.091667	0.42185
MRI_FCWML150	0.1	0.50004
MRI_FCWML150	0.10833	0.55081
MRI_FCWML150	0.11667	0.5717
MRI_FCWML150	0.125	0.56913
MRI_FCWML150	0.13333	0.55693
MRI_FCWML150	0.14167	0.55115
MRI_FCWML150	0.15	0.56279
MRI_FCWML150	0.15833	0.59121
MRI_FCWML150	0.16667	0.62096
MRI_FCWML150	0.175	0.6237
MRI_FCWML150	0.18333	0.56528
MRI_FCWML150	0.19167	0.41617
MRI_FCWML150	0.2	0.16222
MRI_FCWML150	0.20833	-0.18774
MRI_FCWML150	0.21667	-0.59979
MRI_FCWML150	0.225	-1.0197
MRI_FCWML150	0.23333	-1.3832
MRI_FCWML150	0.24167	-1.6301
MRI_FCWML150	0.25	-0.85877
MRI_FCWML158	0	0.58979
MRI_FCWML158	0.0083333	1.1874
MRI_FCWML158	0.016667	1.2101
MRI_FCWML158	0.025	1.2454
MRI_FCWML158	0.033333	1.2884
MRI_FCWML158	0.041667	1.3311
MRI_FCWML158	0.05	1.3621
MRI_FCWML158	0.058333	1.3682
MRI_FCWML158	0.066667	1.3371
MRI_FCWML158	0.075	1.2609
MRI_FCWML158	0.083333	1.139
MRI_FCWML158	0.091667	0.97898
MRI_FCWML158	0.1	0.79482
MRI_FCWML158	0.10833	0.60346
MRI_FCWML158	0.11667	0.42112
MRI_FCWML158	0.125	0.26082
MRI_FCWML158	0.13333	0.13167
MRI_FCWML158	0.14167	0.039455
MRI_FCWML158	0.15	-0.012888
MRI_FCWML158	0.15833	-0.025567
MRI_FCWML158	0.16667	-0.0028505
MRI_FCWML158	0.175	0.046509
MRI_FCWML158	0.18333	0.11036
MRI_FCWML158	0.19167	0.17586
MRI_FCWML158	0.2	0.23273
MRI_FCWML158	0.20833	0.27554
MRI_FCWML158	0.21667	0.30384
MRI_FCWML158	0.225	0.32054
MRI_FCWML158	0.23333	0.3295
MRI_FCWML158	0.24167	0.33378
MRI_FCWML158	0.25	0.16752
MRI_FCWML159	0	0.34368
MRI_FCWML159	0.0083333	0.67571
MRI_FCWML159	0.016667	0.63988
MRI_FCWML159	0.025	0.57824
MRI_FCWML159	0.033333	0.49118
MRI_FCWML159	0.041667	0.38366
MRI_FCWML159	0.05	0.26616
MRI_FCWML159	0.058333	0.15329
MRI_FCWML159	0.066667	0.060797
MRI_FCWML159	0.075	0.0021791
MRI_FCWML159	0.083333	-0.014105
MRI_FCWML159	0.091667	0.013635
MRI_FCWML159	0.1	0.079585
MRI_FCWML159	0.10833	0.17068
MRI_FCWML159	0.11667	0.26817
MRI_FCWML159	0.125	0.35085
MRI_FCWML159	0.13333	0.39981
MRI_FCWML159	0.14167	0.40342
MRI_FCWML159	0.15	0.3607
MRI_FCWML159	0.15833	0.28138
MRI_FCWML159	0.16667	0.18227
MRI_FCWML159	0.175	0.08127
MRI_FCWML159	0.18333	-0.0084799
MRI_FCWML159	0.19167	-0.081795
MRI_FCWML159	0.2	-0.14091
MRI_FCWML159	0.20833	-0.19188
MRI_FCWML159	0.21667	-0.23996
MRI_FCWML159	0.225	-0.28624
MRI_FCWML159	0.23333	-0.32696
MRI_FCWML159	0.24167	-0.35551
MRI_FCWML159	0.25	-0.18292
MRI_FCWML160	0	NaN
MRI_FCWML160	0.0083333	NaN
MRI_FCWML160	0.016667	NaN
MRI_FCWML160	0.025	NaN
MRI_FCWML160	0.033333	NaN
MRI_FCWML160	0.041667	NaN
MRI_FCWML160	0.05	NaN
MRI_FCWML160	0.058333	NaN
MRI_FCWML160	0.066667	NaN
MRI_FCWML160	0.075	NaN
MRI_FCWML160	0.083333	NaN
MRI_FCWML160	0.091667	NaN
MRI_FCWML160	0.1	NaN
MRI_FCWML160	0.10833	NaN
MRI_FCWML160	0.11667	NaN
MRI_FCWML160	0.125	NaN
MRI_FCWML160	0.13333	NaN
MRI_FCWML160	0.14167	NaN
MRI_FCWML160	0.15	NaN
MRI_FCWML160	0.15833	NaN
MRI_FCWML160	0.16667	NaN
MRI_FCWML160	0.175	NaN
MRI_FCWML160	0.18333	NaN
MRI_FCWML160	0.19167	NaN
MRI_FCWML160	0.2	NaN
MRI_FCWML160	0.20833	NaN
MRI_FCWML160	0.21667	NaN
MRI_FCWML160	0.225	NaN
MRI_FCWML160	0.23333	NaN
MRI_FCWML160	0.24167	NaN
MRI_FCWML160	0.25	NaN
MRI_FCWML162	0	-0.53822
MRI_FCWML162	0.0083333	-1.0879
MRI_FCWML162	0.016667	-1.1146
MRI_FCWML162	0.025	-1.136
MRI_FCWML162	0.033333	-1.1234
MRI_FCWML162	0.041667	-1.0488
MRI_FCWML162	0.05	-0.8946
MRI_FCWML162	0.058333	-0.6613
MRI_FCWML162	0.066667	-0.37066
MRI_FCWML162	0.075	-0.061217
MRI_FCWML162	0.083333	0.22234
MRI_FCWML162	0.091667	0.44224
MRI_FCWML162	0.1	0.57817
MRI_FCWML162	0.10833	0.63118
MRI_FCWML162	0.11667	0.62024
[truncated: 171 more rows]
