# Supplementary material for: Pupil size reflects activation of subcortical ascending arousal system nuclei during rest
Source: eLife. 2023 Jun 27;12:e84822. doi: 10.7554/eLife.84822 (PMC10299825; doi:10.7554/eLife.84822)
Supplement: Figure 6—source data 1. [file elife-84822-fig6-data1.zip › Figure6-SourceData/Pxy_cpsd_stat_ses-day1_LC.csv]

subj	F_cpsd	Pxy
MRI_FCWML001	0	0.29573
MRI_FCWML001	0.0083333	0.58373
MRI_FCWML001	0.016667	0.55908
MRI_FCWML001	0.025	0.51367
MRI_FCWML001	0.033333	0.44283
MRI_FCWML001	0.041667	0.34401
MRI_FCWML001	0.05	0.22029
MRI_FCWML001	0.058333	0.083045
MRI_FCWML001	0.066667	-0.04827
MRI_FCWML001	0.075	-0.15031
MRI_FCWML001	0.083333	-0.2029
MRI_FCWML001	0.091667	-0.19627
MRI_FCWML001	0.1	-0.13499
MRI_FCWML001	0.10833	-0.036658
MRI_FCWML001	0.11667	0.074048
MRI_FCWML001	0.125	0.17332
MRI_FCWML001	0.13333	0.24462
MRI_FCWML001	0.14167	0.28144
MRI_FCWML001	0.15	0.28617
MRI_FCWML001	0.15833	0.26686
MRI_FCWML001	0.16667	0.23396
MRI_FCWML001	0.175	0.19811
MRI_FCWML001	0.18333	0.1691
MRI_FCWML001	0.19167	0.15514
MRI_FCWML001	0.2	0.16166
MRI_FCWML001	0.20833	0.18994
MRI_FCWML001	0.21667	0.23609
MRI_FCWML001	0.225	0.29126
MRI_FCWML001	0.23333	0.34353
MRI_FCWML001	0.24167	0.38087
MRI_FCWML001	0.25	0.1972
MRI_FCWML002	0	0.12712
MRI_FCWML002	0.0083333	0.29275
MRI_FCWML002	0.016667	0.39737
MRI_FCWML002	0.025	0.53919
MRI_FCWML002	0.033333	0.68111
MRI_FCWML002	0.041667	0.78935
MRI_FCWML002	0.05	0.84212
MRI_FCWML002	0.058333	0.83303
MRI_FCWML002	0.066667	0.76911
MRI_FCWML002	0.075	0.66599
MRI_FCWML002	0.083333	0.54267
MRI_FCWML002	0.091667	0.41763
MRI_FCWML002	0.1	0.30641
MRI_FCWML002	0.10833	0.22002
MRI_FCWML002	0.11667	0.16376
MRI_FCWML002	0.125	0.13655
MRI_FCWML002	0.13333	0.13141
MRI_FCWML002	0.14167	0.13741
MRI_FCWML002	0.15	0.14275
MRI_FCWML002	0.15833	0.13777
MRI_FCWML002	0.16667	0.11705
MRI_FCWML002	0.175	0.079789
MRI_FCWML002	0.18333	0.028917
MRI_FCWML002	0.19167	-0.030501
MRI_FCWML002	0.2	-0.092757
MRI_FCWML002	0.20833	-0.15256
MRI_FCWML002	0.21667	-0.2056
MRI_FCWML002	0.225	-0.24884
MRI_FCWML002	0.23333	-0.28044
MRI_FCWML002	0.24167	-0.29955
MRI_FCWML002	0.25	-0.15297
MRI_FCWML003	0	0.21343
MRI_FCWML003	0.0083333	0.42792
MRI_FCWML003	0.016667	0.42947
MRI_FCWML003	0.025	0.42806
MRI_FCWML003	0.033333	0.4214
MRI_FCWML003	0.041667	0.41123
MRI_FCWML003	0.05	0.40392
MRI_FCWML003	0.058333	0.40831
MRI_FCWML003	0.066667	0.43149
MRI_FCWML003	0.075	0.4748
MRI_FCWML003	0.083333	0.53171
MRI_FCWML003	0.091667	0.58883
MRI_FCWML003	0.1	0.62953
MRI_FCWML003	0.10833	0.63879
MRI_FCWML003	0.11667	0.60768
MRI_FCWML003	0.125	0.53597
MRI_FCWML003	0.13333	0.43217
MRI_FCWML003	0.14167	0.31109
MRI_FCWML003	0.15	0.18959
MRI_FCWML003	0.15833	0.082011
MRI_FCWML003	0.16667	-0.0031652
MRI_FCWML003	0.175	-0.064409
MRI_FCWML003	0.18333	-0.10564
MRI_FCWML003	0.19167	-0.13312
MRI_FCWML003	0.2	-0.15233
MRI_FCWML003	0.20833	-0.16624
MRI_FCWML003	0.21667	-0.17561
MRI_FCWML003	0.225	-0.18048
MRI_FCWML003	0.23333	-0.18164
MRI_FCWML003	0.24167	-0.18094
MRI_FCWML003	0.25	-0.09021
MRI_FCWML004	0	NaN
MRI_FCWML004	0.0083333	NaN
MRI_FCWML004	0.016667	NaN
MRI_FCWML004	0.025	NaN
MRI_FCWML004	0.033333	NaN
MRI_FCWML004	0.041667	NaN
MRI_FCWML004	0.05	NaN
MRI_FCWML004	0.058333	NaN
MRI_FCWML004	0.066667	NaN
MRI_FCWML004	0.075	NaN
MRI_FCWML004	0.083333	NaN
MRI_FCWML004	0.091667	NaN
MRI_FCWML004	0.1	NaN
MRI_FCWML004	0.10833	NaN
MRI_FCWML004	0.11667	NaN
MRI_FCWML004	0.125	NaN
MRI_FCWML004	0.13333	NaN
MRI_FCWML004	0.14167	NaN
MRI_FCWML004	0.15	NaN
MRI_FCWML004	0.15833	NaN
MRI_FCWML004	0.16667	NaN
MRI_FCWML004	0.175	NaN
MRI_FCWML004	0.18333	NaN
MRI_FCWML004	0.19167	NaN
MRI_FCWML004	0.2	NaN
MRI_FCWML004	0.20833	NaN
MRI_FCWML004	0.21667	NaN
MRI_FCWML004	0.225	NaN
MRI_FCWML004	0.23333	NaN
MRI_FCWML004	0.24167	NaN
MRI_FCWML004	0.25	NaN
MRI_FCWML006	0	0.70106
MRI_FCWML006	0.0083333	1.3966
MRI_FCWML006	0.016667	1.3818
MRI_FCWML006	0.025	1.362
MRI_FCWML006	0.033333	1.3416
MRI_FCWML006	0.041667	1.3229
MRI_FCWML006	0.05	1.3029
MRI_FCWML006	0.058333	1.274
MRI_FCWML006	0.066667	1.2256
MRI_FCWML006	0.075	1.1487
MRI_FCWML006	0.083333	1.0406
MRI_FCWML006	0.091667	0.90714
MRI_FCWML006	0.1	0.76195
MRI_FCWML006	0.10833	0.62174
MRI_FCWML006	0.11667	0.50003
MRI_FCWML006	0.125	0.40196
MRI_FCWML006	0.13333	0.32289
MRI_FCWML006	0.14167	0.25123
MRI_FCWML006	0.15	0.17434
MRI_FCWML006	0.15833	0.084461
MRI_FCWML006	0.16667	-0.01773
MRI_FCWML006	0.175	-0.12349
MRI_FCWML006	0.18333	-0.21962
MRI_FCWML006	0.19167	-0.29353
MRI_FCWML006	0.2	-0.33749
MRI_FCWML006	0.20833	-0.35078
MRI_FCWML006	0.21667	-0.33924
MRI_FCWML006	0.225	-0.31304
MRI_FCWML006	0.23333	-0.28374
MRI_FCWML006	0.24167	-0.26155
MRI_FCWML006	0.25	-0.12668
MRI_FCWML007	0	-0.049653
MRI_FCWML007	0.0083333	-0.084089
MRI_FCWML007	0.016667	-0.043595
MRI_FCWML007	0.025	0.0087658
MRI_FCWML007	0.033333	0.05657
MRI_FCWML007	0.041667	0.086447
MRI_FCWML007	0.05	0.09239
MRI_FCWML007	0.058333	0.076729
MRI_FCWML007	0.066667	0.047803
MRI_FCWML007	0.075	0.015723
MRI_FCWML007	0.083333	-0.011804
MRI_FCWML007	0.091667	-0.032039
MRI_FCWML007	0.1	-0.047494
MRI_FCWML007	0.10833	-0.064246
MRI_FCWML007	0.11667	-0.089143
MRI_FCWML007	0.125	-0.12694
MRI_FCWML007	0.13333	-0.17825
MRI_FCWML007	0.14167	-0.23881
MRI_FCWML007	0.15	-0.30034
MRI_FCWML007	0.15833	-0.35256
MRI_FCWML007	0.16667	-0.38588
MRI_FCWML007	0.175	-0.39378
MRI_FCWML007	0.18333	-0.37427
MRI_FCWML007	0.19167	-0.33001
MRI_FCWML007	0.2	-0.26729
MRI_FCWML007	0.20833	-0.19447
MRI_FCWML007	0.21667	-0.12041
MRI_FCWML007	0.225	-0.053322
MRI_FCWML007	0.23333	-0.00013333
MRI_FCWML007	0.24167	0.033951
MRI_FCWML007	0.25	0.022841
MRI_FCWML008	0	0.061741
MRI_FCWML008	0.0083333	0.1323
MRI_FCWML008	0.016667	0.15656
MRI_FCWML008	0.025	0.18989
MRI_FCWML008	0.033333	0.22245
MRI_FCWML008	0.041667	0.24203
MRI_FCWML008	0.05	0.23569
MRI_FCWML008	0.058333	0.19213
MRI_FCWML008	0.066667	0.1046
MRI_FCWML008	0.075	-0.026132
MRI_FCWML008	0.083333	-0.19028
MRI_FCWML008	0.091667	-0.3701
MRI_FCWML008	0.1	-0.54367
MRI_FCWML008	0.10833	-0.69045
MRI_FCWML008	0.11667	-0.79608
MRI_FCWML008	0.125	-0.85455
MRI_FCWML008	0.13333	-0.8669
MRI_FCWML008	0.14167	-0.83777
MRI_FCWML008	0.15	-0.77194
MRI_FCWML008	0.15833	-0.67306
MRI_FCWML008	0.16667	-0.54475
MRI_FCWML008	0.175	-0.39293
MRI_FCWML008	0.18333	-0.22725
MRI_FCWML008	0.19167	-0.060407
MRI_FCWML008	0.2	0.094546
MRI_FCWML008	0.20833	0.22737
MRI_FCWML008	0.21667	0.33261
MRI_FCWML008	0.225	0.4096
MRI_FCWML008	0.23333	0.46081
MRI_FCWML008	0.24167	0.48971
MRI_FCWML008	0.25	0.2495
MRI_FCWML009	0	-0.015197
MRI_FCWML009	0.0083333	-0.029549
MRI_FCWML009	0.016667	-0.028337
MRI_FCWML009	0.025	-0.029895
MRI_FCWML009	0.033333	-0.036988
MRI_FCWML009	0.041667	-0.04947
MRI_FCWML009	0.05	-0.062587
MRI_FCWML009	0.058333	-0.067103
MRI_FCWML009	0.066667	-0.051579
MRI_FCWML009	0.075	-0.006203
MRI_FCWML009	0.083333	0.073177
MRI_FCWML009	0.091667	0.18247
MRI_FCWML009	0.1	0.30943
MRI_FCWML009	0.10833	0.4366
MRI_FCWML009	0.11667	0.54621
MRI_FCWML009	0.125	0.62508
MRI_FCWML009	0.13333	0.6677
MRI_FCWML009	0.14167	0.67639
MRI_FCWML009	0.15	0.65859
MRI_FCWML009	0.15833	0.62281
MRI_FCWML009	0.16667	0.57491
MRI_FCWML009	0.175	0.51652
MRI_FCWML009	0.18333	0.4458
MRI_FCWML009	0.19167	0.36008
MRI_FCWML009	0.2	0.25895
MRI_FCWML009	0.20833	0.14622
MRI_FCWML009	0.21667	0.030175
MRI_FCWML009	0.225	-0.077826
MRI_FCWML009	0.23333	-0.16571
MRI_FCWML009	0.24167	-0.22309
MRI_FCWML009	0.25	-0.12151
MRI_FCWML010	0	0.61749
MRI_FCWML010	0.0083333	1.1841
MRI_FCWML010	0.016667	1.0373
MRI_FCWML010	0.025	0.81149
MRI_FCWML010	0.033333	0.53308
MRI_FCWML010	0.041667	0.23543
MRI_FCWML010	0.05	-0.045552
MRI_FCWML010	0.058333	-0.27695
MRI_FCWML010	0.066667	-0.43495
MRI_FCWML010	0.075	-0.5098
MRI_FCWML010	0.083333	-0.50756
MRI_FCWML010	0.091667	-0.44756
MRI_FCWML010	0.1	-0.35583
MRI_FCWML010	0.10833	-0.25679
MRI_FCWML010	0.11667	-0.16648
MRI_FCWML010	0.125	-0.090176
MRI_FCWML010	0.13333	-0.024931
MRI_FCWML010	0.14167	0.034784
MRI_FCWML010	0.15	0.091567
MRI_FCWML010	0.15833	0.14264
MRI_FCWML010	0.16667	0.18133
MRI_FCWML010	0.175	0.20111
MRI_FCWML010	0.18333	0.1995
MRI_FCWML010	0.19167	0.17964
MRI_FCWML010	0.2	0.14896
MRI_FCWML010	0.20833	0.11606
MRI_FCWML010	0.21667	0.087674
MRI_FCWML010	0.225	0.067092
MRI_FCWML010	0.23333	0.054434
MRI_FCWML010	0.24167	0.048051
MRI_FCWML010	0.25	0.023084
MRI_FCWML011	0	0.49876
MRI_FCWML011	0.0083333	0.97211
MRI_FCWML011	0.016667	0.89248
MRI_FCWML011	0.025	0.75224
MRI_FCWML011	0.033333	0.55102
MRI_FCWML011	0.041667	0.30276
MRI_FCWML011	0.05	0.03757
MRI_FCWML011	0.058333	-0.2047
MRI_FCWML011	0.066667	-0.38647
MRI_FCWML011	0.075	-0.48422
MRI_FCWML011	0.083333	-0.4948
MRI_FCWML011	0.091667	-0.43407
MRI_FCWML011	0.1	-0.32951
MRI_FCWML011	0.10833	-0.21071
MRI_FCWML011	0.11667	-0.10171
MRI_FCWML011	0.125	-0.01738
MRI_FCWML011	0.13333	0.036253
MRI_FCWML011	0.14167	0.059073
MRI_FCWML011	0.15	0.053448
MRI_FCWML011	0.15833	0.021962
MRI_FCWML011	0.16667	-0.032717
MRI_FCWML011	0.175	-0.10597
MRI_FCWML011	0.18333	-0.18867
MRI_FCWML011	0.19167	-0.26604
MRI_FCWML011	0.2	-0.31981
MRI_FCWML011	0.20833	-0.33407
MRI_FCWML011	0.21667	-0.30262
MRI_FCWML011	0.225	-0.23419
MRI_FCWML011	0.23333	-0.1518
MRI_FCWML011	0.24167	-0.085355
MRI_FCWML011	0.25	-0.029974
MRI_FCWML012	0	-1.2801
MRI_FCWML012	0.0083333	-2.5292
MRI_FCWML012	0.016667	-2.4344
MRI_FCWML012	0.025	-2.2724
MRI_FCWML012	0.033333	-2.0432
MRI_FCWML012	0.041667	-1.755
MRI_FCWML012	0.05	-1.4274
MRI_FCWML012	0.058333	-1.0895
MRI_FCWML012	0.066667	-0.7743
MRI_FCWML012	0.075	-0.51078
MRI_FCWML012	0.083333	-0.31628
MRI_FCWML012	0.091667	-0.1931
MRI_FCWML012	0.1	-0.12972
MRI_FCWML012	0.10833	-0.10606
MRI_FCWML012	0.11667	-0.10033
MRI_FCWML012	0.125	-0.095146
MRI_FCWML012	0.13333	-0.080787
MRI_FCWML012	0.14167	-0.055668
MRI_FCWML012	0.15	-0.02448
MRI_FCWML012	0.15833	0.0048501
MRI_FCWML012	0.16667	0.024591
MRI_FCWML012	0.175	0.030407
MRI_FCWML012	0.18333	0.023656
MRI_FCWML012	0.19167	0.011865
MRI_FCWML012	0.2	0.0066351
MRI_FCWML012	0.20833	0.019135
MRI_FCWML012	0.21667	0.054702
MRI_FCWML012	0.225	0.10908
MRI_FCWML012	0.23333	0.16862
MRI_FCWML012	0.24167	0.21493
MRI_FCWML012	0.25	0.1162
MRI_FCWML013	0	-0.26337
MRI_FCWML013	0.0083333	-0.5297
MRI_FCWML013	0.016667	-0.53692
MRI_FCWML013	0.025	-0.54305
MRI_FCWML013	0.033333	-0.53882
MRI_FCWML013	0.041667	-0.51289
MRI_FCWML013	0.05	-0.45658
MRI_FCWML013	0.058333	-0.36995
MRI_FCWML013	0.066667	-0.26579
MRI_FCWML013	0.075	-0.1683
MRI_FCWML013	0.083333	-0.10567
MRI_FCWML013	0.091667	-0.099454
MRI_FCWML013	0.1	-0.15521
MRI_FCWML013	0.10833	-0.2587
MRI_FCWML013	0.11667	-0.37901
MRI_FCWML013	0.125	-0.47724
MRI_FCWML013	0.13333	-0.51717
MRI_FCWML013	0.14167	-0.47507
MRI_FCWML013	0.15	-0.34606
MRI_FCWML013	0.15833	-0.14628
MRI_FCWML013	0.16667	0.089638
MRI_FCWML013	0.175	0.31579
MRI_FCWML013	0.18333	0.48573
MRI_FCWML013	0.19167	0.56431
MRI_FCWML013	0.2	0.53712
MRI_FCWML013	0.20833	0.41404
MRI_FCWML013	0.21667	0.22595
MRI_FCWML013	0.225	0.015855
MRI_FCWML013	0.23333	-0.1718
MRI_FCWML013	0.24167	-0.30018
MRI_FCWML013	0.25	-0.17283
MRI_FCWML014	0	0.39164
MRI_FCWML014	0.0083333	0.75793
MRI_FCWML014	0.016667	0.6815
MRI_FCWML014	0.025	0.55483
MRI_FCWML014	0.033333	0.38457
MRI_FCWML014	0.041667	0.18711
MRI_FCWML014	0.05	-0.011262
MRI_FCWML014	0.058333	-0.17945
MRI_FCWML014	0.066667	-0.29051
MRI_FCWML014	0.075	-0.33053
MRI_FCWML014	0.083333	-0.30336
MRI_FCWML014	0.091667	-0.22871
MRI_FCWML014	0.1	-0.13447
MRI_FCWML014	0.10833	-0.046861
MRI_FCWML014	0.11667	0.017268
MRI_FCWML014	0.125	0.052965
MRI_FCWML014	0.13333	0.064748
MRI_FCWML014	0.14167	0.061738
MRI_FCWML014	0.15	0.053573
MRI_FCWML014	0.15833	0.048861
MRI_FCWML014	0.16667	0.055597
MRI_FCWML014	0.175	0.081541
MRI_FCWML014	0.18333	0.13291
MRI_FCWML014	0.19167	0.21153
MRI_FCWML014	0.2	0.31248
MRI_FCWML014	0.20833	0.42417
MRI_FCWML014	0.21667	0.53174
MRI_FCWML014	0.225	0.622
MRI_FCWML014	0.23333	0.68716
MRI_FCWML014	0.24167	0.7253
MRI_FCWML014	0.25	0.36885
MRI_FCWML015	0	0.00096433
MRI_FCWML015	0.0083333	-0.010244
MRI_FCWML015	0.016667	-0.049104
MRI_FCWML015	0.025	-0.11951
MRI_FCWML015	0.033333	-0.2235
MRI_FCWML015	0.041667	-0.35477
MRI_FCWML015	0.05	-0.49628
MRI_FCWML015	0.058333	-0.62299
MRI_FCWML015	0.066667	-0.70909
MRI_FCWML015	0.075	-0.73671
MRI_FCWML015	0.083333	-0.70213
MRI_FCWML015	0.091667	-0.61647
MRI_FCWML015	0.1	-0.50056
MRI_FCWML015	0.10833	-0.37668
MRI_FCWML015	0.11667	-0.26122
MRI_FCWML015	0.125	-0.16135
MRI_FCWML015	0.13333	-0.076663
MRI_FCWML015	0.14167	-0.0034077
MRI_FCWML015	0.15	0.061406
MRI_FCWML015	0.15833	0.11839
MRI_FCWML015	0.16667	0.16654
MRI_FCWML015	0.175	0.20472
MRI_FCWML015	0.18333	0.2322
MRI_FCWML015	0.19167	0.24782
MRI_FCWML015	0.2	0.24913
MRI_FCWML015	0.20833	0.2332
MRI_FCWML015	0.21667	0.19923
MRI_FCWML015	0.225	0.15174
MRI_FCWML015	0.23333	0.1015
MRI_FCWML015	0.24167	0.062921
MRI_FCWML015	0.25	0.024211
MRI_FCWML016	0	NaN
MRI_FCWML016	0.0083333	NaN
MRI_FCWML016	0.016667	NaN
MRI_FCWML016	0.025	NaN
MRI_FCWML016	0.033333	NaN
MRI_FCWML016	0.041667	NaN
MRI_FCWML016	0.05	NaN
MRI_FCWML016	0.058333	NaN
MRI_FCWML016	0.066667	NaN
MRI_FCWML016	0.075	NaN
MRI_FCWML016	0.083333	NaN
MRI_FCWML016	0.091667	NaN
MRI_FCWML016	0.1	NaN
MRI_FCWML016	0.10833	NaN
MRI_FCWML016	0.11667	NaN
MRI_FCWML016	0.125	NaN
MRI_FCWML016	0.13333	NaN
MRI_FCWML016	0.14167	NaN
MRI_FCWML016	0.15	NaN
MRI_FCWML016	0.15833	NaN
MRI_FCWML016	0.16667	NaN
MRI_FCWML016	0.175	NaN
MRI_FCWML016	0.18333	NaN
MRI_FCWML016	0.19167	NaN
MRI_FCWML016	0.2	NaN
MRI_FCWML016	0.20833	NaN
MRI_FCWML016	0.21667	NaN
MRI_FCWML016	0.225	NaN
MRI_FCWML016	0.23333	NaN
MRI_FCWML016	0.24167	NaN
MRI_FCWML016	0.25	NaN
MRI_FCWML017	0	-0.093683
MRI_FCWML017	0.0083333	-0.21077
MRI_FCWML017	0.016667	-0.27665
MRI_FCWML017	0.025	-0.37289
MRI_FCWML017	0.033333	-0.48203
MRI_FCWML017	0.041667	-0.58449
MRI_FCWML017	0.05	-0.66188
MRI_FCWML017	0.058333	-0.69987
MRI_FCWML017	0.066667	-0.69041
MRI_FCWML017	0.075	-0.63306
MRI_FCWML017	0.083333	-0.53518
MRI_FCWML017	0.091667	-0.41044
MRI_FCWML017	0.1	-0.276
MRI_FCWML017	0.10833	-0.14858
MRI_FCWML017	0.11667	-0.041111
MRI_FCWML017	0.125	0.039093
MRI_FCWML017	0.13333	0.089818
MRI_FCWML017	0.14167	0.11175
MRI_FCWML017	0.15	0.10596
MRI_FCWML017	0.15833	0.072635
MRI_FCWML017	0.16667	0.011711
MRI_FCWML017	0.175	-0.075064
MRI_FCWML017	0.18333	-0.1821
MRI_FCWML017	0.19167	-0.29945
MRI_FCWML017	0.2	-0.41445
MRI_FCWML017	0.20833	-0.51497
MRI_FCWML017	0.21667	-0.59276
MRI_FCWML017	0.225	-0.6454
MRI_FCWML017	0.23333	-0.67595
MRI_FCWML017	0.24167	-0.69046
MRI_FCWML017	0.25	-0.34728
MRI_FCWML018	0	-0.055293
MRI_FCWML018	0.0083333	-0.10558
MRI_FCWML018	0.016667	-0.091912
MRI_FCWML018	0.025	-0.072724
MRI_FCWML018	0.033333	-0.051007
MRI_FCWML018	0.041667	-0.028191
MRI_FCWML018	0.05	-0.0045281
MRI_FCWML018	0.058333	0.018962
MRI_FCWML018	0.066667	0.038522
MRI_FCWML018	0.075	0.047478
MRI_FCWML018	0.083333	0.038532
MRI_FCWML018	0.091667	0.0074931
MRI_FCWML018	0.1	-0.043705
MRI_FCWML018	0.10833	-0.1066
MRI_FCWML018	0.11667	-0.16881
MRI_FCWML018	0.125	-0.21825
MRI_FCWML018	0.13333	-0.24695
MRI_FCWML018	0.14167	-0.25262
MRI_FCWML018	0.15	-0.23785
MRI_FCWML018	0.15833	-0.20794
MRI_FCWML018	0.16667	-0.16879
MRI_FCWML018	0.175	-0.12593
MRI_FCWML018	0.18333	-0.084357
MRI_FCWML018	0.19167	-0.048815
MRI_FCWML018	0.2	-0.023412
MRI_FCWML018	0.20833	-0.010712
MRI_FCWML018	0.21667	-0.010667
MRI_FCWML018	0.225	-0.02018
MRI_FCWML018	0.23333	-0.033764
MRI_FCWML018	0.24167	-0.045203
MRI_FCWML018	0.25	-0.024814
MRI_FCWML020	0	-0.087188
MRI_FCWML020	0.0083333	-0.12746
MRI_FCWML020	0.016667	-0.00034604
MRI_FCWML020	0.025	0.17061
MRI_FCWML020	0.033333	0.33844
MRI_FCWML020	0.041667	0.46102
MRI_FCWML020	0.05	0.51429
MRI_FCWML020	0.058333	0.49872
MRI_FCWML020	0.066667	0.43672
MRI_FCWML020	0.075	0.36209
MRI_FCWML020	0.083333	0.30587
MRI_FCWML020	0.091667	0.28394
MRI_FCWML020	0.1	0.29138
MRI_FCWML020	0.10833	0.30554
MRI_FCWML020	0.11667	0.29619
MRI_FCWML020	0.125	0.2384
MRI_FCWML020	0.13333	0.1228
MRI_FCWML020	0.14167	-0.040663
MRI_FCWML020	0.15	-0.22624
MRI_FCWML020	0.15833	-0.40091
MRI_FCWML020	0.16667	-0.53397
MRI_FCWML020	0.175	-0.60396
MRI_FCWML020	0.18333	-0.60136
MRI_FCWML020	0.19167	-0.52762
MRI_FCWML020	0.2	-0.39262
MRI_FCWML020	0.20833	-0.21255
MRI_FCWML020	0.21667	-0.0088849
MRI_FCWML020	0.225	0.19263
MRI_FCWML020	0.23333	0.36409
MRI_FCWML020	0.24167	0.47953
MRI_FCWML020	0.25	0.26015
MRI_FCWML022	0	-0.52846
MRI_FCWML022	0.0083333	-1.0828
MRI_FCWML022	0.016667	-1.1436
MRI_FCWML022	0.025	-1.1964
MRI_FCWML022	0.033333	-1.191
MRI_FCWML022	0.041667	-1.0914
MRI_FCWML022	0.05	-0.89161
MRI_FCWML022	0.058333	-0.61799
MRI_FCWML022	0.066667	-0.31962
MRI_FCWML022	0.075	-0.05087
MRI_FCWML022	0.083333	0.1457
MRI_FCWML022	0.091667	0.24968
MRI_FCWML022	0.1	0.26411
MRI_FCWML022	0.10833	0.20946
MRI_FCWML022	0.11667	0.11451
MRI_FCWML022	0.125	0.0082074
MRI_FCWML022	0.13333	-0.085542
MRI_FCWML022	0.14167	-0.15031
MRI_FCWML022	0.15	-0.178
MRI_FCWML022	0.15833	-0.16902
MRI_FCWML022	0.16667	-0.13155
MRI_FCWML022	0.175	-0.079275
MRI_FCWML022	0.18333	-0.027374
MRI_FCWML022	0.19167	0.012143
MRI_FCWML022	0.2	0.033852
MRI_FCWML022	0.20833	0.039474
MRI_FCWML022	0.21667	0.03539
MRI_FCWML022	0.225	0.028622
MRI_FCWML022	0.23333	0.023591
MRI_FCWML022	0.24167	0.02128
MRI_FCWML022	0.25	0.010365
MRI_FCWML023	0	-0.26412
MRI_FCWML023	0.0083333	-0.57135
MRI_FCWML023	0.016667	-0.68626
MRI_FCWML023	0.025	-0.83461
MRI_FCWML023	0.033333	-0.96703
MRI_FCWML023	0.041667	-1.0391
MRI_FCWML023	0.05	-1.0248
MRI_FCWML023	0.058333	-0.92188
MRI_FCWML023	0.066667	-0.74975
MRI_FCWML023	0.075	-0.54008
MRI_FCWML023	0.083333	-0.32598
MRI_FCWML023	0.091667	-0.13374
MRI_FCWML023	0.1	0.020359
MRI_FCWML023	0.10833	0.12872
MRI_FCWML023	0.11667	0.1893
MRI_FCWML023	0.125	0.20337
MRI_FCWML023	0.13333	0.17545
MRI_FCWML023	0.14167	0.11449
MRI_FCWML023	0.15	0.034479
MRI_FCWML023	0.15833	-0.047037
MRI_FCWML023	0.16667	-0.1123
MRI_FCWML023	0.175	-0.14694
MRI_FCWML023	0.18333	-0.14227
MRI_FCWML023	0.19167	-0.095539
MRI_FCWML023	0.2	-0.0091587
MRI_FCWML023	0.20833	0.10984
MRI_FCWML023	0.21667	0.24954
MRI_FCWML023	0.225	0.39275
MRI_FCWML023	0.23333	0.51829
MRI_FCWML023	0.24167	0.60463
MRI_FCWML023	0.25	0.31772
MRI_FCWML025	0	NaN
MRI_FCWML025	0.0083333	NaN
MRI_FCWML025	0.016667	NaN
MRI_FCWML025	0.025	NaN
MRI_FCWML025	0.033333	NaN
MRI_FCWML025	0.041667	NaN
MRI_FCWML025	0.05	NaN
MRI_FCWML025	0.058333	NaN
MRI_FCWML025	0.066667	NaN
MRI_FCWML025	0.075	NaN
MRI_FCWML025	0.083333	NaN
MRI_FCWML025	0.091667	NaN
MRI_FCWML025	0.1	NaN
MRI_FCWML025	0.10833	NaN
MRI_FCWML025	0.11667	NaN
MRI_FCWML025	0.125	NaN
MRI_FCWML025	0.13333	NaN
MRI_FCWML025	0.14167	NaN
MRI_FCWML025	0.15	NaN
MRI_FCWML025	0.15833	NaN
MRI_FCWML025	0.16667	NaN
MRI_FCWML025	0.175	NaN
MRI_FCWML025	0.18333	NaN
MRI_FCWML025	0.19167	NaN
MRI_FCWML025	0.2	NaN
MRI_FCWML025	0.20833	NaN
MRI_FCWML025	0.21667	NaN
MRI_FCWML025	0.225	NaN
MRI_FCWML025	0.23333	NaN
MRI_FCWML025	0.24167	NaN
MRI_FCWML025	0.25	NaN
MRI_FCWML026	0	-0.16965
MRI_FCWML026	0.0083333	-0.32067
MRI_FCWML026	0.016667	-0.26809
MRI_FCWML026	0.025	-0.18959
MRI_FCWML026	0.033333	-0.09317
MRI_FCWML026	0.041667	0.017388
MRI_FCWML026	0.05	0.14344
MRI_FCWML026	0.058333	0.2884
MRI_FCWML026	0.066667	0.45255
MRI_FCWML026	0.075	0.62878
MRI_FCWML026	0.083333	0.80198
MRI_FCWML026	0.091667	0.9524
MRI_FCWML026	0.1	1.0611
MRI_FCWML026	0.10833	1.1152
MRI_FCWML026	0.11667	1.1103
MRI_FCWML026	0.125	1.0509
MRI_FCWML026	0.13333	0.9481
MRI_FCWML026	0.14167	0.81757
MRI_FCWML026	0.15	0.67745
MRI_FCWML026	0.15833	0.54637
MRI_FCWML026	0.16667	0.44116
MRI_FCWML026	0.175	0.37417
MRI_FCWML026	0.18333	0.35087
MRI_FCWML026	0.19167	0.36878
MRI_FCWML026	0.2	0.41837
MRI_FCWML026	0.20833	0.48592
MRI_FCWML026	0.21667	0.55721
MRI_FCWML026	0.225	0.62067
MRI_FCWML026	0.23333	0.66892
MRI_FCWML026	0.24167	0.69851
MRI_FCWML026	0.25	0.3542
MRI_FCWML027	0	0.35405
MRI_FCWML027	0.0083333	0.75379
MRI_FCWML027	0.016667	0.87278
MRI_FCWML027	0.025	1.0179
MRI_FCWML027	0.033333	1.1314
MRI_FCWML027	0.041667	1.1657
MRI_FCWML027	0.05	1.0998
MRI_FCWML027	0.058333	0.94238
MRI_FCWML027	0.066667	0.72547
MRI_FCWML027	0.075	0.48991
MRI_FCWML027	0.083333	0.27159
MRI_FCWML027	0.091667	0.092656
MRI_FCWML027	0.1	-0.04014
MRI_FCWML027	0.10833	-0.13133
MRI_FCWML027	0.11667	-0.19024
MRI_FCWML027	0.125	-0.22533
MRI_FCWML027	0.13333	-0.2413
MRI_FCWML027	0.14167	-0.23917
MRI_FCWML027	0.15	-0.21843
MRI_FCWML027	0.15833	-0.17966
MRI_FCWML027	0.16667	-0.12635
MRI_FCWML027	0.175	-0.06509
MRI_FCWML027	0.18333	-0.0041171
MRI_FCWML027	0.19167	0.049021
MRI_FCWML027	0.2	0.08958
MRI_FCWML027	0.20833	0.11654
MRI_FCWML027	0.21667	0.13201
MRI_FCWML027	0.225	0.13966
MRI_FCWML027	0.23333	0.14296
MRI_FCWML027	0.24167	0.14422
MRI_FCWML027	0.25	0.072271
MRI_FCWML028	0	0.67779
MRI_FCWML028	0.0083333	1.2864
MRI_FCWML028	0.016667	1.0946
MRI_FCWML028	0.025	0.82335
MRI_FCWML028	0.033333	0.53129
MRI_FCWML028	0.041667	0.27648
MRI_FCWML028	0.05	0.10186
MRI_FCWML028	0.058333	0.026188
MRI_FCWML028	0.066667	0.043333
MRI_FCWML028	0.075	0.12922
MRI_FCWML028	0.083333	0.25283
MRI_FCWML028	0.091667	0.38633
MRI_FCWML028	0.1	0.51051
MRI_FCWML028	0.10833	0.61465
MRI_FCWML028	0.11667	0.69277
MRI_FCWML028	0.125	0.73993
MRI_FCWML028	0.13333	0.75093
MRI_FCWML028	0.14167	0.72218
MRI_FCWML028	0.15	0.65469
MRI_FCWML028	0.15833	0.55588
MRI_FCWML028	0.16667	0.43896
MRI_FCWML028	0.175	0.32008
MRI_FCWML028	0.18333	0.21486
MRI_FCWML028	0.19167	0.13565
MRI_FCWML028	0.2	0.089975
MRI_FCWML028	0.20833	0.07964
MRI_FCWML028	0.21667	0.10028
MRI_FCWML028	0.225	0.14147
MRI_FCWML028	0.23333	0.18828
MRI_FCWML028	0.24167	0.22474
MRI_FCWML028	0.25	0.11922
MRI_FCWML029	0	0.7836
MRI_FCWML029	0.0083333	1.5445
MRI_FCWML029	0.016667	1.4833
MRI_FCWML029	0.025	1.3999
MRI_FCWML029	0.033333	1.3099
MRI_FCWML029	0.041667	1.2176
MRI_FCWML029	0.05	1.1115
MRI_FCWML029	0.058333	0.96886
MRI_FCWML029	0.066667	0.76775
MRI_FCWML029	0.075	0.49978
MRI_FCWML029	0.083333	0.17815
MRI_FCWML029	0.091667	-0.16336
MRI_FCWML029	0.1	-0.47985
MRI_FCWML029	0.10833	-0.72899
MRI_FCWML029	0.11667	-0.88292
MRI_FCWML029	0.125	-0.93417
MRI_FCWML029	0.13333	-0.89424
MRI_FCWML029	0.14167	-0.78673
MRI_FCWML029	0.15	-0.63863
MRI_FCWML029	0.15833	-0.47321
MRI_FCWML029	0.16667	-0.30616
MRI_FCWML029	0.175	-0.14514
MRI_FCWML029	0.18333	0.0083125
MRI_FCWML029	0.19167	0.15605
MRI_FCWML029	0.2	0.30039
MRI_FCWML029	0.20833	0.44167
MRI_FCWML029	0.21667	0.57673
MRI_FCWML029	0.225	0.69843
MRI_FCWML029	0.23333	0.79675
MRI_FCWML029	0.24167	0.86116
MRI_FCWML029	0.25	0.44181
MRI_FCWML030	0	-0.078462
MRI_FCWML030	0.0083333	-0.10812
MRI_FCWML030	0.016667	0.027025
MRI_FCWML030	0.025	0.21888
MRI_FCWML030	0.033333	0.42941
MRI_FCWML030	0.041667	0.62289
MRI_FCWML030	0.05	0.77228
MRI_FCWML030	0.058333	0.86008
MRI_FCWML030	0.066667	0.87594
MRI_FCWML030	0.075	0.81497
MRI_FCWML030	0.083333	0.67897
MRI_FCWML030	0.091667	0.47967
MRI_FCWML030	0.1	0.24039
MRI_FCWML030	0.10833	-0.00662
MRI_FCWML030	0.11667	-0.22755
MRI_FCWML030	0.125	-0.39603
MRI_FCWML030	0.13333	-0.49966
MRI_FCWML030	0.14167	-0.54123
MRI_FCWML030	0.15	-0.53466
MRI_FCWML030	0.15833	-0.49825
MRI_FCWML030	0.16667	-0.44831
MRI_FCWML030	0.175	-0.39535
MRI_FCWML030	0.18333	-0.34317
MRI_FCWML030	0.19167	-0.29018
MRI_FCWML030	0.2	-0.23207
MRI_FCWML030	0.20833	-0.16507
MRI_FCWML030	0.21667	-0.089115
MRI_FCWML030	0.225	-0.009859
MRI_FCWML030	0.23333	0.061666
MRI_FCWML030	0.24167	0.11205
MRI_FCWML030	0.25	0.065132
MRI_FCWML031	0	-0.14792
MRI_FCWML031	0.0083333	-0.32815
MRI_FCWML031	0.016667	-0.4168
MRI_FCWML031	0.025	-0.53957
MRI_FCWML031	0.033333	-0.66656
MRI_FCWML031	0.041667	-0.76753
MRI_FCWML031	0.05	-0.81759
MRI_FCWML031	0.058333	-0.80053
MRI_FCWML031	0.066667	-0.71067
MRI_FCWML031	0.075	-0.55401
MRI_FCWML031	0.083333	-0.34864
MRI_FCWML031	0.091667	-0.12254
MRI_FCWML031	0.1	0.092318
MRI_FCWML031	0.10833	0.26857
MRI_FCWML031	0.11667	0.3916
MRI_FCWML031	0.125	0.4627
MRI_FCWML031	0.13333	0.49533
MRI_FCWML031	0.14167	0.50593
MRI_FCWML031	0.15	0.50434
MRI_FCWML031	0.15833	0.48909
MRI_FCWML031	0.16667	0.45005
MRI_FCWML031	0.175	0.37656
MRI_FCWML031	0.18333	0.26601
MRI_FCWML031	0.19167	0.12797
MRI_FCWML031	0.2	-0.018273
MRI_FCWML031	0.20833	-0.151
MRI_FCWML031	0.21667	-0.25407
MRI_FCWML031	0.225	-0.32173
MRI_FCWML031	0.23333	-0.35836
MRI_FCWML031	0.24167	-0.37392
MRI_FCWML031	0.25	-0.18892
MRI_FCWML032	0	-0.40356
MRI_FCWML032	0.0083333	-0.79262
MRI_FCWML032	0.016667	-0.74775
MRI_FCWML032	0.025	-0.66912
MRI_FCWML032	0.033333	-0.55325
MRI_FCWML032	0.041667	-0.39979
MRI_FCWML032	0.05	-0.21496
MRI_FCWML032	0.058333	-0.013598
MRI_FCWML032	0.066667	0.182
MRI_FCWML032	0.075	0.34687
MRI_FCWML032	0.083333	0.46045
MRI_FCWML032	0.091667	0.51282
MRI_FCWML032	0.1	0.50719
MRI_FCWML032	0.10833	0.45741
MRI_FCWML032	0.11667	0.3819
MRI_FCWML032	0.125	0.29728
MRI_FCWML032	0.13333	0.21445
MRI_FCWML032	0.14167	0.13856
MRI_FCWML032	0.15	0.071504
MRI_FCWML032	0.15833	0.014666
MRI_FCWML032	0.16667	-0.030005
MRI_FCWML032	0.175	-0.060939
MRI_FCWML032	0.18333	-0.078648
MRI_FCWML032	0.19167	-0.086575
MRI_FCWML032	0.2	-0.090214
MRI_FCWML032	0.20833	-0.094951
MRI_FCWML032	0.21667	-0.10388
MRI_FCWML032	0.225	-0.11679
MRI_FCWML032	0.23333	-0.13067
MRI_FCWML032	0.24167	-0.14133
MRI_FCWML032	0.25	-0.072664
MRI_FCWML033	0	-0.6283
MRI_FCWML033	0.0083333	-1.2302
MRI_FCWML033	0.016667	-1.1468
MRI_FCWML033	0.025	-0.99771
MRI_FCWML033	0.033333	-0.77829
MRI_FCWML033	0.041667	-0.49771
MRI_FCWML033	0.05	-0.18286
MRI_FCWML033	0.058333	0.12547
MRI_FCWML033	0.066667	0.3833
MRI_FCWML033	0.075	0.55658
MRI_FCWML033	0.083333	0.63091
MRI_FCWML033	0.091667	0.6139
MRI_FCWML033	0.1	0.52992
MRI_FCWML033	0.10833	0.41005
MRI_FCWML033	0.11667	0.28218
MRI_FCWML033	0.125	0.16483
MRI_FCWML033	0.13333	0.06617
MRI_FCWML033	0.14167	-0.013186
MRI_FCWML033	0.15	-0.076157
MRI_FCWML033	0.15833	-0.12599
MRI_FCWML033	0.16667	-0.16462
MRI_FCWML033	0.175	-0.19201
MRI_FCWML033	0.18333	-0.20591
MRI_FCWML033	0.19167	-0.20201
MRI_FCWML033	0.2	-0.17516
MRI_FCWML033	0.20833	-0.12207
MRI_FCWML033	0.21667	-0.044918
MRI_FCWML033	0.225	0.046206
MRI_FCWML033	0.23333	0.13383
MRI_FCWML033	0.24167	0.19756
MRI_FCWML033	0.25	0.11045
MRI_FCWML035	0	-0.36655
MRI_FCWML035	0.0083333	-0.65081
MRI_FCWML035	0.016667	-0.42595
MRI_FCWML035	0.025	-0.11748
MRI_FCWML035	0.033333	0.19759
MRI_FCWML035	0.041667	0.44828
MRI_FCWML035	0.05	0.59045
MRI_FCWML035	0.058333	0.61713
MRI_FCWML035	0.066667	0.55539
MRI_FCWML035	0.075	0.45158
MRI_FCWML035	0.083333	0.35192
MRI_FCWML035	0.091667	0.28629
MRI_FCWML035	0.1	0.26121
MRI_FCWML035	0.10833	0.26351
MRI_FCWML035	0.11667	0.27096
MRI_FCWML035	0.125	0.26399
MRI_FCWML035	0.13333	0.23294
MRI_FCWML035	0.14167	0.17895
MRI_FCWML035	0.15	0.10981
MRI_FCWML035	0.15833	0.034621
MRI_FCWML035	0.16667	-0.03983
MRI_FCWML035	0.175	-0.1096
MRI_FCWML035	0.18333	-0.1722
MRI_FCWML035	0.19167	-0.22511
MRI_FCWML035	0.2	-0.26558
MRI_FCWML035	0.20833	-0.29169
MRI_FCWML035	0.21667	-0.30368
MRI_FCWML035	0.225	-0.30453
MRI_FCWML035	0.23333	-0.29924
MRI_FCWML035	0.24167	-0.29327
MRI_FCWML035	0.25	-0.14538
MRI_FCWML036	0	0.17699
MRI_FCWML036	0.0083333	0.35341
MRI_FCWML036	0.016667	0.35494
MRI_FCWML036	0.025	0.36617
MRI_FCWML036	0.033333	0.39374
MRI_FCWML036	0.041667	0.43782
MRI_FCWML036	0.05	0.48961
MRI_FCWML036	0.058333	0.53331
MRI_FCWML036	0.066667	0.55195
MRI_FCWML036	0.075	0.53428
MRI_FCWML036	0.083333	0.47963
MRI_FCWML036	0.091667	0.39852
MRI_FCWML036	0.1	0.30896
MRI_FCWML036	0.10833	0.23009
MRI_FCWML036	0.11667	0.17601
MRI_FCWML036	0.125	0.15193
MRI_FCWML036	0.13333	0.15393
MRI_FCWML036	0.14167	0.17149
MRI_FCWML036	0.15	0.1916
MRI_FCWML036	0.15833	0.2025
MRI_FCWML036	0.16667	0.19595
MRI_FCWML036	0.175	0.16779
MRI_FCWML036	0.18333	0.11727
MRI_FCWML036	0.19167	0.046088
MRI_FCWML036	0.2	-0.042181
MRI_FCWML036	0.20833	-0.14205
MRI_FCWML036	0.21667	-0.24582
MRI_FCWML036	0.225	-0.34368
MRI_FCWML036	0.23333	-0.42459
MRI_FCWML036	0.24167	-0.47819
MRI_FCWML036	0.25	-0.24848
MRI_FCWML037	0	0.78591
MRI_FCWML037	0.0083333	1.5365
MRI_FCWML037	0.016667	1.438
MRI_FCWML037	0.025	1.2968
MRI_FCWML037	0.033333	1.1395
MRI_FCWML037	0.041667	0.9911
MRI_FCWML037	0.05	0.8681
MRI_FCWML037	0.058333	0.77547
MRI_FCWML037	0.066667	0.70805
MRI_FCWML037	0.075	0.65573
MRI_FCWML037	0.083333	0.60978
MRI_FCWML037	0.091667	0.56723
MRI_FCWML037	0.1	0.53144
MRI_FCWML037	0.10833	0.50858
MRI_FCWML037	0.11667	0.50199
MRI_FCWML037	0.125	0.50783
MRI_FCWML037	0.13333	0.51456
MRI_FCWML037	0.14167	0.50704
MRI_FCWML037	0.15	0.47363
MRI_FCWML037	0.15833	0.4126
MRI_FCWML037	0.16667	0.33445
MRI_FCWML037	0.175	0.25864
MRI_FCWML037	0.18333	0.20603
MRI_FCWML037	0.19167	0.19061
MRI_FCWML037	0.2	0.21439
MRI_FCWML037	0.20833	0.26767
MRI_FCWML037	0.21667	0.33407
MRI_FCWML037	0.225	0.39729
MRI_FCWML037	0.23333	0.44617
MRI_FCWML037	0.24167	0.47588
MRI_FCWML037	0.25	0.24285
MRI_FCWML038	0	-0.33643
MRI_FCWML038	0.0083333	-0.68076
MRI_FCWML038	0.016667	-0.69651
MRI_FCWML038	0.025	-0.69954
MRI_FCWML038	0.033333	-0.66524
MRI_FCWML038	0.041667	-0.57494
MRI_FCWML038	0.05	-0.42334
MRI_FCWML038	0.058333	-0.22059
MRI_FCWML038	0.066667	0.011124
MRI_FCWML038	0.075	0.2441
MRI_FCWML038	0.083333	0.45169
MRI_FCWML038	0.091667	0.61238
MRI_FCWML038	0.1	0.71096
MRI_FCWML038	0.10833	0.73819
MRI_FCWML038	0.11667	0.69085
MRI_FCWML038	0.125	0.57304
MRI_FCWML038	0.13333	0.39805
MRI_FCWML038	0.14167	0.1886
MRI_FCWML038	0.15	-0.026003
MRI_FCWML038	0.15833	-0.21596
MRI_FCWML038	0.16667	-0.35816
MRI_FCWML038	0.175	-0.44135
MRI_FCWML038	0.18333	-0.46719
MRI_FCWML038	0.19167	-0.44704
MRI_FCWML038	0.2	-0.39641
MRI_FCWML038	0.20833	-0.33014
MRI_FCWML038	0.21667	-0.25999
MRI_FCWML038	0.225	-0.19479
MRI_FCWML038	0.23333	-0.14169
MRI_FCWML038	0.24167	-0.1068
MRI_FCWML038	0.25	-0.047306
MRI_FCWML040	0	-0.10496
MRI_FCWML040	0.0083333	-0.23576
MRI_FCWML040	0.016667	-0.31128
MRI_FCWML040	0.025	-0.42808
MRI_FCWML040	0.033333	-0.5667
MRI_FCWML040	0.041667	-0.69478
MRI_FCWML040	0.05	-0.7723
MRI_FCWML040	0.058333	-0.76385
MRI_FCWML040	0.066667	-0.65283
MRI_FCWML040	0.075	-0.4505
MRI_FCWML040	0.083333	-0.19443
MRI_FCWML040	0.091667	0.063493
MRI_FCWML040	0.1	0.2747
MRI_FCWML040	0.10833	0.40957
MRI_FCWML040	0.11667	0.46495
MRI_FCWML040	0.125	0.46139
MRI_FCWML040	0.13333	0.43238
MRI_FCWML040	0.14167	0.41075
MRI_FCWML040	0.15	0.41744
MRI_FCWML040	0.15833	0.45644
MRI_FCWML040	0.16667	0.51676
MRI_FCWML040	0.175	0.57994
MRI_FCWML040	0.18333	0.6294
MRI_FCWML040	0.19167	0.65782
MRI_FCWML040	0.2	0.66933
MRI_FCWML040	0.20833	0.6758
MRI_FCWML040	0.21667	0.68936
MRI_FCWML040	0.225	0.71512
MRI_FCWML040	0.23333	0.74814
MRI_FCWML040	0.24167	0.77628
MRI_FCWML040	0.25	0.39367
MRI_FCWML041	0	-0.1715
MRI_FCWML041	0.0083333	-0.33696
MRI_FCWML041	0.016667	-0.31944
MRI_FCWML041	0.025	-0.29279
MRI_FCWML041	0.033333	-0.26212
MRI_FCWML041	0.041667	-0.23514
MRI_FCWML041	0.05	-0.2199
MRI_FCWML041	0.058333	-0.22093
MRI_FCWML041	0.066667	-0.236
MRI_FCWML041	0.075	-0.25576
MRI_FCWML041	0.083333	-0.26747
MRI_FCWML041	0.091667	-0.26123
MRI_FCWML041	0.1	-0.23567
MRI_FCWML041	0.10833	-0.19971
MRI_FCWML041	0.11667	-0.16897
MRI_FCWML041	0.125	-0.15864
MRI_FCWML041	0.13333	-0.17622
MRI_FCWML041	0.14167	-0.21812
MRI_FCWML041	0.15	-0.27174
MRI_FCWML041	0.15833	-0.32162
MRI_FCWML041	0.16667	-0.35627
MRI_FCWML041	0.175	-0.37203
MRI_FCWML041	0.18333	-0.37249
MRI_FCWML041	0.19167	-0.36445
MRI_FCWML041	0.2	-0.35344
MRI_FCWML041	0.20833	-0.34143
MRI_FCWML041	0.21667	-0.32774
MRI_FCWML041	0.225	-0.31177
MRI_FCWML041	0.23333	-0.29527
MRI_FCWML041	0.24167	-0.2824
MRI_FCWML041	0.25	-0.13874
MRI_FCWML042	0	-0.10807
MRI_FCWML042	0.0083333	-0.20527
MRI_FCWML042	0.016667	-0.1729
MRI_FCWML042	0.025	-0.12049
MRI_FCWML042	0.033333	-0.052397
MRI_FCWML042	0.041667	0.022882
MRI_FCWML042	0.05	0.09298
MRI_FCWML042	0.058333	0.14399
MRI_FCWML042	0.066667	0.16398
MRI_FCWML042	0.075	0.14627
MRI_FCWML042	0.083333	0.090854
MRI_FCWML042	0.091667	0.0037422
MRI_FCWML042	0.1	-0.1054
MRI_FCWML042	0.10833	-0.22568
MRI_FCWML042	0.11667	-0.34628
MRI_FCWML042	0.125	-0.45647
MRI_FCWML042	0.13333	-0.54514
MRI_FCWML042	0.14167	-0.60099
MRI_FCWML042	0.15	-0.61449
MRI_FCWML042	0.15833	-0.58075
MRI_FCWML042	0.16667	-0.50203
MRI_FCWML042	0.175	-0.38815
MRI_FCWML042	0.18333	-0.25415
MRI_FCWML042	0.19167	-0.1161
MRI_FCWML042	0.2	0.013079
MRI_FCWML042	0.20833	0.12574
MRI_FCWML042	0.21667	0.21909
MRI_FCWML042	0.225	0.29287
MRI_FCWML042	0.23333	0.347
MRI_FCWML042	0.24167	0.38046
MRI_FCWML042	0.25	0.19592
MRI_FCWML043	0	NaN
MRI_FCWML043	0.0083333	NaN
MRI_FCWML043	0.016667	NaN
MRI_FCWML043	0.025	NaN
MRI_FCWML043	0.033333	NaN
MRI_FCWML043	0.041667	NaN
MRI_FCWML043	0.05	NaN
MRI_FCWML043	0.058333	NaN
MRI_FCWML043	0.066667	NaN
MRI_FCWML043	0.075	NaN
MRI_FCWML043	0.083333	NaN
MRI_FCWML043	0.091667	NaN
MRI_FCWML043	0.1	NaN
MRI_FCWML043	0.10833	NaN
MRI_FCWML043	0.11667	NaN
MRI_FCWML043	0.125	NaN
MRI_FCWML043	0.13333	NaN
MRI_FCWML043	0.14167	NaN
MRI_FCWML043	0.15	NaN
MRI_FCWML043	0.15833	NaN
MRI_FCWML043	0.16667	NaN
MRI_FCWML043	0.175	NaN
MRI_FCWML043	0.18333	NaN
MRI_FCWML043	0.19167	NaN
MRI_FCWML043	0.2	NaN
MRI_FCWML043	0.20833	NaN
MRI_FCWML043	0.21667	NaN
MRI_FCWML043	0.225	NaN
MRI_FCWML043	0.23333	NaN
MRI_FCWML043	0.24167	NaN
MRI_FCWML043	0.25	NaN
MRI_FCWML046	0	0.036109
MRI_FCWML046	0.0083333	0.10523
MRI_FCWML046	0.016667	0.19721
MRI_FCWML046	0.025	0.32857
MRI_FCWML046	0.033333	0.47194
MRI_FCWML046	0.041667	0.59909
MRI_FCWML046	0.05	0.68848
MRI_FCWML046	0.058333	0.73088
MRI_FCWML046	0.066667	0.73094
MRI_FCWML046	0.075	0.70371
MRI_FCWML046	0.083333	0.66734
MRI_FCWML046	0.091667	0.63524
MRI_FCWML046	0.1	0.61107
MRI_FCWML046	0.10833	0.58901
MRI_FCWML046	0.11667	0.55877
MRI_FCWML046	0.125	0.51279
MRI_FCWML046	0.13333	0.45182
MRI_FCWML046	0.14167	0.38635
MRI_FCWML046	0.15	0.33315
MRI_FCWML046	0.15833	0.30871
MRI_FCWML046	0.16667	0.32239
MRI_FCWML046	0.175	0.3721
MRI_FCWML046	0.18333	0.44411
MRI_FCWML046	0.19167	0.51701
MRI_FCWML046	0.2	0.56854
MRI_FCWML046	0.20833	0.58297
MRI_FCWML046	0.21667	0.55662
MRI_FCWML046	0.225	0.4995
MRI_FCWML046	0.23333	0.43219
MRI_FCWML046	0.24167	0.37884
MRI_FCWML046	0.25	0.17932
MRI_FCWML047	0	-0.027116
MRI_FCWML047	0.0083333	-0.045955
MRI_FCWML047	0.016667	-0.021907
MRI_FCWML047	0.025	0.016201
MRI_FCWML047	0.033333	0.066892
MRI_FCWML047	0.041667	0.12906
MRI_FCWML047	0.05	0.2003
MRI_FCWML047	0.058333	0.27436
MRI_FCWML047	0.066667	0.33999
MRI_FCWML047	0.075	0.38297
MRI_FCWML047	0.083333	0.39104
MRI_FCWML047	0.091667	0.3593
MRI_FCWML047	0.1	0.29307
MRI_FCWML047	0.10833	0.20642
MRI_FCWML047	0.11667	0.11734
MRI_FCWML047	0.125	0.042181
MRI_FCWML047	0.13333	-0.0080102
MRI_FCWML047	0.14167	-0.028279
MRI_FCWML047	0.15	-0.018738
MRI_FCWML047	0.15833	0.01656
MRI_FCWML047	0.16667	0.069989
MRI_FCWML047	0.175	0.13055
MRI_FCWML047	0.18333	0.18523
MRI_FCWML047	0.19167	0.22199
MRI_FCWML047	0.2	0.23353
MRI_FCWML047	0.20833	0.21973
MRI_FCWML047	0.21667	0.18737
MRI_FCWML047	0.225	0.14727
MRI_FCWML047	0.23333	0.11042
MRI_FCWML047	0.24167	0.085166
MRI_FCWML047	0.25	0.038127
MRI_FCWML048	0	-0.31477
MRI_FCWML048	0.0083333	-0.58304
MRI_FCWML048	0.016667	-0.45655
MRI_FCWML048	0.025	-0.28454
MRI_FCWML048	0.033333	-0.11121
MRI_FCWML048	0.041667	0.023934
MRI_FCWML048	0.05	0.097893
MRI_FCWML048	0.058333	0.10912
MRI_FCWML048	0.066667	0.074532
MRI_FCWML048	0.075	0.02035
MRI_FCWML048	0.083333	-0.029202
MRI_FCWML048	0.091667	-0.060883
MRI_FCWML048	0.1	-0.075843
MRI_FCWML048	0.10833	-0.086557
MRI_FCWML048	0.11667	-0.10896
MRI_FCWML048	0.125	-0.15335
MRI_FCWML048	0.13333	-0.21797
MRI_FCWML048	0.14167	-0.28827
MRI_FCWML048	0.15	-0.34196
MRI_FCWML048	0.15833	-0.35792
MRI_FCWML048	0.16667	-0.32479
MRI_FCWML048	0.175	-0.24568
MRI_FCWML048	0.18333	-0.13699
MRI_FCWML048	0.19167	-0.022109
MRI_FCWML048	0.2	0.076836
MRI_FCWML048	0.20833	0.14579
MRI_FCWML048	0.21667	0.18159
MRI_FCWML048	0.225	0.19053
MRI_FCWML048	0.23333	0.18419
MRI_FCWML048	0.24167	0.17456
MRI_FCWML048	0.25	0.085159
MRI_FCWML049	0	0.26699
MRI_FCWML049	0.0083333	0.52072
MRI_FCWML049	0.016667	0.48277
MRI_FCWML049	0.025	0.42519
MRI_FCWML049	0.033333	0.35516
MRI_FCWML049	0.041667	0.28127
MRI_FCWML049	0.05	0.2134
MRI_FCWML049	0.058333	0.16221
MRI_FCWML049	0.066667	0.13706
MRI_FCWML049	0.075	0.14188
MRI_FCWML049	0.083333	0.1708
MRI_FCWML049	0.091667	0.2065
MRI_FCWML049	0.1	0.22369
MRI_FCWML049	0.10833	0.19751
MRI_FCWML049	0.11667	0.1135
MRI_FCWML049	0.125	-0.025754
MRI_FCWML049	0.13333	-0.20074
MRI_FCWML049	0.14167	-0.38185
MRI_FCWML049	0.15	-0.53947
MRI_FCWML049	0.15833	-0.65237
MRI_FCWML049	0.16667	-0.71121
MRI_FCWML049	0.175	-0.71691
MRI_FCWML049	0.18333	-0.67634
MRI_FCWML049	0.19167	-0.59854
MRI_FCWML049	0.2	-0.49313
MRI_FCWML049	0.20833	-0.37062
MRI_FCWML049	0.21667	-0.24319
MRI_FCWML049	0.225	-0.12442
MRI_FCWML049	0.23333	-0.027838
MRI_FCWML049	0.24167	0.035153
MRI_FCWML049	0.25	0.028511
MRI_FCWML051	0	0.29587
MRI_FCWML051	0.0083333	0.57369
MRI_FCWML051	0.016667	0.51944
MRI_FCWML051	0.025	0.42906
MRI_FCWML051	0.033333	0.30391
MRI_FCWML051	0.041667	0.14836
MRI_FCWML051	0.05	-0.028693
MRI_FCWML051	0.058333	-0.21322
MRI_FCWML051	0.066667	-0.38736
MRI_FCWML051	0.075	-0.53282
MRI_FCWML051	0.083333	-0.63517
MRI_FCWML051	0.091667	-0.6876
MRI_FCWML051	0.1	-0.69209
MRI_FCWML051	0.10833	-0.65778
MRI_FCWML051	0.11667	-0.59714
MRI_FCWML051	0.125	-0.52191
MRI_FCWML051	0.13333	-0.44067
MRI_FCWML051	0.14167	-0.35846
MRI_FCWML051	0.15	-0.27795
MRI_FCWML051	0.15833	-0.20062
MRI_FCWML051	0.16667	-0.12696
MRI_FCWML051	0.175	-0.055617
MRI_FCWML051	0.18333	0.017447
MRI_FCWML051	0.19167	0.098493
MRI_FCWML051	0.2	0.19373
MRI_FCWML051	0.20833	0.30582
MRI_FCWML051	0.21667	0.43079
MRI_FCWML051	0.225	0.55701
MRI_FCWML051	0.23333	0.66716
MRI_FCWML051	0.24167	0.74276
MRI_FCWML051	0.25	0.38486
MRI_FCWML052	0	-0.7533
MRI_FCWML052	0.0083333	-1.4583
MRI_FCWML052	0.016667	-1.3174
MRI_FCWML052	0.025	-1.0953
MRI_FCWML052	0.033333	-0.80933
MRI_FCWML052	0.041667	-0.48174
MRI_FCWML052	0.05	-0.13764
MRI_FCWML052	0.058333	0.19676
MRI_FCWML052	0.066667	0.4967
MRI_FCWML052	0.075	0.74192
MRI_FCWML052	0.083333	0.91949
MRI_FCWML052	0.091667	1.0252
MRI_FCWML052	0.1	1.0628
MRI_FCWML052	0.10833	1.0416
MRI_FCWML052	0.11667	0.97319
MRI_FCWML052	0.125	0.86932
MRI_FCWML052	0.13333	0.74137
MRI_FCWML052	0.14167	0.60052
MRI_FCWML052	0.15	0.45772
MRI_FCWML052	0.15833	0.32268
MRI_FCWML052	0.16667	0.20207
MRI_FCWML052	0.175	0.098432
MRI_FCWML052	0.18333	0.010685
MRI_FCWML052	0.19167	-0.063702
MRI_FCWML052	0.2	-0.12623
MRI_FCWML052	0.20833	-0.17632
MRI_FCWML052	0.21667	-0.2123
MRI_FCWML052	0.225	-0.23375
MRI_FCWML052	0.23333	-0.24315
MRI_FCWML052	0.24167	-0.24542
MRI_FCWML052	0.25	-0.12275
MRI_FCWML053	0	-0.39967
MRI_FCWML053	0.0083333	-0.7862
MRI_FCWML053	0.016667	-0.74891
MRI_FCWML053	0.025	-0.6929
MRI_FCWML053	0.033333	-0.62439
MRI_FCWML053	0.041667	-0.54718
MRI_FCWML053	0.05	-0.46011
MRI_FCWML053	0.058333	-0.35665
MRI_FCWML053	0.066667	-0.22749
MRI_FCWML053	0.075	-0.065505
MRI_FCWML053	0.083333	0.12903
MRI_FCWML053	0.091667	0.34553
MRI_FCWML053	0.1	0.56445
MRI_FCWML053	0.10833	0.76243
MRI_FCWML053	0.11667	0.91922
MRI_FCWML053	0.125	1.0231
MRI_FCWML053	0.13333	1.0724
MRI_FCWML053	0.14167	1.0738
MRI_FCWML053	0.15	1.0374
MRI_FCWML053	0.15833	0.97324
MRI_FCWML053	0.16667	0.88854
MRI_FCWML053	0.175	0.78775
MRI_FCWML053	0.18333	0.67354
MRI_FCWML053	0.19167	0.54796
MRI_FCWML053	0.2	0.41354
MRI_FCWML053	0.20833	0.2742
MRI_FCWML053	0.21667	0.13632
MRI_FCWML053	0.225	0.0093312
MRI_FCWML053	0.23333	-0.094775
MRI_FCWML053	0.24167	-0.16364
MRI_FCWML053	0.25	-0.093889
MRI_FCWML054	0	-0.26777
MRI_FCWML054	0.0083333	-0.51855
MRI_FCWML054	0.016667	-0.46936
MRI_FCWML054	0.025	-0.39304
MRI_FCWML054	0.033333	-0.29719
MRI_FCWML054	0.041667	-0.19095
MRI_FCWML054	0.05	-0.08373
MRI_FCWML054	0.058333	0.01596
MRI_FCWML054	0.066667	0.10154
MRI_FCWML054	0.075	0.16904
MRI_FCWML054	0.083333	0.21733
MRI_FCWML054	0.091667	0.24788
MRI_FCWML054	0.1	0.26409
MRI_FCWML054	0.10833	0.27064
MRI_FCWML054	0.11667	0.27273
MRI_FCWML054	0.125	0.27546
MRI_FCWML054	0.13333	0.28312
MRI_FCWML054	0.14167	0.29822
MRI_FCWML054	0.15	0.32049
MRI_FCWML054	0.15833	0.34629
MRI_FCWML054	0.16667	0.36898
MRI_FCWML054	0.175	0.3807
MRI_FCWML054	0.18333	0.37506
MRI_FCWML054	0.19167	0.34973
MRI_FCWML054	0.2	0.30767
MRI_FCWML054	0.20833	0.25624
MRI_FCWML054	0.21667	0.20461
MRI_FCWML054	0.225	0.16059
MRI_FCWML054	0.23333	0.12871
MRI_FCWML054	0.24167	0.11007
MRI_FCWML054	0.25	0.052012
MRI_FCWML055	0	NaN
MRI_FCWML055	0.0083333	NaN
MRI_FCWML055	0.016667	NaN
MRI_FCWML055	0.025	NaN
MRI_FCWML055	0.033333	NaN
MRI_FCWML055	0.041667	NaN
MRI_FCWML055	0.05	NaN
MRI_FCWML055	0.058333	NaN
MRI_FCWML055	0.066667	NaN
MRI_FCWML055	0.075	NaN
MRI_FCWML055	0.083333	NaN
MRI_FCWML055	0.091667	NaN
MRI_FCWML055	0.1	NaN
MRI_FCWML055	0.10833	NaN
MRI_FCWML055	0.11667	NaN
MRI_FCWML055	0.125	NaN
MRI_FCWML055	0.13333	NaN
MRI_FCWML055	0.14167	NaN
MRI_FCWML055	0.15	NaN
MRI_FCWML055	0.15833	NaN
MRI_FCWML055	0.16667	NaN
MRI_FCWML055	0.175	NaN
MRI_FCWML055	0.18333	NaN
MRI_FCWML055	0.19167	NaN
MRI_FCWML055	0.2	NaN
MRI_FCWML055	0.20833	NaN
MRI_FCWML055	0.21667	NaN
MRI_FCWML055	0.225	NaN
MRI_FCWML055	0.23333	NaN
MRI_FCWML055	0.24167	NaN
MRI_FCWML055	0.25	NaN
MRI_FCWML056	0	-0.066452
MRI_FCWML056	0.0083333	-0.13722
MRI_FCWML056	0.016667	-0.1442
MRI_FCWML056	0.025	-0.13836
MRI_FCWML056	0.033333	-0.10125
MRI_FCWML056	0.041667	-0.019395
MRI_FCWML056	0.05	0.10947
MRI_FCWML056	0.058333	0.27414
MRI_FCWML056	0.066667	0.45258
MRI_FCWML056	0.075	0.6181
MRI_FCWML056	0.083333	0.74668
MRI_FCWML056	0.091667	0.82267
MRI_FCWML056	0.1	0.841
MRI_FCWML056	0.10833	0.80605
MRI_FCWML056	0.11667	0.72826
MRI_FCWML056	0.125	0.62048
MRI_FCWML056	0.13333	0.49541
MRI_FCWML056	0.14167	0.36461
MRI_FCWML056	0.15	0.23852
MRI_FCWML056	0.15833	0.12667
MRI_FCWML056	0.16667	0.037532
MRI_FCWML056	0.175	-0.022085
MRI_FCWML056	0.18333	-0.047798
MRI_FCWML056	0.19167	-0.038291
MRI_FCWML056	0.2	0.0042361
MRI_FCWML056	0.20833	0.073766
MRI_FCWML056	0.21667	0.16043
MRI_FCWML056	0.225	0.25105
MRI_FCWML056	0.23333	0.33071
MRI_FCWML056	0.24167	0.38535
MRI_FCWML056	0.25	0.2024
MRI_FCWML057	0	1.1616
MRI_FCWML057	0.0083333	2.328
MRI_FCWML057	0.016667	2.3419
MRI_FCWML057	0.025	2.3616
MRI_FCWML057	0.033333	2.3774
MRI_FCWML057	0.041667	2.3717
MRI_FCWML057	0.05	2.3211
MRI_FCWML057	0.058333	2.2041
MRI_FCWML057	0.066667	2.0089
MRI_FCWML057	0.075	1.74
MRI_FCWML057	0.083333	1.4189
MRI_FCWML057	0.091667	1.0792
MRI_FCWML057	0.1	0.75908
MRI_FCWML057	0.10833	0.49329
MRI_FCWML057	0.11667	0.30702
MRI_FCWML057	0.125	0.21207
MRI_FCWML057	0.13333	0.20491
MRI_FCWML057	0.14167	0.26666
MRI_FCWML057	0.15	0.36565
MRI_FCWML057	0.15833	0.4633
MRI_FCWML057	0.16667	0.52258
MRI_FCWML057	0.175	0.51704
MRI_FCWML057	0.18333	0.43718
MRI_FCWML057	0.19167	0.29161
MRI_FCWML057	0.2	0.10292
MRI_FCWML057	0.20833	-0.10018
MRI_FCWML057	0.21667	-0.29083
MRI_FCWML057	0.225	-0.44952
MRI_FCWML057	0.23333	-0.56554
MRI_FCWML057	0.24167	-0.63518
MRI_FCWML057	0.25	-0.32914
MRI_FCWML061	0	0.485
MRI_FCWML061	0.0083333	0.96133
MRI_FCWML061	0.016667	0.93346
MRI_FCWML061	0.025	0.88152
MRI_FCWML061	0.033333	0.79962
MRI_FCWML061	0.041667	0.68409
MRI_FCWML061	0.05	0.53705
MRI_FCWML061	0.058333	0.36879
MRI_FCWML061	0.066667	0.19744
MRI_FCWML061	0.075	0.045158
MRI_FCWML061	0.083333	-0.068055
MRI_FCWML061	0.091667	-0.1306
MRI_FCWML061	0.1	-0.14283
MRI_FCWML061	0.10833	-0.11654
MRI_FCWML061	0.11667	-0.070676
MRI_FCWML061	0.125	-0.025492
MRI_FCWML061	0.13333	0.0027405
MRI_FCWML061	0.14167	0.0047664
MRI_FCWML061	0.15	-0.020973
MRI_FCWML061	0.15833	-0.069385
MRI_FCWML061	0.16667	-0.1307
MRI_FCWML061	0.175	-0.19296
MRI_FCWML061	0.18333	-0.24477
MRI_FCWML061	0.19167	-0.27805
MRI_FCWML061	0.2	-0.2899
MRI_FCWML061	0.20833	-0.28294
MRI_FCWML061	0.21667	-0.26381
MRI_FCWML061	0.225	-0.24047
MRI_FCWML061	0.23333	-0.21974
MRI_FCWML061	0.24167	-0.20596
MRI_FCWML061	0.25	-0.1006
MRI_FCWML063	0	1.1802
MRI_FCWML063	0.0083333	2.2943
MRI_FCWML063	0.016667	2.1097
MRI_FCWML063	0.025	1.8436
MRI_FCWML063	0.033333	1.5448
MRI_FCWML063	0.041667	1.2597
MRI_FCWML063	0.05	1.0205
MRI_FCWML063	0.058333	0.84018
MRI_FCWML063	0.066667	0.71365
MRI_FCWML063	0.075	0.62529
MRI_FCWML063	0.083333	0.55731
MRI_FCWML063	0.091667	0.49591
MRI_FCWML063	0.1	0.43346
MRI_FCWML063	0.10833	0.36699
MRI_FCWML063	0.11667	0.29554
MRI_FCWML063	0.125	0.21876
MRI_FCWML063	0.13333	0.13775
MRI_FCWML063	0.14167	0.057371
MRI_FCWML063	0.15	-0.012324
MRI_FCWML063	0.15833	-0.057379
MRI_FCWML063	0.16667	-0.064295
MRI_FCWML063	0.175	-0.025812
MRI_FCWML063	0.18333	0.054708
MRI_FCWML063	0.19167	0.16277
MRI_FCWML063	0.2	0.27681
MRI_FCWML063	0.20833	0.37528
MRI_FCWML063	0.21667	0.4438
MRI_FCWML063	0.225	0.47928
MRI_FCWML063	0.23333	0.4893
MRI_FCWML063	0.24167	0.48716
MRI_FCWML063	0.25	0.24242
MRI_FCWML064	0	-0.15525
MRI_FCWML064	0.0083333	-0.32038
MRI_FCWML064	0.016667	-0.34844
MRI_FCWML064	0.025	-0.39052
MRI_FCWML064	0.033333	-0.44106
MRI_FCWML064	0.041667	-0.49374
MRI_FCWML064	0.05	-0.54082
MRI_FCWML064	0.058333	-0.57235
MRI_FCWML064	0.066667	-0.57673
MRI_FCWML064	0.075	-0.54385
MRI_FCWML064	0.083333	-0.46979
MRI_FCWML064	0.091667	-0.36044
MRI_FCWML064	0.1	-0.23128
MRI_FCWML064	0.10833	-0.10257
MRI_FCWML064	0.11667	0.0079678
MRI_FCWML064	0.125	0.091166
MRI_FCWML064	0.13333	0.14816
MRI_FCWML064	0.14167	0.18709
MRI_FCWML064	0.15	0.21714
MRI_FCWML064	0.15833	0.24304
MRI_FCWML064	0.16667	0.26275
MRI_FCWML064	0.175	0.26856
MRI_FCWML064	0.18333	0.25031
MRI_FCWML064	0.19167	0.19902
MRI_FCWML064	0.2	0.10997
MRI_FCWML064	0.20833	-0.014891
MRI_FCWML064	0.21667	-0.16538
MRI_FCWML064	0.225	-0.3229
MRI_FCWML064	0.23333	-0.46286
MRI_FCWML064	0.24167	-0.55985
MRI_FCWML064	0.25	-0.2973
MRI_FCWML104	0	0.13425
MRI_FCWML104	0.0083333	0.2395
MRI_FCWML104	0.016667	0.15708
MRI_FCWML104	0.025	0.034675
MRI_FCWML104	0.033333	-0.10673
MRI_FCWML104	0.041667	-0.24135
MRI_FCWML104	0.05	-0.34292
MRI_FCWML104	0.058333	-0.39006
MRI_FCWML104	0.066667	-0.3715
MRI_FCWML104	0.075	-0.2892
MRI_FCWML104	0.083333	-0.15819
MRI_FCWML104	0.091667	-0.0028247
MRI_FCWML104	0.1	0.14943
MRI_FCWML104	0.10833	0.27462
MRI_FCWML104	0.11667	0.35712
MRI_FCWML104	0.125	0.39138
MRI_FCWML104	0.13333	0.38079
MRI_FCWML104	0.14167	0.33463
MRI_FCWML104	0.15	0.2649
MRI_FCWML104	0.15833	0.18389
MRI_FCWML104	0.16667	0.1028
MRI_FCWML104	0.175	0.030942
MRI_FCWML104	0.18333	-0.024994
MRI_FCWML104	0.19167	-0.061734
MRI_FCWML104	0.2	-0.079792
MRI_FCWML104	0.20833	-0.082998
MRI_FCWML104	0.21667	-0.07706
MRI_FCWML104	0.225	-0.067682
MRI_FCWML104	0.23333	-0.059062
MRI_FCWML104	0.24167	-0.053421
MRI_FCWML104	0.25	-0.025751
MRI_FCWML107	0	0.32719
MRI_FCWML107	0.0083333	0.63315
MRI_FCWML107	0.016667	0.57134
MRI_FCWML107	0.025	0.47472
MRI_FCWML107	0.033333	0.35327
MRI_FCWML107	0.041667	0.22145
MRI_FCWML107	0.05	0.097752
MRI_FCWML107	0.058333	0.0026789
MRI_FCWML107	0.066667	-0.045174
MRI_FCWML107	0.075	-0.034352
MRI_FCWML107	0.083333	0.034858
MRI_FCWML107	0.091667	0.14886
MRI_FCWML107	0.1	0.28377
MRI_FCWML107	0.10833	0.41249
MRI_FCWML107	0.11667	0.51321
MRI_FCWML107	0.125	0.57564
MRI_FCWML107	0.13333	0.60227
MRI_FCWML107	0.14167	0.6044
MRI_FCWML107	0.15	0.59522
MRI_FCWML107	0.15833	0.58346
MRI_FCWML107	0.16667	0.57039
MRI_FCWML107	0.175	0.55116
MRI_FCWML107	0.18333	0.51887
MRI_FCWML107	0.19167	0.4691
MRI_FCWML107	0.2	0.40246
MRI_FCWML107	0.20833	0.32472
MRI_FCWML107	0.21667	0.24477
MRI_FCWML107	0.225	0.17211
MRI_FCWML107	0.23333	0.11473
MRI_FCWML107	0.24167	0.078236
MRI_FCWML107	0.25	0.032871
MRI_FCWML108	0	0.1593
MRI_FCWML108	0.0083333	0.29811
MRI_FCWML108	0.016667	0.23924
MRI_FCWML108	0.025	0.14902
MRI_FCWML108	0.033333	0.036791
MRI_FCWML108	0.041667	-0.08756
MRI_FCWML108	0.05	-0.21425
MRI_FCWML108	0.058333	-0.33278
MRI_FCWML108	0.066667	-0.43088
MRI_FCWML108	0.075	-0.49456
MRI_FCWML108	0.083333	-0.51029
MRI_FCWML108	0.091667	-0.46906
MRI_FCWML108	0.1	-0.37045
MRI_FCWML108	0.10833	-0.22497
MRI_FCWML108	0.11667	-0.053104
MRI_FCWML108	0.125	0.11899
MRI_FCWML108	0.13333	0.26563
MRI_FCWML108	0.14167	0.36773
MRI_FCWML108	0.15	0.41686
MRI_FCWML108	0.15833	0.4161
MRI_FCWML108	0.16667	0.37794
MRI_FCWML108	0.175	0.32001
MRI_FCWML108	0.18333	0.26019
MRI_FCWML108	0.19167	0.21247
MRI_FCWML108	0.2	0.18453
MRI_FCWML108	0.20833	0.17737
MRI_FCWML108	0.21667	0.18672
MRI_FCWML108	0.225	0.20531
MRI_FCWML108	0.23333	0.22529
MRI_FCWML108	0.24167	0.24012
MRI_FCWML108	0.25	0.12277
MRI_FCWML109	0	0.2596
MRI_FCWML109	0.0083333	0.5649
MRI_FCWML109	0.016667	0.6828
MRI_FCWML109	0.025	0.82447
MRI_FCWML109	0.033333	0.93451
MRI_FCWML109	0.041667	0.97501
MRI_FCWML109	0.05	0.94016
MRI_FCWML109	0.058333	0.85511
MRI_FCWML109	0.066667	0.76125
MRI_FCWML109	0.075	0.69674
MRI_FCWML109	0.083333	0.68167
MRI_FCWML109	0.091667	0.71354
MRI_FCWML109	0.1	0.77276
MRI_FCWML109	0.10833	0.83293
MRI_FCWML109	0.11667	0.87051
MRI_FCWML109	0.125	0.87024
MRI_FCWML109	0.13333	0.82645
MRI_FCWML109	0.14167	0.74209
MRI_FCWML109	0.15	0.62738
MRI_FCWML109	0.15833	0.49847
MRI_FCWML109	0.16667	0.37518
MRI_FCWML109	0.175	0.27713
MRI_FCWML109	0.18333	0.21885
MRI_FCWML109	0.19167	0.20558
MRI_FCWML109	0.2	0.23191
MRI_FCWML109	0.20833	0.28419
MRI_FCWML109	0.21667	0.34563
MRI_FCWML109	0.225	0.4018
MRI_FCWML109	0.23333	0.44391
MRI_FCWML109	0.24167	0.46896
MRI_FCWML109	0.25	0.23857
MRI_FCWML119	0	NaN
MRI_FCWML119	0.0083333	NaN
MRI_FCWML119	0.016667	NaN
MRI_FCWML119	0.025	NaN
MRI_FCWML119	0.033333	NaN
MRI_FCWML119	0.041667	NaN
MRI_FCWML119	0.05	NaN
MRI_FCWML119	0.058333	NaN
MRI_FCWML119	0.066667	NaN
MRI_FCWML119	0.075	NaN
MRI_FCWML119	0.083333	NaN
MRI_FCWML119	0.091667	NaN
MRI_FCWML119	0.1	NaN
MRI_FCWML119	0.10833	NaN
MRI_FCWML119	0.11667	NaN
MRI_FCWML119	0.125	NaN
MRI_FCWML119	0.13333	NaN
MRI_FCWML119	0.14167	NaN
MRI_FCWML119	0.15	NaN
MRI_FCWML119	0.15833	NaN
MRI_FCWML119	0.16667	NaN
MRI_FCWML119	0.175	NaN
MRI_FCWML119	0.18333	NaN
MRI_FCWML119	0.19167	NaN
MRI_FCWML119	0.2	NaN
MRI_FCWML119	0.20833	NaN
MRI_FCWML119	0.21667	NaN
MRI_FCWML119	0.225	NaN
MRI_FCWML119	0.23333	NaN
MRI_FCWML119	0.24167	NaN
MRI_FCWML119	0.25	NaN
MRI_FCWML121	0	0.27056
MRI_FCWML121	0.0083333	0.51728
MRI_FCWML121	0.016667	0.44802
MRI_FCWML121	0.025	0.33943
MRI_FCWML121	0.033333	0.20036
MRI_FCWML121	0.041667	0.04255
MRI_FCWML121	0.05	-0.11774
MRI_FCWML121	0.058333	-0.25843
MRI_FCWML121	0.066667	-0.3537
MRI_FCWML121	0.075	-0.38098
MRI_FCWML121	0.083333	-0.3307
MRI_FCWML121	0.091667	-0.21351
MRI_FCWML121	0.1	-0.059741
MRI_FCWML121	0.10833	0.090333
MRI_FCWML121	0.11667	0.20163
MRI_FCWML121	0.125	0.25722
MRI_FCWML121	0.13333	0.26257
MRI_FCWML121	0.14167	0.23928
MRI_FCWML121	0.15	0.21241
MRI_FCWML121	0.15833	0.1983
MRI_FCWML121	0.16667	0.19906
MRI_FCWML121	0.175	0.2051
MRI_FCWML121	0.18333	0.2028
MRI_FCWML121	0.19167	0.18224
MRI_FCWML121	0.2	0.14132
MRI_FCWML121	0.20833	0.085222
MRI_FCWML121	0.21667	0.023146
MRI_FCWML121	0.225	-0.035257
MRI_FCWML121	0.23333	-0.082152
MRI_FCWML121	0.24167	-0.11224
MRI_FCWML121	0.25	-0.061289
MRI_FCWML128	0	-0.60121
MRI_FCWML128	0.0083333	-1.1583
MRI_FCWML128	0.016667	-1.0333
MRI_FCWML128	0.025	-0.84782
MRI_FCWML128	0.033333	-0.63084
MRI_FCWML128	0.041667	-0.41312
MRI_FCWML128	0.05	-0.22073
MRI_FCWML128	0.058333	-0.069683
MRI_FCWML128	0.066667	0.036516
MRI_FCWML128	0.075	0.10583
MRI_FCWML128	0.083333	0.15338
MRI_FCWML128	0.091667	0.19508
MRI_FCWML128	0.1	0.24161
MRI_FCWML128	0.10833	0.29479
MRI_FCWML128	0.11667	0.34799
MRI_FCWML128	0.125	0.3901
MRI_FCWML128	0.13333	0.41101
MRI_FCWML128	0.14167	0.40594
MRI_FCWML128	0.15	0.37656
MRI_FCWML128	0.15833	0.32897
MRI_FCWML128	0.16667	0.27036
MRI_FCWML128	0.175	0.20675
MRI_FCWML128	0.18333	0.14309
MRI_FCWML128	0.19167	0.084905
MRI_FCWML128	0.2	0.039452
MRI_FCWML128	0.20833	0.014425
MRI_FCWML128	0.21667	0.01428
MRI_FCWML128	0.225	0.036388
MRI_FCWML128	0.23333	0.069979
MRI_FCWML128	0.24167	0.099484
MRI_FCWML128	0.25	0.055572
MRI_FCWML129	0	-0.66727
MRI_FCWML129	0.0083333	-1.26
MRI_FCWML129	0.016667	-1.0576
MRI_FCWML129	0.025	-0.78216
MRI_FCWML129	0.033333	-0.50014
MRI_FCWML129	0.041667	-0.26522
MRI_FCWML129	0.05	-0.10232
MRI_FCWML129	0.058333	-0.0061539
MRI_FCWML129	0.066667	0.047314
MRI_FCWML129	0.075	0.084383
MRI_FCWML129	0.083333	0.12075
MRI_FCWML129	0.091667	0.15763
MRI_FCWML129	0.1	0.18652
MRI_FCWML129	0.10833	0.1981
MRI_FCWML129	0.11667	0.18955
MRI_FCWML129	0.125	0.16682
MRI_FCWML129	0.13333	0.14178
MRI_FCWML129	0.14167	0.1265
MRI_FCWML129	0.15	0.1281
MRI_FCWML129	0.15833	0.14605
MRI_FCWML129	0.16667	0.17253
MRI_FCWML129	0.175	0.1952
MRI_FCWML129	0.18333	0.20102
MRI_FCWML129	0.19167	0.17996
MRI_FCWML129	0.2	0.1279
MRI_FCWML129	0.20833	0.04791
MRI_FCWML129	0.21667	-0.050086
MRI_FCWML129	0.225	-0.15132
MRI_FCWML129	0.23333	-0.23922
MRI_FCWML129	0.24167	-0.29888
MRI_FCWML129	0.25	-0.15999
MRI_FCWML134	0	-0.41994
MRI_FCWML134	0.0083333	-0.848
MRI_FCWML134	0.016667	-0.86968
MRI_FCWML134	0.025	-0.89714
MRI_FCWML134	0.033333	-0.91861
MRI_FCWML134	0.041667	-0.92039
MRI_FCWML134	0.05	-0.88981
MRI_FCWML134	0.058333	-0.8187
MRI_FCWML134	0.066667	-0.70639
MRI_FCWML134	0.075	-0.56097
MRI_FCWML134	0.083333	-0.39801
MRI_FCWML134	0.091667	-0.2368
MRI_FCWML134	0.1	-0.095299
MRI_FCWML134	0.10833	0.014259
MRI_FCWML134	0.11667	0.087445
MRI_FCWML134	0.125	0.12678
MRI_FCWML134	0.13333	0.1388
MRI_FCWML134	0.14167	0.13075
MRI_FCWML134	0.15	0.10869
MRI_FCWML134	0.15833	0.077454
MRI_FCWML134	0.16667	0.041745
MRI_FCWML134	0.175	0.0069473
MRI_FCWML134	0.18333	-0.021406
MRI_FCWML134	0.19167	-0.03934
MRI_FCWML134	0.2	-0.046113
MRI_FCWML134	0.20833	-0.04452
MRI_FCWML134	0.21667	-0.039367
MRI_FCWML134	0.225	-0.034967
MRI_FCWML134	0.23333	-0.033211
MRI_FCWML134	0.24167	-0.033398
MRI_FCWML134	0.25	-0.016877
MRI_FCWML150	0	-0.1461
MRI_FCWML150	0.0083333	-0.27289
MRI_FCWML150	0.016667	-0.21909
MRI_FCWML150	0.025	-0.14218
MRI_FCWML150	0.033333	-0.05784
MRI_FCWML150	0.041667	0.017955
MRI_FCWML150	0.05	0.072897
MRI_FCWML150	0.058333	0.10107
MRI_FCWML150	0.066667	0.10367
MRI_FCWML150	0.075	0.087764
MRI_FCWML150	0.083333	0.063597
MRI_FCWML150	0.091667	0.041673
MRI_FCWML150	0.1	0.030258
MRI_FCWML150	0.10833	0.033671
MRI_FCWML150	0.11667	0.051217
MRI_FCWML150	0.125	0.076697
MRI_FCWML150	0.13333	0.098871
MRI_FCWML150	0.14167	0.10349
MRI_FCWML150	0.15	0.077195
MRI_FCWML150	0.15833	0.012627
MRI_FCWML150	0.16667	-0.087138
MRI_FCWML150	0.175	-0.20704
MRI_FCWML150	0.18333	-0.32282
MRI_FCWML150	0.19167	-0.40777
MRI_FCWML150	0.2	-0.44125
MRI_FCWML150	0.20833	-0.41557
MRI_FCWML150	0.21667	-0.3389
MRI_FCWML150	0.225	-0.23304
MRI_FCWML150	0.23333	-0.12716
MRI_FCWML150	0.24167	-0.04983
MRI_FCWML150	0.25	-0.010788
MRI_FCWML158	0	-0.74355
MRI_FCWML158	0.0083333	-1.4376
MRI_FCWML158	0.016667	-1.2937
MRI_FCWML158	0.025	-1.0693
MRI_FCWML158	0.033333	-0.78854
MRI_FCWML158	0.041667	-0.48566
MRI_FCWML158	0.05	-0.20124
MRI_FCWML158	0.058333	0.024221
MRI_FCWML158	0.066667	0.15878
MRI_FCWML158	0.075	0.18672
MRI_FCWML158	0.083333	0.11258
MRI_FCWML158	0.091667	-0.040126
MRI_FCWML158	0.1	-0.2351
MRI_FCWML158	0.10833	-0.43247
MRI_FCWML158	0.11667	-0.59788
MRI_FCWML158	0.125	-0.70886
MRI_FCWML158	0.13333	-0.7572
MRI_FCWML158	0.14167	-0.74728
MRI_FCWML158	0.15	-0.69203
MRI_FCWML158	0.15833	-0.60797
MRI_FCWML158	0.16667	-0.51109
MRI_FCWML158	0.175	-0.41407
MRI_FCWML158	0.18333	-0.32516
MRI_FCWML158	0.19167	-0.24833
MRI_FCWML158	0.2	-0.18427
MRI_FCWML158	0.20833	-0.1318
MRI_FCWML158	0.21667	-0.089243
MRI_FCWML158	0.225	-0.055511
MRI_FCWML158	0.23333	-0.030507
MRI_FCWML158	0.24167	-0.014921
MRI_FCWML158	0.25	-0.0048007
MRI_FCWML159	0	-0.91296
MRI_FCWML159	0.0083333	-1.7899
MRI_FCWML159	0.016667	-1.6839
MRI_FCWML159	0.025	-1.5155
MRI_FCWML159	0.033333	-1.2986
MRI_FCWML159	0.041667	-1.0538
MRI_FCWML159	0.05	-0.80532
MRI_FCWML159	0.058333	-0.57482
MRI_FCWML159	0.066667	-0.37632
MRI_FCWML159	0.075	-0.21386
MRI_FCWML159	0.083333	-0.083944
MRI_FCWML159	0.091667	0.018895
MRI_FCWML159	0.1	0.096665
MRI_FCWML159	0.10833	0.14586
MRI_FCWML159	0.11667	0.15986
MRI_FCWML159	0.125	0.13427
MRI_FCWML159	0.13333	0.071965
MRI_FCWML159	0.14167	-0.014865
MRI_FCWML159	0.15	-0.10692
MRI_FCWML159	0.15833	-0.18311
MRI_FCWML159	0.16667	-0.22673
MRI_FCWML159	0.175	-0.23025
MRI_FCWML159	0.18333	-0.19707
MRI_FCWML159	0.19167	-0.13993
MRI_FCWML159	0.2	-0.076587
MRI_FCWML159	0.20833	-0.023976
MRI_FCWML159	0.21667	0.0071151
MRI_FCWML159	0.225	0.015126
MRI_FCWML159	0.23333	0.0072143
MRI_FCWML159	0.24167	-0.004764
MRI_FCWML159	0.25	-0.0050838
MRI_FCWML160	0	NaN
MRI_FCWML160	0.0083333	NaN
MRI_FCWML160	0.016667	NaN
MRI_FCWML160	0.025	NaN
MRI_FCWML160	0.033333	NaN
MRI_FCWML160	0.041667	NaN
MRI_FCWML160	0.05	NaN
MRI_FCWML160	0.058333	NaN
MRI_FCWML160	0.066667	NaN
MRI_FCWML160	0.075	NaN
MRI_FCWML160	0.083333	NaN
MRI_FCWML160	0.091667	NaN
MRI_FCWML160	0.1	NaN
MRI_FCWML160	0.10833	NaN
MRI_FCWML160	0.11667	NaN
MRI_FCWML160	0.125	NaN
MRI_FCWML160	0.13333	NaN
MRI_FCWML160	0.14167	NaN
MRI_FCWML160	0.15	NaN
MRI_FCWML160	0.15833	NaN
MRI_FCWML160	0.16667	NaN
MRI_FCWML160	0.175	NaN
MRI_FCWML160	0.18333	NaN
MRI_FCWML160	0.19167	NaN
MRI_FCWML160	0.2	NaN
MRI_FCWML160	0.20833	NaN
MRI_FCWML160	0.21667	NaN
MRI_FCWML160	0.225	NaN
MRI_FCWML160	0.23333	NaN
MRI_FCWML160	0.24167	NaN
MRI_FCWML160	0.25	NaN
MRI_FCWML162	0	0.56328
MRI_FCWML162	0.0083333	1.0772
MRI_FCWML162	0.016667	0.93864
MRI_FCWML162	0.025	0.7365
MRI_FCWML162	0.033333	0.50426
MRI_FCWML162	0.041667	0.27383
MRI_FCWML162	0.05	0.068282
MRI_FCWML162	0.058333	-0.10075
MRI_FCWML162	0.066667	-0.23106
MRI_FCWML162	0.075	-0.32519
MRI_FCWML162	0.083333	-0.38573
MRI_FCWML162	0.091667	-0.41264
MRI_FCWML162	0.1	-0.40353
MRI_FCWML162	0.10833	-0.35617
MRI_FCWML162	0.11667	-0.27183
[truncated: 171 more rows]
