# Supplementary material for: Pupil size reflects activation of subcortical ascending arousal system nuclei during rest
Source: eLife. 2023 Jun 27;12:e84822. doi: 10.7554/eLife.84822 (PMC10299825; doi:10.7554/eLife.84822)
Supplement: Figure 6—source data 1. [file elife-84822-fig6-data1.zip › Figure6-SourceData/Pxy_cpsd_stat_ses-day1_MR.csv]

subj	F_cpsd	Pxy
MRI_FCWML001	0	0.42531
MRI_FCWML001	0.0083333	0.87722
MRI_FCWML001	0.016667	0.94878
MRI_FCWML001	0.025	1.0435
MRI_FCWML001	0.033333	1.1337
MRI_FCWML001	0.041667	1.1942
MRI_FCWML001	0.05	1.2088
MRI_FCWML001	0.058333	1.1736
MRI_FCWML001	0.066667	1.096
MRI_FCWML001	0.075	0.99187
MRI_FCWML001	0.083333	0.88197
MRI_FCWML001	0.091667	0.78664
MRI_FCWML001	0.1	0.72042
MRI_FCWML001	0.10833	0.68727
MRI_FCWML001	0.11667	0.6786
MRI_FCWML001	0.125	0.67606
MRI_FCWML001	0.13333	0.65856
MRI_FCWML001	0.14167	0.61089
MRI_FCWML001	0.15	0.5296
MRI_FCWML001	0.15833	0.42343
MRI_FCWML001	0.16667	0.30815
MRI_FCWML001	0.175	0.19911
MRI_FCWML001	0.18333	0.10568
MRI_FCWML001	0.19167	0.029906
MRI_FCWML001	0.2	-0.030808
MRI_FCWML001	0.20833	-0.079818
MRI_FCWML001	0.21667	-0.11885
MRI_FCWML001	0.225	-0.14807
MRI_FCWML001	0.23333	-0.16756
MRI_FCWML001	0.24167	-0.17828
MRI_FCWML001	0.25	-0.090811
MRI_FCWML002	0	-0.035743
MRI_FCWML002	0.0083333	-0.070265
MRI_FCWML002	0.016667	-0.067881
MRI_FCWML002	0.025	-0.066824
MRI_FCWML002	0.033333	-0.06774
MRI_FCWML002	0.041667	-0.067012
MRI_FCWML002	0.05	-0.057097
MRI_FCWML002	0.058333	-0.030095
MRI_FCWML002	0.066667	0.017163
MRI_FCWML002	0.075	0.079457
MRI_FCWML002	0.083333	0.14348
MRI_FCWML002	0.091667	0.19256
MRI_FCWML002	0.1	0.21362
MRI_FCWML002	0.10833	0.2031
MRI_FCWML002	0.11667	0.16838
MRI_FCWML002	0.125	0.12426
MRI_FCWML002	0.13333	0.086002
MRI_FCWML002	0.14167	0.06282
MRI_FCWML002	0.15	0.054748
MRI_FCWML002	0.15833	0.054287
MRI_FCWML002	0.16667	0.051363
MRI_FCWML002	0.175	0.03869
MRI_FCWML002	0.18333	0.014787
MRI_FCWML002	0.19167	-0.016429
MRI_FCWML002	0.2	-0.048537
MRI_FCWML002	0.20833	-0.075957
MRI_FCWML002	0.21667	-0.095939
MRI_FCWML002	0.225	-0.1086
MRI_FCWML002	0.23333	-0.11566
MRI_FCWML002	0.24167	-0.11904
MRI_FCWML002	0.25	-0.060013
MRI_FCWML003	0	0.60095
MRI_FCWML003	0.0083333	1.2123
MRI_FCWML003	0.016667	1.2394
MRI_FCWML003	0.025	1.2722
MRI_FCWML003	0.033333	1.2978
MRI_FCWML003	0.041667	1.3061
MRI_FCWML003	0.05	1.2922
MRI_FCWML003	0.058333	1.256
MRI_FCWML003	0.066667	1.1997
MRI_FCWML003	0.075	1.1241
MRI_FCWML003	0.083333	1.027
MRI_FCWML003	0.091667	0.90402
MRI_FCWML003	0.1	0.75119
MRI_FCWML003	0.10833	0.56868
MRI_FCWML003	0.11667	0.36365
MRI_FCWML003	0.125	0.15116
MRI_FCWML003	0.13333	-0.047518
MRI_FCWML003	0.14167	-0.20917
MRI_FCWML003	0.15	-0.31454
MRI_FCWML003	0.15833	-0.35398
MRI_FCWML003	0.16667	-0.33071
MRI_FCWML003	0.175	-0.26004
MRI_FCWML003	0.18333	-0.16455
MRI_FCWML003	0.19167	-0.067002
MRI_FCWML003	0.2	0.016016
MRI_FCWML003	0.20833	0.077226
MRI_FCWML003	0.21667	0.1176
MRI_FCWML003	0.225	0.14246
MRI_FCWML003	0.23333	0.15732
MRI_FCWML003	0.24167	0.1655
MRI_FCWML003	0.25	0.084085
MRI_FCWML004	0	NaN
MRI_FCWML004	0.0083333	NaN
MRI_FCWML004	0.016667	NaN
MRI_FCWML004	0.025	NaN
MRI_FCWML004	0.033333	NaN
MRI_FCWML004	0.041667	NaN
MRI_FCWML004	0.05	NaN
MRI_FCWML004	0.058333	NaN
MRI_FCWML004	0.066667	NaN
MRI_FCWML004	0.075	NaN
MRI_FCWML004	0.083333	NaN
MRI_FCWML004	0.091667	NaN
MRI_FCWML004	0.1	NaN
MRI_FCWML004	0.10833	NaN
MRI_FCWML004	0.11667	NaN
MRI_FCWML004	0.125	NaN
MRI_FCWML004	0.13333	NaN
MRI_FCWML004	0.14167	NaN
MRI_FCWML004	0.15	NaN
MRI_FCWML004	0.15833	NaN
MRI_FCWML004	0.16667	NaN
MRI_FCWML004	0.175	NaN
MRI_FCWML004	0.18333	NaN
MRI_FCWML004	0.19167	NaN
MRI_FCWML004	0.2	NaN
MRI_FCWML004	0.20833	NaN
MRI_FCWML004	0.21667	NaN
MRI_FCWML004	0.225	NaN
MRI_FCWML004	0.23333	NaN
MRI_FCWML004	0.24167	NaN
MRI_FCWML004	0.25	NaN
MRI_FCWML006	0	0.93619
MRI_FCWML006	0.0083333	1.8482
MRI_FCWML006	0.016667	1.7795
MRI_FCWML006	0.025	1.676
MRI_FCWML006	0.033333	1.5501
MRI_FCWML006	0.041667	1.4139
MRI_FCWML006	0.05	1.2767
MRI_FCWML006	0.058333	1.1454
MRI_FCWML006	0.066667	1.0245
MRI_FCWML006	0.075	0.91741
MRI_FCWML006	0.083333	0.82526
MRI_FCWML006	0.091667	0.74646
MRI_FCWML006	0.1	0.67682
MRI_FCWML006	0.10833	0.61134
MRI_FCWML006	0.11667	0.54716
MRI_FCWML006	0.125	0.48589
MRI_FCWML006	0.13333	0.43382
MRI_FCWML006	0.14167	0.39947
MRI_FCWML006	0.15	0.38934
MRI_FCWML006	0.15833	0.40415
MRI_FCWML006	0.16667	0.43724
MRI_FCWML006	0.175	0.47598
MRI_FCWML006	0.18333	0.50546
MRI_FCWML006	0.19167	0.51281
MRI_FCWML006	0.2	0.49083
MRI_FCWML006	0.20833	0.43979
MRI_FCWML006	0.21667	0.36726
MRI_FCWML006	0.225	0.2864
MRI_FCWML006	0.23333	0.21296
MRI_FCWML006	0.24167	0.16178
MRI_FCWML006	0.25	0.071723
MRI_FCWML007	0	-0.45401
MRI_FCWML007	0.0083333	-0.85011
MRI_FCWML007	0.016667	-0.68603
MRI_FCWML007	0.025	-0.44304
MRI_FCWML007	0.033333	-0.16143
MRI_FCWML007	0.041667	0.11278
MRI_FCWML007	0.05	0.33644
MRI_FCWML007	0.058333	0.47794
MRI_FCWML007	0.066667	0.52373
MRI_FCWML007	0.075	0.48098
MRI_FCWML007	0.083333	0.37505
MRI_FCWML007	0.091667	0.24238
MRI_FCWML007	0.1	0.12047
MRI_FCWML007	0.10833	0.038372
MRI_FCWML007	0.11667	0.010348
MRI_FCWML007	0.125	0.0348
MRI_FCWML007	0.13333	0.097892
MRI_FCWML007	0.14167	0.17988
MRI_FCWML007	0.15	0.26129
MRI_FCWML007	0.15833	0.32689
MRI_FCWML007	0.16667	0.36682
MRI_FCWML007	0.175	0.37586
MRI_FCWML007	0.18333	0.35233
MRI_FCWML007	0.19167	0.29758
MRI_FCWML007	0.2	0.21632
MRI_FCWML007	0.20833	0.11683
MRI_FCWML007	0.21667	0.010497
MRI_FCWML007	0.225	-0.089773
MRI_FCWML007	0.23333	-0.17157
MRI_FCWML007	0.24167	-0.22489
MRI_FCWML007	0.25	-0.12169
MRI_FCWML008	0	0.39562
MRI_FCWML008	0.0083333	0.72101
MRI_FCWML008	0.016667	0.52532
MRI_FCWML008	0.025	0.24502
MRI_FCWML008	0.033333	-0.063707
MRI_FCWML008	0.041667	-0.34317
MRI_FCWML008	0.05	-0.54694
MRI_FCWML008	0.058333	-0.64822
MRI_FCWML008	0.066667	-0.6425
MRI_FCWML008	0.075	-0.54484
MRI_FCWML008	0.083333	-0.38373
MRI_FCWML008	0.091667	-0.19373
MRI_FCWML008	0.1	-0.0085443
MRI_FCWML008	0.10833	0.14421
MRI_FCWML008	0.11667	0.24627
MRI_FCWML008	0.125	0.29001
MRI_FCWML008	0.13333	0.27806
MRI_FCWML008	0.14167	0.22161
MRI_FCWML008	0.15	0.1378
MRI_FCWML008	0.15833	0.046562
MRI_FCWML008	0.16667	-0.032626
MRI_FCWML008	0.175	-0.083864
MRI_FCWML008	0.18333	-0.097295
MRI_FCWML008	0.19167	-0.070507
MRI_FCWML008	0.2	-0.0085115
MRI_FCWML008	0.20833	0.077771
MRI_FCWML008	0.21667	0.17411
MRI_FCWML008	0.225	0.26588
MRI_FCWML008	0.23333	0.34053
MRI_FCWML008	0.24167	0.38888
MRI_FCWML008	0.25	0.20279
MRI_FCWML009	0	-0.12586
MRI_FCWML009	0.0083333	-0.32224
MRI_FCWML009	0.016667	-0.51648
MRI_FCWML009	0.025	-0.7879
MRI_FCWML009	0.033333	-1.075
MRI_FCWML009	0.041667	-1.3185
MRI_FCWML009	0.05	-1.4754
MRI_FCWML009	0.058333	-1.5258
MRI_FCWML009	0.066667	-1.4717
MRI_FCWML009	0.075	-1.3307
MRI_FCWML009	0.083333	-1.1283
MRI_FCWML009	0.091667	-0.89142
MRI_FCWML009	0.1	-0.64471
MRI_FCWML009	0.10833	-0.40942
MRI_FCWML009	0.11667	-0.20334
MRI_FCWML009	0.125	-0.041314
MRI_FCWML009	0.13333	0.064929
MRI_FCWML009	0.14167	0.10758
MRI_FCWML009	0.15	0.084464
MRI_FCWML009	0.15833	0.00091969
MRI_FCWML009	0.16667	-0.12905
MRI_FCWML009	0.175	-0.28365
MRI_FCWML009	0.18333	-0.4367
MRI_FCWML009	0.19167	-0.56317
MRI_FCWML009	0.2	-0.6452
MRI_FCWML009	0.20833	-0.67632
MRI_FCWML009	0.21667	-0.6625
MRI_FCWML009	0.225	-0.61956
MRI_FCWML009	0.23333	-0.56812
MRI_FCWML009	0.24167	-0.52793
MRI_FCWML009	0.25	-0.25643
MRI_FCWML010	0	0.17995
MRI_FCWML010	0.0083333	0.32596
MRI_FCWML010	0.016667	0.22838
MRI_FCWML010	0.025	0.080023
MRI_FCWML010	0.033333	-0.097603
MRI_FCWML010	0.041667	-0.27597
MRI_FCWML010	0.05	-0.42371
MRI_FCWML010	0.058333	-0.51301
MRI_FCWML010	0.066667	-0.52642
MRI_FCWML010	0.075	-0.46141
MRI_FCWML010	0.083333	-0.33097
MRI_FCWML010	0.091667	-0.15977
MRI_FCWML010	0.1	0.022265
MRI_FCWML010	0.10833	0.18675
MRI_FCWML010	0.11667	0.31186
MRI_FCWML010	0.125	0.38472
MRI_FCWML010	0.13333	0.40191
MRI_FCWML010	0.14167	0.36881
MRI_FCWML010	0.15	0.29855
MRI_FCWML010	0.15833	0.21031
MRI_FCWML010	0.16667	0.12607
MRI_FCWML010	0.175	0.065929
MRI_FCWML010	0.18333	0.042862
MRI_FCWML010	0.19167	0.059012
MRI_FCWML010	0.2	0.10546
MRI_FCWML010	0.20833	0.16606
MRI_FCWML010	0.21667	0.22391
MRI_FCWML010	0.225	0.26748
MRI_FCWML010	0.23333	0.29348
MRI_FCWML010	0.24167	0.30534
MRI_FCWML010	0.25	0.15423
MRI_FCWML011	0	0.16782
MRI_FCWML011	0.0083333	0.31455
MRI_FCWML011	0.016667	0.25358
MRI_FCWML011	0.025	0.15993
MRI_FCWML011	0.033333	0.046036
MRI_FCWML011	0.041667	-0.071352
MRI_FCWML011	0.05	-0.17432
MRI_FCWML011	0.058333	-0.24876
MRI_FCWML011	0.066667	-0.2893
MRI_FCWML011	0.075	-0.30189
MRI_FCWML011	0.083333	-0.30232
MRI_FCWML011	0.091667	-0.31097
MRI_FCWML011	0.1	-0.34546
MRI_FCWML011	0.10833	-0.41399
MRI_FCWML011	0.11667	-0.51182
MRI_FCWML011	0.125	-0.62201
MRI_FCWML011	0.13333	-0.72014
MRI_FCWML011	0.14167	-0.78115
MRI_FCWML011	0.15	-0.78626
MRI_FCWML011	0.15833	-0.72756
MRI_FCWML011	0.16667	-0.60912
MRI_FCWML011	0.175	-0.44437
MRI_FCWML011	0.18333	-0.2511
MRI_FCWML011	0.19167	-0.046258
MRI_FCWML011	0.2	0.15736
MRI_FCWML011	0.20833	0.35135
MRI_FCWML011	0.21667	0.52943
MRI_FCWML011	0.225	0.68448
MRI_FCWML011	0.23333	0.80704
MRI_FCWML011	0.24167	0.88644
MRI_FCWML011	0.25	0.45701
MRI_FCWML012	0	0.6845
MRI_FCWML012	0.0083333	1.3619
MRI_FCWML012	0.016667	1.3399
MRI_FCWML012	0.025	1.3009
MRI_FCWML012	0.033333	1.2427
MRI_FCWML012	0.041667	1.1641
MRI_FCWML012	0.05	1.066
MRI_FCWML012	0.058333	0.95108
MRI_FCWML012	0.066667	0.82404
MRI_FCWML012	0.075	0.69086
MRI_FCWML012	0.083333	0.5586
MRI_FCWML012	0.091667	0.43538
MRI_FCWML012	0.1	0.33002
MRI_FCWML012	0.10833	0.25116
MRI_FCWML012	0.11667	0.20572
MRI_FCWML012	0.125	0.19715
MRI_FCWML012	0.13333	0.22439
MRI_FCWML012	0.14167	0.28202
MRI_FCWML012	0.15	0.36169
MRI_FCWML012	0.15833	0.45378
MRI_FCWML012	0.16667	0.54842
MRI_FCWML012	0.175	0.6353
MRI_FCWML012	0.18333	0.70278
MRI_FCWML012	0.19167	0.73803
MRI_FCWML012	0.2	0.72928
MRI_FCWML012	0.20833	0.67046
MRI_FCWML012	0.21667	0.56625
MRI_FCWML012	0.225	0.43474
MRI_FCWML012	0.23333	0.30509
MRI_FCWML012	0.24167	0.20994
MRI_FCWML012	0.25	0.087486
MRI_FCWML013	0	0.057644
MRI_FCWML013	0.0083333	0.10783
MRI_FCWML013	0.016667	0.091448
MRI_FCWML013	0.025	0.080947
MRI_FCWML013	0.033333	0.092272
MRI_FCWML013	0.041667	0.13407
MRI_FCWML013	0.05	0.20269
MRI_FCWML013	0.058333	0.28286
MRI_FCWML013	0.066667	0.35313
MRI_FCWML013	0.075	0.3932
MRI_FCWML013	0.083333	0.38959
MRI_FCWML013	0.091667	0.33761
MRI_FCWML013	0.1	0.24001
MRI_FCWML013	0.10833	0.10438
MRI_FCWML013	0.11667	-0.058569
MRI_FCWML013	0.125	-0.23495
MRI_FCWML013	0.13333	-0.40694
MRI_FCWML013	0.14167	-0.5534
MRI_FCWML013	0.15	-0.6533
MRI_FCWML013	0.15833	-0.69178
MRI_FCWML013	0.16667	-0.66638
MRI_FCWML013	0.175	-0.59039
MRI_FCWML013	0.18333	-0.49094
MRI_FCWML013	0.19167	-0.40175
MRI_FCWML013	0.2	-0.35291
MRI_FCWML013	0.20833	-0.36137
MRI_FCWML013	0.21667	-0.42561
MRI_FCWML013	0.225	-0.52644
MRI_FCWML013	0.23333	-0.63326
MRI_FCWML013	0.24167	-0.71371
MRI_FCWML013	0.25	-0.37176
MRI_FCWML014	0	-0.18761
MRI_FCWML014	0.0083333	-0.3174
MRI_FCWML014	0.016667	-0.16283
MRI_FCWML014	0.025	0.039545
MRI_FCWML014	0.033333	0.22995
MRI_FCWML014	0.041667	0.35926
MRI_FCWML014	0.05	0.40316
MRI_FCWML014	0.058333	0.36419
MRI_FCWML014	0.066667	0.26349
MRI_FCWML014	0.075	0.12891
MRI_FCWML014	0.083333	-0.014179
MRI_FCWML014	0.091667	-0.1461
MRI_FCWML014	0.1	-0.25201
MRI_FCWML014	0.10833	-0.32076
MRI_FCWML014	0.11667	-0.34629
MRI_FCWML014	0.125	-0.33112
MRI_FCWML014	0.13333	-0.28847
MRI_FCWML014	0.14167	-0.23985
MRI_FCWML014	0.15	-0.20757
MRI_FCWML014	0.15833	-0.20543
MRI_FCWML014	0.16667	-0.23269
MRI_FCWML014	0.175	-0.27506
MRI_FCWML014	0.18333	-0.31244
MRI_FCWML014	0.19167	-0.32925
MRI_FCWML014	0.2	-0.32166
MRI_FCWML014	0.20833	-0.29783
MRI_FCWML014	0.21667	-0.27174
MRI_FCWML014	0.225	-0.25467
MRI_FCWML014	0.23333	-0.24959
MRI_FCWML014	0.24167	-0.25162
MRI_FCWML014	0.25	-0.12671
MRI_FCWML015	0	0.42327
MRI_FCWML015	0.0083333	0.88659
MRI_FCWML015	0.016667	0.99007
MRI_FCWML015	0.025	1.1141
MRI_FCWML015	0.033333	1.2078
MRI_FCWML015	0.041667	1.2324
MRI_FCWML015	0.05	1.1736
MRI_FCWML015	0.058333	1.0422
MRI_FCWML015	0.066667	0.86413
MRI_FCWML015	0.075	0.66782
MRI_FCWML015	0.083333	0.47438
MRI_FCWML015	0.091667	0.29567
MRI_FCWML015	0.1	0.13815
MRI_FCWML015	0.10833	0.0081799
MRI_FCWML015	0.11667	-0.085507
MRI_FCWML015	0.125	-0.13392
MRI_FCWML015	0.13333	-0.13259
MRI_FCWML015	0.14167	-0.085753
MRI_FCWML015	0.15	-0.0070103
MRI_FCWML015	0.15833	0.083785
MRI_FCWML015	0.16667	0.16583
MRI_FCWML015	0.175	0.22223
MRI_FCWML015	0.18333	0.24274
MRI_FCWML015	0.19167	0.2241
MRI_FCWML015	0.2	0.16904
MRI_FCWML015	0.20833	0.085085
MRI_FCWML015	0.21667	-0.016223
MRI_FCWML015	0.225	-0.12021
MRI_FCWML015	0.23333	-0.21062
MRI_FCWML015	0.24167	-0.27224
MRI_FCWML015	0.25	-0.14705
MRI_FCWML016	0	NaN
MRI_FCWML016	0.0083333	NaN
MRI_FCWML016	0.016667	NaN
MRI_FCWML016	0.025	NaN
MRI_FCWML016	0.033333	NaN
MRI_FCWML016	0.041667	NaN
MRI_FCWML016	0.05	NaN
MRI_FCWML016	0.058333	NaN
MRI_FCWML016	0.066667	NaN
MRI_FCWML016	0.075	NaN
MRI_FCWML016	0.083333	NaN
MRI_FCWML016	0.091667	NaN
MRI_FCWML016	0.1	NaN
MRI_FCWML016	0.10833	NaN
MRI_FCWML016	0.11667	NaN
MRI_FCWML016	0.125	NaN
MRI_FCWML016	0.13333	NaN
MRI_FCWML016	0.14167	NaN
MRI_FCWML016	0.15	NaN
MRI_FCWML016	0.15833	NaN
MRI_FCWML016	0.16667	NaN
MRI_FCWML016	0.175	NaN
MRI_FCWML016	0.18333	NaN
MRI_FCWML016	0.19167	NaN
MRI_FCWML016	0.2	NaN
MRI_FCWML016	0.20833	NaN
MRI_FCWML016	0.21667	NaN
MRI_FCWML016	0.225	NaN
MRI_FCWML016	0.23333	NaN
MRI_FCWML016	0.24167	NaN
MRI_FCWML016	0.25	NaN
MRI_FCWML017	0	-0.095742
MRI_FCWML017	0.0083333	-0.17697
MRI_FCWML017	0.016667	-0.14148
MRI_FCWML017	0.025	-0.10537
MRI_FCWML017	0.033333	-0.091669
MRI_FCWML017	0.041667	-0.11516
MRI_FCWML017	0.05	-0.17525
MRI_FCWML017	0.058333	-0.25586
MRI_FCWML017	0.066667	-0.33218
MRI_FCWML017	0.075	-0.38081
MRI_FCWML017	0.083333	-0.38849
MRI_FCWML017	0.091667	-0.35558
MRI_FCWML017	0.1	-0.29311
MRI_FCWML017	0.10833	-0.21572
MRI_FCWML017	0.11667	-0.1344
MRI_FCWML017	0.125	-0.052637
MRI_FCWML017	0.13333	0.032527
MRI_FCWML017	0.14167	0.12588
MRI_FCWML017	0.15	0.22879
MRI_FCWML017	0.15833	0.33613
MRI_FCWML017	0.16667	0.43669
MRI_FCWML017	0.175	0.51636
MRI_FCWML017	0.18333	0.56228
MRI_FCWML017	0.19167	0.5664
MRI_FCWML017	0.2	0.52737
MRI_FCWML017	0.20833	0.45101
MRI_FCWML017	0.21667	0.34964
MRI_FCWML017	0.225	0.24052
MRI_FCWML017	0.23333	0.14321
MRI_FCWML017	0.24167	0.075999
MRI_FCWML017	0.25	0.026003
MRI_FCWML018	0	-0.093588
MRI_FCWML018	0.0083333	-0.22002
MRI_FCWML018	0.016667	-0.30785
MRI_FCWML018	0.025	-0.42295
MRI_FCWML018	0.033333	-0.53133
MRI_FCWML018	0.041667	-0.60461
MRI_FCWML018	0.05	-0.62736
MRI_FCWML018	0.058333	-0.59767
MRI_FCWML018	0.066667	-0.52256
MRI_FCWML018	0.075	-0.41216
MRI_FCWML018	0.083333	-0.27648
MRI_FCWML018	0.091667	-0.12572
MRI_FCWML018	0.1	0.027659
MRI_FCWML018	0.10833	0.16814
MRI_FCWML018	0.11667	0.27944
MRI_FCWML018	0.125	0.34918
MRI_FCWML018	0.13333	0.37316
MRI_FCWML018	0.14167	0.35658
MRI_FCWML018	0.15	0.31124
MRI_FCWML018	0.15833	0.25038
MRI_FCWML018	0.16667	0.18411
MRI_FCWML018	0.175	0.11787
MRI_FCWML018	0.18333	0.054109
MRI_FCWML018	0.19167	-0.0044804
MRI_FCWML018	0.2	-0.053034
MRI_FCWML018	0.20833	-0.085409
MRI_FCWML018	0.21667	-0.097476
MRI_FCWML018	0.225	-0.090534
MRI_FCWML018	0.23333	-0.072312
MRI_FCWML018	0.24167	-0.054374
MRI_FCWML018	0.25	-0.023513
MRI_FCWML020	0	0.047216
MRI_FCWML020	0.0083333	0.061291
MRI_FCWML020	0.016667	-0.030076
MRI_FCWML020	0.025	-0.15856
MRI_FCWML020	0.033333	-0.29759
MRI_FCWML020	0.041667	-0.42357
MRI_FCWML020	0.05	-0.52126
MRI_FCWML020	0.058333	-0.58436
MRI_FCWML020	0.066667	-0.61226
MRI_FCWML020	0.075	-0.60593
MRI_FCWML020	0.083333	-0.56593
MRI_FCWML020	0.091667	-0.49349
MRI_FCWML020	0.1	-0.39359
MRI_FCWML020	0.10833	-0.27713
MRI_FCWML020	0.11667	-0.15998
MRI_FCWML020	0.125	-0.058531
MRI_FCWML020	0.13333	0.01641
MRI_FCWML020	0.14167	0.064228
MRI_FCWML020	0.15	0.094919
MRI_FCWML020	0.15833	0.12469
MRI_FCWML020	0.16667	0.16846
MRI_FCWML020	0.175	0.23264
MRI_FCWML020	0.18333	0.31144
MRI_FCWML020	0.19167	0.38855
MRI_FCWML020	0.2	0.44359
MRI_FCWML020	0.20833	0.46062
MRI_FCWML020	0.21667	0.43526
MRI_FCWML020	0.225	0.37739
MRI_FCWML020	0.23333	0.30828
MRI_FCWML020	0.24167	0.2532
MRI_FCWML020	0.25	0.11614
MRI_FCWML022	0	-0.19625
MRI_FCWML022	0.0083333	-0.38732
MRI_FCWML022	0.016667	-0.37158
MRI_FCWML022	0.025	-0.34526
MRI_FCWML022	0.033333	-0.30974
MRI_FCWML022	0.041667	-0.26864
MRI_FCWML022	0.05	-0.22751
MRI_FCWML022	0.058333	-0.19229
MRI_FCWML022	0.066667	-0.16719
MRI_FCWML022	0.075	-0.15314
MRI_FCWML022	0.083333	-0.14741
MRI_FCWML022	0.091667	-0.1445
MRI_FCWML022	0.1	-0.13775
MRI_FCWML022	0.10833	-0.12132
MRI_FCWML022	0.11667	-0.092088
MRI_FCWML022	0.125	-0.051082
MRI_FCWML022	0.13333	-0.0041458
MRI_FCWML022	0.14167	0.038847
MRI_FCWML022	0.15	0.06644
MRI_FCWML022	0.15833	0.069239
MRI_FCWML022	0.16667	0.043389
MRI_FCWML022	0.175	-0.0077316
MRI_FCWML022	0.18333	-0.074618
MRI_FCWML022	0.19167	-0.14513
MRI_FCWML022	0.2	-0.2087
MRI_FCWML022	0.20833	-0.25927
MRI_FCWML022	0.21667	-0.29575
MRI_FCWML022	0.225	-0.32028
MRI_FCWML022	0.23333	-0.33585
MRI_FCWML022	0.24167	-0.3446
MRI_FCWML022	0.25	-0.17372
MRI_FCWML023	0	0.65645
MRI_FCWML023	0.0083333	1.3068
MRI_FCWML023	0.016667	1.2866
MRI_FCWML023	0.025	1.2479
MRI_FCWML023	0.033333	1.1887
MRI_FCWML023	0.041667	1.1128
MRI_FCWML023	0.05	1.0297
MRI_FCWML023	0.058333	0.95047
MRI_FCWML023	0.066667	0.88131
MRI_FCWML023	0.075	0.81957
MRI_FCWML023	0.083333	0.7543
MRI_FCWML023	0.091667	0.67153
MRI_FCWML023	0.1	0.56168
MRI_FCWML023	0.10833	0.42498
MRI_FCWML023	0.11667	0.27229
MRI_FCWML023	0.125	0.12153
MRI_FCWML023	0.13333	-0.0081005
MRI_FCWML023	0.14167	-0.10088
MRI_FCWML023	0.15	-0.14672
MRI_FCWML023	0.15833	-0.14114
MRI_FCWML023	0.16667	-0.084837
MRI_FCWML023	0.175	0.015545
MRI_FCWML023	0.18333	0.14596
MRI_FCWML023	0.19167	0.28471
MRI_FCWML023	0.2	0.40564
MRI_FCWML023	0.20833	0.48529
MRI_FCWML023	0.21667	0.51146
MRI_FCWML023	0.225	0.48912
MRI_FCWML023	0.23333	0.43965
MRI_FCWML023	0.24167	0.39272
MRI_FCWML023	0.25	0.18688
MRI_FCWML025	0	NaN
MRI_FCWML025	0.0083333	NaN
MRI_FCWML025	0.016667	NaN
MRI_FCWML025	0.025	NaN
MRI_FCWML025	0.033333	NaN
MRI_FCWML025	0.041667	NaN
MRI_FCWML025	0.05	NaN
MRI_FCWML025	0.058333	NaN
MRI_FCWML025	0.066667	NaN
MRI_FCWML025	0.075	NaN
MRI_FCWML025	0.083333	NaN
MRI_FCWML025	0.091667	NaN
MRI_FCWML025	0.1	NaN
MRI_FCWML025	0.10833	NaN
MRI_FCWML025	0.11667	NaN
MRI_FCWML025	0.125	NaN
MRI_FCWML025	0.13333	NaN
MRI_FCWML025	0.14167	NaN
MRI_FCWML025	0.15	NaN
MRI_FCWML025	0.15833	NaN
MRI_FCWML025	0.16667	NaN
MRI_FCWML025	0.175	NaN
MRI_FCWML025	0.18333	NaN
MRI_FCWML025	0.19167	NaN
MRI_FCWML025	0.2	NaN
MRI_FCWML025	0.20833	NaN
MRI_FCWML025	0.21667	NaN
MRI_FCWML025	0.225	NaN
MRI_FCWML025	0.23333	NaN
MRI_FCWML025	0.24167	NaN
MRI_FCWML025	0.25	NaN
MRI_FCWML026	0	-0.17378
MRI_FCWML026	0.0083333	-0.32224
MRI_FCWML026	0.016667	-0.25083
MRI_FCWML026	0.025	-0.14546
MRI_FCWML026	0.033333	-0.021813
MRI_FCWML026	0.041667	0.10572
MRI_FCWML026	0.05	0.22801
MRI_FCWML026	0.058333	0.34302
MRI_FCWML026	0.066667	0.45493
MRI_FCWML026	0.075	0.57108
MRI_FCWML026	0.083333	0.69734
MRI_FCWML026	0.091667	0.83345
MRI_FCWML026	0.1	0.97006
MRI_FCWML026	0.10833	1.089
MRI_FCWML026	0.11667	1.1676
MRI_FCWML026	0.125	1.1857
MRI_FCWML026	0.13333	1.1332
MRI_FCWML026	0.14167	1.0142
MRI_FCWML026	0.15	0.8458
MRI_FCWML026	0.15833	0.65275
MRI_FCWML026	0.16667	0.45968
MRI_FCWML026	0.175	0.28596
MRI_FCWML026	0.18333	0.14448
MRI_FCWML026	0.19167	0.043686
MRI_FCWML026	0.2	-0.010172
MRI_FCWML026	0.20833	-0.013653
MRI_FCWML026	0.21667	0.030249
MRI_FCWML026	0.225	0.10815
MRI_FCWML026	0.23333	0.19605
MRI_FCWML026	0.24167	0.26497
MRI_FCWML026	0.25	0.14552
MRI_FCWML027	0	-0.11929
MRI_FCWML027	0.0083333	-0.22611
MRI_FCWML027	0.016667	-0.19496
MRI_FCWML027	0.025	-0.16032
MRI_FCWML027	0.033333	-0.13752
MRI_FCWML027	0.041667	-0.13336
MRI_FCWML027	0.05	-0.1427
MRI_FCWML027	0.058333	-0.1519
MRI_FCWML027	0.066667	-0.14685
MRI_FCWML027	0.075	-0.12058
MRI_FCWML027	0.083333	-0.076309
MRI_FCWML027	0.091667	-0.024629
MRI_FCWML027	0.1	0.02289
MRI_FCWML027	0.10833	0.059612
MRI_FCWML027	0.11667	0.086119
MRI_FCWML027	0.125	0.10813
MRI_FCWML027	0.13333	0.1319
MRI_FCWML027	0.14167	0.15992
MRI_FCWML027	0.15	0.18923
MRI_FCWML027	0.15833	0.21271
MRI_FCWML027	0.16667	0.22225
MRI_FCWML027	0.175	0.21212
MRI_FCWML027	0.18333	0.18107
MRI_FCWML027	0.19167	0.1326
MRI_FCWML027	0.2	0.073652
MRI_FCWML027	0.20833	0.012539
MRI_FCWML027	0.21667	-0.043243
MRI_FCWML027	0.225	-0.088488
MRI_FCWML027	0.23333	-0.12073
MRI_FCWML027	0.24167	-0.13964
MRI_FCWML027	0.25	-0.072914
MRI_FCWML028	0	-0.068705
MRI_FCWML028	0.0083333	-0.15601
MRI_FCWML028	0.016667	-0.2093
MRI_FCWML028	0.025	-0.28968
MRI_FCWML028	0.033333	-0.38457
MRI_FCWML028	0.041667	-0.47676
MRI_FCWML028	0.05	-0.54575
MRI_FCWML028	0.058333	-0.57095
MRI_FCWML028	0.066667	-0.53666
MRI_FCWML028	0.075	-0.43802
MRI_FCWML028	0.083333	-0.28511
MRI_FCWML028	0.091667	-0.10275
MRI_FCWML028	0.1	0.075468
MRI_FCWML028	0.10833	0.21718
MRI_FCWML028	0.11667	0.30155
MRI_FCWML028	0.125	0.32526
MRI_FCWML028	0.13333	0.30154
MRI_FCWML028	0.14167	0.25304
MRI_FCWML028	0.15	0.20207
MRI_FCWML028	0.15833	0.16257
MRI_FCWML028	0.16667	0.13701
MRI_FCWML028	0.175	0.11806
MRI_FCWML028	0.18333	0.093523
MRI_FCWML028	0.19167	0.051616
MRI_FCWML028	0.2	-0.014958
MRI_FCWML028	0.20833	-0.10672
MRI_FCWML028	0.21667	-0.21674
MRI_FCWML028	0.225	-0.33139
MRI_FCWML028	0.23333	-0.43277
MRI_FCWML028	0.24167	-0.50277
MRI_FCWML028	0.25	-0.26389
MRI_FCWML029	0	0.37467
MRI_FCWML029	0.0083333	0.74561
MRI_FCWML029	0.016667	0.73005
MRI_FCWML029	0.025	0.69264
MRI_FCWML029	0.033333	0.62462
MRI_FCWML029	0.041667	0.52479
MRI_FCWML029	0.05	0.40087
MRI_FCWML029	0.058333	0.26544
MRI_FCWML029	0.066667	0.12965
MRI_FCWML029	0.075	-0.00096414
MRI_FCWML029	0.083333	-0.1258
MRI_FCWML029	0.091667	-0.24486
MRI_FCWML029	0.1	-0.35432
MRI_FCWML029	0.10833	-0.44583
MRI_FCWML029	0.11667	-0.51014
MRI_FCWML029	0.125	-0.54284
MRI_FCWML029	0.13333	-0.54814
MRI_FCWML029	0.14167	-0.53808
MRI_FCWML029	0.15	-0.52744
MRI_FCWML029	0.15833	-0.52743
MRI_FCWML029	0.16667	-0.54144
MRI_FCWML029	0.175	-0.56502
MRI_FCWML029	0.18333	-0.58936
MRI_FCWML029	0.19167	-0.60593
MRI_FCWML029	0.2	-0.60997
MRI_FCWML029	0.20833	-0.60149
MRI_FCWML029	0.21667	-0.58416
MRI_FCWML029	0.225	-0.56337
MRI_FCWML029	0.23333	-0.54441
MRI_FCWML029	0.24167	-0.53136
MRI_FCWML029	0.25	-0.26337
MRI_FCWML030	0	0.042674
MRI_FCWML030	0.0083333	0.094273
MRI_FCWML030	0.016667	0.11921
MRI_FCWML030	0.025	0.15503
MRI_FCWML030	0.033333	0.19436
MRI_FCWML030	0.041667	0.22928
MRI_FCWML030	0.05	0.25317
MRI_FCWML030	0.058333	0.26209
MRI_FCWML030	0.066667	0.25524
MRI_FCWML030	0.075	0.23422
MRI_FCWML030	0.083333	0.20178
MRI_FCWML030	0.091667	0.16079
MRI_FCWML030	0.1	0.11416
MRI_FCWML030	0.10833	0.065526
MRI_FCWML030	0.11667	0.01986
MRI_FCWML030	0.125	-0.016831
MRI_FCWML030	0.13333	-0.039111
MRI_FCWML030	0.14167	-0.044235
MRI_FCWML030	0.15	-0.033495
MRI_FCWML030	0.15833	-0.011688
MRI_FCWML030	0.16667	0.015272
MRI_FCWML030	0.175	0.043428
MRI_FCWML030	0.18333	0.072811
MRI_FCWML030	0.19167	0.10721
MRI_FCWML030	0.2	0.15174
MRI_FCWML030	0.20833	0.20932
MRI_FCWML030	0.21667	0.27805
MRI_FCWML030	0.225	0.35042
MRI_FCWML030	0.23333	0.41506
MRI_FCWML030	0.24167	0.45995
MRI_FCWML030	0.25	0.23801
MRI_FCWML031	0	-0.1681
MRI_FCWML031	0.0083333	-0.2803
MRI_FCWML031	0.016667	-0.12534
MRI_FCWML031	0.025	0.095047
MRI_FCWML031	0.033333	0.33787
MRI_FCWML031	0.041667	0.56357
MRI_FCWML031	0.05	0.74464
MRI_FCWML031	0.058333	0.8675
MRI_FCWML031	0.066667	0.929
MRI_FCWML031	0.075	0.93141
MRI_FCWML031	0.083333	0.87906
MRI_FCWML031	0.091667	0.77796
MRI_FCWML031	0.1	0.63691
MRI_FCWML031	0.10833	0.46815
MRI_FCWML031	0.11667	0.28631
MRI_FCWML031	0.125	0.10633
MRI_FCWML031	0.13333	-0.058305
MRI_FCWML031	0.14167	-0.19613
MRI_FCWML031	0.15	-0.29744
MRI_FCWML031	0.15833	-0.35443
MRI_FCWML031	0.16667	-0.36266
MRI_FCWML031	0.175	-0.32346
MRI_FCWML031	0.18333	-0.24575
MRI_FCWML031	0.19167	-0.14547
MRI_FCWML031	0.2	-0.042077
MRI_FCWML031	0.20833	0.04672
MRI_FCWML031	0.21667	0.10992
MRI_FCWML031	0.225	0.14558
MRI_FCWML031	0.23333	0.15971
MRI_FCWML031	0.24167	0.16224
MRI_FCWML031	0.25	0.080965
MRI_FCWML032	0	0.24097
MRI_FCWML032	0.0083333	0.48265
MRI_FCWML032	0.016667	0.48664
MRI_FCWML032	0.025	0.4984
MRI_FCWML032	0.033333	0.52227
MRI_FCWML032	0.041667	0.55898
MRI_FCWML032	0.05	0.60307
MRI_FCWML032	0.058333	0.64259
MRI_FCWML032	0.066667	0.6617
MRI_FCWML032	0.075	0.64563
MRI_FCWML032	0.083333	0.58615
MRI_FCWML032	0.091667	0.48524
MRI_FCWML032	0.1	0.35547
MRI_FCWML032	0.10833	0.21666
MRI_FCWML032	0.11667	0.090531
MRI_FCWML032	0.125	-0.0047985
MRI_FCWML032	0.13333	-0.058444
MRI_FCWML032	0.14167	-0.067952
MRI_FCWML032	0.15	-0.038483
MRI_FCWML032	0.15833	0.019031
MRI_FCWML032	0.16667	0.090022
MRI_FCWML032	0.175	0.15857
MRI_FCWML032	0.18333	0.20995
MRI_FCWML032	0.19167	0.23338
MRI_FCWML032	0.2	0.22432
MRI_FCWML032	0.20833	0.18554
MRI_FCWML032	0.21667	0.12628
MRI_FCWML032	0.225	0.059765
MRI_FCWML032	0.23333	4.4553e-05
MRI_FCWML032	0.24167	-0.04099
MRI_FCWML032	0.25	-0.027781
MRI_FCWML033	0	-0.44967
MRI_FCWML033	0.0083333	-0.9002
MRI_FCWML033	0.016667	-0.89654
MRI_FCWML033	0.025	-0.87244
MRI_FCWML033	0.033333	-0.81001
MRI_FCWML033	0.041667	-0.69873
MRI_FCWML033	0.05	-0.54268
MRI_FCWML033	0.058333	-0.36233
MRI_FCWML033	0.066667	-0.18941
MRI_FCWML033	0.075	-0.056384
MRI_FCWML033	0.083333	0.015417
MRI_FCWML033	0.091667	0.02409
MRI_FCWML033	0.1	-0.01195
MRI_FCWML033	0.10833	-0.061126
MRI_FCWML033	0.11667	-0.091007
MRI_FCWML033	0.125	-0.080559
MRI_FCWML033	0.13333	-0.027198
MRI_FCWML033	0.14167	0.053979
MRI_FCWML033	0.15	0.13787
MRI_FCWML033	0.15833	0.20007
MRI_FCWML033	0.16667	0.22594
MRI_FCWML033	0.175	0.21453
MRI_FCWML033	0.18333	0.17664
MRI_FCWML033	0.19167	0.12892
MRI_FCWML033	0.2	0.087061
MRI_FCWML033	0.20833	0.060829
MRI_FCWML033	0.21667	0.052448
MRI_FCWML033	0.225	0.057879
MRI_FCWML033	0.23333	0.069763
MRI_FCWML033	0.24167	0.080532
MRI_FCWML033	0.25	0.042385
MRI_FCWML035	0	-0.22156
MRI_FCWML035	0.0083333	-0.45016
MRI_FCWML035	0.016667	-0.46315
MRI_FCWML035	0.025	-0.46237
MRI_FCWML035	0.033333	-0.42812
MRI_FCWML035	0.041667	-0.35279
MRI_FCWML035	0.05	-0.24701
MRI_FCWML035	0.058333	-0.13662
MRI_FCWML035	0.066667	-0.052316
MRI_FCWML035	0.075	-0.017385
MRI_FCWML035	0.083333	-0.039545
MRI_FCWML035	0.091667	-0.11014
MRI_FCWML035	0.1	-0.20998
MRI_FCWML035	0.10833	-0.31783
MRI_FCWML035	0.11667	-0.41721
MRI_FCWML035	0.125	-0.49862
MRI_FCWML035	0.13333	-0.55772
MRI_FCWML035	0.14167	-0.59185
MRI_FCWML035	0.15	-0.59764
MRI_FCWML035	0.15833	-0.57134
MRI_FCWML035	0.16667	-0.51116
MRI_FCWML035	0.175	-0.4198
MRI_FCWML035	0.18333	-0.30547
MRI_FCWML035	0.19167	-0.18042
MRI_FCWML035	0.2	-0.05793
MRI_FCWML035	0.20833	0.050933
MRI_FCWML035	0.21667	0.13937
MRI_FCWML035	0.225	0.20509
MRI_FCWML035	0.23333	0.24915
MRI_FCWML035	0.24167	0.27406
MRI_FCWML035	0.25	0.14103
MRI_FCWML036	0	0.80535
MRI_FCWML036	0.0083333	1.585
MRI_FCWML036	0.016667	1.513
MRI_FCWML036	0.025	1.4081
MRI_FCWML036	0.033333	1.2859
MRI_FCWML036	0.041667	1.1591
MRI_FCWML036	0.05	1.0342
MRI_FCWML036	0.058333	0.91375
MRI_FCWML036	0.066667	0.79986
MRI_FCWML036	0.075	0.69713
MRI_FCWML036	0.083333	0.61294
MRI_FCWML036	0.091667	0.55474
MRI_FCWML036	0.1	0.52629
MRI_FCWML036	0.10833	0.52504
MRI_FCWML036	0.11667	0.54215
MRI_FCWML036	0.125	0.56488
MRI_FCWML036	0.13333	0.58039
MRI_FCWML036	0.14167	0.57938
MRI_FCWML036	0.15	0.55855
MRI_FCWML036	0.15833	0.521
MRI_FCWML036	0.16667	0.47437
MRI_FCWML036	0.175	0.42698
MRI_FCWML036	0.18333	0.38325
MRI_FCWML036	0.19167	0.34058
MRI_FCWML036	0.2	0.28989
MRI_FCWML036	0.20833	0.22042
MRI_FCWML036	0.21667	0.12716
MRI_FCWML036	0.225	0.01684
MRI_FCWML036	0.23333	-0.09124
MRI_FCWML036	0.24167	-0.17115
MRI_FCWML036	0.25	-0.10034
MRI_FCWML037	0	0.91763
MRI_FCWML037	0.0083333	1.8377
MRI_FCWML037	0.016667	1.834
MRI_FCWML037	0.025	1.7968
MRI_FCWML037	0.033333	1.6981
MRI_FCWML037	0.041667	1.5252
MRI_FCWML037	0.05	1.2879
MRI_FCWML037	0.058333	1.0156
MRI_FCWML037	0.066667	0.74428
MRI_FCWML037	0.075	0.50328
MRI_FCWML037	0.083333	0.30724
MRI_FCWML037	0.091667	0.15668
MRI_FCWML037	0.1	0.044701
MRI_FCWML037	0.10833	-0.035341
MRI_FCWML037	0.11667	-0.085655
MRI_FCWML037	0.125	-0.1049
MRI_FCWML037	0.13333	-0.092207
MRI_FCWML037	0.14167	-0.051071
MRI_FCWML037	0.15	0.0095583
MRI_FCWML037	0.15833	0.077427
MRI_FCWML037	0.16667	0.14101
MRI_FCWML037	0.175	0.19333
MRI_FCWML037	0.18333	0.23374
MRI_FCWML037	0.19167	0.2673
MRI_FCWML037	0.2	0.30183
MRI_FCWML037	0.20833	0.34412
MRI_FCWML037	0.21667	0.39643
MRI_FCWML037	0.225	0.45471
MRI_FCWML037	0.23333	0.50946
MRI_FCWML037	0.24167	0.54885
MRI_FCWML037	0.25	0.28161
MRI_FCWML038	0	-0.42402
MRI_FCWML038	0.0083333	-0.8376
MRI_FCWML038	0.016667	-0.80593
MRI_FCWML038	0.025	-0.7518
MRI_FCWML038	0.033333	-0.6729
MRI_FCWML038	0.041667	-0.56674
MRI_FCWML038	0.05	-0.43305
MRI_FCWML038	0.058333	-0.27699
MRI_FCWML038	0.066667	-0.11103
MRI_FCWML038	0.075	0.046178
MRI_FCWML038	0.083333	0.17444
MRI_FCWML038	0.091667	0.25849
MRI_FCWML038	0.1	0.29335
MRI_FCWML038	0.10833	0.28582
MRI_FCWML038	0.11667	0.25124
MRI_FCWML038	0.125	0.20699
MRI_FCWML038	0.13333	0.16587
MRI_FCWML038	0.14167	0.1324
MRI_FCWML038	0.15	0.10349
MRI_FCWML038	0.15833	0.072682
MRI_FCWML038	0.16667	0.035582
MRI_FCWML038	0.175	-0.0063338
MRI_FCWML038	0.18333	-0.045135
MRI_FCWML038	0.19167	-0.06922
MRI_FCWML038	0.2	-0.068052
MRI_FCWML038	0.20833	-0.036777
MRI_FCWML038	0.21667	0.021082
MRI_FCWML038	0.225	0.093813
MRI_FCWML038	0.23333	0.16447
MRI_FCWML038	0.24167	0.21562
MRI_FCWML038	0.25	0.11713
MRI_FCWML040	0	0.53332
MRI_FCWML040	0.0083333	1.0818
MRI_FCWML040	0.016667	1.1111
MRI_FCWML040	0.025	1.1152
MRI_FCWML040	0.033333	1.0513
MRI_FCWML040	0.041667	0.89615
MRI_FCWML040	0.05	0.65834
MRI_FCWML040	0.058333	0.37599
MRI_FCWML040	0.066667	0.10164
MRI_FCWML040	0.075	-0.11754
MRI_FCWML040	0.083333	-0.25499
MRI_FCWML040	0.091667	-0.31001
MRI_FCWML040	0.1	-0.30281
MRI_FCWML040	0.10833	-0.2636
MRI_FCWML040	0.11667	-0.22093
MRI_FCWML040	0.125	-0.19318
MRI_FCWML040	0.13333	-0.18497
MRI_FCWML040	0.14167	-0.18809
MRI_FCWML040	0.15	-0.18589
MRI_FCWML040	0.15833	-0.15974
MRI_FCWML040	0.16667	-0.095629
MRI_FCWML040	0.175	0.010855
MRI_FCWML040	0.18333	0.15295
MRI_FCWML040	0.19167	0.31504
MRI_FCWML040	0.2	0.47775
MRI_FCWML040	0.20833	0.62378
MRI_FCWML040	0.21667	0.74196
MRI_FCWML040	0.225	0.82843
MRI_FCWML040	0.23333	0.885
MRI_FCWML040	0.24167	0.91618
MRI_FCWML040	0.25	0.46302
MRI_FCWML041	0	0.01158
MRI_FCWML041	0.0083333	0.013209
MRI_FCWML041	0.016667	-0.010654
MRI_FCWML041	0.025	-0.033154
MRI_FCWML041	0.033333	-0.036575
MRI_FCWML041	0.041667	-0.0085927
MRI_FCWML041	0.05	0.052385
MRI_FCWML041	0.058333	0.13663
MRI_FCWML041	0.066667	0.22725
MRI_FCWML041	0.075	0.30723
MRI_FCWML041	0.083333	0.36606
MRI_FCWML041	0.091667	0.40347
MRI_FCWML041	0.1	0.42856
MRI_FCWML041	0.10833	0.45496
MRI_FCWML041	0.11667	0.49387
MRI_FCWML041	0.125	0.5481
MRI_FCWML041	0.13333	0.60974
MRI_FCWML041	0.14167	0.66268
MRI_FCWML041	0.15	0.68917
MRI_FCWML041	0.15833	0.67748
MRI_FCWML041	0.16667	0.62704
MRI_FCWML041	0.175	0.54858
MRI_FCWML041	0.18333	0.45928
MRI_FCWML041	0.19167	0.37536
MRI_FCWML041	0.2	0.30616
MRI_FCWML041	0.20833	0.25256
MRI_FCWML041	0.21667	0.20998
MRI_FCWML041	0.225	0.1737
MRI_FCWML041	0.23333	0.14294
MRI_FCWML041	0.24167	0.12118
MRI_FCWML041	0.25	0.056606
MRI_FCWML042	0	-0.20415
MRI_FCWML042	0.0083333	-0.40857
MRI_FCWML042	0.016667	-0.40703
MRI_FCWML042	0.025	-0.39722
MRI_FCWML042	0.033333	-0.37022
MRI_FCWML042	0.041667	-0.31764
MRI_FCWML042	0.05	-0.2354
MRI_FCWML042	0.058333	-0.12718
MRI_FCWML042	0.066667	-0.0058149
MRI_FCWML042	0.075	0.10856
MRI_FCWML042	0.083333	0.19344
MRI_FCWML042	0.091667	0.23041
MRI_FCWML042	0.1	0.21081
MRI_FCWML042	0.10833	0.13835
MRI_FCWML042	0.11667	0.027917
MRI_FCWML042	0.125	-0.098772
MRI_FCWML042	0.13333	-0.21921
MRI_FCWML042	0.14167	-0.31576
MRI_FCWML042	0.15	-0.37936
MRI_FCWML042	0.15833	-0.41056
MRI_FCWML042	0.16667	-0.41758
MRI_FCWML042	0.175	-0.41227
MRI_FCWML042	0.18333	-0.40527
MRI_FCWML042	0.19167	-0.40222
MRI_FCWML042	0.2	-0.40259
MRI_FCWML042	0.20833	-0.40151
MRI_FCWML042	0.21667	-0.3938
MRI_FCWML042	0.225	-0.37794
MRI_FCWML042	0.23333	-0.3577
MRI_FCWML042	0.24167	-0.3406
MRI_FCWML042	0.25	-0.16695
MRI_FCWML043	0	NaN
MRI_FCWML043	0.0083333	NaN
MRI_FCWML043	0.016667	NaN
MRI_FCWML043	0.025	NaN
MRI_FCWML043	0.033333	NaN
MRI_FCWML043	0.041667	NaN
MRI_FCWML043	0.05	NaN
MRI_FCWML043	0.058333	NaN
MRI_FCWML043	0.066667	NaN
MRI_FCWML043	0.075	NaN
MRI_FCWML043	0.083333	NaN
MRI_FCWML043	0.091667	NaN
MRI_FCWML043	0.1	NaN
MRI_FCWML043	0.10833	NaN
MRI_FCWML043	0.11667	NaN
MRI_FCWML043	0.125	NaN
MRI_FCWML043	0.13333	NaN
MRI_FCWML043	0.14167	NaN
MRI_FCWML043	0.15	NaN
MRI_FCWML043	0.15833	NaN
MRI_FCWML043	0.16667	NaN
MRI_FCWML043	0.175	NaN
MRI_FCWML043	0.18333	NaN
MRI_FCWML043	0.19167	NaN
MRI_FCWML043	0.2	NaN
MRI_FCWML043	0.20833	NaN
MRI_FCWML043	0.21667	NaN
MRI_FCWML043	0.225	NaN
MRI_FCWML043	0.23333	NaN
MRI_FCWML043	0.24167	NaN
MRI_FCWML043	0.25	NaN
MRI_FCWML046	0	0.3555
MRI_FCWML046	0.0083333	0.74477
MRI_FCWML046	0.016667	0.8397
MRI_FCWML046	0.025	0.97697
MRI_FCWML046	0.033333	1.127
MRI_FCWML046	0.041667	1.2535
MRI_FCWML046	0.05	1.3208
MRI_FCWML046	0.058333	1.3029
MRI_FCWML046	0.066667	1.1913
MRI_FCWML046	0.075	0.99914
MRI_FCWML046	0.083333	0.7582
MRI_FCWML046	0.091667	0.51085
MRI_FCWML046	0.1	0.29852
MRI_FCWML046	0.10833	0.15126
MRI_FCWML046	0.11667	0.081512
MRI_FCWML046	0.125	0.08344
MRI_FCWML046	0.13333	0.13709
MRI_FCWML046	0.14167	0.21521
MRI_FCWML046	0.15	0.29035
MRI_FCWML046	0.15833	0.34049
MRI_FCWML046	0.16667	0.35229
MRI_FCWML046	0.175	0.32195
MRI_FCWML046	0.18333	0.25411
MRI_FCWML046	0.19167	0.15935
MRI_FCWML046	0.2	0.051091
MRI_FCWML046	0.20833	-0.057427
MRI_FCWML046	0.21667	-0.15538
MRI_FCWML046	0.225	-0.23545
MRI_FCWML046	0.23333	-0.29372
MRI_FCWML046	0.24167	-0.32878
MRI_FCWML046	0.25	-0.17022
MRI_FCWML047	0	-0.53762
MRI_FCWML047	0.0083333	-1.0205
MRI_FCWML047	0.016667	-0.86383
MRI_FCWML047	0.025	-0.62721
MRI_FCWML047	0.033333	-0.34279
MRI_FCWML047	0.041667	-0.047749
MRI_FCWML047	0.05	0.22189
MRI_FCWML047	0.058333	0.43701
MRI_FCWML047	0.066667	0.5797
MRI_FCWML047	0.075	0.64553
MRI_FCWML047	0.083333	0.64317
MRI_FCWML047	0.091667	0.59138
MRI_FCWML047	0.1	0.51418
MRI_FCWML047	0.10833	0.43496
MRI_FCWML047	0.11667	0.37127
MRI_FCWML047	0.125	0.33138
MRI_FCWML047	0.13333	0.31351
MRI_FCWML047	0.14167	0.30764
MRI_FCWML047	0.15	0.29946
MRI_FCWML047	0.15833	0.27513
MRI_FCWML047	0.16667	0.22563
MRI_FCWML047	0.175	0.14965
MRI_FCWML047	0.18333	0.054165
MRI_FCWML047	0.19167	-0.047473
MRI_FCWML047	0.2	-0.13951
MRI_FCWML047	0.20833	-0.20869
MRI_FCWML047	0.21667	-0.24842
MRI_FCWML047	0.225	-0.26077
MRI_FCWML047	0.23333	-0.25522
MRI_FCWML047	0.24167	-0.24458
MRI_FCWML047	0.25	-0.11982
MRI_FCWML048	0	0.016879
MRI_FCWML048	0.0083333	0.02679
MRI_FCWML048	0.016667	0.0077113
MRI_FCWML048	0.025	-0.018536
MRI_FCWML048	0.033333	-0.045477
MRI_FCWML048	0.041667	-0.067508
MRI_FCWML048	0.05	-0.082461
MRI_FCWML048	0.058333	-0.093205
MRI_FCWML048	0.066667	-0.10721
MRI_FCWML048	0.075	-0.13373
MRI_FCWML048	0.083333	-0.17946
MRI_FCWML048	0.091667	-0.24457
MRI_FCWML048	0.1	-0.32107
MRI_FCWML048	0.10833	-0.39448
MRI_FCWML048	0.11667	-0.44824
MRI_FCWML048	0.125	-0.46916
MRI_FCWML048	0.13333	-0.45148
MRI_FCWML048	0.14167	-0.39839
MRI_FCWML048	0.15	-0.32059
MRI_FCWML048	0.15833	-0.2329
MRI_FCWML048	0.16667	-0.15019
MRI_FCWML048	0.175	-0.083856
MRI_FCWML048	0.18333	-0.039669
MRI_FCWML048	0.19167	-0.017237
MRI_FCWML048	0.2	-0.011193
MRI_FCWML048	0.20833	-0.013696
MRI_FCWML048	0.21667	-0.017452
MRI_FCWML048	0.225	-0.018165
MRI_FCWML048	0.23333	-0.015426
MRI_FCWML048	0.24167	-0.011696
MRI_FCWML048	0.25	-0.0050055
MRI_FCWML049	0	0.21495
MRI_FCWML049	0.0083333	0.41707
MRI_FCWML049	0.016667	0.38102
MRI_FCWML049	0.025	0.32758
MRI_FCWML049	0.033333	0.26249
MRI_FCWML049	0.041667	0.18838
MRI_FCWML049	0.05	0.10421
MRI_FCWML049	0.058333	0.0079171
MRI_FCWML049	0.066667	-0.099125
MRI_FCWML049	0.075	-0.20857
MRI_FCWML049	0.083333	-0.30487
MRI_FCWML049	0.091667	-0.3691
MRI_FCWML049	0.1	-0.38545
MRI_FCWML049	0.10833	-0.34745
MRI_FCWML049	0.11667	-0.26117
MRI_FCWML049	0.125	-0.14385
MRI_FCWML049	0.13333	-0.018654
MRI_FCWML049	0.14167	0.092217
MRI_FCWML049	0.15	0.17328
MRI_FCWML049	0.15833	0.21831
MRI_FCWML049	0.16667	0.22926
MRI_FCWML049	0.175	0.21265
MRI_FCWML049	0.18333	0.1754
MRI_FCWML049	0.19167	0.1222
MRI_FCWML049	0.2	0.055262
MRI_FCWML049	0.20833	-0.023743
MRI_FCWML049	0.21667	-0.11093
MRI_FCWML049	0.225	-0.19841
MRI_FCWML049	0.23333	-0.27464
MRI_FCWML049	0.24167	-0.32702
MRI_FCWML049	0.25	-0.17286
MRI_FCWML051	0	-0.27775
MRI_FCWML051	0.0083333	-0.51856
MRI_FCWML051	0.016667	-0.41953
MRI_FCWML051	0.025	-0.28861
MRI_FCWML051	0.033333	-0.16208
MRI_FCWML051	0.041667	-0.068522
MRI_FCWML051	0.05	-0.020235
MRI_FCWML051	0.058333	-0.012703
MRI_FCWML051	0.066667	-0.030656
MRI_FCWML051	0.075	-0.056308
MRI_FCWML051	0.083333	-0.075336
MRI_FCWML051	0.091667	-0.078765
MRI_FCWML051	0.1	-0.061893
MRI_FCWML051	0.10833	-0.022881
MRI_FCWML051	0.11667	0.037138
MRI_FCWML051	0.125	0.11265
MRI_FCWML051	0.13333	0.19288
MRI_FCWML051	0.14167	0.26336
MRI_FCWML051	0.15	0.31018
MRI_FCWML051	0.15833	0.32517
MRI_FCWML051	0.16667	0.30949
MRI_FCWML051	0.175	0.27352
MRI_FCWML051	0.18333	0.23307
MRI_FCWML051	0.19167	0.20358
MRI_FCWML051	0.2	0.19505
MRI_FCWML051	0.20833	0.20956
MRI_FCWML051	0.21667	0.2419
MRI_FCWML051	0.225	0.28242
MRI_FCWML051	0.23333	0.32046
MRI_FCWML051	0.24167	0.34709
MRI_FCWML051	0.25	0.17831
MRI_FCWML052	0	0.15276
MRI_FCWML052	0.0083333	0.29726
MRI_FCWML052	0.016667	0.27944
MRI_FCWML052	0.025	0.26926
MRI_FCWML052	0.033333	0.28492
MRI_FCWML052	0.041667	0.33558
MRI_FCWML052	0.05	0.41532
MRI_FCWML052	0.058333	0.504
MRI_FCWML052	0.066667	0.5747
MRI_FCWML052	0.075	0.60398
MRI_FCWML052	0.083333	0.5807
MRI_FCWML052	0.091667	0.50978
MRI_FCWML052	0.1	0.40976
MRI_FCWML052	0.10833	0.30557
MRI_FCWML052	0.11667	0.21976
MRI_FCWML052	0.125	0.16542
MRI_FCWML052	0.13333	0.14335
MRI_FCWML052	0.14167	0.14403
MRI_FCWML052	0.15	0.15326
MRI_FCWML052	0.15833	0.15878
MRI_FCWML052	0.16667	0.15513
MRI_FCWML052	0.175	0.14479
MRI_FCWML052	0.18333	0.13553
MRI_FCWML052	0.19167	0.13563
MRI_FCWML052	0.2	0.14943
MRI_FCWML052	0.20833	0.17553
MRI_FCWML052	0.21667	0.20801
MRI_FCWML052	0.225	0.23955
MRI_FCWML052	0.23333	0.26445
MRI_FCWML052	0.24167	0.27981
MRI_FCWML052	0.25	0.14247
MRI_FCWML053	0	0.10604
MRI_FCWML053	0.0083333	0.18236
MRI_FCWML053	0.016667	0.10214
MRI_FCWML053	0.025	-0.0042525
MRI_FCWML053	0.033333	-0.10391
MRI_FCWML053	0.041667	-0.16499
MRI_FCWML053	0.05	-0.1667
MRI_FCWML053	0.058333	-0.10655
MRI_FCWML053	0.066667	-0.0020719
MRI_FCWML053	0.075	0.11428
MRI_FCWML053	0.083333	0.20574
MRI_FCWML053	0.091667	0.24397
MRI_FCWML053	0.1	0.21923
MRI_FCWML053	0.10833	0.14386
MRI_FCWML053	0.11667	0.047678
MRI_FCWML053	0.125	-0.033158
MRI_FCWML053	0.13333	-0.069297
MRI_FCWML053	0.14167	-0.048263
MRI_FCWML053	0.15	0.022494
MRI_FCWML053	0.15833	0.12051
MRI_FCWML053	0.16667	0.21886
MRI_FCWML053	0.175	0.29775
MRI_FCWML053	0.18333	0.3523
MRI_FCWML053	0.19167	0.39337
MRI_FCWML053	0.2	0.44111
MRI_FCWML053	0.20833	0.51431
MRI_FCWML053	0.21667	0.62008
MRI_FCWML053	0.225	0.74851
MRI_FCWML053	0.23333	0.87473
MRI_FCWML053	0.24167	0.96767
MRI_FCWML053	0.25	0.50095
MRI_FCWML054	0	0.87224
MRI_FCWML054	0.0083333	1.7424
MRI_FCWML054	0.016667	1.7309
MRI_FCWML054	0.025	1.6962
MRI_FCWML054	0.033333	1.6205
MRI_FCWML054	0.041667	1.4884
MRI_FCWML054	0.05	1.294
MRI_FCWML054	0.058333	1.0454
MRI_FCWML054	0.066667	0.76467
MRI_FCWML054	0.075	0.48334
MRI_FCWML054	0.083333	0.23347
MRI_FCWML054	0.091667	0.038299
MRI_FCWML054	0.1	-0.093836
MRI_FCWML054	0.10833	-0.16977
MRI_FCWML054	0.11667	-0.20587
MRI_FCWML054	0.125	-0.21948
MRI_FCWML054	0.13333	-0.22164
MRI_FCWML054	0.14167	-0.21458
MRI_FCWML054	0.15	-0.1947
MRI_FCWML054	0.15833	-0.1587
MRI_FCWML054	0.16667	-0.10881
MRI_FCWML054	0.175	-0.054077
MRI_FCWML054	0.18333	-0.0068437
MRI_FCWML054	0.19167	0.023094
MRI_FCWML054	0.2	0.03312
MRI_FCWML054	0.20833	0.028391
MRI_FCWML054	0.21667	0.018218
MRI_FCWML054	0.225	0.010671
MRI_FCWML054	0.23333	0.008767
MRI_FCWML054	0.24167	0.0104
MRI_FCWML054	0.25	0.0057909
MRI_FCWML055	0	NaN
MRI_FCWML055	0.0083333	NaN
MRI_FCWML055	0.016667	NaN
MRI_FCWML055	0.025	NaN
MRI_FCWML055	0.033333	NaN
MRI_FCWML055	0.041667	NaN
MRI_FCWML055	0.05	NaN
MRI_FCWML055	0.058333	NaN
MRI_FCWML055	0.066667	NaN
MRI_FCWML055	0.075	NaN
MRI_FCWML055	0.083333	NaN
MRI_FCWML055	0.091667	NaN
MRI_FCWML055	0.1	NaN
MRI_FCWML055	0.10833	NaN
MRI_FCWML055	0.11667	NaN
MRI_FCWML055	0.125	NaN
MRI_FCWML055	0.13333	NaN
MRI_FCWML055	0.14167	NaN
MRI_FCWML055	0.15	NaN
MRI_FCWML055	0.15833	NaN
MRI_FCWML055	0.16667	NaN
MRI_FCWML055	0.175	NaN
MRI_FCWML055	0.18333	NaN
MRI_FCWML055	0.19167	NaN
MRI_FCWML055	0.2	NaN
MRI_FCWML055	0.20833	NaN
MRI_FCWML055	0.21667	NaN
MRI_FCWML055	0.225	NaN
MRI_FCWML055	0.23333	NaN
MRI_FCWML055	0.24167	NaN
MRI_FCWML055	0.25	NaN
MRI_FCWML056	0	-0.035156
MRI_FCWML056	0.0083333	-0.081811
MRI_FCWML056	0.016667	-0.11739
MRI_FCWML056	0.025	-0.17926
MRI_FCWML056	0.033333	-0.26814
MRI_FCWML056	0.041667	-0.37994
MRI_FCWML056	0.05	-0.50346
MRI_FCWML056	0.058333	-0.62077
MRI_FCWML056	0.066667	-0.71082
MRI_FCWML056	0.075	-0.75553
MRI_FCWML056	0.083333	-0.74579
MRI_FCWML056	0.091667	-0.68444
MRI_FCWML056	0.1	-0.58489
MRI_FCWML056	0.10833	-0.46616
MRI_FCWML056	0.11667	-0.347
MRI_FCWML056	0.125	-0.24194
MRI_FCWML056	0.13333	-0.16057
MRI_FCWML056	0.14167	-0.10862
MRI_FCWML056	0.15	-0.088987
MRI_FCWML056	0.15833	-0.10104
MRI_FCWML056	0.16667	-0.13886
MRI_FCWML056	0.175	-0.19063
MRI_FCWML056	0.18333	-0.24091
MRI_FCWML056	0.19167	-0.27562
MRI_FCWML056	0.2	-0.28732
MRI_FCWML056	0.20833	-0.27754
MRI_FCWML056	0.21667	-0.25482
MRI_FCWML056	0.225	-0.22969
MRI_FCWML056	0.23333	-0.20984
MRI_FCWML056	0.24167	-0.19819
MRI_FCWML056	0.25	-0.097243
MRI_FCWML057	0	-0.30202
MRI_FCWML057	0.0083333	-0.62561
MRI_FCWML057	0.016667	-0.68642
MRI_FCWML057	0.025	-0.77556
MRI_FCWML057	0.033333	-0.87674
MRI_FCWML057	0.041667	-0.97071
MRI_FCWML057	0.05	-1.0377
MRI_FCWML057	0.058333	-1.0604
MRI_FCWML057	0.066667	-1.0263
MRI_FCWML057	0.075	-0.9314
MRI_FCWML057	0.083333	-0.78145
MRI_FCWML057	0.091667	-0.59257
MRI_FCWML057	0.1	-0.38839
MRI_FCWML057	0.10833	-0.1949
MRI_FCWML057	0.11667	-0.034029
MRI_FCWML057	0.125	0.081822
MRI_FCWML057	0.13333	0.15239
MRI_FCWML057	0.14167	0.18846
MRI_FCWML057	0.15	0.20733
MRI_FCWML057	0.15833	0.22648
MRI_FCWML057	0.16667	0.25709
MRI_FCWML057	0.175	0.29959
MRI_FCWML057	0.18333	0.34264
MRI_FCWML057	0.19167	0.36632
MRI_FCWML057	0.2	0.34926
MRI_FCWML057	0.20833	0.27758
MRI_FCWML057	0.21667	0.15278
MRI_FCWML057	0.225	-0.0051045
MRI_FCWML057	0.23333	-0.16122
MRI_FCWML057	0.24167	-0.27598
MRI_FCWML057	0.25	-0.15909
MRI_FCWML061	0	0.64511
MRI_FCWML061	0.0083333	1.318
MRI_FCWML061	0.016667	1.3849
MRI_FCWML061	0.025	1.4479
MRI_FCWML061	0.033333	1.4548
MRI_FCWML061	0.041667	1.3645
MRI_FCWML061	0.05	1.1634
MRI_FCWML061	0.058333	0.87033
MRI_FCWML061	0.066667	0.53017
MRI_FCWML061	0.075	0.19884
MRI_FCWML061	0.083333	-0.07407
MRI_FCWML061	0.091667	-0.25851
MRI_FCWML061	0.1	-0.34889
MRI_FCWML061	0.10833	-0.36047
MRI_FCWML061	0.11667	-0.31982
MRI_FCWML061	0.125	-0.25388
MRI_FCWML061	0.13333	-0.18198
MRI_FCWML061	0.14167	-0.11319
MRI_FCWML061	0.15	-0.048947
MRI_FCWML061	0.15833	0.011494
MRI_FCWML061	0.16667	0.065939
MRI_FCWML061	0.175	0.10719
MRI_FCWML061	0.18333	0.12487
MRI_FCWML061	0.19167	0.10982
MRI_FCWML061	0.2	0.058789
MRI_FCWML061	0.20833	-0.02318
MRI_FCWML061	0.21667	-0.12348
MRI_FCWML061	0.225	-0.22528
MRI_FCWML061	0.23333	-0.31172
MRI_FCWML061	0.24167	-0.36923
MRI_FCWML061	0.25	-0.19468
MRI_FCWML063	0	0.49685
MRI_FCWML063	0.0083333	0.98846
MRI_FCWML063	0.016667	0.97176
MRI_FCWML063	0.025	0.94147
MRI_FCWML063	0.033333	0.89582
MRI_FCWML063	0.041667	0.83472
MRI_FCWML063	0.05	0.76004
MRI_FCWML063	0.058333	0.67522
MRI_FCWML063	0.066667	0.58501
MRI_FCWML063	0.075	0.49588
MRI_FCWML063	0.083333	0.41613
MRI_FCWML063	0.091667	0.35453
MRI_FCWML063	0.1	0.31676
MRI_FCWML063	0.10833	0.30131
MRI_FCWML063	0.11667	0.29753
MRI_FCWML063	0.125	0.28833
MRI_FCWML063	0.13333	0.2573
MRI_FCWML063	0.14167	0.19699
MRI_FCWML063	0.15	0.11367
MRI_FCWML063	0.15833	0.02548
MRI_FCWML063	0.16667	-0.045219
MRI_FCWML063	0.175	-0.081251
MRI_FCWML063	0.18333	-0.076703
MRI_FCWML063	0.19167	-0.037072
MRI_FCWML063	0.2	0.02546
MRI_FCWML063	0.20833	0.097951
MRI_FCWML063	0.21667	0.17031
MRI_FCWML063	0.225	0.23549
MRI_FCWML063	0.23333	0.2879
MRI_FCWML063	0.24167	0.32226
MRI_FCWML063	0.25	0.16714
MRI_FCWML064	0	-0.69362
MRI_FCWML064	0.0083333	-1.3177
MRI_FCWML064	0.016667	-1.1235
MRI_FCWML064	0.025	-0.84377
MRI_FCWML064	0.033333	-0.53368
MRI_FCWML064	0.041667	-0.25049
MRI_FCWML064	0.05	-0.04007
MRI_FCWML064	0.058333	0.073483
MRI_FCWML064	0.066667	0.091779
MRI_FCWML064	0.075	0.038621
MRI_FCWML064	0.083333	-0.049355
MRI_FCWML064	0.091667	-0.13431
MRI_FCWML064	0.1	-0.18708
MRI_FCWML064	0.10833	-0.19264
MRI_FCWML064	0.11667	-0.15039
MRI_FCWML064	0.125	-0.071017
MRI_FCWML064	0.13333	0.028255
MRI_FCWML064	0.14167	0.12811
MRI_FCWML064	0.15	0.21083
MRI_FCWML064	0.15833	0.26323
MRI_FCWML064	0.16667	0.27903
MRI_FCWML064	0.175	0.26025
MRI_FCWML064	0.18333	0.21672
MRI_FCWML064	0.19167	0.16346
MRI_FCWML064	0.2	0.11624
MRI_FCWML064	0.20833	0.086865
MRI_FCWML064	0.21667	0.079792
MRI_FCWML064	0.225	0.091472
MRI_FCWML064	0.23333	0.11241
MRI_FCWML064	0.24167	0.13112
MRI_FCWML064	0.25	0.06925
MRI_FCWML104	0	0.70393
MRI_FCWML104	0.0083333	1.324
MRI_FCWML104	0.016667	1.0826
MRI_FCWML104	0.025	0.71343
MRI_FCWML104	0.033333	0.26167
MRI_FCWML104	0.041667	-0.21875
MRI_FCWML104	0.05	-0.6735
MRI_FCWML104	0.058333	-1.0566
MRI_FCWML104	0.066667	-1.3367
MRI_FCWML104	0.075	-1.5005
MRI_FCWML104	0.083333	-1.5512
MRI_FCWML104	0.091667	-1.5052
MRI_FCWML104	0.1	-1.3873
MRI_FCWML104	0.10833	-1.2265
MRI_FCWML104	0.11667	-1.0513
MRI_FCWML104	0.125	-0.88595
MRI_FCWML104	0.13333	-0.74618
MRI_FCWML104	0.14167	-0.63681
MRI_FCWML104	0.15	-0.55181
MRI_FCWML104	0.15833	-0.47811
MRI_FCWML104	0.16667	-0.40177
MRI_FCWML104	0.175	-0.31406
MRI_FCWML104	0.18333	-0.21479
MRI_FCWML104	0.19167	-0.11144
MRI_FCWML104	0.2	-0.015041
MRI_FCWML104	0.20833	0.064829
MRI_FCWML104	0.21667	0.12341
MRI_FCWML104	0.225	0.16133
MRI_FCWML104	0.23333	0.18281
MRI_FCWML104	0.24167	0.19304
MRI_FCWML104	0.25	0.097987
MRI_FCWML107	0	0.55105
MRI_FCWML107	0.0083333	1.0888
MRI_FCWML107	0.016667	1.0479
MRI_FCWML107	0.025	0.97799
MRI_FCWML107	0.033333	0.87907
MRI_FCWML107	0.041667	0.75505
MRI_FCWML107	0.05	0.614
MRI_FCWML107	0.058333	0.46633
MRI_FCWML107	0.066667	0.32173
MRI_FCWML107	0.075	0.18654
MRI_FCWML107	0.083333	0.063032
MRI_FCWML107	0.091667	-0.04914
MRI_FCWML107	0.1	-0.1502
MRI_FCWML107	0.10833	-0.23789
MRI_FCWML107	0.11667	-0.30698
MRI_FCWML107	0.125	-0.35077
MRI_FCWML107	0.13333	-0.36406
MRI_FCWML107	0.14167	-0.346
MRI_FCWML107	0.15	-0.30142
MRI_FCWML107	0.15833	-0.24026
MRI_FCWML107	0.16667	-0.17522
MRI_FCWML107	0.175	-0.11863
MRI_FCWML107	0.18333	-0.079696
MRI_FCWML107	0.19167	-0.062864
MRI_FCWML107	0.2	-0.067574
MRI_FCWML107	0.20833	-0.089241
MRI_FCWML107	0.21667	-0.12089
MRI_FCWML107	0.225	-0.15492
MRI_FCWML107	0.23333	-0.18447
MRI_FCWML107	0.24167	-0.20432
MRI_FCWML107	0.25	-0.10565
MRI_FCWML108	0	0.27364
MRI_FCWML108	0.0083333	0.52706
MRI_FCWML108	0.016667	0.46284
MRI_FCWML108	0.025	0.34703
MRI_FCWML108	0.033333	0.17538
MRI_FCWML108	0.041667	-0.045699
MRI_FCWML108	0.05	-0.29611
MRI_FCWML108	0.058333	-0.54531
MRI_FCWML108	0.066667	-0.7603
MRI_FCWML108	0.075	-0.91446
MRI_FCWML108	0.083333	-0.99361
MRI_FCWML108	0.091667	-0.99717
MRI_FCWML108	0.1	-0.93504
MRI_FCWML108	0.10833	-0.82272
MRI_FCWML108	0.11667	-0.67692
MRI_FCWML108	0.125	-0.51322
MRI_FCWML108	0.13333	-0.34575
MRI_FCWML108	0.14167	-0.1877
MRI_FCWML108	0.15	-0.051584
MRI_FCWML108	0.15833	0.051721
MRI_FCWML108	0.16667	0.11501
MRI_FCWML108	0.175	0.13723
MRI_FCWML108	0.18333	0.12502
MRI_FCWML108	0.19167	0.092347
MRI_FCWML108	0.2	0.057205
MRI_FCWML108	0.20833	0.036293
MRI_FCWML108	0.21667	0.039231
MRI_FCWML108	0.225	0.064931
MRI_FCWML108	0.23333	0.10211
MRI_FCWML108	0.24167	0.13421
MRI_FCWML108	0.25	0.073399
MRI_FCWML109	0	0.081876
MRI_FCWML109	0.0083333	0.13937
MRI_FCWML109	0.016667	0.071802
MRI_FCWML109	0.025	-0.022922
MRI_FCWML109	0.033333	-0.12098
MRI_FCWML109	0.041667	-0.19611
MRI_FCWML109	0.05	-0.2272
MRI_FCWML109	0.058333	-0.2058
MRI_FCWML109	0.066667	-0.13999
MRI_FCWML109	0.075	-0.051939
MRI_FCWML109	0.083333	0.030264
MRI_FCWML109	0.091667	0.083124
MRI_FCWML109	0.1	0.095402
MRI_FCWML109	0.10833	0.0695
MRI_FCWML109	0.11667	0.016599
MRI_FCWML109	0.125	-0.050976
MRI_FCWML109	0.13333	-0.12552
MRI_FCWML109	0.14167	-0.20491
MRI_FCWML109	0.15	-0.28902
MRI_FCWML109	0.15833	-0.37482
MRI_FCWML109	0.16667	-0.45367
MRI_FCWML109	0.175	-0.51269
MRI_FCWML109	0.18333	-0.5395
MRI_FCWML109	0.19167	-0.52745
MRI_FCWML109	0.2	-0.47862
MRI_FCWML109	0.20833	-0.40323
MRI_FCWML109	0.21667	-0.31623
MRI_FCWML109	0.225	-0.23292
MRI_FCWML109	0.23333	-0.16567
MRI_FCWML109	0.24167	-0.12256
MRI_FCWML109	0.25	-0.053891
MRI_FCWML119	0	NaN
MRI_FCWML119	0.0083333	NaN
MRI_FCWML119	0.016667	NaN
MRI_FCWML119	0.025	NaN
MRI_FCWML119	0.033333	NaN
MRI_FCWML119	0.041667	NaN
MRI_FCWML119	0.05	NaN
MRI_FCWML119	0.058333	NaN
MRI_FCWML119	0.066667	NaN
MRI_FCWML119	0.075	NaN
MRI_FCWML119	0.083333	NaN
MRI_FCWML119	0.091667	NaN
MRI_FCWML119	0.1	NaN
MRI_FCWML119	0.10833	NaN
MRI_FCWML119	0.11667	NaN
MRI_FCWML119	0.125	NaN
MRI_FCWML119	0.13333	NaN
MRI_FCWML119	0.14167	NaN
MRI_FCWML119	0.15	NaN
MRI_FCWML119	0.15833	NaN
MRI_FCWML119	0.16667	NaN
MRI_FCWML119	0.175	NaN
MRI_FCWML119	0.18333	NaN
MRI_FCWML119	0.19167	NaN
MRI_FCWML119	0.2	NaN
MRI_FCWML119	0.20833	NaN
MRI_FCWML119	0.21667	NaN
MRI_FCWML119	0.225	NaN
MRI_FCWML119	0.23333	NaN
MRI_FCWML119	0.24167	NaN
MRI_FCWML119	0.25	NaN
MRI_FCWML121	0	0.12153
MRI_FCWML121	0.0083333	0.27079
MRI_FCWML121	0.016667	0.34754
MRI_FCWML121	0.025	0.45507
MRI_FCWML121	0.033333	0.56733
MRI_FCWML121	0.041667	0.65707
MRI_FCWML121	0.05	0.70415
MRI_FCWML121	0.058333	0.70256
MRI_FCWML121	0.066667	0.66278
MRI_FCWML121	0.075	0.60762
MRI_FCWML121	0.083333	0.56278
MRI_FCWML121	0.091667	0.54643
MRI_FCWML121	0.1	0.56263
MRI_FCWML121	0.10833	0.6014
MRI_FCWML121	0.11667	0.64453
MRI_FCWML121	0.125	0.67352
MRI_FCWML121	0.13333	0.67572
MRI_FCWML121	0.14167	0.64649
MRI_FCWML121	0.15	0.58828
MRI_FCWML121	0.15833	0.50835
MRI_FCWML121	0.16667	0.41711
MRI_FCWML121	0.175	0.32691
MRI_FCWML121	0.18333	0.25049
MRI_FCWML121	0.19167	0.19844
MRI_FCWML121	0.2	0.1762
MRI_FCWML121	0.20833	0.18223
MRI_FCWML121	0.21667	0.20867
MRI_FCWML121	0.225	0.24419
MRI_FCWML121	0.23333	0.27769
MRI_FCWML121	0.24167	0.30087
MRI_FCWML121	0.25	0.15454
MRI_FCWML128	0	-0.016671
MRI_FCWML128	0.0083333	-0.021845
MRI_FCWML128	0.016667	0.0081858
MRI_FCWML128	0.025	0.046212
MRI_FCWML128	0.033333	0.082323
MRI_FCWML128	0.041667	0.11344
MRI_FCWML128	0.05	0.14505
MRI_FCWML128	0.058333	0.18734
MRI_FCWML128	0.066667	0.24817
MRI_FCWML128	0.075	0.32729
MRI_FCWML128	0.083333	0.41516
MRI_FCWML128	0.091667	0.49696
MRI_FCWML128	0.1	0.55932
MRI_FCWML128	0.10833	0.5959
MRI_FCWML128	0.11667	0.60916
MRI_FCWML128	0.125	0.60793
MRI_FCWML128	0.13333	0.6026
MRI_FCWML128	0.14167	0.60073
MRI_FCWML128	0.15	0.60453
MRI_FCWML128	0.15833	0.61076
MRI_FCWML128	0.16667	0.61194
MRI_FCWML128	0.175	0.598
MRI_FCWML128	0.18333	0.55816
MRI_FCWML128	0.19167	0.48314
MRI_FCWML128	0.2	0.36807
MRI_FCWML128	0.20833	0.21551
MRI_FCWML128	0.21667	0.037576
MRI_FCWML128	0.225	-0.14437
MRI_FCWML128	0.23333	-0.30316
MRI_FCWML128	0.24167	-0.41182
MRI_FCWML128	0.25	-0.22524
MRI_FCWML129	0	0.30657
MRI_FCWML129	0.0083333	0.65302
MRI_FCWML129	0.016667	0.75933
MRI_FCWML129	0.025	0.89583
MRI_FCWML129	0.033333	1.0134
MRI_FCWML129	0.041667	1.0641
MRI_FCWML129	0.05	1.016
MRI_FCWML129	0.058333	0.86206
MRI_FCWML129	0.066667	0.62273
MRI_FCWML129	0.075	0.33849
MRI_FCWML129	0.083333	0.05723
MRI_FCWML129	0.091667	-0.17903
MRI_FCWML129	0.1	-0.34327
MRI_FCWML129	0.10833	-0.42617
MRI_FCWML129	0.11667	-0.43351
MRI_FCWML129	0.125	-0.38128
MRI_FCWML129	0.13333	-0.29074
MRI_FCWML129	0.14167	-0.18444
MRI_FCWML129	0.15	-0.082564
MRI_FCWML129	0.15833	0.00053852
MRI_FCWML129	0.16667	0.05863
MRI_FCWML129	0.175	0.092908
MRI_FCWML129	0.18333	0.1079
MRI_FCWML129	0.19167	0.10589
MRI_FCWML129	0.2	0.08353
MRI_FCWML129	0.20833	0.033867
MRI_FCWML129	0.21667	-0.046809
MRI_FCWML129	0.225	-0.15131
MRI_FCWML129	0.23333	-0.25888
MRI_FCWML129	0.24167	-0.34062
MRI_FCWML129	0.25	-0.18561
MRI_FCWML134	0	-0.31756
MRI_FCWML134	0.0083333	-0.60711
MRI_FCWML134	0.016667	-0.53269
MRI_FCWML134	0.025	-0.43678
MRI_FCWML134	0.033333	-0.34916
MRI_FCWML134	0.041667	-0.29268
MRI_FCWML134	0.05	-0.27518
MRI_FCWML134	0.058333	-0.28916
MRI_FCWML134	0.066667	-0.31884
MRI_FCWML134	0.075	-0.35074
MRI_FCWML134	0.083333	-0.38168
MRI_FCWML134	0.091667	-0.41953
MRI_FCWML134	0.1	-0.47611
MRI_FCWML134	0.10833	-0.55649
MRI_FCWML134	0.11667	-0.65146
MRI_FCWML134	0.125	-0.738
MRI_FCWML134	0.13333	-0.78837
MRI_FCWML134	0.14167	-0.78278
MRI_FCWML134	0.15	-0.71878
MRI_FCWML134	0.15833	-0.61214
MRI_FCWML134	0.16667	-0.48931
MRI_FCWML134	0.175	-0.37595
MRI_FCWML134	0.18333	-0.28792
MRI_FCWML134	0.19167	-0.22859
MRI_FCWML134	0.2	-0.19241
MRI_FCWML134	0.20833	-0.17097
MRI_FCWML134	0.21667	-0.15773
MRI_FCWML134	0.225	-0.14936
MRI_FCWML134	0.23333	-0.14448
MRI_FCWML134	0.24167	-0.1422
MRI_FCWML134	0.25	-0.070788
MRI_FCWML150	0	-0.098597
MRI_FCWML150	0.0083333	-0.19808
MRI_FCWML150	0.016667	-0.19871
MRI_FCWML150	0.025	-0.19371
MRI_FCWML150	0.033333	-0.17631
MRI_FCWML150	0.041667	-0.14087
MRI_FCWML150	0.05	-0.085404
MRI_FCWML150	0.058333	-0.013179
MRI_FCWML150	0.066667	0.067163
MRI_FCWML150	0.075	0.14301
MRI_FCWML150	0.083333	0.20042
MRI_FCWML150	0.091667	0.22723
MRI_FCWML150	0.1	0.21574
MRI_FCWML150	0.10833	0.16437
MRI_FCWML150	0.11667	0.077949
MRI_FCWML150	0.125	-0.033245
MRI_FCWML150	0.13333	-0.15522
MRI_FCWML150	0.14167	-0.27252
MRI_FCWML150	0.15	-0.37069
MRI_FCWML150	0.15833	-0.43873
MRI_FCWML150	0.16667	-0.4714
MRI_FCWML150	0.175	-0.47062
MRI_FCWML150	0.18333	-0.4456
MRI_FCWML150	0.19167	-0.4108
MRI_FCWML150	0.2	-0.38218
MRI_FCWML150	0.20833	-0.37233
MRI_FCWML150	0.21667	-0.38632
MRI_FCWML150	0.225	-0.41986
MRI_FCWML150	0.23333	-0.46084
MRI_FCWML150	0.24167	-0.49395
MRI_FCWML150	0.25	-0.2533
MRI_FCWML158	0	0.6522
MRI_FCWML158	0.0083333	1.2919
MRI_FCWML158	0.016667	1.2603
MRI_FCWML158	0.025	1.224
MRI_FCWML158	0.033333	1.1983
MRI_FCWML158	0.041667	1.1906
MRI_FCWML158	0.05	1.1967
MRI_FCWML158	0.058333	1.2026
MRI_FCWML158	0.066667	1.1912
MRI_FCWML158	0.075	1.1495
MRI_FCWML158	0.083333	1.0741
MRI_FCWML158	0.091667	0.97085
MRI_FCWML158	0.1	0.85125
MRI_FCWML158	0.10833	0.72739
MRI_FCWML158	0.11667	0.60787
MRI_FCWML158	0.125	0.49652
MRI_FCWML158	0.13333	0.39356
MRI_FCWML158	0.14167	0.29765
MRI_FCWML158	0.15	0.20792
MRI_FCWML158	0.15833	0.12482
MRI_FCWML158	0.16667	0.0502
MRI_FCWML158	0.175	-0.013186
MRI_FCWML158	0.18333	-0.062298
MRI_FCWML158	0.19167	-0.094537
MRI_FCWML158	0.2	-0.10856
MRI_FCWML158	0.20833	-0.10511
MRI_FCWML158	0.21667	-0.087571
MRI_FCWML158	0.225	-0.06188
MRI_FCWML158	0.23333	-0.035564
MRI_FCWML158	0.24167	-0.016079
MRI_FCWML158	0.25	-0.0044557
MRI_FCWML159	0	1.033
MRI_FCWML159	0.0083333	2.0015
MRI_FCWML159	0.016667	1.8207
MRI_FCWML159	0.025	1.5578
MRI_FCWML159	0.033333	1.2566
MRI_FCWML159	0.041667	0.95801
MRI_FCWML159	0.05	0.69057
MRI_FCWML159	0.058333	0.46859
MRI_FCWML159	0.066667	0.29554
MRI_FCWML159	0.075	0.16994
MRI_FCWML159	0.083333	0.089276
MRI_FCWML159	0.091667	0.050192
MRI_FCWML159	0.1	0.04572
MRI_FCWML159	0.10833	0.062495
MRI_FCWML159	0.11667	0.080929
MRI_FCWML159	0.125	0.079539
MRI_FCWML159	0.13333	0.042194
MRI_FCWML159	0.14167	-0.034846
MRI_FCWML159	0.15	-0.13958
MRI_FCWML159	0.15833	-0.24678
MRI_FCWML159	0.16667	-0.32617
MRI_FCWML159	0.175	-0.35346
MRI_FCWML159	0.18333	-0.31991
MRI_FCWML159	0.19167	-0.23633
MRI_FCWML159	0.2	-0.12924
MRI_FCWML159	0.20833	-0.030557
MRI_FCWML159	0.21667	0.035017
MRI_FCWML159	0.225	0.059252
MRI_FCWML159	0.23333	0.051926
MRI_FCWML159	0.24167	0.033905
MRI_FCWML159	0.25	0.012593
MRI_FCWML160	0	NaN
MRI_FCWML160	0.0083333	NaN
MRI_FCWML160	0.016667	NaN
MRI_FCWML160	0.025	NaN
MRI_FCWML160	0.033333	NaN
MRI_FCWML160	0.041667	NaN
MRI_FCWML160	0.05	NaN
MRI_FCWML160	0.058333	NaN
MRI_FCWML160	0.066667	NaN
MRI_FCWML160	0.075	NaN
MRI_FCWML160	0.083333	NaN
MRI_FCWML160	0.091667	NaN
MRI_FCWML160	0.1	NaN
MRI_FCWML160	0.10833	NaN
MRI_FCWML160	0.11667	NaN
MRI_FCWML160	0.125	NaN
MRI_FCWML160	0.13333	NaN
MRI_FCWML160	0.14167	NaN
MRI_FCWML160	0.15	NaN
MRI_FCWML160	0.15833	NaN
MRI_FCWML160	0.16667	NaN
MRI_FCWML160	0.175	NaN
MRI_FCWML160	0.18333	NaN
MRI_FCWML160	0.19167	NaN
MRI_FCWML160	0.2	NaN
MRI_FCWML160	0.20833	NaN
MRI_FCWML160	0.21667	NaN
MRI_FCWML160	0.225	NaN
MRI_FCWML160	0.23333	NaN
MRI_FCWML160	0.24167	NaN
MRI_FCWML160	0.25	NaN
MRI_FCWML162	0	0.69744
MRI_FCWML162	0.0083333	1.3749
MRI_FCWML162	0.016667	1.3086
MRI_FCWML162	0.025	1.1815
MRI_FCWML162	0.033333	0.98034
MRI_FCWML162	0.041667	0.70416
MRI_FCWML162	0.05	0.36952
MRI_FCWML162	0.058333	0.0091715
MRI_FCWML162	0.066667	-0.33489
MRI_FCWML162	0.075	-0.62042
MRI_FCWML162	0.083333	-0.81265
MRI_FCWML162	0.091667	-0.88971
MRI_FCWML162	0.1	-0.84578
MRI_FCWML162	0.10833	-0.69267
MRI_FCWML162	0.11667	-0.45881
[truncated: 171 more rows]
