# Supplementary material for: Pupil size reflects activation of subcortical ascending arousal system nuclei during rest
Source: eLife. 2023 Jun 27;12:e84822. doi: 10.7554/eLife.84822 (PMC10299825; doi:10.7554/eLife.84822)
Supplement: Figure 6—source data 1. [file elife-84822-fig6-data1.zip › Figure6-SourceData/Pxy_cpsd_stat_ses-day1_OCC.csv]

subj	F_cpsd	Pxy
MRI_FCWML001	0	-0.75772
MRI_FCWML001	0.0083333	-1.4418
MRI_FCWML001	0.016667	-1.2327
MRI_FCWML001	0.025	-0.92199
MRI_FCWML001	0.033333	-0.55833
MRI_FCWML001	0.041667	-0.19529
MRI_FCWML001	0.05	0.12142
MRI_FCWML001	0.058333	0.36463
MRI_FCWML001	0.066667	0.53044
MRI_FCWML001	0.075	0.63478
MRI_FCWML001	0.083333	0.70293
MRI_FCWML001	0.091667	0.75708
MRI_FCWML001	0.1	0.80758
MRI_FCWML001	0.10833	0.85145
MRI_FCWML001	0.11667	0.87766
MRI_FCWML001	0.125	0.87502
MRI_FCWML001	0.13333	0.83809
MRI_FCWML001	0.14167	0.76836
MRI_FCWML001	0.15	0.67175
MRI_FCWML001	0.15833	0.55559
MRI_FCWML001	0.16667	0.42766
MRI_FCWML001	0.175	0.29796
MRI_FCWML001	0.18333	0.1809
MRI_FCWML001	0.19167	0.094899
MRI_FCWML001	0.2	0.058102
MRI_FCWML001	0.20833	0.081185
MRI_FCWML001	0.21667	0.16083
MRI_FCWML001	0.225	0.27743
MRI_FCWML001	0.23333	0.39899
MRI_FCWML001	0.24167	0.4903
MRI_FCWML001	0.25	0.26207
MRI_FCWML002	0	0.17242
MRI_FCWML002	0.0083333	0.48172
MRI_FCWML002	0.016667	0.85573
MRI_FCWML002	0.025	1.3702
MRI_FCWML002	0.033333	1.9015
MRI_FCWML002	0.041667	2.3388
MRI_FCWML002	0.05	2.6125
MRI_FCWML002	0.058333	2.7048
MRI_FCWML002	0.066667	2.6395
MRI_FCWML002	0.075	2.4626
MRI_FCWML002	0.083333	2.2219
MRI_FCWML002	0.091667	1.9553
MRI_FCWML002	0.1	1.6884
MRI_FCWML002	0.10833	1.4373
MRI_FCWML002	0.11667	1.2131
MRI_FCWML002	0.125	1.0226
MRI_FCWML002	0.13333	0.86712
MRI_FCWML002	0.14167	0.74196
MRI_FCWML002	0.15	0.63679
MRI_FCWML002	0.15833	0.53953
MRI_FCWML002	0.16667	0.441
MRI_FCWML002	0.175	0.33841
MRI_FCWML002	0.18333	0.23581
MRI_FCWML002	0.19167	0.14179
MRI_FCWML002	0.2	0.065436
MRI_FCWML002	0.20833	0.012633
MRI_FCWML002	0.21667	-0.015987
MRI_FCWML002	0.225	-0.024979
MRI_FCWML002	0.23333	-0.022246
MRI_FCWML002	0.24167	-0.016292
MRI_FCWML002	0.25	-0.0067599
MRI_FCWML003	0	-0.99416
MRI_FCWML003	0.0083333	-1.9188
MRI_FCWML003	0.016667	-1.7119
MRI_FCWML003	0.025	-1.3752
MRI_FCWML003	0.033333	-0.92961
MRI_FCWML003	0.041667	-0.41519
MRI_FCWML003	0.05	0.11088
MRI_FCWML003	0.058333	0.58429
MRI_FCWML003	0.066667	0.94913
MRI_FCWML003	0.075	1.1721
MRI_FCWML003	0.083333	1.2494
MRI_FCWML003	0.091667	1.2035
MRI_FCWML003	0.1	1.0728
MRI_FCWML003	0.10833	0.89838
MRI_FCWML003	0.11667	0.71348
MRI_FCWML003	0.125	0.53942
MRI_FCWML003	0.13333	0.38647
MRI_FCWML003	0.14167	0.25797
MRI_FCWML003	0.15	0.15447
MRI_FCWML003	0.15833	0.075924
MRI_FCWML003	0.16667	0.021986
MRI_FCWML003	0.175	-0.0089339
MRI_FCWML003	0.18333	-0.020453
MRI_FCWML003	0.19167	-0.018158
MRI_FCWML003	0.2	-0.0086055
MRI_FCWML003	0.20833	0.0021757
MRI_FCWML003	0.21667	0.010057
MRI_FCWML003	0.225	0.013505
MRI_FCWML003	0.23333	0.013368
MRI_FCWML003	0.24167	0.011837
MRI_FCWML003	0.25	0.0055195
MRI_FCWML004	0	NaN
MRI_FCWML004	0.0083333	NaN
MRI_FCWML004	0.016667	NaN
MRI_FCWML004	0.025	NaN
MRI_FCWML004	0.033333	NaN
MRI_FCWML004	0.041667	NaN
MRI_FCWML004	0.05	NaN
MRI_FCWML004	0.058333	NaN
MRI_FCWML004	0.066667	NaN
MRI_FCWML004	0.075	NaN
MRI_FCWML004	0.083333	NaN
MRI_FCWML004	0.091667	NaN
MRI_FCWML004	0.1	NaN
MRI_FCWML004	0.10833	NaN
MRI_FCWML004	0.11667	NaN
MRI_FCWML004	0.125	NaN
MRI_FCWML004	0.13333	NaN
MRI_FCWML004	0.14167	NaN
MRI_FCWML004	0.15	NaN
MRI_FCWML004	0.15833	NaN
MRI_FCWML004	0.16667	NaN
MRI_FCWML004	0.175	NaN
MRI_FCWML004	0.18333	NaN
MRI_FCWML004	0.19167	NaN
MRI_FCWML004	0.2	NaN
MRI_FCWML004	0.20833	NaN
MRI_FCWML004	0.21667	NaN
MRI_FCWML004	0.225	NaN
MRI_FCWML004	0.23333	NaN
MRI_FCWML004	0.24167	NaN
MRI_FCWML004	0.25	NaN
MRI_FCWML006	0	0.62665
MRI_FCWML006	0.0083333	1.3356
MRI_FCWML006	0.016667	1.5627
MRI_FCWML006	0.025	1.8799
MRI_FCWML006	0.033333	2.2132
MRI_FCWML006	0.041667	2.4877
MRI_FCWML006	0.05	2.646
MRI_FCWML006	0.058333	2.6589
MRI_FCWML006	0.066667	2.5283
MRI_FCWML006	0.075	2.2816
MRI_FCWML006	0.083333	1.9612
MRI_FCWML006	0.091667	1.6129
MRI_FCWML006	0.1	1.2755
MRI_FCWML006	0.10833	0.9763
MRI_FCWML006	0.11667	0.7292
MRI_FCWML006	0.125	0.53729
MRI_FCWML006	0.13333	0.39655
MRI_FCWML006	0.14167	0.29949
MRI_FCWML006	0.15	0.2377
MRI_FCWML006	0.15833	0.20303
MRI_FCWML006	0.16667	0.18781
MRI_FCWML006	0.175	0.18502
MRI_FCWML006	0.18333	0.1885
MRI_FCWML006	0.19167	0.19366
MRI_FCWML006	0.2	0.19786
MRI_FCWML006	0.20833	0.20041
MRI_FCWML006	0.21667	0.20189
MRI_FCWML006	0.225	0.20317
MRI_FCWML006	0.23333	0.20459
MRI_FCWML006	0.24167	0.20586
MRI_FCWML006	0.25	0.10319
MRI_FCWML007	0	-0.14874
MRI_FCWML007	0.0083333	-0.26309
MRI_FCWML007	0.016667	-0.17165
MRI_FCWML007	0.025	-0.053928
MRI_FCWML007	0.033333	0.051549
MRI_FCWML007	0.041667	0.11187
MRI_FCWML007	0.05	0.10999
MRI_FCWML007	0.058333	0.048362
MRI_FCWML007	0.066667	-0.054458
MRI_FCWML007	0.075	-0.17167
MRI_FCWML007	0.083333	-0.27699
MRI_FCWML007	0.091667	-0.35123
MRI_FCWML007	0.1	-0.38519
MRI_FCWML007	0.10833	-0.37911
MRI_FCWML007	0.11667	-0.34002
MRI_FCWML007	0.125	-0.27833
MRI_FCWML007	0.13333	-0.20473
MRI_FCWML007	0.14167	-0.12817
MRI_FCWML007	0.15	-0.05481
MRI_FCWML007	0.15833	0.011879
MRI_FCWML007	0.16667	0.070344
MRI_FCWML007	0.175	0.11999
MRI_FCWML007	0.18333	0.16049
MRI_FCWML007	0.19167	0.19159
MRI_FCWML007	0.2	0.21341
MRI_FCWML007	0.20833	0.22679
MRI_FCWML007	0.21667	0.23335
MRI_FCWML007	0.225	0.23531
MRI_FCWML007	0.23333	0.23488
MRI_FCWML007	0.24167	0.23388
MRI_FCWML007	0.25	0.11671
MRI_FCWML008	0	-0.21571
MRI_FCWML008	0.0083333	-0.39921
MRI_FCWML008	0.016667	-0.31097
MRI_FCWML008	0.025	-0.18869
MRI_FCWML008	0.033333	-0.05978
MRI_FCWML008	0.041667	0.052849
MRI_FCWML008	0.05	0.1385
MRI_FCWML008	0.058333	0.20114
MRI_FCWML008	0.066667	0.25591
MRI_FCWML008	0.075	0.32141
MRI_FCWML008	0.083333	0.41117
MRI_FCWML008	0.091667	0.52772
MRI_FCWML008	0.1	0.66137
MRI_FCWML008	0.10833	0.79366
MRI_FCWML008	0.11667	0.9034
MRI_FCWML008	0.125	0.97274
MRI_FCWML008	0.13333	0.99115
MRI_FCWML008	0.14167	0.95656
MRI_FCWML008	0.15	0.8743
MRI_FCWML008	0.15833	0.7548
MRI_FCWML008	0.16667	0.61132
MRI_FCWML008	0.175	0.4578
MRI_FCWML008	0.18333	0.30713
MRI_FCWML008	0.19167	0.16958
MRI_FCWML008	0.2	0.051778
MRI_FCWML008	0.20833	-0.043523
MRI_FCWML008	0.21667	-0.11677
MRI_FCWML008	0.225	-0.1702
MRI_FCWML008	0.23333	-0.20642
MRI_FCWML008	0.24167	-0.22743
MRI_FCWML008	0.25	-0.11716
MRI_FCWML009	0	-1.3618
MRI_FCWML009	0.0083333	-2.6776
MRI_FCWML009	0.016667	-2.5457
MRI_FCWML009	0.025	-2.3451
MRI_FCWML009	0.033333	-2.0982
MRI_FCWML009	0.041667	-1.8276
MRI_FCWML009	0.05	-1.5512
MRI_FCWML009	0.058333	-1.2815
MRI_FCWML009	0.066667	-1.0257
MRI_FCWML009	0.075	-0.7879
MRI_FCWML009	0.083333	-0.57012
MRI_FCWML009	0.091667	-0.37269
MRI_FCWML009	0.1	-0.19453
MRI_FCWML009	0.10833	-0.033784
MRI_FCWML009	0.11667	0.11077
MRI_FCWML009	0.125	0.23831
MRI_FCWML009	0.13333	0.34531
MRI_FCWML009	0.14167	0.42644
MRI_FCWML009	0.15	0.47639
MRI_FCWML009	0.15833	0.49188
MRI_FCWML009	0.16667	0.47277
MRI_FCWML009	0.175	0.42183
MRI_FCWML009	0.18333	0.34365
MRI_FCWML009	0.19167	0.24358
MRI_FCWML009	0.2	0.12744
MRI_FCWML009	0.20833	0.0019862
MRI_FCWML009	0.21667	-0.12422
MRI_FCWML009	0.225	-0.24061
MRI_FCWML009	0.23333	-0.33543
MRI_FCWML009	0.24167	-0.39765
MRI_FCWML009	0.25	-0.20968
MRI_FCWML010	0	0.84232
MRI_FCWML010	0.0083333	1.6356
MRI_FCWML010	0.016667	1.4962
MRI_FCWML010	0.025	1.2883
MRI_FCWML010	0.033333	1.0429
MRI_FCWML010	0.041667	0.79473
MRI_FCWML010	0.05	0.57594
MRI_FCWML010	0.058333	0.41123
MRI_FCWML010	0.066667	0.31437
MRI_FCWML010	0.075	0.2864
MRI_FCWML010	0.083333	0.31589
MRI_FCWML010	0.091667	0.38126
MRI_FCWML010	0.1	0.45548
MRI_FCWML010	0.10833	0.51222
MRI_FCWML010	0.11667	0.53204
MRI_FCWML010	0.125	0.50682
MRI_FCWML010	0.13333	0.44095
MRI_FCWML010	0.14167	0.349
MRI_FCWML010	0.15	0.25082
MRI_FCWML010	0.15833	0.1658
MRI_FCWML010	0.16667	0.10799
MRI_FCWML010	0.175	0.083366
MRI_FCWML010	0.18333	0.089482
MRI_FCWML010	0.19167	0.11729
MRI_FCWML010	0.2	0.1544
MRI_FCWML010	0.20833	0.18894
MRI_FCWML010	0.21667	0.21286
MRI_FCWML010	0.225	0.22373
MRI_FCWML010	0.23333	0.22451
MRI_FCWML010	0.24167	0.22116
MRI_FCWML010	0.25	0.10965
MRI_FCWML011	0	-1.3181
MRI_FCWML011	0.0083333	-2.5692
MRI_FCWML011	0.016667	-2.3703
MRI_FCWML011	0.025	-2.0489
MRI_FCWML011	0.033333	-1.632
MRI_FCWML011	0.041667	-1.1694
MRI_FCWML011	0.05	-0.72866
MRI_FCWML011	0.058333	-0.37783
MRI_FCWML011	0.066667	-0.16371
MRI_FCWML011	0.075	-0.095804
MRI_FCWML011	0.083333	-0.14486
MRI_FCWML011	0.091667	-0.2566
MRI_FCWML011	0.1	-0.37376
MRI_FCWML011	0.10833	-0.4559
MRI_FCWML011	0.11667	-0.48853
MRI_FCWML011	0.125	-0.47957
MRI_FCWML011	0.13333	-0.44761
MRI_FCWML011	0.14167	-0.40943
MRI_FCWML011	0.15	-0.37283
MRI_FCWML011	0.15833	-0.33665
MRI_FCWML011	0.16667	-0.29563
MRI_FCWML011	0.175	-0.24602
MRI_FCWML011	0.18333	-0.18854
MRI_FCWML011	0.19167	-0.12799
MRI_FCWML011	0.2	-0.070626
MRI_FCWML011	0.20833	-0.021499
MRI_FCWML011	0.21667	0.016953
MRI_FCWML011	0.225	0.044689
MRI_FCWML011	0.23333	0.062976
MRI_FCWML011	0.24167	0.073276
MRI_FCWML011	0.25	0.038298
MRI_FCWML012	0	-1.9132
MRI_FCWML012	0.0083333	-3.7759
MRI_FCWML012	0.016667	-3.6241
MRI_FCWML012	0.025	-3.3722
MRI_FCWML012	0.033333	-3.0281
MRI_FCWML012	0.041667	-2.6111
MRI_FCWML012	0.05	-2.1526
MRI_FCWML012	0.058333	-1.6912
MRI_FCWML012	0.066667	-1.2648
MRI_FCWML012	0.075	-0.90142
MRI_FCWML012	0.083333	-0.61445
MRI_FCWML012	0.091667	-0.40245
MRI_FCWML012	0.1	-0.25362
MRI_FCWML012	0.10833	-0.152
MRI_FCWML012	0.11667	-0.082748
MRI_FCWML012	0.125	-0.034722
MRI_FCWML012	0.13333	-0.00055972
MRI_FCWML012	0.14167	0.024628
MRI_FCWML012	0.15	0.044526
MRI_FCWML012	0.15833	0.062158
MRI_FCWML012	0.16667	0.079819
MRI_FCWML012	0.175	0.098961
MRI_FCWML012	0.18333	0.12038
MRI_FCWML012	0.19167	0.14465
MRI_FCWML012	0.2	0.17233
MRI_FCWML012	0.20833	0.20362
MRI_FCWML012	0.21667	0.23766
MRI_FCWML012	0.225	0.27181
MRI_FCWML012	0.23333	0.30174
MRI_FCWML012	0.24167	0.32244
MRI_FCWML012	0.25	0.16493
MRI_FCWML013	0	-0.18156
MRI_FCWML013	0.0083333	-0.35907
MRI_FCWML013	0.016667	-0.3465
MRI_FCWML013	0.025	-0.32477
MRI_FCWML013	0.033333	-0.29436
MRI_FCWML013	0.041667	-0.25806
MRI_FCWML013	0.05	-0.22082
MRI_FCWML013	0.058333	-0.18825
MRI_FCWML013	0.066667	-0.16435
MRI_FCWML013	0.075	-0.15
MRI_FCWML013	0.083333	-0.14306
MRI_FCWML013	0.091667	-0.14012
MRI_FCWML013	0.1	-0.1392
MRI_FCWML013	0.10833	-0.14156
MRI_FCWML013	0.11667	-0.15169
MRI_FCWML013	0.125	-0.17518
MRI_FCWML013	0.13333	-0.21558
MRI_FCWML013	0.14167	-0.27174
MRI_FCWML013	0.15	-0.33698
MRI_FCWML013	0.15833	-0.4004
MRI_FCWML013	0.16667	-0.44964
MRI_FCWML013	0.175	-0.47386
MRI_FCWML013	0.18333	-0.46597
MRI_FCWML013	0.19167	-0.42357
MRI_FCWML013	0.2	-0.3491
MRI_FCWML013	0.20833	-0.24958
MRI_FCWML013	0.21667	-0.13613
MRI_FCWML013	0.225	-0.023185
MRI_FCWML013	0.23333	0.073276
MRI_FCWML013	0.24167	0.13834
MRI_FCWML013	0.25	0.080665
MRI_FCWML014	0	-1.0962
MRI_FCWML014	0.0083333	-2.0676
MRI_FCWML014	0.016667	-1.7197
MRI_FCWML014	0.025	-1.2216
MRI_FCWML014	0.033333	-0.67201
MRI_FCWML014	0.041667	-0.16852
MRI_FCWML014	0.05	0.21661
MRI_FCWML014	0.058333	0.45152
MRI_FCWML014	0.066667	0.5462
MRI_FCWML014	0.075	0.54112
MRI_FCWML014	0.083333	0.48827
MRI_FCWML014	0.091667	0.43214
MRI_FCWML014	0.1	0.39723
MRI_FCWML014	0.10833	0.38558
MRI_FCWML014	0.11667	0.38348
MRI_FCWML014	0.125	0.3729
MRI_FCWML014	0.13333	0.34191
MRI_FCWML014	0.14167	0.29017
MRI_FCWML014	0.15	0.22795
MRI_FCWML014	0.15833	0.17059
MRI_FCWML014	0.16667	0.13186
MRI_FCWML014	0.175	0.11928
MRI_FCWML014	0.18333	0.13293
MRI_FCWML014	0.19167	0.16734
MRI_FCWML014	0.2	0.21462
MRI_FCWML014	0.20833	0.26714
MRI_FCWML014	0.21667	0.3187
MRI_FCWML014	0.225	0.36454
MRI_FCWML014	0.23333	0.40075
MRI_FCWML014	0.24167	0.42405
MRI_FCWML014	0.25	0.21605
MRI_FCWML015	0	0.81213
MRI_FCWML015	0.0083333	1.6243
MRI_FCWML015	0.016667	1.6196
MRI_FCWML015	0.025	1.598
MRI_FCWML015	0.033333	1.5478
MRI_FCWML015	0.041667	1.4651
MRI_FCWML015	0.05	1.3562
MRI_FCWML015	0.058333	1.2347
MRI_FCWML015	0.066667	1.1143
MRI_FCWML015	0.075	1.0022
MRI_FCWML015	0.083333	0.89603
MRI_FCWML015	0.091667	0.78636
MRI_FCWML015	0.1	0.66285
MRI_FCWML015	0.10833	0.52075
MRI_FCWML015	0.11667	0.36442
MRI_FCWML015	0.125	0.2067
MRI_FCWML015	0.13333	0.064771
MRI_FCWML015	0.14167	-0.045591
MRI_FCWML015	0.15	-0.11484
MRI_FCWML015	0.15833	-0.14224
MRI_FCWML015	0.16667	-0.13553
MRI_FCWML015	0.175	-0.1081
MRI_FCWML015	0.18333	-0.074781
MRI_FCWML015	0.19167	-0.047663
MRI_FCWML015	0.2	-0.033332
MRI_FCWML015	0.20833	-0.032346
MRI_FCWML015	0.21667	-0.040834
MRI_FCWML015	0.225	-0.053224
MRI_FCWML015	0.23333	-0.064689
MRI_FCWML015	0.24167	-0.072328
MRI_FCWML015	0.25	-0.037479
MRI_FCWML016	0	NaN
MRI_FCWML016	0.0083333	NaN
MRI_FCWML016	0.016667	NaN
MRI_FCWML016	0.025	NaN
MRI_FCWML016	0.033333	NaN
MRI_FCWML016	0.041667	NaN
MRI_FCWML016	0.05	NaN
MRI_FCWML016	0.058333	NaN
MRI_FCWML016	0.066667	NaN
MRI_FCWML016	0.075	NaN
MRI_FCWML016	0.083333	NaN
MRI_FCWML016	0.091667	NaN
MRI_FCWML016	0.1	NaN
MRI_FCWML016	0.10833	NaN
MRI_FCWML016	0.11667	NaN
MRI_FCWML016	0.125	NaN
MRI_FCWML016	0.13333	NaN
MRI_FCWML016	0.14167	NaN
MRI_FCWML016	0.15	NaN
MRI_FCWML016	0.15833	NaN
MRI_FCWML016	0.16667	NaN
MRI_FCWML016	0.175	NaN
MRI_FCWML016	0.18333	NaN
MRI_FCWML016	0.19167	NaN
MRI_FCWML016	0.2	NaN
MRI_FCWML016	0.20833	NaN
MRI_FCWML016	0.21667	NaN
MRI_FCWML016	0.225	NaN
MRI_FCWML016	0.23333	NaN
MRI_FCWML016	0.24167	NaN
MRI_FCWML016	0.25	NaN
MRI_FCWML017	0	1.1413
MRI_FCWML017	0.0083333	2.2907
MRI_FCWML017	0.016667	2.3054
MRI_FCWML017	0.025	2.3022
MRI_FCWML017	0.033333	2.2531
MRI_FCWML017	0.041667	2.1399
MRI_FCWML017	0.05	1.9622
MRI_FCWML017	0.058333	1.738
MRI_FCWML017	0.066667	1.4966
MRI_FCWML017	0.075	1.2672
MRI_FCWML017	0.083333	1.0695
MRI_FCWML017	0.091667	0.90904
MRI_FCWML017	0.1	0.77924
MRI_FCWML017	0.10833	0.66716
MRI_FCWML017	0.11667	0.56089
MRI_FCWML017	0.125	0.45449
MRI_FCWML017	0.13333	0.34933
MRI_FCWML017	0.14167	0.25192
MRI_FCWML017	0.15	0.16997
MRI_FCWML017	0.15833	0.10883
MRI_FCWML017	0.16667	0.069799
MRI_FCWML017	0.175	0.050582
MRI_FCWML017	0.18333	0.04729
MRI_FCWML017	0.19167	0.056529
MRI_FCWML017	0.2	0.076388
MRI_FCWML017	0.20833	0.10585
MRI_FCWML017	0.21667	0.14313
MRI_FCWML017	0.225	0.1841
MRI_FCWML017	0.23333	0.22207
MRI_FCWML017	0.24167	0.24918
MRI_FCWML017	0.25	0.12952
MRI_FCWML018	0	0.48783
MRI_FCWML018	0.0083333	0.93014
MRI_FCWML018	0.016667	0.80675
MRI_FCWML018	0.025	0.6396
MRI_FCWML018	0.033333	0.47028
MRI_FCWML018	0.041667	0.33284
MRI_FCWML018	0.05	0.24381
MRI_FCWML018	0.058333	0.20105
MRI_FCWML018	0.066667	0.19026
MRI_FCWML018	0.075	0.19464
MRI_FCWML018	0.083333	0.20231
MRI_FCWML018	0.091667	0.20879
MRI_FCWML018	0.1	0.21466
MRI_FCWML018	0.10833	0.22133
MRI_FCWML018	0.11667	0.22804
MRI_FCWML018	0.125	0.23159
MRI_FCWML018	0.13333	0.22833
MRI_FCWML018	0.14167	0.21648
MRI_FCWML018	0.15	0.19718
MRI_FCWML018	0.15833	0.17373
MRI_FCWML018	0.16667	0.14982
MRI_FCWML018	0.175	0.12791
MRI_FCWML018	0.18333	0.10875
MRI_FCWML018	0.19167	0.091983
MRI_FCWML018	0.2	0.077122
MRI_FCWML018	0.20833	0.064202
MRI_FCWML018	0.21667	0.053744
MRI_FCWML018	0.225	0.046228
MRI_FCWML018	0.23333	0.041626
MRI_FCWML018	0.24167	0.039357
MRI_FCWML018	0.25	0.019354
MRI_FCWML020	0	-1.4256
MRI_FCWML020	0.0083333	-2.7269
MRI_FCWML020	0.016667	-2.3733
MRI_FCWML020	0.025	-1.8457
MRI_FCWML020	0.033333	-1.2259
MRI_FCWML020	0.041667	-0.60658
MRI_FCWML020	0.05	-0.072415
MRI_FCWML020	0.058333	0.31871
MRI_FCWML020	0.066667	0.54653
MRI_FCWML020	0.075	0.62773
MRI_FCWML020	0.083333	0.60387
MRI_FCWML020	0.091667	0.52331
MRI_FCWML020	0.1	0.42524
MRI_FCWML020	0.10833	0.33162
MRI_FCWML020	0.11667	0.24873
MRI_FCWML020	0.125	0.17451
MRI_FCWML020	0.13333	0.10634
MRI_FCWML020	0.14167	0.044974
MRI_FCWML020	0.15	-0.0060775
MRI_FCWML020	0.15833	-0.043414
MRI_FCWML020	0.16667	-0.065845
MRI_FCWML020	0.175	-0.07426
MRI_FCWML020	0.18333	-0.069946
MRI_FCWML020	0.19167	-0.053187
MRI_FCWML020	0.2	-0.02347
MRI_FCWML020	0.20833	0.018836
MRI_FCWML020	0.21667	0.070609
MRI_FCWML020	0.225	0.12531
MRI_FCWML020	0.23333	0.17402
MRI_FCWML020	0.24167	0.20772
MRI_FCWML020	0.25	0.10988
MRI_FCWML022	0	-0.26381
MRI_FCWML022	0.0083333	-0.45801
MRI_FCWML022	0.016667	-0.26442
MRI_FCWML022	0.025	0.011971
MRI_FCWML022	0.033333	0.31585
MRI_FCWML022	0.041667	0.59268
MRI_FCWML022	0.05	0.80158
MRI_FCWML022	0.058333	0.92238
MRI_FCWML022	0.066667	0.95565
MRI_FCWML022	0.075	0.91705
MRI_FCWML022	0.083333	0.82914
MRI_FCWML022	0.091667	0.71394
MRI_FCWML022	0.1	0.58835
MRI_FCWML022	0.10833	0.46316
MRI_FCWML022	0.11667	0.34458
MRI_FCWML022	0.125	0.23672
MRI_FCWML022	0.13333	0.14355
MRI_FCWML022	0.14167	0.069324
MRI_FCWML022	0.15	0.017571
MRI_FCWML022	0.15833	-0.010712
MRI_FCWML022	0.16667	-0.018512
MRI_FCWML022	0.175	-0.013038
MRI_FCWML022	0.18333	-0.0043584
MRI_FCWML022	0.19167	-0.0027943
MRI_FCWML022	0.2	-0.015964
MRI_FCWML022	0.20833	-0.046534
MRI_FCWML022	0.21667	-0.09145
MRI_FCWML022	0.225	-0.14286
MRI_FCWML022	0.23333	-0.19035
MRI_FCWML022	0.24167	-0.22375
MRI_FCWML022	0.25	-0.11788
MRI_FCWML023	0	-0.96154
MRI_FCWML023	0.0083333	-1.8529
MRI_FCWML023	0.016667	-1.651
MRI_FCWML023	0.025	-1.3416
MRI_FCWML023	0.033333	-0.96089
MRI_FCWML023	0.041667	-0.55103
MRI_FCWML023	0.05	-0.15406
MRI_FCWML023	0.058333	0.19429
MRI_FCWML023	0.066667	0.46935
MRI_FCWML023	0.075	0.66033
MRI_FCWML023	0.083333	0.77058
MRI_FCWML023	0.091667	0.81536
MRI_FCWML023	0.1	0.81761
MRI_FCWML023	0.10833	0.80253
MRI_FCWML023	0.11667	0.79218
MRI_FCWML023	0.125	0.80123
MRI_FCWML023	0.13333	0.83438
MRI_FCWML023	0.14167	0.88593
MRI_FCWML023	0.15	0.9413
MRI_FCWML023	0.15833	0.98051
MRI_FCWML023	0.16667	0.98322
MRI_FCWML023	0.175	0.93441
MRI_FCWML023	0.18333	0.82932
MRI_FCWML023	0.19167	0.67576
MRI_FCWML023	0.2	0.49269
MRI_FCWML023	0.20833	0.30497
MRI_FCWML023	0.21667	0.13624
MRI_FCWML023	0.225	0.0027586
MRI_FCWML023	0.23333	-0.089182
MRI_FCWML023	0.24167	-0.14121
MRI_FCWML023	0.25	-0.078912
MRI_FCWML025	0	NaN
MRI_FCWML025	0.0083333	NaN
MRI_FCWML025	0.016667	NaN
MRI_FCWML025	0.025	NaN
MRI_FCWML025	0.033333	NaN
MRI_FCWML025	0.041667	NaN
MRI_FCWML025	0.05	NaN
MRI_FCWML025	0.058333	NaN
MRI_FCWML025	0.066667	NaN
MRI_FCWML025	0.075	NaN
MRI_FCWML025	0.083333	NaN
MRI_FCWML025	0.091667	NaN
MRI_FCWML025	0.1	NaN
MRI_FCWML025	0.10833	NaN
MRI_FCWML025	0.11667	NaN
MRI_FCWML025	0.125	NaN
MRI_FCWML025	0.13333	NaN
MRI_FCWML025	0.14167	NaN
MRI_FCWML025	0.15	NaN
MRI_FCWML025	0.15833	NaN
MRI_FCWML025	0.16667	NaN
MRI_FCWML025	0.175	NaN
MRI_FCWML025	0.18333	NaN
MRI_FCWML025	0.19167	NaN
MRI_FCWML025	0.2	NaN
MRI_FCWML025	0.20833	NaN
MRI_FCWML025	0.21667	NaN
MRI_FCWML025	0.225	NaN
MRI_FCWML025	0.23333	NaN
MRI_FCWML025	0.24167	NaN
MRI_FCWML025	0.25	NaN
MRI_FCWML026	0	0.2132
MRI_FCWML026	0.0083333	0.4788
MRI_FCWML026	0.016667	0.62082
MRI_FCWML026	0.025	0.81303
MRI_FCWML026	0.033333	1.0074
MRI_FCWML026	0.041667	1.1655
MRI_FCWML026	0.05	1.2705
MRI_FCWML026	0.058333	1.3292
MRI_FCWML026	0.066667	1.3634
MRI_FCWML026	0.075	1.3955
MRI_FCWML026	0.083333	1.4367
MRI_FCWML026	0.091667	1.4817
MRI_FCWML026	0.1	1.5127
MRI_FCWML026	0.10833	1.5085
MRI_FCWML026	0.11667	1.4554
MRI_FCWML026	0.125	1.3522
MRI_FCWML026	0.13333	1.2104
MRI_FCWML026	0.14167	1.0488
MRI_FCWML026	0.15	0.88686
MRI_FCWML026	0.15833	0.73952
MRI_FCWML026	0.16667	0.61576
MRI_FCWML026	0.175	0.5194
MRI_FCWML026	0.18333	0.45101
MRI_FCWML026	0.19167	0.40923
MRI_FCWML026	0.2	0.39111
MRI_FCWML026	0.20833	0.39191
MRI_FCWML026	0.21667	0.40535
MRI_FCWML026	0.225	0.42448
MRI_FCWML026	0.23333	0.44294
MRI_FCWML026	0.24167	0.45591
MRI_FCWML026	0.25	0.23027
MRI_FCWML027	0	0.012116
MRI_FCWML027	0.0083333	0.018856
MRI_FCWML027	0.016667	0.0096365
MRI_FCWML027	0.025	0.014235
MRI_FCWML027	0.033333	0.053105
MRI_FCWML027	0.041667	0.13987
MRI_FCWML027	0.05	0.27395
MRI_FCWML027	0.058333	0.43836
MRI_FCWML027	0.066667	0.6037
MRI_FCWML027	0.075	0.73671
MRI_FCWML027	0.083333	0.81026
MRI_FCWML027	0.091667	0.8111
MRI_FCWML027	0.1	0.74287
MRI_FCWML027	0.10833	0.62381
MRI_FCWML027	0.11667	0.48027
MRI_FCWML027	0.125	0.33904
MRI_FCWML027	0.13333	0.2207
MRI_FCWML027	0.14167	0.1362
MRI_FCWML027	0.15	0.086716
MRI_FCWML027	0.15833	0.066147
MRI_FCWML027	0.16667	0.064788
MRI_FCWML027	0.175	0.072719
MRI_FCWML027	0.18333	0.082113
MRI_FCWML027	0.19167	0.0882
MRI_FCWML027	0.2	0.089151
MRI_FCWML027	0.20833	0.085326
MRI_FCWML027	0.21667	0.078347
MRI_FCWML027	0.225	0.070273
MRI_FCWML027	0.23333	0.063029
MRI_FCWML027	0.24167	0.058086
MRI_FCWML027	0.25	0.028169
MRI_FCWML028	0	0.15659
MRI_FCWML028	0.0083333	0.27057
MRI_FCWML028	0.016667	0.15275
MRI_FCWML028	0.025	-0.013573
MRI_FCWML028	0.033333	-0.19356
MRI_FCWML028	0.041667	-0.35433
MRI_FCWML028	0.05	-0.47282
MRI_FCWML028	0.058333	-0.53918
MRI_FCWML028	0.066667	-0.55574
MRI_FCWML028	0.075	-0.53339
MRI_FCWML028	0.083333	-0.48718
MRI_FCWML028	0.091667	-0.4323
MRI_FCWML028	0.1	-0.38101
MRI_FCWML028	0.10833	-0.34039
MRI_FCWML028	0.11667	-0.3115
MRI_FCWML028	0.125	-0.29021
MRI_FCWML028	0.13333	-0.26981
MRI_FCWML028	0.14167	-0.24451
MRI_FCWML028	0.15	-0.21209
MRI_FCWML028	0.15833	-0.17465
MRI_FCWML028	0.16667	-0.13693
MRI_FCWML028	0.175	-0.10348
MRI_FCWML028	0.18333	-0.076338
MRI_FCWML028	0.19167	-0.054467
MRI_FCWML028	0.2	-0.035083
MRI_FCWML028	0.20833	-0.015689
MRI_FCWML028	0.21667	0.0044311
MRI_FCWML028	0.225	0.02399
MRI_FCWML028	0.23333	0.040537
MRI_FCWML028	0.24167	0.051599
MRI_FCWML028	0.25	0.027741
MRI_FCWML029	0	-0.16929
MRI_FCWML029	0.0083333	-0.34169
MRI_FCWML029	0.016667	-0.33767
MRI_FCWML029	0.025	-0.29406
MRI_FCWML029	0.033333	-0.17774
MRI_FCWML029	0.041667	0.025135
MRI_FCWML029	0.05	0.29794
MRI_FCWML029	0.058333	0.59632
MRI_FCWML029	0.066667	0.86315
MRI_FCWML029	0.075	1.048
MRI_FCWML029	0.083333	1.1226
MRI_FCWML029	0.091667	1.086
MRI_FCWML029	0.1	0.95982
MRI_FCWML029	0.10833	0.77696
MRI_FCWML029	0.11667	0.57018
MRI_FCWML029	0.125	0.3643
MRI_FCWML029	0.13333	0.17416
MRI_FCWML029	0.14167	0.0066561
MRI_FCWML029	0.15	-0.13531
MRI_FCWML029	0.15833	-0.24957
MRI_FCWML029	0.16667	-0.33324
MRI_FCWML029	0.175	-0.38321
MRI_FCWML029	0.18333	-0.39785
MRI_FCWML029	0.19167	-0.37882
MRI_FCWML029	0.2	-0.33193
MRI_FCWML029	0.20833	-0.26672
MRI_FCWML029	0.21667	-0.19469
MRI_FCWML029	0.225	-0.12705
MRI_FCWML029	0.23333	-0.072882
MRI_FCWML029	0.24167	-0.038248
MRI_FCWML029	0.25	-0.013189
MRI_FCWML030	0	0.02547
MRI_FCWML030	0.0083333	0.12554
MRI_FCWML030	0.016667	0.34314
MRI_FCWML030	0.025	0.68306
MRI_FCWML030	0.033333	1.1062
MRI_FCWML030	0.041667	1.5544
MRI_FCWML030	0.05	1.9567
MRI_FCWML030	0.058333	2.2443
MRI_FCWML030	0.066667	2.3688
MRI_FCWML030	0.075	2.3168
MRI_FCWML030	0.083333	2.1154
MRI_FCWML030	0.091667	1.8231
MRI_FCWML030	0.1	1.5123
MRI_FCWML030	0.10833	1.2468
MRI_FCWML030	0.11667	1.0638
MRI_FCWML030	0.125	0.96598
MRI_FCWML030	0.13333	0.92597
MRI_FCWML030	0.14167	0.90074
MRI_FCWML030	0.15	0.85024
MRI_FCWML030	0.15833	0.75292
MRI_FCWML030	0.16667	0.6123
MRI_FCWML030	0.175	0.4525
MRI_FCWML030	0.18333	0.30534
MRI_FCWML030	0.19167	0.1956
MRI_FCWML030	0.2	0.13128
MRI_FCWML030	0.20833	0.10327
MRI_FCWML030	0.21667	0.093422
MRI_FCWML030	0.225	0.085682
MRI_FCWML030	0.23333	0.073783
MRI_FCWML030	0.24167	0.06144
MRI_FCWML030	0.25	0.028062
MRI_FCWML031	0	-0.30009
MRI_FCWML031	0.0083333	-0.52709
MRI_FCWML031	0.016667	-0.31863
MRI_FCWML031	0.025	-0.0067147
MRI_FCWML031	0.033333	0.35826
MRI_FCWML031	0.041667	0.71437
MRI_FCWML031	0.05	1.0001
MRI_FCWML031	0.058333	1.1689
MRI_FCWML031	0.066667	1.2007
MRI_FCWML031	0.075	1.1064
MRI_FCWML031	0.083333	0.9216
MRI_FCWML031	0.091667	0.69385
MRI_FCWML031	0.1	0.46799
MRI_FCWML031	0.10833	0.27541
MRI_FCWML031	0.11667	0.13023
MRI_FCWML031	0.125	0.031643
MRI_FCWML031	0.13333	-0.030438
MRI_FCWML031	0.14167	-0.069322
MRI_FCWML031	0.15	-0.096869
MRI_FCWML031	0.15833	-0.12055
MRI_FCWML031	0.16667	-0.14223
MRI_FCWML031	0.175	-0.15876
MRI_FCWML031	0.18333	-0.16442
MRI_FCWML031	0.19167	-0.15449
MRI_FCWML031	0.2	-0.12848
MRI_FCWML031	0.20833	-0.091122
MRI_FCWML031	0.21667	-0.050597
MRI_FCWML031	0.225	-0.015028
MRI_FCWML031	0.23333	0.010599
MRI_FCWML031	0.24167	0.02518
MRI_FCWML031	0.25	0.014896
MRI_FCWML032	0	-0.81034
MRI_FCWML032	0.0083333	-1.5684
MRI_FCWML032	0.016667	-1.4044
MRI_FCWML032	0.025	-1.1138
MRI_FCWML032	0.033333	-0.68879
MRI_FCWML032	0.041667	-0.14357
MRI_FCWML032	0.05	0.47866
MRI_FCWML032	0.058333	1.1111
MRI_FCWML032	0.066667	1.6785
MRI_FCWML032	0.075	2.1148
MRI_FCWML032	0.083333	2.3769
MRI_FCWML032	0.091667	2.4512
MRI_FCWML032	0.1	2.3511
MRI_FCWML032	0.10833	2.1115
MRI_FCWML032	0.11667	1.7809
MRI_FCWML032	0.125	1.4121
MRI_FCWML032	0.13333	1.0547
MRI_FCWML032	0.14167	0.74744
MRI_FCWML032	0.15	0.51258
MRI_FCWML032	0.15833	0.35484
MRI_FCWML032	0.16667	0.26423
MRI_FCWML032	0.175	0.22248
MRI_FCWML032	0.18333	0.21013
MRI_FCWML032	0.19167	0.21165
MRI_FCWML032	0.2	0.21744
MRI_FCWML032	0.20833	0.22298
MRI_FCWML032	0.21667	0.2269
MRI_FCWML032	0.225	0.22918
MRI_FCWML032	0.23333	0.23022
MRI_FCWML032	0.24167	0.23054
MRI_FCWML032	0.25	0.1153
MRI_FCWML033	0	1.4458
MRI_FCWML033	0.0083333	2.9645
MRI_FCWML033	0.016667	3.1524
MRI_FCWML033	0.025	3.375
MRI_FCWML033	0.033333	3.5305
MRI_FCWML033	0.041667	3.5306
MRI_FCWML033	0.05	3.3282
MRI_FCWML033	0.058333	2.9295
MRI_FCWML033	0.066667	2.3865
MRI_FCWML033	0.075	1.7786
MRI_FCWML033	0.083333	1.1879
MRI_FCWML033	0.091667	0.67974
MRI_FCWML033	0.1	0.29156
MRI_FCWML033	0.10833	0.031878
MRI_FCWML033	0.11667	-0.11371
MRI_FCWML033	0.125	-0.17259
MRI_FCWML033	0.13333	-0.17527
MRI_FCWML033	0.14167	-0.14805
MRI_FCWML033	0.15	-0.10943
MRI_FCWML033	0.15833	-0.07005
MRI_FCWML033	0.16667	-0.034878
MRI_FCWML033	0.175	-0.0058399
MRI_FCWML033	0.18333	0.01642
MRI_FCWML033	0.19167	0.032086
MRI_FCWML033	0.2	0.042433
MRI_FCWML033	0.20833	0.049815
MRI_FCWML033	0.21667	0.056817
MRI_FCWML033	0.225	0.064909
MRI_FCWML033	0.23333	0.073539
MRI_FCWML033	0.24167	0.08044
MRI_FCWML033	0.25	0.04155
MRI_FCWML035	0	-0.10567
MRI_FCWML035	0.0083333	-0.23408
MRI_FCWML035	0.016667	-0.29496
MRI_FCWML035	0.025	-0.37375
MRI_FCWML035	0.033333	-0.44242
MRI_FCWML035	0.041667	-0.4728
MRI_FCWML035	0.05	-0.44477
MRI_FCWML035	0.058333	-0.3524
MRI_FCWML035	0.066667	-0.20551
MRI_FCWML035	0.075	-0.025684
MRI_FCWML035	0.083333	0.16155
MRI_FCWML035	0.091667	0.33493
MRI_FCWML035	0.1	0.48242
MRI_FCWML035	0.10833	0.6012
MRI_FCWML035	0.11667	0.69376
MRI_FCWML035	0.125	0.76305
MRI_FCWML035	0.13333	0.8096
MRI_FCWML035	0.14167	0.83183
MRI_FCWML035	0.15	0.82845
MRI_FCWML035	0.15833	0.8009
MRI_FCWML035	0.16667	0.75405
MRI_FCWML035	0.175	0.69498
MRI_FCWML035	0.18333	0.631
MRI_FCWML035	0.19167	0.56817
MRI_FCWML035	0.2	0.51088
MRI_FCWML035	0.20833	0.46214
MRI_FCWML035	0.21667	0.4238
MRI_FCWML035	0.225	0.39645
MRI_FCWML035	0.23333	0.37923
MRI_FCWML035	0.24167	0.37021
MRI_FCWML035	0.25	0.18374
MRI_FCWML036	0	1.0124
MRI_FCWML036	0.0083333	2.0314
MRI_FCWML036	0.016667	2.0447
MRI_FCWML036	0.025	2.0473
MRI_FCWML036	0.033333	2.0176
MRI_FCWML036	0.041667	1.9387
MRI_FCWML036	0.05	1.8049
MRI_FCWML036	0.058333	1.6245
MRI_FCWML036	0.066667	1.4171
MRI_FCWML036	0.075	1.208
MRI_FCWML036	0.083333	1.0205
MRI_FCWML036	0.091667	0.86974
MRI_FCWML036	0.1	0.75982
MRI_FCWML036	0.10833	0.68494
MRI_FCWML036	0.11667	0.63278
MRI_FCWML036	0.125	0.58911
MRI_FCWML036	0.13333	0.54174
MRI_FCWML036	0.14167	0.48297
MRI_FCWML036	0.15	0.41045
MRI_FCWML036	0.15833	0.32673
MRI_FCWML036	0.16667	0.23809
MRI_FCWML036	0.175	0.15269
MRI_FCWML036	0.18333	0.078592
MRI_FCWML036	0.19167	0.021783
MRI_FCWML036	0.2	-0.015142
MRI_FCWML036	0.20833	-0.033353
MRI_FCWML036	0.21667	-0.037047
MRI_FCWML036	0.225	-0.031974
MRI_FCWML036	0.23333	-0.023837
MRI_FCWML036	0.24167	-0.017127
MRI_FCWML036	0.25	-0.0072942
MRI_FCWML037	0	2.1939
MRI_FCWML037	0.0083333	4.3264
MRI_FCWML037	0.016667	4.1423
MRI_FCWML037	0.025	3.8395
MRI_FCWML037	0.033333	3.4324
MRI_FCWML037	0.041667	2.9512
MRI_FCWML037	0.05	2.4399
MRI_FCWML037	0.058333	1.9476
MRI_FCWML037	0.066667	1.5159
MRI_FCWML037	0.075	1.1687
MRI_FCWML037	0.083333	0.90923
MRI_FCWML037	0.091667	0.72502
MRI_FCWML037	0.1	0.59646
MRI_FCWML037	0.10833	0.50492
MRI_FCWML037	0.11667	0.43692
MRI_FCWML037	0.125	0.38403
MRI_FCWML037	0.13333	0.34073
MRI_FCWML037	0.14167	0.30273
MRI_FCWML037	0.15	0.26678
MRI_FCWML037	0.15833	0.23154
MRI_FCWML037	0.16667	0.19809
MRI_FCWML037	0.175	0.16944
MRI_FCWML037	0.18333	0.14906
MRI_FCWML037	0.19167	0.13947
MRI_FCWML037	0.2	0.14142
MRI_FCWML037	0.20833	0.15376
MRI_FCWML037	0.21667	0.1737
MRI_FCWML037	0.225	0.19715
MRI_FCWML037	0.23333	0.21919
MRI_FCWML037	0.24167	0.23491
MRI_FCWML037	0.25	0.1203
MRI_FCWML038	0	-0.20741
MRI_FCWML038	0.0083333	-0.44085
MRI_FCWML038	0.016667	-0.5106
MRI_FCWML038	0.025	-0.60141
MRI_FCWML038	0.033333	-0.68257
MRI_FCWML038	0.041667	-0.72416
MRI_FCWML038	0.05	-0.70586
MRI_FCWML038	0.058333	-0.6231
MRI_FCWML038	0.066667	-0.4882
MRI_FCWML038	0.075	-0.32592
MRI_FCWML038	0.083333	-0.16484
MRI_FCWML038	0.091667	-0.027886
MRI_FCWML038	0.1	0.074187
MRI_FCWML038	0.10833	0.14379
MRI_FCWML038	0.11667	0.19181
MRI_FCWML038	0.125	0.22987
MRI_FCWML038	0.13333	0.26326
MRI_FCWML038	0.14167	0.28818
MRI_FCWML038	0.15	0.29414
MRI_FCWML038	0.15833	0.27016
MRI_FCWML038	0.16667	0.21127
MRI_FCWML038	0.175	0.12206
MRI_FCWML038	0.18333	0.015682
MRI_FCWML038	0.19167	-0.090849
MRI_FCWML038	0.2	-0.18253
MRI_FCWML038	0.20833	-0.25064
MRI_FCWML038	0.21667	-0.29393
MRI_FCWML038	0.225	-0.31684
MRI_FCWML038	0.23333	-0.32636
MRI_FCWML038	0.24167	-0.32912
MRI_FCWML038	0.25	-0.16477
MRI_FCWML040	0	0.048955
MRI_FCWML040	0.0083333	0.1741
MRI_FCWML040	0.016667	0.38355
MRI_FCWML040	0.025	0.67557
MRI_FCWML040	0.033333	0.98479
MRI_FCWML040	0.041667	1.2507
MRI_FCWML040	0.05	1.4315
MRI_FCWML040	0.058333	1.5094
MRI_FCWML040	0.066667	1.4863
MRI_FCWML040	0.075	1.3762
MRI_FCWML040	0.083333	1.1995
MRI_FCWML040	0.091667	0.97847
MRI_FCWML040	0.1	0.73708
MRI_FCWML040	0.10833	0.49919
MRI_FCWML040	0.11667	0.286
MRI_FCWML040	0.125	0.11229
MRI_FCWML040	0.13333	-0.016358
MRI_FCWML040	0.14167	-0.10336
MRI_FCWML040	0.15	-0.1579
MRI_FCWML040	0.15833	-0.19017
MRI_FCWML040	0.16667	-0.2072
MRI_FCWML040	0.175	-0.21112
MRI_FCWML040	0.18333	-0.19992
MRI_FCWML040	0.19167	-0.17003
MRI_FCWML040	0.2	-0.11921
MRI_FCWML040	0.20833	-0.048875
MRI_FCWML040	0.21667	0.034798
MRI_FCWML040	0.225	0.12118
MRI_FCWML040	0.23333	0.19692
MRI_FCWML040	0.24167	0.24889
MRI_FCWML040	0.25	0.1337
MRI_FCWML041	0	1.6995
MRI_FCWML041	0.0083333	3.3368
MRI_FCWML041	0.016667	3.1577
MRI_FCWML041	0.025	2.8816
MRI_FCWML041	0.033333	2.5376
MRI_FCWML041	0.041667	2.1575
MRI_FCWML041	0.05	1.771
MRI_FCWML041	0.058333	1.4017
MRI_FCWML041	0.066667	1.0664
MRI_FCWML041	0.075	0.77647
MRI_FCWML041	0.083333	0.5401
MRI_FCWML041	0.091667	0.36281
MRI_FCWML041	0.1	0.24592
MRI_FCWML041	0.10833	0.18415
MRI_FCWML041	0.11667	0.16449
MRI_FCWML041	0.125	0.16866
MRI_FCWML041	0.13333	0.17866
MRI_FCWML041	0.14167	0.18293
MRI_FCWML041	0.15	0.17953
MRI_FCWML041	0.15833	0.17425
MRI_FCWML041	0.16667	0.17467
MRI_FCWML041	0.175	0.1835
MRI_FCWML041	0.18333	0.19534
MRI_FCWML041	0.19167	0.19856
MRI_FCWML041	0.2	0.18121
MRI_FCWML041	0.20833	0.13737
MRI_FCWML041	0.21667	0.070555
MRI_FCWML041	0.225	-0.0071255
MRI_FCWML041	0.23333	-0.079164
MRI_FCWML041	0.24167	-0.12977
MRI_FCWML041	0.25	-0.073966
MRI_FCWML042	0	-0.10413
MRI_FCWML042	0.0083333	-0.1548
MRI_FCWML042	0.016667	-0.0047455
MRI_FCWML042	0.025	0.21356
MRI_FCWML042	0.033333	0.46039
MRI_FCWML042	0.041667	0.6937
MRI_FCWML042	0.05	0.87781
MRI_FCWML042	0.058333	0.98975
MRI_FCWML042	0.066667	1.0216
MRI_FCWML042	0.075	0.979
MRI_FCWML042	0.083333	0.87724
MRI_FCWML042	0.091667	0.73587
MRI_FCWML042	0.1	0.57446
MRI_FCWML042	0.10833	0.40989
MRI_FCWML042	0.11667	0.2554
MRI_FCWML042	0.125	0.12075
MRI_FCWML042	0.13333	0.012547
MRI_FCWML042	0.14167	-0.065777
MRI_FCWML042	0.15	-0.11429
MRI_FCWML042	0.15833	-0.13651
MRI_FCWML042	0.16667	-0.13828
MRI_FCWML042	0.175	-0.12567
MRI_FCWML042	0.18333	-0.10259
MRI_FCWML042	0.19167	-0.069363
MRI_FCWML042	0.2	-0.023458
MRI_FCWML042	0.20833	0.037692
MRI_FCWML042	0.21667	0.11301
MRI_FCWML042	0.225	0.19524
MRI_FCWML042	0.23333	0.2712
MRI_FCWML042	0.24167	0.32532
MRI_FCWML042	0.25	0.17248
MRI_FCWML043	0	NaN
MRI_FCWML043	0.0083333	NaN
MRI_FCWML043	0.016667	NaN
MRI_FCWML043	0.025	NaN
MRI_FCWML043	0.033333	NaN
MRI_FCWML043	0.041667	NaN
MRI_FCWML043	0.05	NaN
MRI_FCWML043	0.058333	NaN
MRI_FCWML043	0.066667	NaN
MRI_FCWML043	0.075	NaN
MRI_FCWML043	0.083333	NaN
MRI_FCWML043	0.091667	NaN
MRI_FCWML043	0.1	NaN
MRI_FCWML043	0.10833	NaN
MRI_FCWML043	0.11667	NaN
MRI_FCWML043	0.125	NaN
MRI_FCWML043	0.13333	NaN
MRI_FCWML043	0.14167	NaN
MRI_FCWML043	0.15	NaN
MRI_FCWML043	0.15833	NaN
MRI_FCWML043	0.16667	NaN
MRI_FCWML043	0.175	NaN
MRI_FCWML043	0.18333	NaN
MRI_FCWML043	0.19167	NaN
MRI_FCWML043	0.2	NaN
MRI_FCWML043	0.20833	NaN
MRI_FCWML043	0.21667	NaN
MRI_FCWML043	0.225	NaN
MRI_FCWML043	0.23333	NaN
MRI_FCWML043	0.24167	NaN
MRI_FCWML043	0.25	NaN
MRI_FCWML046	0	1.3155
MRI_FCWML046	0.0083333	2.6496
MRI_FCWML046	0.016667	2.6958
MRI_FCWML046	0.025	2.7439
MRI_FCWML046	0.033333	2.7623
MRI_FCWML046	0.041667	2.7246
MRI_FCWML046	0.05	2.617
MRI_FCWML046	0.058333	2.441
MRI_FCWML046	0.066667	2.2098
MRI_FCWML046	0.075	1.9424
MRI_FCWML046	0.083333	1.6579
MRI_FCWML046	0.091667	1.3717
MRI_FCWML046	0.1	1.0949
MRI_FCWML046	0.10833	0.83492
MRI_FCWML046	0.11667	0.59728
MRI_FCWML046	0.125	0.38714
MRI_FCWML046	0.13333	0.21009
MRI_FCWML046	0.14167	0.071837
MRI_FCWML046	0.15	-0.02335
MRI_FCWML046	0.15833	-0.074915
MRI_FCWML046	0.16667	-0.087918
MRI_FCWML046	0.175	-0.07321
MRI_FCWML046	0.18333	-0.045221
MRI_FCWML046	0.19167	-0.017967
MRI_FCWML046	0.2	-0.0010418
MRI_FCWML046	0.20833	0.0024792
MRI_FCWML046	0.21667	-0.0046854
MRI_FCWML046	0.225	-0.016874
MRI_FCWML046	0.23333	-0.028645
MRI_FCWML046	0.24167	-0.036593
MRI_FCWML046	0.25	-0.019669
MRI_FCWML047	0	0.11058
MRI_FCWML047	0.0083333	0.21831
MRI_FCWML047	0.016667	0.21091
MRI_FCWML047	0.025	0.20293
MRI_FCWML047	0.033333	0.20179
MRI_FCWML047	0.041667	0.21689
MRI_FCWML047	0.05	0.2552
MRI_FCWML047	0.058333	0.31583
MRI_FCWML047	0.066667	0.38742
MRI_FCWML047	0.075	0.45104
MRI_FCWML047	0.083333	0.4883
MRI_FCWML047	0.091667	0.49025
MRI_FCWML047	0.1	0.46191
MRI_FCWML047	0.10833	0.41959
MRI_FCWML047	0.11667	0.38228
MRI_FCWML047	0.125	0.36242
MRI_FCWML047	0.13333	0.36082
MRI_FCWML047	0.14167	0.36811
MRI_FCWML047	0.15	0.37083
MRI_FCWML047	0.15833	0.35802
MRI_FCWML047	0.16667	0.32496
MRI_FCWML047	0.175	0.2733
MRI_FCWML047	0.18333	0.20885
MRI_FCWML047	0.19167	0.13934
MRI_FCWML047	0.2	0.072905
MRI_FCWML047	0.20833	0.016981
MRI_FCWML047	0.21667	-0.02317
MRI_FCWML047	0.225	-0.046137
MRI_FCWML047	0.23333	-0.055056
MRI_FCWML047	0.24167	-0.056214
MRI_FCWML047	0.25	-0.027877
MRI_FCWML048	0	-0.73936
MRI_FCWML048	0.0083333	-1.4621
MRI_FCWML048	0.016667	-1.4197
MRI_FCWML048	0.025	-1.3696
MRI_FCWML048	0.033333	-1.3295
MRI_FCWML048	0.041667	-1.3059
MRI_FCWML048	0.05	-1.2898
MRI_FCWML048	0.058333	-1.261
MRI_FCWML048	0.066667	-1.199
MRI_FCWML048	0.075	-1.0943
MRI_FCWML048	0.083333	-0.95479
MRI_FCWML048	0.091667	-0.80234
MRI_FCWML048	0.1	-0.66389
MRI_FCWML048	0.10833	-0.56016
MRI_FCWML048	0.11667	-0.49814
MRI_FCWML048	0.125	-0.47029
MRI_FCWML048	0.13333	-0.4599
MRI_FCWML048	0.14167	-0.44921
MRI_FCWML048	0.15	-0.42637
MRI_FCWML048	0.15833	-0.38848
MRI_FCWML048	0.16667	-0.34038
MRI_FCWML048	0.175	-0.29075
MRI_FCWML048	0.18333	-0.24773
MRI_FCWML048	0.19167	-0.21616
MRI_FCWML048	0.2	-0.19678
MRI_FCWML048	0.20833	-0.1873
MRI_FCWML048	0.21667	-0.18415
MRI_FCWML048	0.225	-0.18406
MRI_FCWML048	0.23333	-0.18484
MRI_FCWML048	0.24167	-0.18549
MRI_FCWML048	0.25	-0.092855
MRI_FCWML049	0	-0.58596
MRI_FCWML049	0.0083333	-1.1483
MRI_FCWML049	0.016667	-1.0857
MRI_FCWML049	0.025	-1.0051
MRI_FCWML049	0.033333	-0.92995
MRI_FCWML049	0.041667	-0.87594
MRI_FCWML049	0.05	-0.84491
MRI_FCWML049	0.058333	-0.82658
MRI_FCWML049	0.066667	-0.80597
MRI_FCWML049	0.075	-0.77206
MRI_FCWML049	0.083333	-0.72313
MRI_FCWML049	0.091667	-0.66593
MRI_FCWML049	0.1	-0.61019
MRI_FCWML049	0.10833	-0.56183
MRI_FCWML049	0.11667	-0.5191
MRI_FCWML049	0.125	-0.47347
MRI_FCWML049	0.13333	-0.41464
MRI_FCWML049	0.14167	-0.3365
MRI_FCWML049	0.15	-0.24099
MRI_FCWML049	0.15833	-0.13796
MRI_FCWML049	0.16667	-0.041609
MRI_FCWML049	0.175	0.034561
MRI_FCWML049	0.18333	0.081871
MRI_FCWML049	0.19167	0.09822
MRI_FCWML049	0.2	0.087422
MRI_FCWML049	0.20833	0.05711
MRI_FCWML049	0.21667	0.016412
MRI_FCWML049	0.225	-0.025786
MRI_FCWML049	0.23333	-0.061852
MRI_FCWML049	0.24167	-0.085954
MRI_FCWML049	0.25	-0.047204
MRI_FCWML051	0	0.48509
MRI_FCWML051	0.0083333	1.015
MRI_FCWML051	0.016667	1.1468
MRI_FCWML051	0.025	1.3558
MRI_FCWML051	0.033333	1.6223
MRI_FCWML051	0.041667	1.9144
MRI_FCWML051	0.05	2.1908
MRI_FCWML051	0.058333	2.4086
MRI_FCWML051	0.066667	2.5331
MRI_FCWML051	0.075	2.5466
MRI_FCWML051	0.083333	2.452
MRI_FCWML051	0.091667	2.2696
MRI_FCWML051	0.1	2.0303
MRI_FCWML051	0.10833	1.7663
MRI_FCWML051	0.11667	1.5036
MRI_FCWML051	0.125	1.259
MRI_FCWML051	0.13333	1.0392
MRI_FCWML051	0.14167	0.84384
MRI_FCWML051	0.15	0.66941
MRI_FCWML051	0.15833	0.51226
MRI_FCWML051	0.16667	0.37092
MRI_FCWML051	0.175	0.2464
MRI_FCWML051	0.18333	0.14107
MRI_FCWML051	0.19167	0.056736
MRI_FCWML051	0.2	-0.0069236
MRI_FCWML051	0.20833	-0.052752
MRI_FCWML051	0.21667	-0.085111
MRI_FCWML051	0.225	-0.10815
MRI_FCWML051	0.23333	-0.12439
MRI_FCWML051	0.24167	-0.13446
MRI_FCWML051	0.25	-0.068962
MRI_FCWML052	0	-0.74012
MRI_FCWML052	0.0083333	-1.3678
MRI_FCWML052	0.016667	-1.041
MRI_FCWML052	0.025	-0.53417
MRI_FCWML052	0.033333	0.092021
MRI_FCWML052	0.041667	0.75206
MRI_FCWML052	0.05	1.3471
MRI_FCWML052	0.058333	1.7856
MRI_FCWML052	0.066667	2.0059
MRI_FCWML052	0.075	1.9919
MRI_FCWML052	0.083333	1.7753
MRI_FCWML052	0.091667	1.4233
MRI_FCWML052	0.1	1.0172
MRI_FCWML052	0.10833	0.6315
MRI_FCWML052	0.11667	0.31877
MRI_FCWML052	0.125	0.10436
MRI_FCWML052	0.13333	-0.011165
MRI_FCWML052	0.14167	-0.044823
MRI_FCWML052	0.15	-0.022646
MRI_FCWML052	0.15833	0.02817
MRI_FCWML052	0.16667	0.085238
MRI_FCWML052	0.175	0.1344
MRI_FCWML052	0.18333	0.17023
MRI_FCWML052	0.19167	0.19386
MRI_FCWML052	0.2	0.2094
MRI_FCWML052	0.20833	0.22068
MRI_FCWML052	0.21667	0.22959
MRI_FCWML052	0.225	0.23634
MRI_FCWML052	0.23333	0.24074
MRI_FCWML052	0.24167	0.24298
MRI_FCWML052	0.25	0.12181
MRI_FCWML053	0	0.44611
MRI_FCWML053	0.0083333	0.89778
MRI_FCWML053	0.016667	0.9208
MRI_FCWML053	0.025	0.97688
MRI_FCWML053	0.033333	1.082
MRI_FCWML053	0.041667	1.2425
MRI_FCWML053	0.05	1.449
MRI_FCWML053	0.058333	1.6762
MRI_FCWML053	0.066667	1.888
MRI_FCWML053	0.075	2.0464
MRI_FCWML053	0.083333	2.121
MRI_FCWML053	0.091667	2.0953
MRI_FCWML053	0.1	1.9701
MRI_FCWML053	0.10833	1.7618
MRI_FCWML053	0.11667	1.4973
MRI_FCWML053	0.125	1.2062
MRI_FCWML053	0.13333	0.91252
MRI_FCWML053	0.14167	0.63104
MRI_FCWML053	0.15	0.36772
MRI_FCWML053	0.15833	0.12505
MRI_FCWML053	0.16667	-0.091546
MRI_FCWML053	0.175	-0.27043
MRI_FCWML053	0.18333	-0.39613
MRI_FCWML053	0.19167	-0.45629
MRI_FCWML053	0.2	-0.44903
MRI_FCWML053	0.20833	-0.38628
MRI_FCWML053	0.21667	-0.29085
MRI_FCWML053	0.225	-0.18903
MRI_FCWML053	0.23333	-0.10305
MRI_FCWML053	0.24167	-0.047101
MRI_FCWML053	0.25	-0.013931
MRI_FCWML054	0	-1.8105
MRI_FCWML054	0.0083333	-3.603
MRI_FCWML054	0.016667	-3.5399
MRI_FCWML054	0.025	-3.4084
MRI_FCWML054	0.033333	-3.1837
MRI_FCWML054	0.041667	-2.8537
MRI_FCWML054	0.05	-2.4284
MRI_FCWML054	0.058333	-1.9407
MRI_FCWML054	0.066667	-1.4386
MRI_FCWML054	0.075	-0.97206
MRI_FCWML054	0.083333	-0.57959
MRI_FCWML054	0.091667	-0.28096
MRI_FCWML054	0.1	-0.076216
MRI_FCWML054	0.10833	0.049046
MRI_FCWML054	0.11667	0.11573
MRI_FCWML054	0.125	0.14406
MRI_FCWML054	0.13333	0.14954
MRI_FCWML054	0.14167	0.14223
MRI_FCWML054	0.15	0.12831
MRI_FCWML054	0.15833	0.11206
MRI_FCWML054	0.16667	0.097034
MRI_FCWML054	0.175	0.086168
MRI_FCWML054	0.18333	0.081189
MRI_FCWML054	0.19167	0.082147
MRI_FCWML054	0.2	0.087522
MRI_FCWML054	0.20833	0.094935
MRI_FCWML054	0.21667	0.10211
MRI_FCWML054	0.225	0.10758
MRI_FCWML054	0.23333	0.11096
MRI_FCWML054	0.24167	0.1126
MRI_FCWML054	0.25	0.056529
MRI_FCWML055	0	NaN
MRI_FCWML055	0.0083333	NaN
MRI_FCWML055	0.016667	NaN
MRI_FCWML055	0.025	NaN
MRI_FCWML055	0.033333	NaN
MRI_FCWML055	0.041667	NaN
MRI_FCWML055	0.05	NaN
MRI_FCWML055	0.058333	NaN
MRI_FCWML055	0.066667	NaN
MRI_FCWML055	0.075	NaN
MRI_FCWML055	0.083333	NaN
MRI_FCWML055	0.091667	NaN
MRI_FCWML055	0.1	NaN
MRI_FCWML055	0.10833	NaN
MRI_FCWML055	0.11667	NaN
MRI_FCWML055	0.125	NaN
MRI_FCWML055	0.13333	NaN
MRI_FCWML055	0.14167	NaN
MRI_FCWML055	0.15	NaN
MRI_FCWML055	0.15833	NaN
MRI_FCWML055	0.16667	NaN
MRI_FCWML055	0.175	NaN
MRI_FCWML055	0.18333	NaN
MRI_FCWML055	0.19167	NaN
MRI_FCWML055	0.2	NaN
MRI_FCWML055	0.20833	NaN
MRI_FCWML055	0.21667	NaN
MRI_FCWML055	0.225	NaN
MRI_FCWML055	0.23333	NaN
MRI_FCWML055	0.24167	NaN
MRI_FCWML055	0.25	NaN
MRI_FCWML056	0	-0.62584
MRI_FCWML056	0.0083333	-1.3365
MRI_FCWML056	0.016667	-1.5674
MRI_FCWML056	0.025	-1.8811
MRI_FCWML056	0.033333	-2.1939
MRI_FCWML056	0.041667	-2.4261
MRI_FCWML056	0.05	-2.5226
MRI_FCWML056	0.058333	-2.4641
MRI_FCWML056	0.066667	-2.2658
MRI_FCWML056	0.075	-1.9668
MRI_FCWML056	0.083333	-1.6154
MRI_FCWML056	0.091667	-1.2552
MRI_FCWML056	0.1	-0.91731
MRI_FCWML056	0.10833	-0.61854
MRI_FCWML056	0.11667	-0.36441
MRI_FCWML056	0.125	-0.15425
MRI_FCWML056	0.13333	0.01434
MRI_FCWML056	0.14167	0.14296
MRI_FCWML056	0.15	0.23219
MRI_FCWML056	0.15833	0.28288
MRI_FCWML056	0.16667	0.29792
MRI_FCWML056	0.175	0.28377
MRI_FCWML056	0.18333	0.25072
MRI_FCWML056	0.19167	0.21173
MRI_FCWML056	0.2	0.17987
MRI_FCWML056	0.20833	0.16496
MRI_FCWML056	0.21667	0.17072
MRI_FCWML056	0.225	0.19344
MRI_FCWML056	0.23333	0.22333
MRI_FCWML056	0.24167	0.24808
MRI_FCWML056	0.25	0.12881
MRI_FCWML057	0	0.054046
MRI_FCWML057	0.0083333	0.094309
MRI_FCWML057	0.016667	0.053054
MRI_FCWML057	0.025	-0.014259
MRI_FCWML057	0.033333	-0.10215
MRI_FCWML057	0.041667	-0.19836
MRI_FCWML057	0.05	-0.28306
MRI_FCWML057	0.058333	-0.33121
MRI_FCWML057	0.066667	-0.31793
MRI_FCWML057	0.075	-0.22555
MRI_FCWML057	0.083333	-0.050085
MRI_FCWML057	0.091667	0.19537
MRI_FCWML057	0.1	0.48165
MRI_FCWML057	0.10833	0.76915
MRI_FCWML057	0.11667	1.0165
MRI_FCWML057	0.125	1.19
MRI_FCWML057	0.13333	1.2706
MRI_FCWML057	0.14167	1.2566
MRI_FCWML057	0.15	1.1621
MRI_FCWML057	0.15833	1.0118
MRI_FCWML057	0.16667	0.83469
MRI_FCWML057	0.175	0.6581
MRI_FCWML057	0.18333	0.50463
MRI_FCWML057	0.19167	0.39035
MRI_FCWML057	0.2	0.32408
MRI_FCWML057	0.20833	0.30693
MRI_FCWML057	0.21667	0.33183
MRI_FCWML057	0.225	0.38404
MRI_FCWML057	0.23333	0.44356
MRI_FCWML057	0.24167	0.48979
MRI_FCWML057	0.25	0.25357
MRI_FCWML061	0	-0.21094
MRI_FCWML061	0.0083333	-0.31638
MRI_FCWML061	0.016667	-0.020051
MRI_FCWML061	0.025	0.40995
MRI_FCWML061	0.033333	0.8894
MRI_FCWML061	0.041667	1.3233
MRI_FCWML061	0.05	1.6266
MRI_FCWML061	0.058333	1.7439
MRI_FCWML061	0.066667	1.6626
MRI_FCWML061	0.075	1.4145
MRI_FCWML061	0.083333	1.0639
MRI_FCWML061	0.091667	0.68689
MRI_FCWML061	0.1	0.35003
MRI_FCWML061	0.10833	0.095118
MRI_FCWML061	0.11667	-0.064773
MRI_FCWML061	0.125	-0.13909
MRI_FCWML061	0.13333	-0.14847
MRI_FCWML061	0.14167	-0.11432
MRI_FCWML061	0.15	-0.053349
MRI_FCWML061	0.15833	0.022563
MRI_FCWML061	0.16667	0.10364
MRI_FCWML061	0.175	0.18004
MRI_FCWML061	0.18333	0.24206
MRI_FCWML061	0.19167	0.28256
MRI_FCWML061	0.2	0.29939
MRI_FCWML061	0.20833	0.29616
MRI_FCWML061	0.21667	0.28047
MRI_FCWML061	0.225	0.26077
MRI_FCWML061	0.23333	0.24363
MRI_FCWML061	0.24167	0.23259
MRI_FCWML061	0.25	0.11443
MRI_FCWML063	0	-0.28619
MRI_FCWML063	0.0083333	-0.58879
MRI_FCWML063	0.016667	-0.63351
MRI_FCWML063	0.025	-0.69372
MRI_FCWML063	0.033333	-0.75018
MRI_FCWML063	0.041667	-0.78027
MRI_FCWML063	0.05	-0.76189
MRI_FCWML063	0.058333	-0.67809
MRI_FCWML063	0.066667	-0.52184
MRI_FCWML063	0.075	-0.2997
MRI_FCWML063	0.083333	-0.032738
MRI_FCWML063	0.091667	0.24645
MRI_FCWML063	0.1	0.50077
MRI_FCWML063	0.10833	0.69764
MRI_FCWML063	0.11667	0.81704
MRI_FCWML063	0.125	0.85558
MRI_FCWML063	0.13333	0.82525
MRI_FCWML063	0.14167	0.74796
MRI_FCWML063	0.15	0.64831
MRI_FCWML063	0.15833	0.54757
MRI_FCWML063	0.16667	0.46024
MRI_FCWML063	0.175	0.39335
MRI_FCWML063	0.18333	0.34736
MRI_FCWML063	0.19167	0.31776
MRI_FCWML063	0.2	0.29711
MRI_FCWML063	0.20833	0.27754
MRI_FCWML063	0.21667	0.25365
MRI_FCWML063	0.225	0.22471
MRI_FCWML063	0.23333	0.19518
MRI_FCWML063	0.24167	0.17268
MRI_FCWML063	0.25	0.082115
MRI_FCWML064	0	0.10458
MRI_FCWML064	0.0083333	0.21605
MRI_FCWML064	0.016667	0.2284
MRI_FCWML064	0.025	0.22521
MRI_FCWML064	0.033333	0.18282
MRI_FCWML064	0.041667	0.085356
MRI_FCWML064	0.05	-0.069385
MRI_FCWML064	0.058333	-0.27068
MRI_FCWML064	0.066667	-0.50035
MRI_FCWML064	0.075	-0.73884
MRI_FCWML064	0.083333	-0.96871
MRI_FCWML064	0.091667	-1.1747
MRI_FCWML064	0.1	-1.3423
MRI_FCWML064	0.10833	-1.4571
MRI_FCWML064	0.11667	-1.507
MRI_FCWML064	0.125	-1.485
MRI_FCWML064	0.13333	-1.3926
MRI_FCWML064	0.14167	-1.2408
MRI_FCWML064	0.15	-1.0484
MRI_FCWML064	0.15833	-0.83933
MRI_FCWML064	0.16667	-0.63816
MRI_FCWML064	0.175	-0.46639
MRI_FCWML064	0.18333	-0.33885
MRI_FCWML064	0.19167	-0.26124
MRI_FCWML064	0.2	-0.22958
MRI_FCWML064	0.20833	-0.23215
MRI_FCWML064	0.21667	-0.25367
MRI_FCWML064	0.225	-0.28012
MRI_FCWML064	0.23333	-0.30214
MRI_FCWML064	0.24167	-0.3157
MRI_FCWML064	0.25	-0.16008
MRI_FCWML104	0	-1.0044
MRI_FCWML104	0.0083333	-1.9136
MRI_FCWML104	0.016667	-1.6504
MRI_FCWML104	0.025	-1.2793
MRI_FCWML104	0.033333	-0.88146
MRI_FCWML104	0.041667	-0.53645
MRI_FCWML104	0.05	-0.30147
MRI_FCWML104	0.058333	-0.1986
MRI_FCWML104	0.066667	-0.21319
MRI_FCWML104	0.075	-0.30327
MRI_FCWML104	0.083333	-0.41561
MRI_FCWML104	0.091667	-0.50276
MRI_FCWML104	0.1	-0.53546
MRI_FCWML104	0.10833	-0.50694
MRI_FCWML104	0.11667	-0.42934
MRI_FCWML104	0.125	-0.325
MRI_FCWML104	0.13333	-0.21678
MRI_FCWML104	0.14167	-0.12119
MRI_FCWML104	0.15	-0.045855
MRI_FCWML104	0.15833	0.0089448
MRI_FCWML104	0.16667	0.046989
MRI_FCWML104	0.175	0.073075
MRI_FCWML104	0.18333	0.091531
MRI_FCWML104	0.19167	0.10613
MRI_FCWML104	0.2	0.1204
MRI_FCWML104	0.20833	0.13739
MRI_FCWML104	0.21667	0.15864
MRI_FCWML104	0.225	0.18306
MRI_FCWML104	0.23333	0.20676
MRI_FCWML104	0.24167	0.22423
MRI_FCWML104	0.25	0.11535
MRI_FCWML107	0	0.31636
MRI_FCWML107	0.0083333	0.691
MRI_FCWML107	0.016667	0.84626
MRI_FCWML107	0.025	1.0463
MRI_FCWML107	0.033333	1.2235
MRI_FCWML107	0.041667	1.3162
MRI_FCWML107	0.05	1.2874
MRI_FCWML107	0.058333	1.1337
MRI_FCWML107	0.066667	0.88376
MRI_FCWML107	0.075	0.58666
MRI_FCWML107	0.083333	0.29642
MRI_FCWML107	0.091667	0.05732
MRI_FCWML107	0.1	-0.10521
MRI_FCWML107	0.10833	-0.18661
MRI_FCWML107	0.11667	-0.19911
MRI_FCWML107	0.125	-0.16437
MRI_FCWML107	0.13333	-0.10613
MRI_FCWML107	0.14167	-0.044925
MRI_FCWML107	0.15	0.0042487
MRI_FCWML107	0.15833	0.032345
MRI_FCWML107	0.16667	0.035958
MRI_FCWML107	0.175	0.01728
MRI_FCWML107	0.18333	-0.01582
MRI_FCWML107	0.19167	-0.050656
MRI_FCWML107	0.2	-0.072485
MRI_FCWML107	0.20833	-0.069197
MRI_FCWML107	0.21667	-0.036404
MRI_FCWML107	0.225	0.019494
MRI_FCWML107	0.23333	0.08232
MRI_FCWML107	0.24167	0.13154
MRI_FCWML107	0.25	0.075072
MRI_FCWML108	0	0.18235
MRI_FCWML108	0.0083333	0.34332
MRI_FCWML108	0.016667	0.2826
MRI_FCWML108	0.025	0.19047
MRI_FCWML108	0.033333	0.074313
MRI_FCWML108	0.041667	-0.062586
MRI_FCWML108	0.05	-0.21981
MRI_FCWML108	0.058333	-0.39419
MRI_FCWML108	0.066667	-0.57387
MRI_FCWML108	0.075	-0.73668
MRI_FCWML108	0.083333	-0.85526
MRI_FCWML108	0.091667	-0.9067
MRI_FCWML108	0.1	-0.88172
MRI_FCWML108	0.10833	-0.78872
MRI_FCWML108	0.11667	-0.65082
MRI_FCWML108	0.125	-0.4981
MRI_FCWML108	0.13333	-0.35903
MRI_FCWML108	0.14167	-0.25427
MRI_FCWML108	0.15	-0.19415
MRI_FCWML108	0.15833	-0.17885
MRI_FCWML108	0.16667	-0.19985
MRI_FCWML108	0.175	-0.24218
MRI_FCWML108	0.18333	-0.2875
MRI_FCWML108	0.19167	-0.31836
MRI_FCWML108	0.2	-0.32275
MRI_FCWML108	0.20833	-0.29733
MRI_FCWML108	0.21667	-0.24791
MRI_FCWML108	0.225	-0.18702
MRI_FCWML108	0.23333	-0.1297
MRI_FCWML108	0.24167	-0.089344
MRI_FCWML108	0.25	-0.037431
MRI_FCWML109	0	0.46239
MRI_FCWML109	0.0083333	0.91634
MRI_FCWML109	0.016667	0.89355
MRI_FCWML109	0.025	0.86299
MRI_FCWML109	0.033333	0.83304
MRI_FCWML109	0.041667	0.81117
MRI_FCWML109	0.05	0.8021
MRI_FCWML109	0.058333	0.80712
MRI_FCWML109	0.066667	0.82433
MRI_FCWML109	0.075	0.84919
MRI_FCWML109	0.083333	0.87522
MRI_FCWML109	0.091667	0.89493
MRI_FCWML109	0.1	0.90112
MRI_FCWML109	0.10833	0.8887
MRI_FCWML109	0.11667	0.85606
MRI_FCWML109	0.125	0.80546
MRI_FCWML109	0.13333	0.74181
MRI_FCWML109	0.14167	0.67039
MRI_FCWML109	0.15	0.5947
MRI_FCWML109	0.15833	0.51561
MRI_FCWML109	0.16667	0.43237
MRI_FCWML109	0.175	0.34469
MRI_FCWML109	0.18333	0.2547
MRI_FCWML109	0.19167	0.1675
MRI_FCWML109	0.2	0.089865
MRI_FCWML109	0.20833	0.027875
MRI_FCWML109	0.21667	-0.015366
MRI_FCWML109	0.225	-0.040763
MRI_FCWML109	0.23333	-0.052584
MRI_FCWML109	0.24167	-0.056505
MRI_FCWML109	0.25	-0.028606
MRI_FCWML119	0	NaN
MRI_FCWML119	0.0083333	NaN
MRI_FCWML119	0.016667	NaN
MRI_FCWML119	0.025	NaN
MRI_FCWML119	0.033333	NaN
MRI_FCWML119	0.041667	NaN
MRI_FCWML119	0.05	NaN
MRI_FCWML119	0.058333	NaN
MRI_FCWML119	0.066667	NaN
MRI_FCWML119	0.075	NaN
MRI_FCWML119	0.083333	NaN
MRI_FCWML119	0.091667	NaN
MRI_FCWML119	0.1	NaN
MRI_FCWML119	0.10833	NaN
MRI_FCWML119	0.11667	NaN
MRI_FCWML119	0.125	NaN
MRI_FCWML119	0.13333	NaN
MRI_FCWML119	0.14167	NaN
MRI_FCWML119	0.15	NaN
MRI_FCWML119	0.15833	NaN
MRI_FCWML119	0.16667	NaN
MRI_FCWML119	0.175	NaN
MRI_FCWML119	0.18333	NaN
MRI_FCWML119	0.19167	NaN
MRI_FCWML119	0.2	NaN
MRI_FCWML119	0.20833	NaN
MRI_FCWML119	0.21667	NaN
MRI_FCWML119	0.225	NaN
MRI_FCWML119	0.23333	NaN
MRI_FCWML119	0.24167	NaN
MRI_FCWML119	0.25	NaN
MRI_FCWML121	0	-0.53857
MRI_FCWML121	0.0083333	-1.0331
MRI_FCWML121	0.016667	-0.9114
MRI_FCWML121	0.025	-0.74045
MRI_FCWML121	0.033333	-0.55961
MRI_FCWML121	0.041667	-0.40859
MRI_FCWML121	0.05	-0.31638
MRI_FCWML121	0.058333	-0.29307
MRI_FCWML121	0.066667	-0.32788
MRI_FCWML121	0.075	-0.39439
MRI_FCWML121	0.083333	-0.46126
MRI_FCWML121	0.091667	-0.50394
MRI_FCWML121	0.1	-0.5125
MRI_FCWML121	0.10833	-0.49256
MRI_FCWML121	0.11667	-0.45969
MRI_FCWML121	0.125	-0.43061
MRI_FCWML121	0.13333	-0.41555
MRI_FCWML121	0.14167	-0.41498
MRI_FCWML121	0.15	-0.42113
MRI_FCWML121	0.15833	-0.42259
MRI_FCWML121	0.16667	-0.40926
MRI_FCWML121	0.175	-0.37558
MRI_FCWML121	0.18333	-0.32142
MRI_FCWML121	0.19167	-0.25119
MRI_FCWML121	0.2	-0.17201
MRI_FCWML121	0.20833	-0.091961
MRI_FCWML121	0.21667	-0.018477
MRI_FCWML121	0.225	0.042673
MRI_FCWML121	0.23333	0.08784
MRI_FCWML121	0.24167	0.11528
MRI_FCWML121	0.25	0.062224
MRI_FCWML128	0	-1.0461
MRI_FCWML128	0.0083333	-2.0554
MRI_FCWML128	0.016667	-1.948
MRI_FCWML128	0.025	-1.7785
MRI_FCWML128	0.033333	-1.5605
MRI_FCWML128	0.041667	-1.3104
MRI_FCWML128	0.05	-1.0442
MRI_FCWML128	0.058333	-0.77306
MRI_FCWML128	0.066667	-0.50215
MRI_FCWML128	0.075	-0.23177
MRI_FCWML128	0.083333	0.037683
MRI_FCWML128	0.091667	0.30044
MRI_FCWML128	0.1	0.54248
MRI_FCWML128	0.10833	0.74349
MRI_FCWML128	0.11667	0.88299
MRI_FCWML128	0.125	0.9479
MRI_FCWML128	0.13333	0.93783
MRI_FCWML128	0.14167	0.86576
MRI_FCWML128	0.15	0.75385
MRI_FCWML128	0.15833	0.62676
MRI_FCWML128	0.16667	0.50522
MRI_FCWML128	0.175	0.40218
MRI_FCWML128	0.18333	0.32213
MRI_FCWML128	0.19167	0.26293
MRI_FCWML128	0.2	0.2189
MRI_FCWML128	0.20833	0.18386
MRI_FCWML128	0.21667	0.15341
MRI_FCWML128	0.225	0.12605
MRI_FCWML128	0.23333	0.10309
MRI_FCWML128	0.24167	0.087426
MRI_FCWML128	0.25	0.040915
MRI_FCWML129	0	-1.3061
MRI_FCWML129	0.0083333	-2.5396
MRI_FCWML129	0.016667	-2.3286
MRI_FCWML129	0.025	-2.0011
MRI_FCWML129	0.033333	-1.5948
MRI_FCWML129	0.041667	-1.1618
MRI_FCWML129	0.05	-0.76045
MRI_FCWML129	0.058333	-0.44155
MRI_FCWML129	0.066667	-0.23521
MRI_FCWML129	0.075	-0.14255
MRI_FCWML129	0.083333	-0.13739
MRI_FCWML129	0.091667	-0.17703
MRI_FCWML129	0.1	-0.21749
MRI_FCWML129	0.10833	-0.22681
MRI_FCWML129	0.11667	-0.19185
MRI_FCWML129	0.125	-0.1175
MRI_FCWML129	0.13333	-0.020405
MRI_FCWML129	0.14167	0.078865
MRI_FCWML129	0.15	0.16232
MRI_FCWML129	0.15833	0.21826
MRI_FCWML129	0.16667	0.24239
MRI_FCWML129	0.175	0.23719
MRI_FCWML129	0.18333	0.21024
MRI_FCWML129	0.19167	0.17184
MRI_FCWML129	0.2	0.13234
MRI_FCWML129	0.20833	0.0997
MRI_FCWML129	0.21667	0.07797
MRI_FCWML129	0.225	0.067095
MRI_FCWML129	0.23333	0.064009
MRI_FCWML129	0.24167	0.064494
MRI_FCWML129	0.25	0.032547
MRI_FCWML134	0	0.68158
MRI_FCWML134	0.0083333	1.2861
MRI_FCWML134	0.016667	1.066
MRI_FCWML134	0.025	0.73556
MRI_FCWML134	0.033333	0.34558
MRI_FCWML134	0.041667	-0.042483
MRI_FCWML134	0.05	-0.36761
MRI_FCWML134	0.058333	-0.58226
MRI_FCWML134	0.066667	-0.66322
MRI_FCWML134	0.075	-0.61637
MRI_FCWML134	0.083333	-0.47331
MRI_FCWML134	0.091667	-0.28122
MRI_FCWML134	0.1	-0.089705
MRI_FCWML134	0.10833	0.061216
MRI_FCWML134	0.11667	0.14875
MRI_FCWML134	0.125	0.16961
MRI_FCWML134	0.13333	0.13745
MRI_FCWML134	0.14167	0.076772
MRI_FCWML134	0.15	0.014909
MRI_FCWML134	0.15833	-0.025951
MRI_FCWML134	0.16667	-0.034707
MRI_FCWML134	0.175	-0.013341
MRI_FCWML134	0.18333	0.025745
MRI_FCWML134	0.19167	0.065909
MRI_FCWML134	0.2	0.093256
MRI_FCWML134	0.20833	0.10137
MRI_FCWML134	0.21667	0.092089
MRI_FCWML134	0.225	0.072732
MRI_FCWML134	0.23333	0.052027
MRI_FCWML134	0.24167	0.036944
MRI_FCWML134	0.25	0.01575
MRI_FCWML150	0	0.36111
MRI_FCWML150	0.0083333	0.71069
MRI_FCWML150	0.016667	0.67466
MRI_FCWML150	0.025	0.61147
MRI_FCWML150	0.033333	0.52125
MRI_FCWML150	0.041667	0.41052
MRI_FCWML150	0.05	0.29275
MRI_FCWML150	0.058333	0.18537
MRI_FCWML150	0.066667	0.10456
MRI_FCWML150	0.075	0.060515
MRI_FCWML150	0.083333	0.055369
MRI_FCWML150	0.091667	0.084185
MRI_FCWML150	0.1	0.13785
MRI_FCWML150	0.10833	0.206
MRI_FCWML150	0.11667	0.27877
MRI_FCWML150	0.125	0.34739
MRI_FCWML150	0.13333	0.40461
MRI_FCWML150	0.14167	0.44548
MRI_FCWML150	0.15	0.46846
MRI_FCWML150	0.15833	0.4759
MRI_FCWML150	0.16667	0.47291
MRI_FCWML150	0.175	0.46463
MRI_FCWML150	0.18333	0.45311
MRI_FCWML150	0.19167	0.43576
MRI_FCWML150	0.2	0.40647
MRI_FCWML150	0.20833	0.35946
MRI_FCWML150	0.21667	0.29382
MRI_FCWML150	0.225	0.21659
MRI_FCWML150	0.23333	0.14212
MRI_FCWML150	0.24167	0.087824
MRI_FCWML150	0.25	0.033954
MRI_FCWML158	0	2.308
MRI_FCWML158	0.0083333	4.6296
MRI_FCWML158	0.016667	4.6666
MRI_FCWML158	0.025	4.7141
MRI_FCWML158	0.033333	4.747
MRI_FCWML158	0.041667	4.729
MRI_FCWML158	0.05	4.6195
MRI_FCWML158	0.058333	4.3864
MRI_FCWML158	0.066667	4.0197
MRI_FCWML158	0.075	3.5379
MRI_FCWML158	0.083333	2.9849
MRI_FCWML158	0.091667	2.4168
MRI_FCWML158	0.1	1.885
MRI_FCWML158	0.10833	1.4238
MRI_FCWML158	0.11667	1.0461
MRI_FCWML158	0.125	0.74718
MRI_FCWML158	0.13333	0.51452
MRI_FCWML158	0.14167	0.3358
MRI_FCWML158	0.15	0.20331
MRI_FCWML158	0.15833	0.11339
MRI_FCWML158	0.16667	0.063016
MRI_FCWML158	0.175	0.046686
MRI_FCWML158	0.18333	0.055207
MRI_FCWML158	0.19167	0.076971
MRI_FCWML158	0.2	0.10062
MRI_FCWML158	0.20833	0.11772
MRI_FCWML158	0.21667	0.12441
MRI_FCWML158	0.225	0.12152
MRI_FCWML158	0.23333	0.1133
MRI_FCWML158	0.24167	0.1053
MRI_FCWML158	0.25	0.051028
MRI_FCWML159	0	0.24676
MRI_FCWML159	0.0083333	0.50189
MRI_FCWML159	0.016667	0.52592
MRI_FCWML159	0.025	0.56197
MRI_FCWML159	0.033333	0.60342
MRI_FCWML159	0.041667	0.64055
MRI_FCWML159	0.05	0.66174
MRI_FCWML159	0.058333	0.6558
MRI_FCWML159	0.066667	0.61508
MRI_FCWML159	0.075	0.53798
MRI_FCWML159	0.083333	0.42991
MRI_FCWML159	0.091667	0.30208
MRI_FCWML159	0.1	0.16879
MRI_FCWML159	0.10833	0.044196
MRI_FCWML159	0.11667	-0.060043
MRI_FCWML159	0.125	-0.13587
MRI_FCWML159	0.13333	-0.17898
MRI_FCWML159	0.14167	-0.18881
MRI_FCWML159	0.15	-0.16902
MRI_FCWML159	0.15833	-0.12814
MRI_FCWML159	0.16667	-0.07933
MRI_FCWML159	0.175	-0.038495
MRI_FCWML159	0.18333	-0.020471
MRI_FCWML159	0.19167	-0.03466
MRI_FCWML159	0.2	-0.081959
MRI_FCWML159	0.20833	-0.15458
MRI_FCWML159	0.21667	-0.2389
MRI_FCWML159	0.225	-0.31994
MRI_FCWML159	0.23333	-0.38531
MRI_FCWML159	0.24167	-0.42705
MRI_FCWML159	0.25	-0.22066
MRI_FCWML160	0	NaN
MRI_FCWML160	0.0083333	NaN
MRI_FCWML160	0.016667	NaN
MRI_FCWML160	0.025	NaN
MRI_FCWML160	0.033333	NaN
MRI_FCWML160	0.041667	NaN
MRI_FCWML160	0.05	NaN
MRI_FCWML160	0.058333	NaN
MRI_FCWML160	0.066667	NaN
MRI_FCWML160	0.075	NaN
MRI_FCWML160	0.083333	NaN
MRI_FCWML160	0.091667	NaN
MRI_FCWML160	0.1	NaN
MRI_FCWML160	0.10833	NaN
MRI_FCWML160	0.11667	NaN
MRI_FCWML160	0.125	NaN
MRI_FCWML160	0.13333	NaN
MRI_FCWML160	0.14167	NaN
MRI_FCWML160	0.15	NaN
MRI_FCWML160	0.15833	NaN
MRI_FCWML160	0.16667	NaN
MRI_FCWML160	0.175	NaN
MRI_FCWML160	0.18333	NaN
MRI_FCWML160	0.19167	NaN
MRI_FCWML160	0.2	NaN
MRI_FCWML160	0.20833	NaN
MRI_FCWML160	0.21667	NaN
MRI_FCWML160	0.225	NaN
MRI_FCWML160	0.23333	NaN
MRI_FCWML160	0.24167	NaN
MRI_FCWML160	0.25	NaN
MRI_FCWML162	0	0.61596
MRI_FCWML162	0.0083333	1.2338
MRI_FCWML162	0.016667	1.2349
MRI_FCWML162	0.025	1.2239
MRI_FCWML162	0.033333	1.186
MRI_FCWML162	0.041667	1.1079
MRI_FCWML162	0.05	0.98099
MRI_FCWML162	0.058333	0.803
MRI_FCWML162	0.066667	0.57927
MRI_FCWML162	0.075	0.32344
MRI_FCWML162	0.083333	0.057768
MRI_FCWML162	0.091667	-0.18851
MRI_FCWML162	0.1	-0.38404
MRI_FCWML162	0.10833	-0.5031
MRI_FCWML162	0.11667	-0.5338
[truncated: 171 more rows]
