# Supplementary material for: Pupil size reflects activation of subcortical ascending arousal system nuclei during rest
Source: eLife. 2023 Jun 27;12:e84822. doi: 10.7554/eLife.84822 (PMC10299825; doi:10.7554/eLife.84822)
Supplement: Figure 6—source data 1. [file elife-84822-fig6-data1.zip › Figure6-SourceData/Pxy_cpsd_stat_ses-day1_SN.csv]

subj	F_cpsd	Pxy
MRI_FCWML001	0	0.064415
MRI_FCWML001	0.0083333	0.12021
MRI_FCWML001	0.016667	0.09815
MRI_FCWML001	0.025	0.072787
MRI_FCWML001	0.033333	0.057144
MRI_FCWML001	0.041667	0.062435
MRI_FCWML001	0.05	0.093679
MRI_FCWML001	0.058333	0.14726
MRI_FCWML001	0.066667	0.21163
MRI_FCWML001	0.075	0.27116
MRI_FCWML001	0.083333	0.31171
MRI_FCWML001	0.091667	0.32576
MRI_FCWML001	0.1	0.3149
MRI_FCWML001	0.10833	0.28884
MRI_FCWML001	0.11667	0.26142
MRI_FCWML001	0.125	0.24551
MRI_FCWML001	0.13333	0.24867
MRI_FCWML001	0.14167	0.27099
MRI_FCWML001	0.15	0.30576
MRI_FCWML001	0.15833	0.34236
MRI_FCWML001	0.16667	0.37064
MRI_FCWML001	0.175	0.38543
MRI_FCWML001	0.18333	0.38953
MRI_FCWML001	0.19167	0.3938
MRI_FCWML001	0.2	0.41356
MRI_FCWML001	0.20833	0.46201
MRI_FCWML001	0.21667	0.54309
MRI_FCWML001	0.225	0.64716
MRI_FCWML001	0.23333	0.75211
MRI_FCWML001	0.24167	0.83044
MRI_FCWML001	0.25	0.42973
MRI_FCWML002	0	-0.31276
MRI_FCWML002	0.0083333	-0.57473
MRI_FCWML002	0.016667	-0.42969
MRI_FCWML002	0.025	-0.21164
MRI_FCWML002	0.033333	0.046541
MRI_FCWML002	0.041667	0.30483
MRI_FCWML002	0.05	0.52283
MRI_FCWML002	0.058333	0.66801
MRI_FCWML002	0.066667	0.7234
MRI_FCWML002	0.075	0.69211
MRI_FCWML002	0.083333	0.59674
MRI_FCWML002	0.091667	0.47312
MRI_FCWML002	0.1	0.35994
MRI_FCWML002	0.10833	0.28754
MRI_FCWML002	0.11667	0.26977
MRI_FCWML002	0.125	0.30146
MRI_FCWML002	0.13333	0.36234
MRI_FCWML002	0.14167	0.42542
MRI_FCWML002	0.15	0.4664
MRI_FCWML002	0.15833	0.47044
MRI_FCWML002	0.16667	0.43418
MRI_FCWML002	0.175	0.36295
MRI_FCWML002	0.18333	0.26552
MRI_FCWML002	0.19167	0.14936
MRI_FCWML002	0.2	0.018834
MRI_FCWML002	0.20833	-0.12302
MRI_FCWML002	0.21667	-0.27086
MRI_FCWML002	0.225	-0.41394
MRI_FCWML002	0.23333	-0.53606
MRI_FCWML002	0.24167	-0.61909
MRI_FCWML002	0.25	-0.3243
MRI_FCWML003	0	-0.1815
MRI_FCWML003	0.0083333	-0.33702
MRI_FCWML003	0.016667	-0.25965
MRI_FCWML003	0.025	-0.13426
MRI_FCWML003	0.033333	0.029496
MRI_FCWML003	0.041667	0.21385
MRI_FCWML003	0.05	0.39571
MRI_FCWML003	0.058333	0.55346
MRI_FCWML003	0.066667	0.67447
MRI_FCWML003	0.075	0.75872
MRI_FCWML003	0.083333	0.81613
MRI_FCWML003	0.091667	0.85903
MRI_FCWML003	0.1	0.89397
MRI_FCWML003	0.10833	0.91763
MRI_FCWML003	0.11667	0.91889
MRI_FCWML003	0.125	0.88555
MRI_FCWML003	0.13333	0.81154
MRI_FCWML003	0.14167	0.70073
MRI_FCWML003	0.15	0.56573
MRI_FCWML003	0.15833	0.42293
MRI_FCWML003	0.16667	0.2869
MRI_FCWML003	0.175	0.16684
MRI_FCWML003	0.18333	0.066188
MRI_FCWML003	0.19167	-0.015423
MRI_FCWML003	0.2	-0.07978
MRI_FCWML003	0.20833	-0.12859
MRI_FCWML003	0.21667	-0.16331
MRI_FCWML003	0.225	-0.18575
MRI_FCWML003	0.23333	-0.19846
MRI_FCWML003	0.24167	-0.20441
MRI_FCWML003	0.25	-0.10304
MRI_FCWML004	0	NaN
MRI_FCWML004	0.0083333	NaN
MRI_FCWML004	0.016667	NaN
MRI_FCWML004	0.025	NaN
MRI_FCWML004	0.033333	NaN
MRI_FCWML004	0.041667	NaN
MRI_FCWML004	0.05	NaN
MRI_FCWML004	0.058333	NaN
MRI_FCWML004	0.066667	NaN
MRI_FCWML004	0.075	NaN
MRI_FCWML004	0.083333	NaN
MRI_FCWML004	0.091667	NaN
MRI_FCWML004	0.1	NaN
MRI_FCWML004	0.10833	NaN
MRI_FCWML004	0.11667	NaN
MRI_FCWML004	0.125	NaN
MRI_FCWML004	0.13333	NaN
MRI_FCWML004	0.14167	NaN
MRI_FCWML004	0.15	NaN
MRI_FCWML004	0.15833	NaN
MRI_FCWML004	0.16667	NaN
MRI_FCWML004	0.175	NaN
MRI_FCWML004	0.18333	NaN
MRI_FCWML004	0.19167	NaN
MRI_FCWML004	0.2	NaN
MRI_FCWML004	0.20833	NaN
MRI_FCWML004	0.21667	NaN
MRI_FCWML004	0.225	NaN
MRI_FCWML004	0.23333	NaN
MRI_FCWML004	0.24167	NaN
MRI_FCWML004	0.25	NaN
MRI_FCWML006	0	0.52544
MRI_FCWML006	0.0083333	1.0476
MRI_FCWML006	0.016667	1.0337
MRI_FCWML006	0.025	1.0003
MRI_FCWML006	0.033333	0.94119
MRI_FCWML006	0.041667	0.85929
MRI_FCWML006	0.05	0.76664
MRI_FCWML006	0.058333	0.67802
MRI_FCWML006	0.066667	0.60213
MRI_FCWML006	0.075	0.53629
MRI_FCWML006	0.083333	0.46828
MRI_FCWML006	0.091667	0.38407
MRI_FCWML006	0.1	0.27687
MRI_FCWML006	0.10833	0.15187
MRI_FCWML006	0.11667	0.024559
MRI_FCWML006	0.125	-0.085864
MRI_FCWML006	0.13333	-0.16376
MRI_FCWML006	0.14167	-0.20125
MRI_FCWML006	0.15	-0.1983
MRI_FCWML006	0.15833	-0.16024
MRI_FCWML006	0.16667	-0.095221
MRI_FCWML006	0.175	-0.013095
MRI_FCWML006	0.18333	0.074637
MRI_FCWML006	0.19167	0.15528
MRI_FCWML006	0.2	0.2169
MRI_FCWML006	0.20833	0.25142
MRI_FCWML006	0.21667	0.25748
MRI_FCWML006	0.225	0.2413
MRI_FCWML006	0.23333	0.21485
MRI_FCWML006	0.24167	0.19178
MRI_FCWML006	0.25	0.091376
MRI_FCWML007	0	-0.97518
MRI_FCWML007	0.0083333	-1.9509
MRI_FCWML007	0.016667	-1.9424
MRI_FCWML007	0.025	-1.8994
MRI_FCWML007	0.033333	-1.7954
MRI_FCWML007	0.041667	-1.6174
MRI_FCWML007	0.05	-1.3735
MRI_FCWML007	0.058333	-1.0905
MRI_FCWML007	0.066667	-0.80339
MRI_FCWML007	0.075	-0.54249
MRI_FCWML007	0.083333	-0.32506
MRI_FCWML007	0.091667	-0.15481
MRI_FCWML007	0.1	-0.027545
MRI_FCWML007	0.10833	0.061693
MRI_FCWML007	0.11667	0.1145
MRI_FCWML007	0.125	0.13028
MRI_FCWML007	0.13333	0.11093
MRI_FCWML007	0.14167	0.065333
MRI_FCWML007	0.15	0.010107
MRI_FCWML007	0.15833	-0.034422
MRI_FCWML007	0.16667	-0.05114
MRI_FCWML007	0.175	-0.032428
MRI_FCWML007	0.18333	0.017312
MRI_FCWML007	0.19167	0.083988
MRI_FCWML007	0.2	0.14971
MRI_FCWML007	0.20833	0.1995
MRI_FCWML007	0.21667	0.22603
MRI_FCWML007	0.225	0.23084
MRI_FCWML007	0.23333	0.22228
MRI_FCWML007	0.24167	0.2112
MRI_FCWML007	0.25	0.1032
MRI_FCWML008	0	0.89241
MRI_FCWML008	0.0083333	1.7647
MRI_FCWML008	0.016667	1.7079
MRI_FCWML008	0.025	1.6238
MRI_FCWML008	0.033333	1.5264
MRI_FCWML008	0.041667	1.4307
MRI_FCWML008	0.05	1.3496
MRI_FCWML008	0.058333	1.2911
MRI_FCWML008	0.066667	1.2563
MRI_FCWML008	0.075	1.2403
MRI_FCWML008	0.083333	1.2334
MRI_FCWML008	0.091667	1.2233
MRI_FCWML008	0.1	1.197
MRI_FCWML008	0.10833	1.143
MRI_FCWML008	0.11667	1.0531
MRI_FCWML008	0.125	0.92522
MRI_FCWML008	0.13333	0.76588
MRI_FCWML008	0.14167	0.59056
MRI_FCWML008	0.15	0.42129
MRI_FCWML008	0.15833	0.28112
MRI_FCWML008	0.16667	0.1873
MRI_FCWML008	0.175	0.14627
MRI_FCWML008	0.18333	0.15253
MRI_FCWML008	0.19167	0.19192
MRI_FCWML008	0.2	0.24748
MRI_FCWML008	0.20833	0.30487
MRI_FCWML008	0.21667	0.3552
MRI_FCWML008	0.225	0.39471
MRI_FCWML008	0.23333	0.42269
MRI_FCWML008	0.24167	0.43937
MRI_FCWML008	0.25	0.22246
MRI_FCWML009	0	-0.013712
MRI_FCWML009	0.0083333	-0.07493
MRI_FCWML009	0.016667	-0.20491
MRI_FCWML009	0.025	-0.38455
MRI_FCWML009	0.033333	-0.57268
MRI_FCWML009	0.041667	-0.73309
MRI_FCWML009	0.05	-0.8434
MRI_FCWML009	0.058333	-0.89661
MRI_FCWML009	0.066667	-0.89682
MRI_FCWML009	0.075	-0.8527
MRI_FCWML009	0.083333	-0.77279
MRI_FCWML009	0.091667	-0.66396
MRI_FCWML009	0.1	-0.5325
MRI_FCWML009	0.10833	-0.38593
MRI_FCWML009	0.11667	-0.23403
MRI_FCWML009	0.125	-0.088888
MRI_FCWML009	0.13333	0.035836
MRI_FCWML009	0.14167	0.12624
MRI_FCWML009	0.15	0.17026
MRI_FCWML009	0.15833	0.16062
MRI_FCWML009	0.16667	0.097892
MRI_FCWML009	0.175	-0.0077529
MRI_FCWML009	0.18333	-0.13776
MRI_FCWML009	0.19167	-0.26955
MRI_FCWML009	0.2	-0.38268
MRI_FCWML009	0.20833	-0.46428
MRI_FCWML009	0.21667	-0.5115
MRI_FCWML009	0.225	-0.53029
MRI_FCWML009	0.23333	-0.53162
MRI_FCWML009	0.24167	-0.52688
MRI_FCWML009	0.25	-0.26216
MRI_FCWML010	0	0.59341
MRI_FCWML010	0.0083333	1.125
MRI_FCWML010	0.016667	0.95373
MRI_FCWML010	0.025	0.71083
MRI_FCWML010	0.033333	0.44495
MRI_FCWML010	0.041667	0.20125
MRI_FCWML010	0.05	0.011365
MRI_FCWML010	0.058333	-0.10946
MRI_FCWML010	0.066667	-0.15898
MRI_FCWML010	0.075	-0.14238
MRI_FCWML010	0.083333	-0.068354
MRI_FCWML010	0.091667	0.051449
MRI_FCWML010	0.1	0.20104
MRI_FCWML010	0.10833	0.35921
MRI_FCWML010	0.11667	0.50141
MRI_FCWML010	0.125	0.60438
MRI_FCWML010	0.13333	0.65182
MRI_FCWML010	0.14167	0.63856
MRI_FCWML010	0.15	0.57162
MRI_FCWML010	0.15833	0.46793
MRI_FCWML010	0.16667	0.34961
MRI_FCWML010	0.175	0.23868
MRI_FCWML010	0.18333	0.15243
MRI_FCWML010	0.19167	0.1005
MRI_FCWML010	0.2	0.084088
MRI_FCWML010	0.20833	0.097196
MRI_FCWML010	0.21667	0.12926
MRI_FCWML010	0.225	0.16835
MRI_FCWML010	0.23333	0.20388
MRI_FCWML010	0.24167	0.22814
MRI_FCWML010	0.25	0.11835
MRI_FCWML011	0	0.10264
MRI_FCWML011	0.0083333	0.2422
MRI_FCWML011	0.016667	0.3437
MRI_FCWML011	0.025	0.48419
MRI_FCWML011	0.033333	0.62835
MRI_FCWML011	0.041667	0.74017
MRI_FCWML011	0.05	0.79208
MRI_FCWML011	0.058333	0.77121
MRI_FCWML011	0.066667	0.68085
MRI_FCWML011	0.075	0.53698
MRI_FCWML011	0.083333	0.36192
MRI_FCWML011	0.091667	0.17805
MRI_FCWML011	0.1	0.0040673
MRI_FCWML011	0.10833	-0.14587
MRI_FCWML011	0.11667	-0.26158
MRI_FCWML011	0.125	-0.33666
MRI_FCWML011	0.13333	-0.36934
MRI_FCWML011	0.14167	-0.36344
MRI_FCWML011	0.15	-0.32762
MRI_FCWML011	0.15833	-0.27232
MRI_FCWML011	0.16667	-0.20569
MRI_FCWML011	0.175	-0.13104
MRI_FCWML011	0.18333	-0.047702
MRI_FCWML011	0.19167	0.045114
MRI_FCWML011	0.2	0.1442
MRI_FCWML011	0.20833	0.24107
MRI_FCWML011	0.21667	0.32479
MRI_FCWML011	0.225	0.38698
MRI_FCWML011	0.23333	0.42562
MRI_FCWML011	0.24167	0.44472
MRI_FCWML011	0.25	0.2251
MRI_FCWML012	0	-0.8422
MRI_FCWML012	0.0083333	-1.6611
MRI_FCWML012	0.016667	-1.5909
MRI_FCWML012	0.025	-1.4737
MRI_FCWML012	0.033333	-1.3126
MRI_FCWML012	0.041667	-1.1161
MRI_FCWML012	0.05	-0.89798
MRI_FCWML012	0.058333	-0.67579
MRI_FCWML012	0.066667	-0.46652
MRI_FCWML012	0.075	-0.28319
MRI_FCWML012	0.083333	-0.13293
MRI_FCWML012	0.091667	-0.017315
MRI_FCWML012	0.1	0.065901
MRI_FCWML012	0.10833	0.12102
MRI_FCWML012	0.11667	0.1535
MRI_FCWML012	0.125	0.16977
MRI_FCWML012	0.13333	0.17711
MRI_FCWML012	0.14167	0.18251
MRI_FCWML012	0.15	0.19047
MRI_FCWML012	0.15833	0.2007
MRI_FCWML012	0.16667	0.20717
MRI_FCWML012	0.175	0.19948
MRI_FCWML012	0.18333	0.16642
MRI_FCWML012	0.19167	0.10054
MRI_FCWML012	0.2	0.0015993
MRI_FCWML012	0.20833	-0.12237
MRI_FCWML012	0.21667	-0.25687
MRI_FCWML012	0.225	-0.38445
MRI_FCWML012	0.23333	-0.48857
MRI_FCWML012	0.24167	-0.55631
MRI_FCWML012	0.25	-0.28989
MRI_FCWML013	0	-0.49721
MRI_FCWML013	0.0083333	-0.95607
MRI_FCWML013	0.016667	-0.84912
MRI_FCWML013	0.025	-0.69432
MRI_FCWML013	0.033333	-0.51638
MRI_FCWML013	0.041667	-0.33495
MRI_FCWML013	0.05	-0.15986
MRI_FCWML013	0.058333	0.0075591
MRI_FCWML013	0.066667	0.16867
MRI_FCWML013	0.075	0.32146
MRI_FCWML013	0.083333	0.45784
MRI_FCWML013	0.091667	0.56554
MRI_FCWML013	0.1	0.63333
MRI_FCWML013	0.10833	0.65634
MRI_FCWML013	0.11667	0.63905
MRI_FCWML013	0.125	0.59462
MRI_FCWML013	0.13333	0.54162
MRI_FCWML013	0.14167	0.49935
MRI_FCWML013	0.15	0.48337
MRI_FCWML013	0.15833	0.50197
MRI_FCWML013	0.16667	0.55417
MRI_FCWML013	0.175	0.62964
MRI_FCWML013	0.18333	0.71088
MRI_FCWML013	0.19167	0.77759
MRI_FCWML013	0.2	0.81239
MRI_FCWML013	0.20833	0.80624
MRI_FCWML013	0.21667	0.76156
MRI_FCWML013	0.225	0.692
MRI_FCWML013	0.23333	0.61852
MRI_FCWML013	0.24167	0.56323
MRI_FCWML013	0.25	0.27138
MRI_FCWML014	0	0.63588
MRI_FCWML014	0.0083333	1.2411
MRI_FCWML014	0.016667	1.1588
MRI_FCWML014	0.025	1.0489
MRI_FCWML014	0.033333	0.93916
MRI_FCWML014	0.041667	0.84956
MRI_FCWML014	0.05	0.78627
MRI_FCWML014	0.058333	0.74364
MRI_FCWML014	0.066667	0.7113
MRI_FCWML014	0.075	0.68147
MRI_FCWML014	0.083333	0.6518
MRI_FCWML014	0.091667	0.62289
MRI_FCWML014	0.1	0.59329
MRI_FCWML014	0.10833	0.55603
MRI_FCWML014	0.11667	0.49995
MRI_FCWML014	0.125	0.41513
MRI_FCWML014	0.13333	0.2993
MRI_FCWML014	0.14167	0.16132
MRI_FCWML014	0.15	0.019604
MRI_FCWML014	0.15833	-0.10374
MRI_FCWML014	0.16667	-0.19005
MRI_FCWML014	0.175	-0.22915
MRI_FCWML014	0.18333	-0.22062
MRI_FCWML014	0.19167	-0.17171
MRI_FCWML014	0.2	-0.093733
MRI_FCWML014	0.20833	0.00094487
MRI_FCWML014	0.21667	0.10041
MRI_FCWML014	0.225	0.19344
MRI_FCWML014	0.23333	0.26952
MRI_FCWML014	0.24167	0.31949
MRI_FCWML014	0.25	0.16846
MRI_FCWML015	0	0.88889
MRI_FCWML015	0.0083333	1.7382
MRI_FCWML015	0.016667	1.6209
MRI_FCWML015	0.025	1.4328
MRI_FCWML015	0.033333	1.1907
MRI_FCWML015	0.041667	0.9235
MRI_FCWML015	0.05	0.66903
MRI_FCWML015	0.058333	0.46369
MRI_FCWML015	0.066667	0.33098
MRI_FCWML015	0.075	0.27383
MRI_FCWML015	0.083333	0.27509
MRI_FCWML015	0.091667	0.30576
MRI_FCWML015	0.1	0.33661
MRI_FCWML015	0.10833	0.34769
MRI_FCWML015	0.11667	0.33182
MRI_FCWML015	0.125	0.29217
MRI_FCWML015	0.13333	0.23661
MRI_FCWML015	0.14167	0.17244
MRI_FCWML015	0.15	0.10378
MRI_FCWML015	0.15833	0.031701
MRI_FCWML015	0.16667	-0.044166
MRI_FCWML015	0.175	-0.12409
MRI_FCWML015	0.18333	-0.20746
MRI_FCWML015	0.19167	-0.2926
MRI_FCWML015	0.2	-0.37693
MRI_FCWML015	0.20833	-0.45711
MRI_FCWML015	0.21667	-0.52934
MRI_FCWML015	0.225	-0.5898
MRI_FCWML015	0.23333	-0.63526
MRI_FCWML015	0.24167	-0.66339
MRI_FCWML015	0.25	-0.33645
MRI_FCWML016	0	NaN
MRI_FCWML016	0.0083333	NaN
MRI_FCWML016	0.016667	NaN
MRI_FCWML016	0.025	NaN
MRI_FCWML016	0.033333	NaN
MRI_FCWML016	0.041667	NaN
MRI_FCWML016	0.05	NaN
MRI_FCWML016	0.058333	NaN
MRI_FCWML016	0.066667	NaN
MRI_FCWML016	0.075	NaN
MRI_FCWML016	0.083333	NaN
MRI_FCWML016	0.091667	NaN
MRI_FCWML016	0.1	NaN
MRI_FCWML016	0.10833	NaN
MRI_FCWML016	0.11667	NaN
MRI_FCWML016	0.125	NaN
MRI_FCWML016	0.13333	NaN
MRI_FCWML016	0.14167	NaN
MRI_FCWML016	0.15	NaN
MRI_FCWML016	0.15833	NaN
MRI_FCWML016	0.16667	NaN
MRI_FCWML016	0.175	NaN
MRI_FCWML016	0.18333	NaN
MRI_FCWML016	0.19167	NaN
MRI_FCWML016	0.2	NaN
MRI_FCWML016	0.20833	NaN
MRI_FCWML016	0.21667	NaN
MRI_FCWML016	0.225	NaN
MRI_FCWML016	0.23333	NaN
MRI_FCWML016	0.24167	NaN
MRI_FCWML016	0.25	NaN
MRI_FCWML017	0	0.26963
MRI_FCWML017	0.0083333	0.5166
MRI_FCWML017	0.016667	0.45212
MRI_FCWML017	0.025	0.35488
MRI_FCWML017	0.033333	0.23641
MRI_FCWML017	0.041667	0.108
MRI_FCWML017	0.05	-0.019806
MRI_FCWML017	0.058333	-0.1358
MRI_FCWML017	0.066667	-0.22663
MRI_FCWML017	0.075	-0.27763
MRI_FCWML017	0.083333	-0.27657
MRI_FCWML017	0.091667	-0.21904
MRI_FCWML017	0.1	-0.11232
MRI_FCWML017	0.10833	0.024593
MRI_FCWML017	0.11667	0.16548
MRI_FCWML017	0.125	0.28408
MRI_FCWML017	0.13333	0.36107
MRI_FCWML017	0.14167	0.38842
MRI_FCWML017	0.15	0.36998
MRI_FCWML017	0.15833	0.31899
MRI_FCWML017	0.16667	0.25374
MRI_FCWML017	0.175	0.19277
MRI_FCWML017	0.18333	0.15062
MRI_FCWML017	0.19167	0.13491
MRI_FCWML017	0.2	0.14538
MRI_FCWML017	0.20833	0.17517
MRI_FCWML017	0.21667	0.21401
MRI_FCWML017	0.225	0.25184
MRI_FCWML017	0.23333	0.28163
MRI_FCWML017	0.24167	0.3
MRI_FCWML017	0.25	0.15307
MRI_FCWML018	0	-0.31333
MRI_FCWML018	0.0083333	-0.59064
MRI_FCWML018	0.016667	-0.49019
MRI_FCWML018	0.025	-0.34537
MRI_FCWML018	0.033333	-0.18211
MRI_FCWML018	0.041667	-0.025163
MRI_FCWML018	0.05	0.10623
MRI_FCWML018	0.058333	0.19922
MRI_FCWML018	0.066667	0.2467
MRI_FCWML018	0.075	0.24736
MRI_FCWML018	0.083333	0.20757
MRI_FCWML018	0.091667	0.14331
MRI_FCWML018	0.1	0.079356
MRI_FCWML018	0.10833	0.043856
MRI_FCWML018	0.11667	0.059377
MRI_FCWML018	0.125	0.13427
MRI_FCWML018	0.13333	0.25878
MRI_FCWML018	0.14167	0.40826
MRI_FCWML018	0.15	0.55211
MRI_FCWML018	0.15833	0.66433
MRI_FCWML018	0.16667	0.73084
MRI_FCWML018	0.175	0.75103
MRI_FCWML018	0.18333	0.73402
MRI_FCWML018	0.19167	0.69254
MRI_FCWML018	0.2	0.63787
MRI_FCWML018	0.20833	0.57779
MRI_FCWML018	0.21667	0.51746
MRI_FCWML018	0.225	0.46139
MRI_FCWML018	0.23333	0.41492
MRI_FCWML018	0.24167	0.38384
MRI_FCWML018	0.25	0.18644
MRI_FCWML020	0	-0.23093
MRI_FCWML020	0.0083333	-0.38279
MRI_FCWML020	0.016667	-0.16189
MRI_FCWML020	0.025	0.15529
MRI_FCWML020	0.033333	0.50391
MRI_FCWML020	0.041667	0.81475
MRI_FCWML020	0.05	1.031
MRI_FCWML020	0.058333	1.1219
MRI_FCWML020	0.066667	1.0891
MRI_FCWML020	0.075	0.96285
MRI_FCWML020	0.083333	0.7892
MRI_FCWML020	0.091667	0.61419
MRI_FCWML020	0.1	0.47053
MRI_FCWML020	0.10833	0.37157
MRI_FCWML020	0.11667	0.31345
MRI_FCWML020	0.125	0.28237
MRI_FCWML020	0.13333	0.26271
MRI_FCWML020	0.14167	0.24266
MRI_FCWML020	0.15	0.21619
MRI_FCWML020	0.15833	0.18251
MRI_FCWML020	0.16667	0.14445
MRI_FCWML020	0.175	0.1069
MRI_FCWML020	0.18333	0.075335
MRI_FCWML020	0.19167	0.054218
MRI_FCWML020	0.2	0.045588
MRI_FCWML020	0.20833	0.04831
MRI_FCWML020	0.21667	0.0586
MRI_FCWML020	0.225	0.071609
MRI_FCWML020	0.23333	0.083169
MRI_FCWML020	0.24167	0.090759
MRI_FCWML020	0.25	0.046681
MRI_FCWML022	0	0.10449
MRI_FCWML022	0.0083333	0.2416
MRI_FCWML022	0.016667	0.32638
MRI_FCWML022	0.025	0.42946
MRI_FCWML022	0.033333	0.50961
MRI_FCWML022	0.041667	0.53352
MRI_FCWML022	0.05	0.48625
MRI_FCWML022	0.058333	0.37356
MRI_FCWML022	0.066667	0.21694
MRI_FCWML022	0.075	0.045027
MRI_FCWML022	0.083333	-0.11446
MRI_FCWML022	0.091667	-0.24001
MRI_FCWML022	0.1	-0.31859
MRI_FCWML022	0.10833	-0.3459
MRI_FCWML022	0.11667	-0.32509
MRI_FCWML022	0.125	-0.26455
MRI_FCWML022	0.13333	-0.17469
MRI_FCWML022	0.14167	-0.064995
MRI_FCWML022	0.15	0.057491
MRI_FCWML022	0.15833	0.18709
MRI_FCWML022	0.16667	0.31654
MRI_FCWML022	0.175	0.4342
MRI_FCWML022	0.18333	0.5239
MRI_FCWML022	0.19167	0.56847
MRI_FCWML022	0.2	0.55591
MRI_FCWML022	0.20833	0.48528
MRI_FCWML022	0.21667	0.36926
MRI_FCWML022	0.225	0.23222
MRI_FCWML022	0.23333	0.10433
MRI_FCWML022	0.24167	0.014107
MRI_FCWML022	0.25	-0.0091859
MRI_FCWML023	0	0.059483
MRI_FCWML023	0.0083333	0.1395
MRI_FCWML023	0.016667	0.20057
MRI_FCWML023	0.025	0.29981
MRI_FCWML023	0.033333	0.43102
MRI_FCWML023	0.041667	0.58243
MRI_FCWML023	0.05	0.73641
MRI_FCWML023	0.058333	0.87138
MRI_FCWML023	0.066667	0.96552
MRI_FCWML023	0.075	1.0012
MRI_FCWML023	0.083333	0.96861
MRI_FCWML023	0.091667	0.86835
MRI_FCWML023	0.1	0.71084
MRI_FCWML023	0.10833	0.51408
MRI_FCWML023	0.11667	0.29957
MRI_FCWML023	0.125	0.087761
MRI_FCWML023	0.13333	-0.10533
MRI_FCWML023	0.14167	-0.26932
MRI_FCWML023	0.15	-0.39822
MRI_FCWML023	0.15833	-0.48792
MRI_FCWML023	0.16667	-0.53445
MRI_FCWML023	0.175	-0.53429
MRI_FCWML023	0.18333	-0.48712
MRI_FCWML023	0.19167	-0.3991
MRI_FCWML023	0.2	-0.2841
MRI_FCWML023	0.20833	-0.16145
MRI_FCWML023	0.21667	-0.050458
MRI_FCWML023	0.225	0.035452
MRI_FCWML023	0.23333	0.091852
MRI_FCWML023	0.24167	0.12183
MRI_FCWML023	0.25	0.065477
MRI_FCWML025	0	NaN
MRI_FCWML025	0.0083333	NaN
MRI_FCWML025	0.016667	NaN
MRI_FCWML025	0.025	NaN
MRI_FCWML025	0.033333	NaN
MRI_FCWML025	0.041667	NaN
MRI_FCWML025	0.05	NaN
MRI_FCWML025	0.058333	NaN
MRI_FCWML025	0.066667	NaN
MRI_FCWML025	0.075	NaN
MRI_FCWML025	0.083333	NaN
MRI_FCWML025	0.091667	NaN
MRI_FCWML025	0.1	NaN
MRI_FCWML025	0.10833	NaN
MRI_FCWML025	0.11667	NaN
MRI_FCWML025	0.125	NaN
MRI_FCWML025	0.13333	NaN
MRI_FCWML025	0.14167	NaN
MRI_FCWML025	0.15	NaN
MRI_FCWML025	0.15833	NaN
MRI_FCWML025	0.16667	NaN
MRI_FCWML025	0.175	NaN
MRI_FCWML025	0.18333	NaN
MRI_FCWML025	0.19167	NaN
MRI_FCWML025	0.2	NaN
MRI_FCWML025	0.20833	NaN
MRI_FCWML025	0.21667	NaN
MRI_FCWML025	0.225	NaN
MRI_FCWML025	0.23333	NaN
MRI_FCWML025	0.24167	NaN
MRI_FCWML025	0.25	NaN
MRI_FCWML026	0	0.52739
MRI_FCWML026	0.0083333	1.0199
MRI_FCWML026	0.016667	0.92065
MRI_FCWML026	0.025	0.77189
MRI_FCWML026	0.033333	0.59676
MRI_FCWML026	0.041667	0.42288
MRI_FCWML026	0.05	0.27691
MRI_FCWML026	0.058333	0.17828
MRI_FCWML026	0.066667	0.13396
MRI_FCWML026	0.075	0.13667
MRI_FCWML026	0.083333	0.16776
MRI_FCWML026	0.091667	0.20422
MRI_FCWML026	0.1	0.22712
MRI_FCWML026	0.10833	0.22807
MRI_FCWML026	0.11667	0.21086
MRI_FCWML026	0.125	0.18782
MRI_FCWML026	0.13333	0.17301
MRI_FCWML026	0.14167	0.17558
MRI_FCWML026	0.15	0.19668
MRI_FCWML026	0.15833	0.23084
MRI_FCWML026	0.16667	0.27056
MRI_FCWML026	0.175	0.3111
MRI_FCWML026	0.18333	0.35287
MRI_FCWML026	0.19167	0.4002
MRI_FCWML026	0.2	0.45788
MRI_FCWML026	0.20833	0.52729
MRI_FCWML026	0.21667	0.60456
MRI_FCWML026	0.225	0.68114
MRI_FCWML026	0.23333	0.74626
MRI_FCWML026	0.24167	0.78994
MRI_FCWML026	0.25	0.40266
MRI_FCWML027	0	-0.34208
MRI_FCWML027	0.0083333	-0.72536
MRI_FCWML027	0.016667	-0.83068
MRI_FCWML027	0.025	-0.95329
MRI_FCWML027	0.033333	-1.038
MRI_FCWML027	0.041667	-1.044
MRI_FCWML027	0.05	-0.95967
MRI_FCWML027	0.058333	-0.80384
MRI_FCWML027	0.066667	-0.6142
MRI_FCWML027	0.075	-0.43019
MRI_FCWML027	0.083333	-0.27841
MRI_FCWML027	0.091667	-0.16655
MRI_FCWML027	0.1	-0.086586
MRI_FCWML027	0.10833	-0.023416
MRI_FCWML027	0.11667	0.036016
MRI_FCWML027	0.125	0.09735
MRI_FCWML027	0.13333	0.1582
MRI_FCWML027	0.14167	0.211
MRI_FCWML027	0.15	0.2469
MRI_FCWML027	0.15833	0.25897
MRI_FCWML027	0.16667	0.2441
MRI_FCWML027	0.175	0.2037
MRI_FCWML027	0.18333	0.14364
MRI_FCWML027	0.19167	0.073461
MRI_FCWML027	0.2	0.0044536
MRI_FCWML027	0.20833	-0.053018
MRI_FCWML027	0.21667	-0.092408
MRI_FCWML027	0.225	-0.11282
MRI_FCWML027	0.23333	-0.11878
MRI_FCWML027	0.24167	-0.11777
MRI_FCWML027	0.25	-0.058271
MRI_FCWML028	0	0.95929
MRI_FCWML028	0.0083333	1.8955
MRI_FCWML028	0.016667	1.8258
MRI_FCWML028	0.025	1.7085
MRI_FCWML028	0.033333	1.5437
MRI_FCWML028	0.041667	1.3356
MRI_FCWML028	0.05	1.0949
MRI_FCWML028	0.058333	0.83987
MRI_FCWML028	0.066667	0.59394
MRI_FCWML028	0.075	0.38049
MRI_FCWML028	0.083333	0.21585
MRI_FCWML028	0.091667	0.10447
MRI_FCWML028	0.1	0.038841
MRI_FCWML028	0.10833	0.0042981
MRI_FCWML028	0.11667	-0.013663
MRI_FCWML028	0.125	-0.023659
MRI_FCWML028	0.13333	-0.027176
MRI_FCWML028	0.14167	-0.02195
MRI_FCWML028	0.15	-0.0072722
MRI_FCWML028	0.15833	0.012452
MRI_FCWML028	0.16667	0.028151
MRI_FCWML028	0.175	0.030089
MRI_FCWML028	0.18333	0.01275
MRI_FCWML028	0.19167	-0.022404
MRI_FCWML028	0.2	-0.067748
MRI_FCWML028	0.20833	-0.11315
MRI_FCWML028	0.21667	-0.15023
MRI_FCWML028	0.225	-0.17509
MRI_FCWML028	0.23333	-0.18853
MRI_FCWML028	0.24167	-0.19411
MRI_FCWML028	0.25	-0.097739
MRI_FCWML029	0	0.56357
MRI_FCWML029	0.0083333	1.1036
MRI_FCWML029	0.016667	1.0396
MRI_FCWML029	0.025	0.95273
MRI_FCWML029	0.033333	0.86454
MRI_FCWML029	0.041667	0.79346
MRI_FCWML029	0.05	0.74952
MRI_FCWML029	0.058333	0.73286
MRI_FCWML029	0.066667	0.73523
MRI_FCWML029	0.075	0.743
MRI_FCWML029	0.083333	0.74105
MRI_FCWML029	0.091667	0.7169
MRI_FCWML029	0.1	0.665
MRI_FCWML029	0.10833	0.58959
MRI_FCWML029	0.11667	0.5044
MRI_FCWML029	0.125	0.42798
MRI_FCWML029	0.13333	0.37584
MRI_FCWML029	0.14167	0.35322
MRI_FCWML029	0.15	0.35258
MRI_FCWML029	0.15833	0.35771
MRI_FCWML029	0.16667	0.35252
MRI_FCWML029	0.175	0.32942
MRI_FCWML029	0.18333	0.29271
MRI_FCWML029	0.19167	0.25502
MRI_FCWML029	0.2	0.22968
MRI_FCWML029	0.20833	0.22371
MRI_FCWML029	0.21667	0.23531
MRI_FCWML029	0.225	0.25654
MRI_FCWML029	0.23333	0.27813
MRI_FCWML029	0.24167	0.2933
MRI_FCWML029	0.25	0.14933
MRI_FCWML030	0	0.7332
MRI_FCWML030	0.0083333	1.4571
MRI_FCWML030	0.016667	1.4312
MRI_FCWML030	0.025	1.3942
MRI_FCWML030	0.033333	1.3532
MRI_FCWML030	0.041667	1.3147
MRI_FCWML030	0.05	1.2839
MRI_FCWML030	0.058333	1.2648
MRI_FCWML030	0.066667	1.2604
MRI_FCWML030	0.075	1.2722
MRI_FCWML030	0.083333	1.2985
MRI_FCWML030	0.091667	1.3322
MRI_FCWML030	0.1	1.3604
MRI_FCWML030	0.10833	1.3659
MRI_FCWML030	0.11667	1.3324
MRI_FCWML030	0.125	1.2496
MRI_FCWML030	0.13333	1.1183
MRI_FCWML030	0.14167	0.95121
MRI_FCWML030	0.15	0.76965
MRI_FCWML030	0.15833	0.5979
MRI_FCWML030	0.16667	0.45635
MRI_FCWML030	0.175	0.35662
MRI_FCWML030	0.18333	0.29999
MRI_FCWML030	0.19167	0.2791
MRI_FCWML030	0.2	0.28183
MRI_FCWML030	0.20833	0.29566
MRI_FCWML030	0.21667	0.31094
MRI_FCWML030	0.225	0.3224
MRI_FCWML030	0.23333	0.32883
MRI_FCWML030	0.24167	0.33146
MRI_FCWML030	0.25	0.16604
MRI_FCWML031	0	-0.76778
MRI_FCWML031	0.0083333	-1.4669
MRI_FCWML031	0.016667	-1.2731
MRI_FCWML031	0.025	-0.98797
MRI_FCWML031	0.033333	-0.65948
MRI_FCWML031	0.041667	-0.33925
MRI_FCWML031	0.05	-0.071241
MRI_FCWML031	0.058333	0.11689
MRI_FCWML031	0.066667	0.21751
MRI_FCWML031	0.075	0.24071
MRI_FCWML031	0.083333	0.20774
MRI_FCWML031	0.091667	0.14301
MRI_FCWML031	0.1	0.068069
MRI_FCWML031	0.10833	-0.00082171
MRI_FCWML031	0.11667	-0.052017
MRI_FCWML031	0.125	-0.076856
MRI_FCWML031	0.13333	-0.069152
MRI_FCWML031	0.14167	-0.026498
MRI_FCWML031	0.15	0.047681
MRI_FCWML031	0.15833	0.14328
MRI_FCWML031	0.16667	0.24519
MRI_FCWML031	0.175	0.33738
MRI_FCWML031	0.18333	0.40753
MRI_FCWML031	0.19167	0.45027
MRI_FCWML031	0.2	0.46754
MRI_FCWML031	0.20833	0.46646
MRI_FCWML031	0.21667	0.45578
MRI_FCWML031	0.225	0.44291
MRI_FCWML031	0.23333	0.43236
MRI_FCWML031	0.24167	0.42591
MRI_FCWML031	0.25	0.2119
MRI_FCWML032	0	0.20023
MRI_FCWML032	0.0083333	0.3807
MRI_FCWML032	0.016667	0.32784
MRI_FCWML032	0.025	0.25962
MRI_FCWML032	0.033333	0.20032
MRI_FCWML032	0.041667	0.17402
MRI_FCWML032	0.05	0.19749
MRI_FCWML032	0.058333	0.27472
MRI_FCWML032	0.066667	0.39522
MRI_FCWML032	0.075	0.53677
MRI_FCWML032	0.083333	0.67174
MRI_FCWML032	0.091667	0.77475
MRI_FCWML032	0.1	0.82891
MRI_FCWML032	0.10833	0.82894
MRI_FCWML032	0.11667	0.78058
MRI_FCWML032	0.125	0.69736
MRI_FCWML032	0.13333	0.5962
MRI_FCWML032	0.14167	0.49329
MRI_FCWML032	0.15	0.4009
MRI_FCWML032	0.15833	0.32562
MRI_FCWML032	0.16667	0.26816
MRI_FCWML032	0.175	0.22462
MRI_FCWML032	0.18333	0.18917
MRI_FCWML032	0.19167	0.15688
MRI_FCWML032	0.2	0.12586
MRI_FCWML032	0.20833	0.097449
MRI_FCWML032	0.21667	0.074597
MRI_FCWML032	0.225	0.059487
MRI_FCWML032	0.23333	0.051894
MRI_FCWML032	0.24167	0.049351
MRI_FCWML032	0.25	0.024466
MRI_FCWML033	0	-0.20928
MRI_FCWML033	0.0083333	-0.42357
MRI_FCWML033	0.016667	-0.43737
MRI_FCWML033	0.025	-0.4568
MRI_FCWML033	0.033333	-0.4777
MRI_FCWML033	0.041667	-0.49533
MRI_FCWML033	0.05	-0.50384
MRI_FCWML033	0.058333	-0.49541
MRI_FCWML033	0.066667	-0.46065
MRI_FCWML033	0.075	-0.39121
MRI_FCWML033	0.083333	-0.28427
MRI_FCWML033	0.091667	-0.14664
MRI_FCWML033	0.1	0.0041923
MRI_FCWML033	0.10833	0.14371
MRI_FCWML033	0.11667	0.24777
MRI_FCWML033	0.125	0.30067
MRI_FCWML033	0.13333	0.30028
MRI_FCWML033	0.14167	0.2578
MRI_FCWML033	0.15	0.19263
MRI_FCWML033	0.15833	0.12476
MRI_FCWML033	0.16667	0.068263
MRI_FCWML033	0.175	0.028324
MRI_FCWML033	0.18333	0.0022069
MRI_FCWML033	0.19167	-0.017059
MRI_FCWML033	0.2	-0.036482
MRI_FCWML033	0.20833	-0.060134
MRI_FCWML033	0.21667	-0.088163
MRI_FCWML033	0.225	-0.11748
MRI_FCWML033	0.23333	-0.14336
MRI_FCWML033	0.24167	-0.16112
MRI_FCWML033	0.25	-0.083715
MRI_FCWML035	0	-0.052611
MRI_FCWML035	0.0083333	-0.097016
MRI_FCWML035	0.016667	-0.082523
MRI_FCWML035	0.025	-0.08701
MRI_FCWML035	0.033333	-0.13806
MRI_FCWML035	0.041667	-0.25112
MRI_FCWML035	0.05	-0.42022
MRI_FCWML035	0.058333	-0.6177
MRI_FCWML035	0.066667	-0.80285
MRI_FCWML035	0.075	-0.93531
MRI_FCWML035	0.083333	-0.98764
MRI_FCWML035	0.091667	-0.95272
MRI_FCWML035	0.1	-0.84425
MRI_FCWML035	0.10833	-0.69119
MRI_FCWML035	0.11667	-0.52904
MRI_FCWML035	0.125	-0.3909
MRI_FCWML035	0.13333	-0.30047
MRI_FCWML035	0.14167	-0.26836
MRI_FCWML035	0.15	-0.29166
MRI_FCWML035	0.15833	-0.35632
MRI_FCWML035	0.16667	-0.44125
MRI_FCWML035	0.175	-0.5231
MRI_FCWML035	0.18333	-0.58064
MRI_FCWML035	0.19167	-0.59837
MRI_FCWML035	0.2	-0.569
MRI_FCWML035	0.20833	-0.49477
MRI_FCWML035	0.21667	-0.38739
MRI_FCWML035	0.225	-0.2664
MRI_FCWML035	0.23333	-0.15558
MRI_FCWML035	0.24167	-0.077878
MRI_FCWML035	0.25	-0.024974
MRI_FCWML036	0	0.085099
MRI_FCWML036	0.0083333	0.16002
MRI_FCWML036	0.016667	0.13034
MRI_FCWML036	0.025	0.083234
MRI_FCWML036	0.033333	0.021275
MRI_FCWML036	0.041667	-0.05272
MRI_FCWML036	0.05	-0.13483
MRI_FCWML036	0.058333	-0.21877
MRI_FCWML036	0.066667	-0.29555
MRI_FCWML036	0.075	-0.35491
MRI_FCWML036	0.083333	-0.38839
MRI_FCWML036	0.091667	-0.39225
MRI_FCWML036	0.1	-0.36876
MRI_FCWML036	0.10833	-0.32508
MRI_FCWML036	0.11667	-0.27063
MRI_FCWML036	0.125	-0.21447
MRI_FCWML036	0.13333	-0.16375
MRI_FCWML036	0.14167	-0.12305
MRI_FCWML036	0.15	-0.094105
MRI_FCWML036	0.15833	-0.075103
MRI_FCWML036	0.16667	-0.060437
MRI_FCWML036	0.175	-0.041884
MRI_FCWML036	0.18333	-0.011791
MRI_FCWML036	0.19167	0.032837
MRI_FCWML036	0.2	0.087809
MRI_FCWML036	0.20833	0.14286
MRI_FCWML036	0.21667	0.18644
MRI_FCWML036	0.225	0.21169
MRI_FCWML036	0.23333	0.2198
MRI_FCWML036	0.24167	0.21858
MRI_FCWML036	0.25	0.10845
MRI_FCWML037	0	1.0478
MRI_FCWML037	0.0083333	2.0521
MRI_FCWML037	0.016667	1.9245
MRI_FCWML037	0.025	1.7221
MRI_FCWML037	0.033333	1.4604
MRI_FCWML037	0.041667	1.1611
MRI_FCWML037	0.05	0.85079
MRI_FCWML037	0.058333	0.55718
MRI_FCWML037	0.066667	0.30539
MRI_FCWML037	0.075	0.11319
MRI_FCWML037	0.083333	-0.012197
MRI_FCWML037	0.091667	-0.075215
MRI_FCWML037	0.1	-0.090121
MRI_FCWML037	0.10833	-0.076679
MRI_FCWML037	0.11667	-0.054498
MRI_FCWML037	0.125	-0.03786
MRI_FCWML037	0.13333	-0.0328
MRI_FCWML037	0.14167	-0.037496
MRI_FCWML037	0.15	-0.045669
MRI_FCWML037	0.15833	-0.051415
MRI_FCWML037	0.16667	-0.053199
MRI_FCWML037	0.175	-0.05515
MRI_FCWML037	0.18333	-0.065172
MRI_FCWML037	0.19167	-0.090948
MRI_FCWML037	0.2	-0.13599
MRI_FCWML037	0.20833	-0.19765
MRI_FCWML037	0.21667	-0.26791
MRI_FCWML037	0.225	-0.33613
MRI_FCWML037	0.23333	-0.39221
MRI_FCWML037	0.24167	-0.42867
MRI_FCWML037	0.25	-0.22063
MRI_FCWML038	0	-0.21756
MRI_FCWML038	0.0083333	-0.37751
MRI_FCWML038	0.016667	-0.21889
MRI_FCWML038	0.025	0.0034155
MRI_FCWML038	0.033333	0.24238
MRI_FCWML038	0.041667	0.45665
MRI_FCWML038	0.05	0.62117
MRI_FCWML038	0.058333	0.72971
MRI_FCWML038	0.066667	0.78988
MRI_FCWML038	0.075	0.81498
MRI_FCWML038	0.083333	0.81731
MRI_FCWML038	0.091667	0.80546
MRI_FCWML038	0.1	0.78508
MRI_FCWML038	0.10833	0.76052
MRI_FCWML038	0.11667	0.73477
MRI_FCWML038	0.125	0.70741
MRI_FCWML038	0.13333	0.67198
MRI_FCWML038	0.14167	0.61576
MRI_FCWML038	0.15	0.52319
MRI_FCWML038	0.15833	0.38259
MRI_FCWML038	0.16667	0.1929
MRI_FCWML038	0.175	-0.032606
MRI_FCWML038	0.18333	-0.26811
MRI_FCWML038	0.19167	-0.48212
MRI_FCWML038	0.2	-0.64682
MRI_FCWML038	0.20833	-0.74642
MRI_FCWML038	0.21667	-0.78134
MRI_FCWML038	0.225	-0.76712
MRI_FCWML038	0.23333	-0.72873
MRI_FCWML038	0.24167	-0.69248
MRI_FCWML038	0.25	-0.33899
MRI_FCWML040	0	0.18173
MRI_FCWML040	0.0083333	0.35552
MRI_FCWML040	0.016667	0.33257
MRI_FCWML040	0.025	0.29811
MRI_FCWML040	0.033333	0.26018
MRI_FCWML040	0.041667	0.23179
MRI_FCWML040	0.05	0.22829
MRI_FCWML040	0.058333	0.26194
MRI_FCWML040	0.066667	0.33565
MRI_FCWML040	0.075	0.43944
MRI_FCWML040	0.083333	0.55131
MRI_FCWML040	0.091667	0.64282
MRI_FCWML040	0.1	0.68695
MRI_FCWML040	0.10833	0.66559
MRI_FCWML040	0.11667	0.57417
MRI_FCWML040	0.125	0.42254
MRI_FCWML040	0.13333	0.23237
MRI_FCWML040	0.14167	0.032036
MRI_FCWML040	0.15	-0.14975
MRI_FCWML040	0.15833	-0.29052
MRI_FCWML040	0.16667	-0.37915
MRI_FCWML040	0.175	-0.41814
MRI_FCWML040	0.18333	-0.42204
MRI_FCWML040	0.19167	-0.41221
MRI_FCWML040	0.2	-0.40968
MRI_FCWML040	0.20833	-0.42835
MRI_FCWML040	0.21667	-0.47119
MRI_FCWML040	0.225	-0.53031
MRI_FCWML040	0.23333	-0.59059
MRI_FCWML040	0.24167	-0.63532
MRI_FCWML040	0.25	-0.3259
MRI_FCWML041	0	0.67552
MRI_FCWML041	0.0083333	1.3399
MRI_FCWML041	0.016667	1.3024
MRI_FCWML041	0.025	1.228
MRI_FCWML041	0.033333	1.1053
MRI_FCWML041	0.041667	0.9281
MRI_FCWML041	0.05	0.70065
MRI_FCWML041	0.058333	0.43974
MRI_FCWML041	0.066667	0.17236
MRI_FCWML041	0.075	-0.06982
MRI_FCWML041	0.083333	-0.2578
MRI_FCWML041	0.091667	-0.37205
MRI_FCWML041	0.1	-0.40697
MRI_FCWML041	0.10833	-0.37199
MRI_FCWML041	0.11667	-0.28931
MRI_FCWML041	0.125	-0.18878
MRI_FCWML041	0.13333	-0.10125
MRI_FCWML041	0.14167	-0.051698
MRI_FCWML041	0.15	-0.05363
MRI_FCWML041	0.15833	-0.10612
MRI_FCWML041	0.16667	-0.19447
MRI_FCWML041	0.175	-0.29456
MRI_FCWML041	0.18333	-0.37973
MRI_FCWML041	0.19167	-0.42834
MRI_FCWML041	0.2	-0.42934
MRI_FCWML041	0.20833	-0.38452
MRI_FCWML041	0.21667	-0.30682
MRI_FCWML041	0.225	-0.2159
MRI_FCWML041	0.23333	-0.13273
MRI_FCWML041	0.24167	-0.07508
MRI_FCWML041	0.25	-0.027267
MRI_FCWML042	0	-0.13664
MRI_FCWML042	0.0083333	-0.25982
MRI_FCWML042	0.016667	-0.22526
MRI_FCWML042	0.025	-0.18415
MRI_FCWML042	0.033333	-0.15272
MRI_FCWML042	0.041667	-0.14091
MRI_FCWML042	0.05	-0.14719
MRI_FCWML042	0.058333	-0.15881
MRI_FCWML042	0.066667	-0.15712
MRI_FCWML042	0.075	-0.12559
MRI_FCWML042	0.083333	-0.056783
MRI_FCWML042	0.091667	0.044544
MRI_FCWML042	0.1	0.16323
MRI_FCWML042	0.10833	0.27887
MRI_FCWML042	0.11667	0.37178
MRI_FCWML042	0.125	0.42735
MRI_FCWML042	0.13333	0.43786
MRI_FCWML042	0.14167	0.40238
MRI_FCWML042	0.15	0.32607
MRI_FCWML042	0.15833	0.21959
MRI_FCWML042	0.16667	0.098457
MRI_FCWML042	0.175	-0.018662
MRI_FCWML042	0.18333	-0.11326
MRI_FCWML042	0.19167	-0.17134
MRI_FCWML042	0.2	-0.18714
MRI_FCWML042	0.20833	-0.1646
MRI_FCWML042	0.21667	-0.11563
MRI_FCWML042	0.225	-0.056172
MRI_FCWML042	0.23333	-0.0017518
MRI_FCWML042	0.24167	0.035657
MRI_FCWML042	0.25	0.024451
MRI_FCWML043	0	NaN
MRI_FCWML043	0.0083333	NaN
MRI_FCWML043	0.016667	NaN
MRI_FCWML043	0.025	NaN
MRI_FCWML043	0.033333	NaN
MRI_FCWML043	0.041667	NaN
MRI_FCWML043	0.05	NaN
MRI_FCWML043	0.058333	NaN
MRI_FCWML043	0.066667	NaN
MRI_FCWML043	0.075	NaN
MRI_FCWML043	0.083333	NaN
MRI_FCWML043	0.091667	NaN
MRI_FCWML043	0.1	NaN
MRI_FCWML043	0.10833	NaN
MRI_FCWML043	0.11667	NaN
MRI_FCWML043	0.125	NaN
MRI_FCWML043	0.13333	NaN
MRI_FCWML043	0.14167	NaN
MRI_FCWML043	0.15	NaN
MRI_FCWML043	0.15833	NaN
MRI_FCWML043	0.16667	NaN
MRI_FCWML043	0.175	NaN
MRI_FCWML043	0.18333	NaN
MRI_FCWML043	0.19167	NaN
MRI_FCWML043	0.2	NaN
MRI_FCWML043	0.20833	NaN
MRI_FCWML043	0.21667	NaN
MRI_FCWML043	0.225	NaN
MRI_FCWML043	0.23333	NaN
MRI_FCWML043	0.24167	NaN
MRI_FCWML043	0.25	NaN
MRI_FCWML046	0	-0.5753
MRI_FCWML046	0.0083333	-1.1388
MRI_FCWML046	0.016667	-1.1027
MRI_FCWML046	0.025	-1.0413
MRI_FCWML046	0.033333	-0.95359
MRI_FCWML046	0.041667	-0.83987
MRI_FCWML046	0.05	-0.70244
MRI_FCWML046	0.058333	-0.546
MRI_FCWML046	0.066667	-0.378
MRI_FCWML046	0.075	-0.20882
MRI_FCWML046	0.083333	-0.051355
MRI_FCWML046	0.091667	0.080798
MRI_FCWML046	0.1	0.17674
MRI_FCWML046	0.10833	0.23265
MRI_FCWML046	0.11667	0.25513
MRI_FCWML046	0.125	0.26115
MRI_FCWML046	0.13333	0.27324
MRI_FCWML046	0.14167	0.31094
MRI_FCWML046	0.15	0.38149
MRI_FCWML046	0.15833	0.47453
MRI_FCWML046	0.16667	0.56384
MRI_FCWML046	0.175	0.61638
MRI_FCWML046	0.18333	0.60509
MRI_FCWML046	0.19167	0.51993
MRI_FCWML046	0.2	0.37204
MRI_FCWML046	0.20833	0.18919
MRI_FCWML046	0.21667	0.0051501
MRI_FCWML046	0.225	-0.15177
MRI_FCWML046	0.23333	-0.26555
MRI_FCWML046	0.24167	-0.33217
MRI_FCWML046	0.25	-0.17691
MRI_FCWML047	0	0.49231
MRI_FCWML047	0.0083333	0.94861
MRI_FCWML047	0.016667	0.84986
MRI_FCWML047	0.025	0.71311
MRI_FCWML047	0.033333	0.57017
MRI_FCWML047	0.041667	0.44966
MRI_FCWML047	0.05	0.36848
MRI_FCWML047	0.058333	0.32831
MRI_FCWML047	0.066667	0.31789
MRI_FCWML047	0.075	0.31987
MRI_FCWML047	0.083333	0.31912
MRI_FCWML047	0.091667	0.30885
MRI_FCWML047	0.1	0.29225
MRI_FCWML047	0.10833	0.27906
MRI_FCWML047	0.11667	0.27905
MRI_FCWML047	0.125	0.29566
MRI_FCWML047	0.13333	0.32287
MRI_FCWML047	0.14167	0.34698
MRI_FCWML047	0.15	0.35233
MRI_FCWML047	0.15833	0.32825
MRI_FCWML047	0.16667	0.27381
MRI_FCWML047	0.175	0.19813
MRI_FCWML047	0.18333	0.11631
MRI_FCWML047	0.19167	0.04307
MRI_FCWML047	0.2	-0.012463
MRI_FCWML047	0.20833	-0.04874
MRI_FCWML047	0.21667	-0.069973
MRI_FCWML047	0.225	-0.082248
MRI_FCWML047	0.23333	-0.090056
MRI_FCWML047	0.24167	-0.094999
MRI_FCWML047	0.25	-0.048388
MRI_FCWML048	0	-0.30136
MRI_FCWML048	0.0083333	-0.5971
MRI_FCWML048	0.016667	-0.57863
MRI_FCWML048	0.025	-0.54273
MRI_FCWML048	0.033333	-0.48319
MRI_FCWML048	0.041667	-0.39467
MRI_FCWML048	0.05	-0.2764
MRI_FCWML048	0.058333	-0.13575
MRI_FCWML048	0.066667	0.010165
MRI_FCWML048	0.075	0.13663
MRI_FCWML048	0.083333	0.21735
MRI_FCWML048	0.091667	0.2327
MRI_FCWML048	0.1	0.17692
MRI_FCWML048	0.10833	0.061035
MRI_FCWML048	0.11667	-0.089995
MRI_FCWML048	0.125	-0.24497
MRI_FCWML048	0.13333	-0.3759
MRI_FCWML048	0.14167	-0.46544
MRI_FCWML048	0.15	-0.50968
MRI_FCWML048	0.15833	-0.51587
MRI_FCWML048	0.16667	-0.49698
MRI_FCWML048	0.175	-0.46578
MRI_FCWML048	0.18333	-0.43101
MRI_FCWML048	0.19167	-0.39653
MRI_FCWML048	0.2	-0.36288
MRI_FCWML048	0.20833	-0.32963
MRI_FCWML048	0.21667	-0.29723
MRI_FCWML048	0.225	-0.26754
MRI_FCWML048	0.23333	-0.24337
MRI_FCWML048	0.24167	-0.22753
MRI_FCWML048	0.25	-0.111
MRI_FCWML049	0	0.73824
MRI_FCWML049	0.0083333	1.4938
MRI_FCWML049	0.016667	1.5357
MRI_FCWML049	0.025	1.5758
MRI_FCWML049	0.033333	1.5802
MRI_FCWML049	0.041667	1.5186
MRI_FCWML049	0.05	1.3741
MRI_FCWML049	0.058333	1.1481
MRI_FCWML049	0.066667	0.85864
MRI_FCWML049	0.075	0.53427
MRI_FCWML049	0.083333	0.20649
MRI_FCWML049	0.091667	-0.095362
MRI_FCWML049	0.1	-0.34567
MRI_FCWML049	0.10833	-0.52219
MRI_FCWML049	0.11667	-0.6068
MRI_FCWML049	0.125	-0.58942
MRI_FCWML049	0.13333	-0.47407
MRI_FCWML049	0.14167	-0.2833
MRI_FCWML049	0.15	-0.056464
MRI_FCWML049	0.15833	0.15936
MRI_FCWML049	0.16667	0.32298
MRI_FCWML049	0.175	0.41104
MRI_FCWML049	0.18333	0.42275
MRI_FCWML049	0.19167	0.3757
MRI_FCWML049	0.2	0.29571
MRI_FCWML049	0.20833	0.20649
MRI_FCWML049	0.21667	0.12384
MRI_FCWML049	0.225	0.055585
MRI_FCWML049	0.23333	0.0048951
MRI_FCWML049	0.24167	-0.026505
MRI_FCWML049	0.25	-0.018591
MRI_FCWML051	0	-0.034231
MRI_FCWML051	0.0083333	-0.048145
MRI_FCWML051	0.016667	0.010426
MRI_FCWML051	0.025	0.099728
MRI_FCWML051	0.033333	0.20659
MRI_FCWML051	0.041667	0.31297
MRI_FCWML051	0.05	0.39909
MRI_FCWML051	0.058333	0.44853
MRI_FCWML051	0.066667	0.45353
MRI_FCWML051	0.075	0.41793
MRI_FCWML051	0.083333	0.35601
MRI_FCWML051	0.091667	0.28748
MRI_FCWML051	0.1	0.23068
MRI_FCWML051	0.10833	0.19697
MRI_FCWML051	0.11667	0.18865
MRI_FCWML051	0.125	0.20065
MRI_FCWML051	0.13333	0.22454
MRI_FCWML051	0.14167	0.2522
MRI_FCWML051	0.15	0.27763
MRI_FCWML051	0.15833	0.29632
MRI_FCWML051	0.16667	0.30387
MRI_FCWML051	0.175	0.29538
MRI_FCWML051	0.18333	0.26656
MRI_FCWML051	0.19167	0.21607
MRI_FCWML051	0.2	0.14738
MRI_FCWML051	0.20833	0.068728
MRI_FCWML051	0.21667	-0.0091696
MRI_FCWML051	0.225	-0.076402
MRI_FCWML051	0.23333	-0.12642
MRI_FCWML051	0.24167	-0.15654
MRI_FCWML051	0.25	-0.083254
MRI_FCWML052	0	-0.28885
MRI_FCWML052	0.0083333	-0.55778
MRI_FCWML052	0.016667	-0.4953
MRI_FCWML052	0.025	-0.38497
MRI_FCWML052	0.033333	-0.22573
MRI_FCWML052	0.041667	-0.026815
MRI_FCWML052	0.05	0.1908
MRI_FCWML052	0.058333	0.39887
MRI_FCWML052	0.066667	0.56991
MRI_FCWML052	0.075	0.68475
MRI_FCWML052	0.083333	0.73653
MRI_FCWML052	0.091667	0.73015
MRI_FCWML052	0.1	0.67902
MRI_FCWML052	0.10833	0.60076
MRI_FCWML052	0.11667	0.51363
MRI_FCWML052	0.125	0.43352
MRI_FCWML052	0.13333	0.37165
MRI_FCWML052	0.14167	0.33294
MRI_FCWML052	0.15	0.31587
MRI_FCWML052	0.15833	0.31423
MRI_FCWML052	0.16667	0.31999
MRI_FCWML052	0.175	0.32586
MRI_FCWML052	0.18333	0.32622
MRI_FCWML052	0.19167	0.31642
MRI_FCWML052	0.2	0.29194
MRI_FCWML052	0.20833	0.24912
MRI_FCWML052	0.21667	0.18781
MRI_FCWML052	0.225	0.11438
MRI_FCWML052	0.23333	0.042383
MRI_FCWML052	0.24167	-0.010818
MRI_FCWML052	0.25	-0.015241
MRI_FCWML053	0	0.15952
MRI_FCWML053	0.0083333	0.35136
MRI_FCWML053	0.016667	0.44592
MRI_FCWML053	0.025	0.59365
MRI_FCWML053	0.033333	0.77499
MRI_FCWML053	0.041667	0.95834
MRI_FCWML053	0.05	1.1042
MRI_FCWML053	0.058333	1.1755
MRI_FCWML053	0.066667	1.1503
MRI_FCWML053	0.075	1.0308
MRI_FCWML053	0.083333	0.84522
MRI_FCWML053	0.091667	0.6397
MRI_FCWML053	0.1	0.46415
MRI_FCWML053	0.10833	0.35685
MRI_FCWML053	0.11667	0.33331
MRI_FCWML053	0.125	0.38301
MRI_FCWML053	0.13333	0.47501
MRI_FCWML053	0.14167	0.57005
MRI_FCWML053	0.15	0.63486
MRI_FCWML053	0.15833	0.65314
MRI_FCWML053	0.16667	0.62898
MRI_FCWML053	0.175	0.58138
MRI_FCWML053	0.18333	0.53243
MRI_FCWML053	0.19167	0.49523
MRI_FCWML053	0.2	0.46795
MRI_FCWML053	0.20833	0.43716
MRI_FCWML053	0.21667	0.38862
MRI_FCWML053	0.225	0.31892
MRI_FCWML053	0.23333	0.24075
MRI_FCWML053	0.24167	0.17814
MRI_FCWML053	0.25	0.077062
MRI_FCWML054	0	1.0232
MRI_FCWML054	0.0083333	2.0853
MRI_FCWML054	0.016667	2.1827
MRI_FCWML054	0.025	2.2888
MRI_FCWML054	0.033333	2.3424
MRI_FCWML054	0.041667	2.2939
MRI_FCWML054	0.05	2.1221
MRI_FCWML054	0.058333	1.8387
MRI_FCWML054	0.066667	1.4803
MRI_FCWML054	0.075	1.0939
MRI_FCWML054	0.083333	0.72117
MRI_FCWML054	0.091667	0.38969
MRI_FCWML054	0.1	0.11128
MRI_FCWML054	0.10833	-0.11347
MRI_FCWML054	0.11667	-0.28879
MRI_FCWML054	0.125	-0.41905
MRI_FCWML054	0.13333	-0.50721
MRI_FCWML054	0.14167	-0.55571
MRI_FCWML054	0.15	-0.56811
MRI_FCWML054	0.15833	-0.54971
MRI_FCWML054	0.16667	-0.50717
MRI_FCWML054	0.175	-0.44734
MRI_FCWML054	0.18333	-0.37658
MRI_FCWML054	0.19167	-0.30063
MRI_FCWML054	0.2	-0.22491
MRI_FCWML054	0.20833	-0.15464
MRI_FCWML054	0.21667	-0.094344
MRI_FCWML054	0.225	-0.047124
MRI_FCWML054	0.23333	-0.014173
MRI_FCWML054	0.24167	0.0049071
MRI_FCWML054	0.25	0.0055524
MRI_FCWML055	0	NaN
MRI_FCWML055	0.0083333	NaN
MRI_FCWML055	0.016667	NaN
MRI_FCWML055	0.025	NaN
MRI_FCWML055	0.033333	NaN
MRI_FCWML055	0.041667	NaN
MRI_FCWML055	0.05	NaN
MRI_FCWML055	0.058333	NaN
MRI_FCWML055	0.066667	NaN
MRI_FCWML055	0.075	NaN
MRI_FCWML055	0.083333	NaN
MRI_FCWML055	0.091667	NaN
MRI_FCWML055	0.1	NaN
MRI_FCWML055	0.10833	NaN
MRI_FCWML055	0.11667	NaN
MRI_FCWML055	0.125	NaN
MRI_FCWML055	0.13333	NaN
MRI_FCWML055	0.14167	NaN
MRI_FCWML055	0.15	NaN
MRI_FCWML055	0.15833	NaN
MRI_FCWML055	0.16667	NaN
MRI_FCWML055	0.175	NaN
MRI_FCWML055	0.18333	NaN
MRI_FCWML055	0.19167	NaN
MRI_FCWML055	0.2	NaN
MRI_FCWML055	0.20833	NaN
MRI_FCWML055	0.21667	NaN
MRI_FCWML055	0.225	NaN
MRI_FCWML055	0.23333	NaN
MRI_FCWML055	0.24167	NaN
MRI_FCWML055	0.25	NaN
MRI_FCWML056	0	-0.25945
MRI_FCWML056	0.0083333	-0.50262
MRI_FCWML056	0.016667	-0.45453
MRI_FCWML056	0.025	-0.3772
MRI_FCWML056	0.033333	-0.27616
MRI_FCWML056	0.041667	-0.161
MRI_FCWML056	0.05	-0.045541
MRI_FCWML056	0.058333	0.053636
MRI_FCWML056	0.066667	0.12058
MRI_FCWML056	0.075	0.14448
MRI_FCWML056	0.083333	0.12348
MRI_FCWML056	0.091667	0.065954
MRI_FCWML056	0.1	-0.011891
MRI_FCWML056	0.10833	-0.091412
MRI_FCWML056	0.11667	-0.15763
MRI_FCWML056	0.125	-0.20329
MRI_FCWML056	0.13333	-0.22908
MRI_FCWML056	0.14167	-0.24016
MRI_FCWML056	0.15	-0.2412
MRI_FCWML056	0.15833	-0.23275
MRI_FCWML056	0.16667	-0.21104
MRI_FCWML056	0.175	-0.17098
MRI_FCWML056	0.18333	-0.11058
MRI_FCWML056	0.19167	-0.034054
MRI_FCWML056	0.2	0.048383
MRI_FCWML056	0.20833	0.12392
MRI_FCWML056	0.21667	0.18208
MRI_FCWML056	0.225	0.21853
MRI_FCWML056	0.23333	0.23598
MRI_FCWML056	0.24167	0.24158
MRI_FCWML056	0.25	0.12124
MRI_FCWML057	0	0.93994
MRI_FCWML057	0.0083333	1.8259
MRI_FCWML057	0.016667	1.6699
MRI_FCWML057	0.025	1.4303
MRI_FCWML057	0.033333	1.1362
MRI_FCWML057	0.041667	0.82437
MRI_FCWML057	0.05	0.53198
MRI_FCWML057	0.058333	0.2886
MRI_FCWML057	0.066667	0.10958
MRI_FCWML057	0.075	-0.0055573
MRI_FCWML057	0.083333	-0.069034
MRI_FCWML057	0.091667	-0.097186
MRI_FCWML057	0.1	-0.10328
MRI_FCWML057	0.10833	-0.094085
MRI_FCWML057	0.11667	-0.071066
MRI_FCWML057	0.125	-0.034544
MRI_FCWML057	0.13333	0.012245
MRI_FCWML057	0.14167	0.061509
MRI_FCWML057	0.15	0.10227
MRI_FCWML057	0.15833	0.12371
MRI_FCWML057	0.16667	0.11892
MRI_FCWML057	0.175	0.0876
MRI_FCWML057	0.18333	0.037024
MRI_FCWML057	0.19167	-0.019176
MRI_FCWML057	0.2	-0.064466
MRI_FCWML057	0.20833	-0.084618
MRI_FCWML057	0.21667	-0.073165
MRI_FCWML057	0.225	-0.034811
MRI_FCWML057	0.23333	0.0153
MRI_FCWML057	0.24167	0.056962
MRI_FCWML057	0.25	0.036537
MRI_FCWML061	0	0.30126
MRI_FCWML061	0.0083333	0.59352
MRI_FCWML061	0.016667	0.56986
MRI_FCWML061	0.025	0.54018
MRI_FCWML061	0.033333	0.51471
MRI_FCWML061	0.041667	0.50102
MRI_FCWML061	0.05	0.50108
MRI_FCWML061	0.058333	0.51067
MRI_FCWML061	0.066667	0.52134
MRI_FCWML061	0.075	0.52383
MRI_FCWML061	0.083333	0.51128
MRI_FCWML061	0.091667	0.48124
MRI_FCWML061	0.1	0.43585
MRI_FCWML061	0.10833	0.38075
MRI_FCWML061	0.11667	0.32347
MRI_FCWML061	0.125	0.27183
MRI_FCWML061	0.13333	0.23271
MRI_FCWML061	0.14167	0.21079
MRI_FCWML061	0.15	0.20741
MRI_FCWML061	0.15833	0.21984
MRI_FCWML061	0.16667	0.24163
MRI_FCWML061	0.175	0.26436
MRI_FCWML061	0.18333	0.28053
MRI_FCWML061	0.19167	0.28631
MRI_FCWML061	0.2	0.28284
MRI_FCWML061	0.20833	0.27513
MRI_FCWML061	0.21667	0.26911
MRI_FCWML061	0.225	0.26839
MRI_FCWML061	0.23333	0.27255
MRI_FCWML061	0.24167	0.27792
MRI_FCWML061	0.25	0.14016
MRI_FCWML063	0	-0.27987
MRI_FCWML063	0.0083333	-0.52158
MRI_FCWML063	0.016667	-0.41783
MRI_FCWML063	0.025	-0.27703
MRI_FCWML063	0.033333	-0.1357
MRI_FCWML063	0.041667	-0.026322
MRI_FCWML063	0.05	0.032611
MRI_FCWML063	0.058333	0.040797
MRI_FCWML063	0.066667	0.013578
MRI_FCWML063	0.075	-0.025703
MRI_FCWML063	0.083333	-0.054932
MRI_FCWML063	0.091667	-0.060337
MRI_FCWML063	0.1	-0.039234
MRI_FCWML063	0.10833	0.0016001
MRI_FCWML063	0.11667	0.050222
MRI_FCWML063	0.125	0.094182
MRI_FCWML063	0.13333	0.12398
MRI_FCWML063	0.14167	0.13484
MRI_FCWML063	0.15	0.12716
MRI_FCWML063	0.15833	0.10585
MRI_FCWML063	0.16667	0.078595
MRI_FCWML063	0.175	0.053081
MRI_FCWML063	0.18333	0.033618
MRI_FCWML063	0.19167	0.01875
MRI_FCWML063	0.2	0.0014486
MRI_FCWML063	0.20833	-0.027395
MRI_FCWML063	0.21667	-0.073387
MRI_FCWML063	0.225	-0.13384
MRI_FCWML063	0.23333	-0.19674
MRI_FCWML063	0.24167	-0.2448
MRI_FCWML063	0.25	-0.13142
MRI_FCWML064	0	0.0084406
MRI_FCWML064	0.0083333	0.00040611
MRI_FCWML064	0.016667	-0.049239
MRI_FCWML064	0.025	-0.13302
MRI_FCWML064	0.033333	-0.25274
MRI_FCWML064	0.041667	-0.40942
MRI_FCWML064	0.05	-0.59932
MRI_FCWML064	0.058333	-0.80934
MRI_FCWML064	0.066667	-1.0151
MRI_FCWML064	0.075	-1.1844
MRI_FCWML064	0.083333	-1.2859
MRI_FCWML064	0.091667	-1.2995
MRI_FCWML064	0.1	-1.224
MRI_FCWML064	0.10833	-1.0773
MRI_FCWML064	0.11667	-0.88945
MRI_FCWML064	0.125	-0.69181
MRI_FCWML064	0.13333	-0.50803
MRI_FCWML064	0.14167	-0.34973
MRI_FCWML064	0.15	-0.21793
MRI_FCWML064	0.15833	-0.10791
MRI_FCWML064	0.16667	-0.013765
MRI_FCWML064	0.175	0.069347
MRI_FCWML064	0.18333	0.14549
MRI_FCWML064	0.19167	0.21901
MRI_FCWML064	0.2	0.29452
MRI_FCWML064	0.20833	0.37537
MRI_FCWML064	0.21667	0.46112
MRI_FCWML064	0.225	0.54611
MRI_FCWML064	0.23333	0.62001
MRI_FCWML064	0.24167	0.67084
MRI_FCWML064	0.25	0.3445
MRI_FCWML104	0	0.34826
MRI_FCWML104	0.0083333	0.66515
MRI_FCWML104	0.016667	0.57027
MRI_FCWML104	0.025	0.4115
MRI_FCWML104	0.033333	0.19357
MRI_FCWML104	0.041667	-0.06938
MRI_FCWML104	0.05	-0.3527
MRI_FCWML104	0.058333	-0.6246
MRI_FCWML104	0.066667	-0.85289
MRI_FCWML104	0.075	-1.0122
MRI_FCWML104	0.083333	-1.0894
MRI_FCWML104	0.091667	-1.0853
MRI_FCWML104	0.1	-1.0126
MRI_FCWML104	0.10833	-0.89253
MRI_FCWML104	0.11667	-0.74935
MRI_FCWML104	0.125	-0.60594
MRI_FCWML104	0.13333	-0.48
MRI_FCWML104	0.14167	-0.38189
MRI_FCWML104	0.15	-0.31433
MRI_FCWML104	0.15833	-0.27375
MRI_FCWML104	0.16667	-0.25273
MRI_FCWML104	0.175	-0.24237
MRI_FCWML104	0.18333	-0.23403
MRI_FCWML104	0.19167	-0.22015
MRI_FCWML104	0.2	-0.1949
MRI_FCWML104	0.20833	-0.15519
MRI_FCWML104	0.21667	-0.10206
MRI_FCWML104	0.225	-0.041693
MRI_FCWML104	0.23333	0.015204
MRI_FCWML104	0.24167	0.056157
MRI_FCWML104	0.25	0.035548
MRI_FCWML107	0	-0.46449
MRI_FCWML107	0.0083333	-0.91335
MRI_FCWML107	0.016667	-0.86204
MRI_FCWML107	0.025	-0.76518
MRI_FCWML107	0.033333	-0.61569
MRI_FCWML107	0.041667	-0.4179
MRI_FCWML107	0.05	-0.19148
MRI_FCWML107	0.058333	0.031599
MRI_FCWML107	0.066667	0.21614
MRI_FCWML107	0.075	0.33459
MRI_FCWML107	0.083333	0.375
MRI_FCWML107	0.091667	0.34295
MRI_FCWML107	0.1	0.25719
MRI_FCWML107	0.10833	0.14171
MRI_FCWML107	0.11667	0.018133
MRI_FCWML107	0.125	-0.098866
MRI_FCWML107	0.13333	-0.20185
MRI_FCWML107	0.14167	-0.28803
MRI_FCWML107	0.15	-0.35601
MRI_FCWML107	0.15833	-0.40384
MRI_FCWML107	0.16667	-0.42935
MRI_FCWML107	0.175	-0.43194
MRI_FCWML107	0.18333	-0.41446
MRI_FCWML107	0.19167	-0.38378
MRI_FCWML107	0.2	-0.34936
MRI_FCWML107	0.20833	-0.32043
MRI_FCWML107	0.21667	-0.30298
MRI_FCWML107	0.225	-0.29797
MRI_FCWML107	0.23333	-0.30164
MRI_FCWML107	0.24167	-0.30768
MRI_FCWML107	0.25	-0.15522
MRI_FCWML108	0	-0.041503
MRI_FCWML108	0.0083333	-0.11048
MRI_FCWML108	0.016667	-0.19141
MRI_FCWML108	0.025	-0.32111
MRI_FCWML108	0.033333	-0.49114
MRI_FCWML108	0.041667	-0.68839
MRI_FCWML108	0.05	-0.89432
MRI_FCWML108	0.058333	-1.0854
MRI_FCWML108	0.066667	-1.2359
MRI_FCWML108	0.075	-1.3225
MRI_FCWML108	0.083333	-1.3309
MRI_FCWML108	0.091667	-1.2593
MRI_FCWML108	0.1	-1.12
MRI_FCWML108	0.10833	-0.93508
MRI_FCWML108	0.11667	-0.73005
MRI_FCWML108	0.125	-0.52745
MRI_FCWML108	0.13333	-0.3436
MRI_FCWML108	0.14167	-0.18929
MRI_FCWML108	0.15	-0.072796
MRI_FCWML108	0.15833	-0.0020093
MRI_FCWML108	0.16667	0.016615
MRI_FCWML108	0.175	-0.017495
MRI_FCWML108	0.18333	-0.094037
MRI_FCWML108	0.19167	-0.19025
MRI_FCWML108	0.2	-0.27544
MRI_FCWML108	0.20833	-0.32098
MRI_FCWML108	0.21667	-0.31187
MRI_FCWML108	0.225	-0.25399
MRI_FCWML108	0.23333	-0.17293
MRI_FCWML108	0.24167	-0.10394
MRI_FCWML108	0.25	-0.038517
MRI_FCWML109	0	1.0378
MRI_FCWML109	0.0083333	2.0661
MRI_FCWML109	0.016667	2.0317
MRI_FCWML109	0.025	1.9574
MRI_FCWML109	0.033333	1.8296
MRI_FCWML109	0.041667	1.6449
MRI_FCWML109	0.05	1.4133
MRI_FCWML109	0.058333	1.1541
MRI_FCWML109	0.066667	0.88778
MRI_FCWML109	0.075	0.62939
MRI_FCWML109	0.083333	0.38651
MRI_FCWML109	0.091667	0.16252
MRI_FCWML109	0.1	-0.038475
MRI_FCWML109	0.10833	-0.20861
MRI_FCWML109	0.11667	-0.33682
MRI_FCWML109	0.125	-0.41199
MRI_FCWML109	0.13333	-0.4263
MRI_FCWML109	0.14167	-0.37721
MRI_FCWML109	0.15	-0.26799
MRI_FCWML109	0.15833	-0.10776
MRI_FCWML109	0.16667	0.088456
MRI_FCWML109	0.175	0.30013
MRI_FCWML109	0.18333	0.50346
MRI_FCWML109	0.19167	0.67581
MRI_FCWML109	0.2	0.80111
MRI_FCWML109	0.20833	0.87399
MRI_FCWML109	0.21667	0.90043
MRI_FCWML109	0.225	0.89478
MRI_FCWML109	0.23333	0.87458
MRI_FCWML109	0.24167	0.85549
MRI_FCWML109	0.25	0.42396
MRI_FCWML119	0	NaN
MRI_FCWML119	0.0083333	NaN
MRI_FCWML119	0.016667	NaN
MRI_FCWML119	0.025	NaN
MRI_FCWML119	0.033333	NaN
MRI_FCWML119	0.041667	NaN
MRI_FCWML119	0.05	NaN
MRI_FCWML119	0.058333	NaN
MRI_FCWML119	0.066667	NaN
MRI_FCWML119	0.075	NaN
MRI_FCWML119	0.083333	NaN
MRI_FCWML119	0.091667	NaN
MRI_FCWML119	0.1	NaN
MRI_FCWML119	0.10833	NaN
MRI_FCWML119	0.11667	NaN
MRI_FCWML119	0.125	NaN
MRI_FCWML119	0.13333	NaN
MRI_FCWML119	0.14167	NaN
MRI_FCWML119	0.15	NaN
MRI_FCWML119	0.15833	NaN
MRI_FCWML119	0.16667	NaN
MRI_FCWML119	0.175	NaN
MRI_FCWML119	0.18333	NaN
MRI_FCWML119	0.19167	NaN
MRI_FCWML119	0.2	NaN
MRI_FCWML119	0.20833	NaN
MRI_FCWML119	0.21667	NaN
MRI_FCWML119	0.225	NaN
MRI_FCWML119	0.23333	NaN
MRI_FCWML119	0.24167	NaN
MRI_FCWML119	0.25	NaN
MRI_FCWML121	0	0.02036
MRI_FCWML121	0.0083333	0.09418
MRI_FCWML121	0.016667	0.2412
MRI_FCWML121	0.025	0.44508
MRI_FCWML121	0.033333	0.65513
MRI_FCWML121	0.041667	0.81932
MRI_FCWML121	0.05	0.89712
MRI_FCWML121	0.058333	0.86899
MRI_FCWML121	0.066667	0.74029
MRI_FCWML121	0.075	0.53881
MRI_FCWML121	0.083333	0.30697
MRI_FCWML121	0.091667	0.090927
MRI_FCWML121	0.1	-0.070448
MRI_FCWML121	0.10833	-0.15408
MRI_FCWML121	0.11667	-0.1568
MRI_FCWML121	0.125	-0.094297
MRI_FCWML121	0.13333	0.0044787
MRI_FCWML121	0.14167	0.10599
MRI_FCWML121	0.15	0.18134
MRI_FCWML121	0.15833	0.21346
MRI_FCWML121	0.16667	0.20014
MRI_FCWML121	0.175	0.15208
MRI_FCWML121	0.18333	0.087171
MRI_FCWML121	0.19167	0.023305
MRI_FCWML121	0.2	-0.027354
MRI_FCWML121	0.20833	-0.060608
MRI_FCWML121	0.21667	-0.07882
MRI_FCWML121	0.225	-0.087355
MRI_FCWML121	0.23333	-0.091121
MRI_FCWML121	0.24167	-0.09286
MRI_FCWML121	0.25	-0.046706
MRI_FCWML128	0	-0.13291
MRI_FCWML128	0.0083333	-0.23854
MRI_FCWML128	0.016667	-0.16047
MRI_FCWML128	0.025	-0.041963
MRI_FCWML128	0.033333	0.10241
MRI_FCWML128	0.041667	0.25674
MRI_FCWML128	0.05	0.40609
MRI_FCWML128	0.058333	0.5379
MRI_FCWML128	0.066667	0.64266
MRI_FCWML128	0.075	0.7142
MRI_FCWML128	0.083333	0.75
MRI_FCWML128	0.091667	0.75121
MRI_FCWML128	0.1	0.72224
MRI_FCWML128	0.10833	0.66977
MRI_FCWML128	0.11667	0.60141
MRI_FCWML128	0.125	0.52438
MRI_FCWML128	0.13333	0.44455
MRI_FCWML128	0.14167	0.36574
MRI_FCWML128	0.15	0.28923
MRI_FCWML128	0.15833	0.21381
MRI_FCWML128	0.16667	0.13661
MRI_FCWML128	0.175	0.05494
MRI_FCWML128	0.18333	-0.031185
MRI_FCWML128	0.19167	-0.11725
MRI_FCWML128	0.2	-0.19447
MRI_FCWML128	0.20833	-0.25271
MRI_FCWML128	0.21667	-0.28507
MRI_FCWML128	0.225	-0.29191
MRI_FCWML128	0.23333	-0.28162
MRI_FCWML128	0.24167	-0.26738
MRI_FCWML128	0.25	-0.13052
MRI_FCWML129	0	0.44626
MRI_FCWML129	0.0083333	0.907
MRI_FCWML129	0.016667	0.94036
MRI_FCWML129	0.025	0.96769
MRI_FCWML129	0.033333	0.96258
MRI_FCWML129	0.041667	0.91114
MRI_FCWML129	0.05	0.8195
MRI_FCWML129	0.058333	0.7111
MRI_FCWML129	0.066667	0.61555
MRI_FCWML129	0.075	0.55489
MRI_FCWML129	0.083333	0.53386
MRI_FCWML129	0.091667	0.53816
MRI_FCWML129	0.1	0.54087
MRI_FCWML129	0.10833	0.51356
MRI_FCWML129	0.11667	0.43715
MRI_FCWML129	0.125	0.30868
MRI_FCWML129	0.13333	0.14185
MRI_FCWML129	0.14167	-0.038101
MRI_FCWML129	0.15	-0.20288
MRI_FCWML129	0.15833	-0.32975
MRI_FCWML129	0.16667	-0.4072
MRI_FCWML129	0.175	-0.43601
MRI_FCWML129	0.18333	-0.42585
MRI_FCWML129	0.19167	-0.38952
MRI_FCWML129	0.2	-0.33793
MRI_FCWML129	0.20833	-0.27799
MRI_FCWML129	0.21667	-0.214
MRI_FCWML129	0.225	-0.15062
MRI_FCWML129	0.23333	-0.095043
MRI_FCWML129	0.24167	-0.056347
MRI_FCWML129	0.25	-0.021202
MRI_FCWML134	0	0.18177
MRI_FCWML134	0.0083333	0.33436
MRI_FCWML134	0.016667	0.25507
MRI_FCWML134	0.025	0.14782
MRI_FCWML134	0.033333	0.041747
MRI_FCWML134	0.041667	-0.03619
MRI_FCWML134	0.05	-0.06972
MRI_FCWML134	0.058333	-0.058102
MRI_FCWML134	0.066667	-0.015641
MRI_FCWML134	0.075	0.033732
MRI_FCWML134	0.083333	0.06446
MRI_FCWML134	0.091667	0.056702
MRI_FCWML134	0.1	0.00063721
MRI_FCWML134	0.10833	-0.1028
MRI_FCWML134	0.11667	-0.24356
MRI_FCWML134	0.125	-0.4049
MRI_FCWML134	0.13333	-0.56572
MRI_FCWML134	0.14167	-0.70349
MRI_FCWML134	0.15	-0.79837
MRI_FCWML134	0.15833	-0.83832
MRI_FCWML134	0.16667	-0.82346
MRI_FCWML134	0.175	-0.76689
MRI_FCWML134	0.18333	-0.69075
MRI_FCWML134	0.19167	-0.61848
MRI_FCWML134	0.2	-0.56685
MRI_FCWML134	0.20833	-0.54151
MRI_FCWML134	0.21667	-0.53791
MRI_FCWML134	0.225	-0.54626
MRI_FCWML134	0.23333	-0.55723
MRI_FCWML134	0.24167	-0.56516
MRI_FCWML134	0.25	-0.28397
MRI_FCWML150	0	-0.23945
MRI_FCWML150	0.0083333	-0.51714
MRI_FCWML150	0.016667	-0.61598
MRI_FCWML150	0.025	-0.73461
MRI_FCWML150	0.033333	-0.82451
MRI_FCWML150	0.041667	-0.84831
MRI_FCWML150	0.05	-0.79215
MRI_FCWML150	0.058333	-0.66706
MRI_FCWML150	0.066667	-0.50137
MRI_FCWML150	0.075	-0.32934
MRI_FCWML150	0.083333	-0.18133
MRI_FCWML150	0.091667	-0.078034
MRI_FCWML150	0.1	-0.028354
MRI_FCWML150	0.10833	-0.029434
MRI_FCWML150	0.11667	-0.06814
MRI_FCWML150	0.125	-0.12434
MRI_FCWML150	0.13333	-0.17617
MRI_FCWML150	0.14167	-0.20618
MRI_FCWML150	0.15	-0.20574
MRI_FCWML150	0.15833	-0.1755
MRI_FCWML150	0.16667	-0.12166
MRI_FCWML150	0.175	-0.050326
MRI_FCWML150	0.18333	0.036434
MRI_FCWML150	0.19167	0.14054
MRI_FCWML150	0.2	0.2642
MRI_FCWML150	0.20833	0.40525
MRI_FCWML150	0.21667	0.55453
MRI_FCWML150	0.225	0.69686
MRI_FCWML150	0.23333	0.81468
MRI_FCWML150	0.24167	0.89236
MRI_FCWML150	0.25	0.45973
MRI_FCWML158	0	0.95896
MRI_FCWML158	0.0083333	1.9461
MRI_FCWML158	0.016667	2.0233
MRI_FCWML158	0.025	2.1294
MRI_FCWML158	0.033333	2.2352
MRI_FCWML158	0.041667	2.3088
MRI_FCWML158	0.05	2.3221
MRI_FCWML158	0.058333	2.2583
MRI_FCWML158	0.066667	2.1153
MRI_FCWML158	0.075	1.9066
MRI_FCWML158	0.083333	1.6575
MRI_FCWML158	0.091667	1.3977
MRI_FCWML158	0.1	1.1534
MRI_FCWML158	0.10833	0.94125
MRI_FCWML158	0.11667	0.76626
MRI_FCWML158	0.125	0.62432
MRI_FCWML158	0.13333	0.50717
MRI_FCWML158	0.14167	0.40739
MRI_FCWML158	0.15	0.32105
MRI_FCWML158	0.15833	0.24734
MRI_FCWML158	0.16667	0.18642
MRI_FCWML158	0.175	0.1375
MRI_FCWML158	0.18333	0.098653
MRI_FCWML158	0.19167	0.068096
MRI_FCWML158	0.2	0.04572
MRI_FCWML158	0.20833	0.033152
MRI_FCWML158	0.21667	0.031995
MRI_FCWML158	0.225	0.041357
MRI_FCWML158	0.23333	0.056547
MRI_FCWML158	0.24167	0.070243
MRI_FCWML158	0.25	0.037858
MRI_FCWML159	0	1.1326
MRI_FCWML159	0.0083333	2.2247
MRI_FCWML159	0.016667	2.1088
MRI_FCWML159	0.025	1.9322
MRI_FCWML159	0.033333	1.7132
MRI_FCWML159	0.041667	1.4688
MRI_FCWML159	0.05	1.2125
MRI_FCWML159	0.058333	0.9551
MRI_FCWML159	0.066667	0.70771
MRI_FCWML159	0.075	0.48265
MRI_FCWML159	0.083333	0.29198
MRI_FCWML159	0.091667	0.14385
MRI_FCWML159	0.1	0.039464
MRI_FCWML159	0.10833	-0.027613
MRI_FCWML159	0.11667	-0.069029
MRI_FCWML159	0.125	-0.097689
MRI_FCWML159	0.13333	-0.12412
MRI_FCWML159	0.14167	-0.15438
MRI_FCWML159	0.15	-0.18961
MRI_FCWML159	0.15833	-0.22641
MRI_FCWML159	0.16667	-0.25781
MRI_FCWML159	0.175	-0.27484
MRI_FCWML159	0.18333	-0.26919
MRI_FCWML159	0.19167	-0.23644
MRI_FCWML159	0.2	-0.17847
MRI_FCWML159	0.20833	-0.10374
MRI_FCWML159	0.21667	-0.024733
MRI_FCWML159	0.225	0.046159
MRI_FCWML159	0.23333	0.10012
MRI_FCWML159	0.24167	0.13302
MRI_FCWML159	0.25	0.071981
MRI_FCWML160	0	NaN
MRI_FCWML160	0.0083333	NaN
MRI_FCWML160	0.016667	NaN
MRI_FCWML160	0.025	NaN
MRI_FCWML160	0.033333	NaN
MRI_FCWML160	0.041667	NaN
MRI_FCWML160	0.05	NaN
MRI_FCWML160	0.058333	NaN
MRI_FCWML160	0.066667	NaN
MRI_FCWML160	0.075	NaN
MRI_FCWML160	0.083333	NaN
MRI_FCWML160	0.091667	NaN
MRI_FCWML160	0.1	NaN
MRI_FCWML160	0.10833	NaN
MRI_FCWML160	0.11667	NaN
MRI_FCWML160	0.125	NaN
MRI_FCWML160	0.13333	NaN
MRI_FCWML160	0.14167	NaN
MRI_FCWML160	0.15	NaN
MRI_FCWML160	0.15833	NaN
MRI_FCWML160	0.16667	NaN
MRI_FCWML160	0.175	NaN
MRI_FCWML160	0.18333	NaN
MRI_FCWML160	0.19167	NaN
MRI_FCWML160	0.2	NaN
MRI_FCWML160	0.20833	NaN
MRI_FCWML160	0.21667	NaN
MRI_FCWML160	0.225	NaN
MRI_FCWML160	0.23333	NaN
MRI_FCWML160	0.24167	NaN
MRI_FCWML160	0.25	NaN
MRI_FCWML162	0	-0.15884
MRI_FCWML162	0.0083333	-0.26822
MRI_FCWML162	0.016667	-0.13349
MRI_FCWML162	0.025	0.049972
MRI_FCWML162	0.033333	0.23448
MRI_FCWML162	0.041667	0.37546
MRI_FCWML162	0.05	0.44316
MRI_FCWML162	0.058333	0.42837
MRI_FCWML162	0.066667	0.34186
MRI_FCWML162	0.075	0.20903
MRI_FCWML162	0.083333	0.062776
MRI_FCWML162	0.091667	-0.063472
MRI_FCWML162	0.1	-0.14147
MRI_FCWML162	0.10833	-0.15246
MRI_FCWML162	0.11667	-0.089996
[truncated: 171 more rows]
