# Supplementary material for: Pupil size reflects activation of subcortical ascending arousal system nuclei during rest
Source: eLife. 2023 Jun 27;12:e84822. doi: 10.7554/eLife.84822 (PMC10299825; doi:10.7554/eLife.84822)
Supplement: Figure 6—source data 1. [file elife-84822-fig6-data1.zip › Figure6-SourceData/Pxy_cpsd_stat_ses-day1_VTA.csv]

subj	F_cpsd	Pxy
MRI_FCWML001	0	-0.0074802
MRI_FCWML001	0.0083333	-0.00079575
MRI_FCWML001	0.016667	0.034568
MRI_FCWML001	0.025	0.07302
MRI_FCWML001	0.033333	0.093622
MRI_FCWML001	0.041667	0.081568
MRI_FCWML001	0.05	0.033785
MRI_FCWML001	0.058333	-0.040867
MRI_FCWML001	0.066667	-0.12601
MRI_FCWML001	0.075	-0.20396
MRI_FCWML001	0.083333	-0.26097
MRI_FCWML001	0.091667	-0.2897
MRI_FCWML001	0.1	-0.28919
MRI_FCWML001	0.10833	-0.26327
MRI_FCWML001	0.11667	-0.21833
MRI_FCWML001	0.125	-0.16116
MRI_FCWML001	0.13333	-0.097148
MRI_FCWML001	0.14167	-0.029236
MRI_FCWML001	0.15	0.041583
MRI_FCWML001	0.15833	0.11413
MRI_FCWML001	0.16667	0.18389
MRI_FCWML001	0.175	0.24058
MRI_FCWML001	0.18333	0.26833
MRI_FCWML001	0.19167	0.24942
MRI_FCWML001	0.2	0.17081
MRI_FCWML001	0.20833	0.030918
MRI_FCWML001	0.21667	-0.15634
MRI_FCWML001	0.225	-0.36225
MRI_FCWML001	0.23333	-0.54917
MRI_FCWML001	0.24167	-0.67973
MRI_FCWML001	0.25	-0.36329
MRI_FCWML002	0	-0.8838
MRI_FCWML002	0.0083333	-1.6472
MRI_FCWML002	0.016667	-1.3137
MRI_FCWML002	0.025	-0.84141
MRI_FCWML002	0.033333	-0.32607
MRI_FCWML002	0.041667	0.144
MRI_FCWML002	0.05	0.51021
MRI_FCWML002	0.058333	0.75189
MRI_FCWML002	0.066667	0.88028
MRI_FCWML002	0.075	0.92404
MRI_FCWML002	0.083333	0.91406
MRI_FCWML002	0.091667	0.87359
MRI_FCWML002	0.1	0.81535
MRI_FCWML002	0.10833	0.744
MRI_FCWML002	0.11667	0.66063
MRI_FCWML002	0.125	0.56645
MRI_FCWML002	0.13333	0.46472
MRI_FCWML002	0.14167	0.36089
MRI_FCWML002	0.15	0.26177
MRI_FCWML002	0.15833	0.17414
MRI_FCWML002	0.16667	0.10324
MRI_FCWML002	0.175	0.051379
MRI_FCWML002	0.18333	0.017346
MRI_FCWML002	0.19167	-0.0031856
MRI_FCWML002	0.2	-0.016123
MRI_FCWML002	0.20833	-0.026914
MRI_FCWML002	0.21667	-0.038841
MRI_FCWML002	0.225	-0.052317
MRI_FCWML002	0.23333	-0.065376
MRI_FCWML002	0.24167	-0.074974
MRI_FCWML002	0.25	-0.039255
MRI_FCWML003	0	-0.55627
MRI_FCWML003	0.0083333	-1.0313
MRI_FCWML003	0.016667	-0.79924
MRI_FCWML003	0.025	-0.45004
MRI_FCWML003	0.033333	-0.033082
MRI_FCWML003	0.041667	0.39548
MRI_FCWML003	0.05	0.78357
MRI_FCWML003	0.058333	1.0929
MRI_FCWML003	0.066667	1.3045
MRI_FCWML003	0.075	1.4185
MRI_FCWML003	0.083333	1.4487
MRI_FCWML003	0.091667	1.4141
MRI_FCWML003	0.1	1.3325
MRI_FCWML003	0.10833	1.2174
MRI_FCWML003	0.11667	1.0786
MRI_FCWML003	0.125	0.92447
MRI_FCWML003	0.13333	0.76425
MRI_FCWML003	0.14167	0.60712
MRI_FCWML003	0.15	0.4604
MRI_FCWML003	0.15833	0.32781
MRI_FCWML003	0.16667	0.20955
MRI_FCWML003	0.175	0.10453
MRI_FCWML003	0.18333	0.013226
MRI_FCWML003	0.19167	-0.060849
MRI_FCWML003	0.2	-0.11207
MRI_FCWML003	0.20833	-0.13589
MRI_FCWML003	0.21667	-0.13236
MRI_FCWML003	0.225	-0.10808
MRI_FCWML003	0.23333	-0.07523
MRI_FCWML003	0.24167	-0.047941
MRI_FCWML003	0.25	-0.018713
MRI_FCWML004	0	NaN
MRI_FCWML004	0.0083333	NaN
MRI_FCWML004	0.016667	NaN
MRI_FCWML004	0.025	NaN
MRI_FCWML004	0.033333	NaN
MRI_FCWML004	0.041667	NaN
MRI_FCWML004	0.05	NaN
MRI_FCWML004	0.058333	NaN
MRI_FCWML004	0.066667	NaN
MRI_FCWML004	0.075	NaN
MRI_FCWML004	0.083333	NaN
MRI_FCWML004	0.091667	NaN
MRI_FCWML004	0.1	NaN
MRI_FCWML004	0.10833	NaN
MRI_FCWML004	0.11667	NaN
MRI_FCWML004	0.125	NaN
MRI_FCWML004	0.13333	NaN
MRI_FCWML004	0.14167	NaN
MRI_FCWML004	0.15	NaN
MRI_FCWML004	0.15833	NaN
MRI_FCWML004	0.16667	NaN
MRI_FCWML004	0.175	NaN
MRI_FCWML004	0.18333	NaN
MRI_FCWML004	0.19167	NaN
MRI_FCWML004	0.2	NaN
MRI_FCWML004	0.20833	NaN
MRI_FCWML004	0.21667	NaN
MRI_FCWML004	0.225	NaN
MRI_FCWML004	0.23333	NaN
MRI_FCWML004	0.24167	NaN
MRI_FCWML004	0.25	NaN
MRI_FCWML006	0	0.34582
MRI_FCWML006	0.0083333	0.71704
MRI_FCWML006	0.016667	0.78103
MRI_FCWML006	0.025	0.85183
MRI_FCWML006	0.033333	0.89059
MRI_FCWML006	0.041667	0.8665
MRI_FCWML006	0.05	0.76827
MRI_FCWML006	0.058333	0.60778
MRI_FCWML006	0.066667	0.41494
MRI_FCWML006	0.075	0.22653
MRI_FCWML006	0.083333	0.074034
MRI_FCWML006	0.091667	-0.024907
MRI_FCWML006	0.1	-0.068759
MRI_FCWML006	0.10833	-0.068622
MRI_FCWML006	0.11667	-0.041698
MRI_FCWML006	0.125	-0.0049984
MRI_FCWML006	0.13333	0.028536
MRI_FCWML006	0.14167	0.051141
MRI_FCWML006	0.15	0.05963
MRI_FCWML006	0.15833	0.054467
MRI_FCWML006	0.16667	0.039186
MRI_FCWML006	0.175	0.019943
MRI_FCWML006	0.18333	0.0045158
MRI_FCWML006	0.19167	0.00043329
MRI_FCWML006	0.2	0.012658
MRI_FCWML006	0.20833	0.041778
MRI_FCWML006	0.21667	0.083582
MRI_FCWML006	0.225	0.1302
MRI_FCWML006	0.23333	0.17229
MRI_FCWML006	0.24167	0.2014
MRI_FCWML006	0.25	0.10589
MRI_FCWML007	0	-1.0031
MRI_FCWML007	0.0083333	-1.9905
MRI_FCWML007	0.016667	-1.9351
MRI_FCWML007	0.025	-1.8205
MRI_FCWML007	0.033333	-1.63
MRI_FCWML007	0.041667	-1.3636
MRI_FCWML007	0.05	-1.0437
MRI_FCWML007	0.058333	-0.70975
MRI_FCWML007	0.066667	-0.40416
MRI_FCWML007	0.075	-0.15799
MRI_FCWML007	0.083333	0.017049
MRI_FCWML007	0.091667	0.12725
MRI_FCWML007	0.1	0.18858
MRI_FCWML007	0.10833	0.21711
MRI_FCWML007	0.11667	0.22339
MRI_FCWML007	0.125	0.21256
MRI_FCWML007	0.13333	0.18832
MRI_FCWML007	0.14167	0.1567
MRI_FCWML007	0.15	0.12684
MRI_FCWML007	0.15833	0.1082
MRI_FCWML007	0.16667	0.10637
MRI_FCWML007	0.175	0.1203
MRI_FCWML007	0.18333	0.14277
MRI_FCWML007	0.19167	0.16373
MRI_FCWML007	0.2	0.17465
MRI_FCWML007	0.20833	0.17169
MRI_FCWML007	0.21667	0.15643
MRI_FCWML007	0.225	0.13436
MRI_FCWML007	0.23333	0.11239
MRI_FCWML007	0.24167	0.096565
MRI_FCWML007	0.25	0.045422
MRI_FCWML008	0	0.73035
MRI_FCWML008	0.0083333	1.4085
MRI_FCWML008	0.016667	1.2656
MRI_FCWML008	0.025	1.0673
MRI_FCWML008	0.033333	0.85736
MRI_FCWML008	0.041667	0.67263
MRI_FCWML008	0.05	0.53259
MRI_FCWML008	0.058333	0.43716
MRI_FCWML008	0.066667	0.37225
MRI_FCWML008	0.075	0.31889
MRI_FCWML008	0.083333	0.2615
MRI_FCWML008	0.091667	0.1924
MRI_FCWML008	0.1	0.11227
MRI_FCWML008	0.10833	0.02803
MRI_FCWML008	0.11667	-0.050196
MRI_FCWML008	0.125	-0.11201
MRI_FCWML008	0.13333	-0.14927
MRI_FCWML008	0.14167	-0.15811
MRI_FCWML008	0.15	-0.14004
MRI_FCWML008	0.15833	-0.10162
MRI_FCWML008	0.16667	-0.052489
MRI_FCWML008	0.175	-0.0024912
MRI_FCWML008	0.18333	0.040982
MRI_FCWML008	0.19167	0.074314
MRI_FCWML008	0.2	0.097349
MRI_FCWML008	0.20833	0.112
MRI_FCWML008	0.21667	0.12075
MRI_FCWML008	0.225	0.12566
MRI_FCWML008	0.23333	0.12821
MRI_FCWML008	0.24167	0.12935
MRI_FCWML008	0.25	0.06483
MRI_FCWML009	0	-0.38845
MRI_FCWML009	0.0083333	-0.82552
MRI_FCWML009	0.016667	-0.95464
MRI_FCWML009	0.025	-1.1212
MRI_FCWML009	0.033333	-1.2736
MRI_FCWML009	0.041667	-1.371
MRI_FCWML009	0.05	-1.396
MRI_FCWML009	0.058333	-1.3544
MRI_FCWML009	0.066667	-1.2661
MRI_FCWML009	0.075	-1.1528
MRI_FCWML009	0.083333	-1.0283
MRI_FCWML009	0.091667	-0.89719
MRI_FCWML009	0.1	-0.75789
MRI_FCWML009	0.10833	-0.60905
MRI_FCWML009	0.11667	-0.4535
MRI_FCWML009	0.125	-0.29891
MRI_FCWML009	0.13333	-0.1558
MRI_FCWML009	0.14167	-0.034518
MRI_FCWML009	0.15	0.057137
MRI_FCWML009	0.15833	0.11511
MRI_FCWML009	0.16667	0.13934
MRI_FCWML009	0.175	0.13333
MRI_FCWML009	0.18333	0.10328
MRI_FCWML009	0.19167	0.05667
MRI_FCWML009	0.2	0.00086046
MRI_FCWML009	0.20833	-0.057904
MRI_FCWML009	0.21667	-0.11466
MRI_FCWML009	0.225	-0.16521
MRI_FCWML009	0.23333	-0.20551
MRI_FCWML009	0.24167	-0.2317
MRI_FCWML009	0.25	-0.1204
MRI_FCWML010	0	0.39423
MRI_FCWML010	0.0083333	0.78564
MRI_FCWML010	0.016667	0.77759
MRI_FCWML010	0.025	0.76445
MRI_FCWML010	0.033333	0.7438
MRI_FCWML010	0.041667	0.70931
MRI_FCWML010	0.05	0.65216
MRI_FCWML010	0.058333	0.56533
MRI_FCWML010	0.066667	0.44868
MRI_FCWML010	0.075	0.31188
MRI_FCWML010	0.083333	0.17295
MRI_FCWML010	0.091667	0.052545
MRI_FCWML010	0.1	-0.033526
MRI_FCWML010	0.10833	-0.079923
MRI_FCWML010	0.11667	-0.092834
MRI_FCWML010	0.125	-0.086119
MRI_FCWML010	0.13333	-0.074765
MRI_FCWML010	0.14167	-0.069027
MRI_FCWML010	0.15	-0.071956
MRI_FCWML010	0.15833	-0.080875
MRI_FCWML010	0.16667	-0.091208
MRI_FCWML010	0.175	-0.10007
MRI_FCWML010	0.18333	-0.10765
MRI_FCWML010	0.19167	-0.11616
MRI_FCWML010	0.2	-0.1275
MRI_FCWML010	0.20833	-0.14165
MRI_FCWML010	0.21667	-0.15658
MRI_FCWML010	0.225	-0.16961
MRI_FCWML010	0.23333	-0.1789
MRI_FCWML010	0.24167	-0.18411
MRI_FCWML010	0.25	-0.092864
MRI_FCWML011	0	-0.098944
MRI_FCWML011	0.0083333	-0.17848
MRI_FCWML011	0.016667	-0.12047
MRI_FCWML011	0.025	-0.025649
MRI_FCWML011	0.033333	0.10014
MRI_FCWML011	0.041667	0.24507
MRI_FCWML011	0.05	0.39201
MRI_FCWML011	0.058333	0.52241
MRI_FCWML011	0.066667	0.62194
MRI_FCWML011	0.075	0.68545
MRI_FCWML011	0.083333	0.71856
MRI_FCWML011	0.091667	0.73476
MRI_FCWML011	0.1	0.74912
MRI_FCWML011	0.10833	0.77152
MRI_FCWML011	0.11667	0.80236
MRI_FCWML011	0.125	0.83284
MRI_FCWML011	0.13333	0.84947
MRI_FCWML011	0.14167	0.84059
MRI_FCWML011	0.15	0.80194
MRI_FCWML011	0.15833	0.73893
MRI_FCWML011	0.16667	0.66509
MRI_FCWML011	0.175	0.59763
MRI_FCWML011	0.18333	0.55227
MRI_FCWML011	0.19167	0.53918
MRI_FCWML011	0.2	0.561
MRI_FCWML011	0.20833	0.61298
MRI_FCWML011	0.21667	0.68465
MRI_FCWML011	0.225	0.76212
MRI_FCWML011	0.23333	0.83079
MRI_FCWML011	0.24167	0.87784
MRI_FCWML011	0.25	0.44728
MRI_FCWML012	0	0.13133
MRI_FCWML012	0.0083333	0.26682
MRI_FCWML012	0.016667	0.27741
MRI_FCWML012	0.025	0.28994
MRI_FCWML012	0.033333	0.30011
MRI_FCWML012	0.041667	0.30616
MRI_FCWML012	0.05	0.30931
MRI_FCWML012	0.058333	0.3119
MRI_FCWML012	0.066667	0.31468
MRI_FCWML012	0.075	0.31519
MRI_FCWML012	0.083333	0.30825
MRI_FCWML012	0.091667	0.2885
MRI_FCWML012	0.1	0.25348
MRI_FCWML012	0.10833	0.20569
MRI_FCWML012	0.11667	0.15269
MRI_FCWML012	0.125	0.10513
MRI_FCWML012	0.13333	0.07349
MRI_FCWML012	0.14167	0.064446
MRI_FCWML012	0.15	0.078038
MRI_FCWML012	0.15833	0.10682
MRI_FCWML012	0.16667	0.13784
MRI_FCWML012	0.175	0.1574
MRI_FCWML012	0.18333	0.15711
MRI_FCWML012	0.19167	0.13836
MRI_FCWML012	0.2	0.11265
MRI_FCWML012	0.20833	0.096469
MRI_FCWML012	0.21667	0.10292
MRI_FCWML012	0.225	0.13417
MRI_FCWML012	0.23333	0.17917
MRI_FCWML012	0.24167	0.2185
MRI_FCWML012	0.25	0.11702
MRI_FCWML013	0	-0.90705
MRI_FCWML013	0.0083333	-1.7762
MRI_FCWML013	0.016667	-1.6659
MRI_FCWML013	0.025	-1.4935
MRI_FCWML013	0.033333	-1.2742
MRI_FCWML013	0.041667	-1.0264
MRI_FCWML013	0.05	-0.76896
MRI_FCWML013	0.058333	-0.51917
MRI_FCWML013	0.066667	-0.29079
MRI_FCWML013	0.075	-0.09339
MRI_FCWML013	0.083333	0.067233
MRI_FCWML013	0.091667	0.18779
MRI_FCWML013	0.1	0.26603
MRI_FCWML013	0.10833	0.29997
MRI_FCWML013	0.11667	0.28851
MRI_FCWML013	0.125	0.23342
MRI_FCWML013	0.13333	0.14146
MRI_FCWML013	0.14167	0.025472
MRI_FCWML013	0.15	-0.097113
MRI_FCWML013	0.15833	-0.20828
MRI_FCWML013	0.16667	-0.29476
MRI_FCWML013	0.175	-0.35248
MRI_FCWML013	0.18333	-0.38795
MRI_FCWML013	0.19167	-0.41558
MRI_FCWML013	0.2	-0.45189
MRI_FCWML013	0.20833	-0.50863
MRI_FCWML013	0.21667	-0.58774
MRI_FCWML013	0.225	-0.67996
MRI_FCWML013	0.23333	-0.76768
MRI_FCWML013	0.24167	-0.83086
MRI_FCWML013	0.25	-0.42694
MRI_FCWML014	0	0.0397
MRI_FCWML014	0.0083333	0.090289
MRI_FCWML014	0.016667	0.11911
MRI_FCWML014	0.025	0.15624
MRI_FCWML014	0.033333	0.19082
MRI_FCWML014	0.041667	0.2149
MRI_FCWML014	0.05	0.2249
MRI_FCWML014	0.058333	0.22031
MRI_FCWML014	0.066667	0.20168
MRI_FCWML014	0.075	0.17019
MRI_FCWML014	0.083333	0.12949
MRI_FCWML014	0.091667	0.087867
MRI_FCWML014	0.1	0.058152
MRI_FCWML014	0.10833	0.053797
MRI_FCWML014	0.11667	0.082465
MRI_FCWML014	0.125	0.14056
MRI_FCWML014	0.13333	0.2121
MRI_FCWML014	0.14167	0.27294
MRI_FCWML014	0.15	0.29844
MRI_FCWML014	0.15833	0.27084
MRI_FCWML014	0.16667	0.18316
MRI_FCWML014	0.175	0.038919
MRI_FCWML014	0.18333	-0.15115
MRI_FCWML014	0.19167	-0.37266
MRI_FCWML014	0.2	-0.61
MRI_FCWML014	0.20833	-0.84727
MRI_FCWML014	0.21667	-1.0687
MRI_FCWML014	0.225	-1.2592
MRI_FCWML014	0.23333	-1.4055
MRI_FCWML014	0.24167	-1.4975
MRI_FCWML014	0.25	-0.76445
MRI_FCWML015	0	0.47267
MRI_FCWML015	0.0083333	0.92314
MRI_FCWML015	0.016667	0.85857
MRI_FCWML015	0.025	0.75818
MRI_FCWML015	0.033333	0.63397
MRI_FCWML015	0.041667	0.50296
MRI_FCWML015	0.05	0.38447
MRI_FCWML015	0.058333	0.29552
MRI_FCWML015	0.066667	0.24624
MRI_FCWML015	0.075	0.23762
MRI_FCWML015	0.083333	0.26239
MRI_FCWML015	0.091667	0.30847
MRI_FCWML015	0.1	0.36286
MRI_FCWML015	0.10833	0.41454
MRI_FCWML015	0.11667	0.45542
MRI_FCWML015	0.125	0.48043
MRI_FCWML015	0.13333	0.48741
MRI_FCWML015	0.14167	0.47749
MRI_FCWML015	0.15	0.45527
MRI_FCWML015	0.15833	0.42814
MRI_FCWML015	0.16667	0.4042
MRI_FCWML015	0.175	0.38965
MRI_FCWML015	0.18333	0.38684
MRI_FCWML015	0.19167	0.39404
MRI_FCWML015	0.2	0.40686
MRI_FCWML015	0.20833	0.42058
MRI_FCWML015	0.21667	0.4319
MRI_FCWML015	0.225	0.43959
MRI_FCWML015	0.23333	0.44399
MRI_FCWML015	0.24167	0.44606
MRI_FCWML015	0.25	0.22333
MRI_FCWML016	0	NaN
MRI_FCWML016	0.0083333	NaN
MRI_FCWML016	0.016667	NaN
MRI_FCWML016	0.025	NaN
MRI_FCWML016	0.033333	NaN
MRI_FCWML016	0.041667	NaN
MRI_FCWML016	0.05	NaN
MRI_FCWML016	0.058333	NaN
MRI_FCWML016	0.066667	NaN
MRI_FCWML016	0.075	NaN
MRI_FCWML016	0.083333	NaN
MRI_FCWML016	0.091667	NaN
MRI_FCWML016	0.1	NaN
MRI_FCWML016	0.10833	NaN
MRI_FCWML016	0.11667	NaN
MRI_FCWML016	0.125	NaN
MRI_FCWML016	0.13333	NaN
MRI_FCWML016	0.14167	NaN
MRI_FCWML016	0.15	NaN
MRI_FCWML016	0.15833	NaN
MRI_FCWML016	0.16667	NaN
MRI_FCWML016	0.175	NaN
MRI_FCWML016	0.18333	NaN
MRI_FCWML016	0.19167	NaN
MRI_FCWML016	0.2	NaN
MRI_FCWML016	0.20833	NaN
MRI_FCWML016	0.21667	NaN
MRI_FCWML016	0.225	NaN
MRI_FCWML016	0.23333	NaN
MRI_FCWML016	0.24167	NaN
MRI_FCWML016	0.25	NaN
MRI_FCWML017	0	0.29488
MRI_FCWML017	0.0083333	0.57849
MRI_FCWML017	0.016667	0.54336
MRI_FCWML017	0.025	0.48165
MRI_FCWML017	0.033333	0.39233
MRI_FCWML017	0.041667	0.27888
MRI_FCWML017	0.05	0.15012
MRI_FCWML017	0.058333	0.018426
MRI_FCWML017	0.066667	-0.10345
MRI_FCWML017	0.075	-0.2053
MRI_FCWML017	0.083333	-0.28077
MRI_FCWML017	0.091667	-0.32712
MRI_FCWML017	0.1	-0.34426
MRI_FCWML017	0.10833	-0.3343
MRI_FCWML017	0.11667	-0.30186
MRI_FCWML017	0.125	-0.25448
MRI_FCWML017	0.13333	-0.20193
MRI_FCWML017	0.14167	-0.15415
MRI_FCWML017	0.15	-0.11817
MRI_FCWML017	0.15833	-0.095793
MRI_FCWML017	0.16667	-0.083181
MRI_FCWML017	0.175	-0.072993
MRI_FCWML017	0.18333	-0.057973
MRI_FCWML017	0.19167	-0.034269
MRI_FCWML017	0.2	-0.0028603
MRI_FCWML017	0.20833	0.03144
MRI_FCWML017	0.21667	0.062654
MRI_FCWML017	0.225	0.086418
MRI_FCWML017	0.23333	0.10143
MRI_FCWML017	0.24167	0.10898
MRI_FCWML017	0.25	0.055587
MRI_FCWML018	0	0.84992
MRI_FCWML018	0.0083333	1.659
MRI_FCWML018	0.016667	1.5404
MRI_FCWML018	0.025	1.3555
MRI_FCWML018	0.033333	1.1217
MRI_FCWML018	0.041667	0.86091
MRI_FCWML018	0.05	0.59663
MRI_FCWML018	0.058333	0.35163
MRI_FCWML018	0.066667	0.14597
MRI_FCWML018	0.075	-0.0043888
MRI_FCWML018	0.083333	-0.088601
MRI_FCWML018	0.091667	-0.10222
MRI_FCWML018	0.1	-0.04852
MRI_FCWML018	0.10833	0.060796
MRI_FCWML018	0.11667	0.20658
MRI_FCWML018	0.125	0.36544
MRI_FCWML018	0.13333	0.5144
MRI_FCWML018	0.14167	0.63549
MRI_FCWML018	0.15	0.71808
MRI_FCWML018	0.15833	0.75867
MRI_FCWML018	0.16667	0.7586
MRI_FCWML018	0.175	0.72182
MRI_FCWML018	0.18333	0.65399
MRI_FCWML018	0.19167	0.56305
MRI_FCWML018	0.2	0.45994
MRI_FCWML018	0.20833	0.35771
MRI_FCWML018	0.21667	0.26875
MRI_FCWML018	0.225	0.20129
MRI_FCWML018	0.23333	0.15743
MRI_FCWML018	0.24167	0.13421
MRI_FCWML018	0.25	0.063577
MRI_FCWML020	0	0.12182
MRI_FCWML020	0.0083333	0.27795
MRI_FCWML020	0.016667	0.36977
MRI_FCWML020	0.025	0.48924
MRI_FCWML020	0.033333	0.59749
MRI_FCWML020	0.041667	0.65965
MRI_FCWML020	0.05	0.65696
MRI_FCWML020	0.058333	0.59364
MRI_FCWML020	0.066667	0.49549
MRI_FCWML020	0.075	0.39996
MRI_FCWML020	0.083333	0.34134
MRI_FCWML020	0.091667	0.33686
MRI_FCWML020	0.1	0.37973
MRI_FCWML020	0.10833	0.44245
MRI_FCWML020	0.11667	0.4889
MRI_FCWML020	0.125	0.49009
MRI_FCWML020	0.13333	0.4365
MRI_FCWML020	0.14167	0.34179
MRI_FCWML020	0.15	0.23687
MRI_FCWML020	0.15833	0.1575
MRI_FCWML020	0.16667	0.13136
MRI_FCWML020	0.175	0.16984
MRI_FCWML020	0.18333	0.26715
MRI_FCWML020	0.19167	0.40546
MRI_FCWML020	0.2	0.56268
MRI_FCWML020	0.20833	0.71902
MRI_FCWML020	0.21667	0.86013
MRI_FCWML020	0.225	0.97697
MRI_FCWML020	0.23333	1.0641
MRI_FCWML020	0.24167	1.1179
MRI_FCWML020	0.25	0.56804
MRI_FCWML022	0	-0.18931
MRI_FCWML022	0.0083333	-0.35273
MRI_FCWML022	0.016667	-0.28026
MRI_FCWML022	0.025	-0.1749
MRI_FCWML022	0.033333	-0.053817
MRI_FCWML022	0.041667	0.067841
MRI_FCWML022	0.05	0.1805
MRI_FCWML022	0.058333	0.28041
MRI_FCWML022	0.066667	0.36719
MRI_FCWML022	0.075	0.44037
MRI_FCWML022	0.083333	0.49711
MRI_FCWML022	0.091667	0.53215
MRI_FCWML022	0.1	0.53976
MRI_FCWML022	0.10833	0.5166
MRI_FCWML022	0.11667	0.46398
MRI_FCWML022	0.125	0.38858
MRI_FCWML022	0.13333	0.30152
MRI_FCWML022	0.14167	0.21613
MRI_FCWML022	0.15	0.14519
MRI_FCWML022	0.15833	0.098403
MRI_FCWML022	0.16667	0.080401
MRI_FCWML022	0.175	0.089998
MRI_FCWML022	0.18333	0.12069
MRI_FCWML022	0.19167	0.16247
MRI_FCWML022	0.2	0.20456
MRI_FCWML022	0.20833	0.23819
MRI_FCWML022	0.21667	0.25878
MRI_FCWML022	0.225	0.26655
MRI_FCWML022	0.23333	0.2656
MRI_FCWML022	0.24167	0.26173
MRI_FCWML022	0.25	0.12991
MRI_FCWML023	0	-0.66754
MRI_FCWML023	0.0083333	-1.3058
MRI_FCWML023	0.016667	-1.2218
MRI_FCWML023	0.025	-1.0931
MRI_FCWML023	0.033333	-0.93327
MRI_FCWML023	0.041667	-0.75562
MRI_FCWML023	0.05	-0.57182
MRI_FCWML023	0.058333	-0.3918
MRI_FCWML023	0.066667	-0.22532
MRI_FCWML023	0.075	-0.083107
MRI_FCWML023	0.083333	0.023935
MRI_FCWML023	0.091667	0.087949
MRI_FCWML023	0.1	0.10838
MRI_FCWML023	0.10833	0.094763
MRI_FCWML023	0.11667	0.065686
MRI_FCWML023	0.125	0.043413
MRI_FCWML023	0.13333	0.045931
MRI_FCWML023	0.14167	0.079924
MRI_FCWML023	0.15	0.13799
MRI_FCWML023	0.15833	0.20144
MRI_FCWML023	0.16667	0.24747
MRI_FCWML023	0.175	0.25716
MRI_FCWML023	0.18333	0.22119
MRI_FCWML023	0.19167	0.14128
MRI_FCWML023	0.2	0.027845
MRI_FCWML023	0.20833	-0.10409
MRI_FCWML023	0.21667	-0.23853
MRI_FCWML023	0.225	-0.36073
MRI_FCWML023	0.23333	-0.45813
MRI_FCWML023	0.24167	-0.52088
MRI_FCWML023	0.25	-0.27127
MRI_FCWML025	0	NaN
MRI_FCWML025	0.0083333	NaN
MRI_FCWML025	0.016667	NaN
MRI_FCWML025	0.025	NaN
MRI_FCWML025	0.033333	NaN
MRI_FCWML025	0.041667	NaN
MRI_FCWML025	0.05	NaN
MRI_FCWML025	0.058333	NaN
MRI_FCWML025	0.066667	NaN
MRI_FCWML025	0.075	NaN
MRI_FCWML025	0.083333	NaN
MRI_FCWML025	0.091667	NaN
MRI_FCWML025	0.1	NaN
MRI_FCWML025	0.10833	NaN
MRI_FCWML025	0.11667	NaN
MRI_FCWML025	0.125	NaN
MRI_FCWML025	0.13333	NaN
MRI_FCWML025	0.14167	NaN
MRI_FCWML025	0.15	NaN
MRI_FCWML025	0.15833	NaN
MRI_FCWML025	0.16667	NaN
MRI_FCWML025	0.175	NaN
MRI_FCWML025	0.18333	NaN
MRI_FCWML025	0.19167	NaN
MRI_FCWML025	0.2	NaN
MRI_FCWML025	0.20833	NaN
MRI_FCWML025	0.21667	NaN
MRI_FCWML025	0.225	NaN
MRI_FCWML025	0.23333	NaN
MRI_FCWML025	0.24167	NaN
MRI_FCWML025	0.25	NaN
MRI_FCWML026	0	0.77416
MRI_FCWML026	0.0083333	1.5055
MRI_FCWML026	0.016667	1.3808
MRI_FCWML026	0.025	1.1855
MRI_FCWML026	0.033333	0.93817
MRI_FCWML026	0.041667	0.66397
MRI_FCWML026	0.05	0.3919
MRI_FCWML026	0.058333	0.15078
MRI_FCWML026	0.066667	-0.035124
MRI_FCWML026	0.075	-0.14982
MRI_FCWML026	0.083333	-0.18748
MRI_FCWML026	0.091667	-0.15258
MRI_FCWML026	0.1	-0.058594
MRI_FCWML026	0.10833	0.074005
MRI_FCWML026	0.11667	0.22022
MRI_FCWML026	0.125	0.35378
MRI_FCWML026	0.13333	0.45144
MRI_FCWML026	0.14167	0.49778
MRI_FCWML026	0.15	0.48951
MRI_FCWML026	0.15833	0.4371
MRI_FCWML026	0.16667	0.36259
MRI_FCWML026	0.175	0.29347
MRI_FCWML026	0.18333	0.25448
MRI_FCWML026	0.19167	0.26033
MRI_FCWML026	0.2	0.31202
MRI_FCWML026	0.20833	0.39813
MRI_FCWML026	0.21667	0.49992
MRI_FCWML026	0.225	0.59786
MRI_FCWML026	0.23333	0.67654
MRI_FCWML026	0.24167	0.72655
MRI_FCWML026	0.25	0.3718
MRI_FCWML027	0	-0.12024
MRI_FCWML027	0.0083333	-0.27884
MRI_FCWML027	0.016667	-0.37445
MRI_FCWML027	0.025	-0.47823
MRI_FCWML027	0.033333	-0.53437
MRI_FCWML027	0.041667	-0.50536
MRI_FCWML027	0.05	-0.38715
MRI_FCWML027	0.058333	-0.20802
MRI_FCWML027	0.066667	-0.013691
MRI_FCWML027	0.075	0.15245
MRI_FCWML027	0.083333	0.26418
MRI_FCWML027	0.091667	0.3166
MRI_FCWML027	0.1	0.32037
MRI_FCWML027	0.10833	0.29178
MRI_FCWML027	0.11667	0.24487
MRI_FCWML027	0.125	0.18887
MRI_FCWML027	0.13333	0.13016
MRI_FCWML027	0.14167	0.075118
MRI_FCWML027	0.15	0.030807
MRI_FCWML027	0.15833	0.0028602
MRI_FCWML027	0.16667	-0.0076136
MRI_FCWML027	0.175	-0.005329
MRI_FCWML027	0.18333	0.0010519
MRI_FCWML027	0.19167	0.0030809
MRI_FCWML027	0.2	-0.0035358
MRI_FCWML027	0.20833	-0.017556
MRI_FCWML027	0.21667	-0.033986
MRI_FCWML027	0.225	-0.04761
MRI_FCWML027	0.23333	-0.05587
MRI_FCWML027	0.24167	-0.05939
MRI_FCWML027	0.25	-0.030108
MRI_FCWML028	0	0.86467
MRI_FCWML028	0.0083333	1.7097
MRI_FCWML028	0.016667	1.652
MRI_FCWML028	0.025	1.5589
MRI_FCWML028	0.033333	1.4333
MRI_FCWML028	0.041667	1.2777
MRI_FCWML028	0.05	1.0965
MRI_FCWML028	0.058333	0.89807
MRI_FCWML028	0.066667	0.69611
MRI_FCWML028	0.075	0.50703
MRI_FCWML028	0.083333	0.34454
MRI_FCWML028	0.091667	0.21465
MRI_FCWML028	0.1	0.11445
MRI_FCWML028	0.10833	0.03576
MRI_FCWML028	0.11667	-0.028378
MRI_FCWML028	0.125	-0.078742
MRI_FCWML028	0.13333	-0.10975
MRI_FCWML028	0.14167	-0.11414
MRI_FCWML028	0.15	-0.08924
MRI_FCWML028	0.15833	-0.040711
MRI_FCWML028	0.16667	0.018633
MRI_FCWML028	0.175	0.073936
MRI_FCWML028	0.18333	0.11402
MRI_FCWML028	0.19167	0.13452
MRI_FCWML028	0.2	0.1373
MRI_FCWML028	0.20833	0.12761
MRI_FCWML028	0.21667	0.11113
MRI_FCWML028	0.225	0.092636
MRI_FCWML028	0.23333	0.075968
MRI_FCWML028	0.24167	0.064355
MRI_FCWML028	0.25	0.03009
MRI_FCWML029	0	0.71718
MRI_FCWML029	0.0083333	1.4483
MRI_FCWML029	0.016667	1.4842
MRI_FCWML029	0.025	1.5255
MRI_FCWML029	0.033333	1.5504
MRI_FCWML029	0.041667	1.539
MRI_FCWML029	0.05	1.4794
MRI_FCWML029	0.058333	1.3725
MRI_FCWML029	0.066667	1.2316
MRI_FCWML029	0.075	1.0782
MRI_FCWML029	0.083333	0.93456
MRI_FCWML029	0.091667	0.81681
MRI_FCWML029	0.1	0.7299
MRI_FCWML029	0.10833	0.66762
MRI_FCWML029	0.11667	0.6164
MRI_FCWML029	0.125	0.56143
MRI_FCWML029	0.13333	0.49249
MRI_FCWML029	0.14167	0.40745
MRI_FCWML029	0.15	0.31253
MRI_FCWML029	0.15833	0.21981
MRI_FCWML029	0.16667	0.14312
MRI_FCWML029	0.175	0.093774
MRI_FCWML029	0.18333	0.07736
MRI_FCWML029	0.19167	0.092387
MRI_FCWML029	0.2	0.13109
MRI_FCWML029	0.20833	0.18206
MRI_FCWML029	0.21667	0.23371
MRI_FCWML029	0.225	0.27731
MRI_FCWML029	0.23333	0.30844
MRI_FCWML029	0.24167	0.32638
MRI_FCWML029	0.25	0.16607
MRI_FCWML030	0	1.2067
MRI_FCWML030	0.0083333	2.3559
MRI_FCWML030	0.016667	2.1923
MRI_FCWML030	0.025	1.946
MRI_FCWML030	0.033333	1.649
MRI_FCWML030	0.041667	1.334
MRI_FCWML030	0.05	1.0279
MRI_FCWML030	0.058333	0.74933
MRI_FCWML030	0.066667	0.50891
MRI_FCWML030	0.075	0.31273
MRI_FCWML030	0.083333	0.1651
MRI_FCWML030	0.091667	0.069602
MRI_FCWML030	0.1	0.027225
MRI_FCWML030	0.10833	0.0332
MRI_FCWML030	0.11667	0.074557
MRI_FCWML030	0.125	0.1308
MRI_FCWML030	0.13333	0.17851
MRI_FCWML030	0.14167	0.19874
MRI_FCWML030	0.15	0.18398
MRI_FCWML030	0.15833	0.14152
MRI_FCWML030	0.16667	0.090903
MRI_FCWML030	0.175	0.056125
MRI_FCWML030	0.18333	0.05566
MRI_FCWML030	0.19167	0.094876
MRI_FCWML030	0.2	0.16431
MRI_FCWML030	0.20833	0.24457
MRI_FCWML030	0.21667	0.31535
MRI_FCWML030	0.225	0.3639
MRI_FCWML030	0.23333	0.38878
MRI_FCWML030	0.24167	0.39737
MRI_FCWML030	0.25	0.19944
MRI_FCWML031	0	-0.69712
MRI_FCWML031	0.0083333	-1.2909
MRI_FCWML031	0.016667	-1.0052
MRI_FCWML031	0.025	-0.60147
MRI_FCWML031	0.033333	-0.16529
MRI_FCWML031	0.041667	0.22162
MRI_FCWML031	0.05	0.50148
MRI_FCWML031	0.058333	0.6507
MRI_FCWML031	0.066667	0.67832
MRI_FCWML031	0.075	0.61594
MRI_FCWML031	0.083333	0.5043
MRI_FCWML031	0.091667	0.38143
MRI_FCWML031	0.1	0.27514
MRI_FCWML031	0.10833	0.20006
MRI_FCWML031	0.11667	0.15799
MRI_FCWML031	0.125	0.14041
MRI_FCWML031	0.13333	0.13212
MRI_FCWML031	0.14167	0.11588
MRI_FCWML031	0.15	0.077354
MRI_FCWML031	0.15833	0.0095201
MRI_FCWML031	0.16667	-0.08506
MRI_FCWML031	0.175	-0.19494
MRI_FCWML031	0.18333	-0.30346
MRI_FCWML031	0.19167	-0.39408
MRI_FCWML031	0.2	-0.4554
MRI_FCWML031	0.20833	-0.48394
MRI_FCWML031	0.21667	-0.48421
MRI_FCWML031	0.225	-0.46626
MRI_FCWML031	0.23333	-0.44219
MRI_FCWML031	0.24167	-0.42285
MRI_FCWML031	0.25	-0.20778
MRI_FCWML032	0	0.34891
MRI_FCWML032	0.0083333	0.61405
MRI_FCWML032	0.016667	0.38226
MRI_FCWML032	0.025	0.056204
MRI_FCWML032	0.033333	-0.28969
MRI_FCWML032	0.041667	-0.57884
MRI_FCWML032	0.05	-0.75123
MRI_FCWML032	0.058333	-0.77722
MRI_FCWML032	0.066667	-0.66251
MRI_FCWML032	0.075	-0.44322
MRI_FCWML032	0.083333	-0.17278
MRI_FCWML032	0.091667	0.094619
MRI_FCWML032	0.1	0.31858
MRI_FCWML032	0.10833	0.48044
MRI_FCWML032	0.11667	0.58289
MRI_FCWML032	0.125	0.64267
MRI_FCWML032	0.13333	0.68032
MRI_FCWML032	0.14167	0.71136
MRI_FCWML032	0.15	0.74201
MRI_FCWML032	0.15833	0.76997
MRI_FCWML032	0.16667	0.78854
MRI_FCWML032	0.175	0.79134
MRI_FCWML032	0.18333	0.77538
MRI_FCWML032	0.19167	0.74168
MRI_FCWML032	0.2	0.69418
MRI_FCWML032	0.20833	0.63822
MRI_FCWML032	0.21667	0.57961
MRI_FCWML032	0.225	0.52438
MRI_FCWML032	0.23333	0.47874
MRI_FCWML032	0.24167	0.44848
MRI_FCWML032	0.25	0.21893
MRI_FCWML033	0	0.1426
MRI_FCWML033	0.0083333	0.27882
MRI_FCWML033	0.016667	0.26438
MRI_FCWML033	0.025	0.25357
MRI_FCWML033	0.033333	0.25885
MRI_FCWML033	0.041667	0.28744
MRI_FCWML033	0.05	0.33857
MRI_FCWML033	0.058333	0.40497
MRI_FCWML033	0.066667	0.47715
MRI_FCWML033	0.075	0.54739
MRI_FCWML033	0.083333	0.61148
MRI_FCWML033	0.091667	0.66815
MRI_FCWML033	0.1	0.71729
MRI_FCWML033	0.10833	0.75867
MRI_FCWML033	0.11667	0.79134
MRI_FCWML033	0.125	0.81354
MRI_FCWML033	0.13333	0.82225
MRI_FCWML033	0.14167	0.81286
MRI_FCWML033	0.15	0.77966
MRI_FCWML033	0.15833	0.71789
MRI_FCWML033	0.16667	0.62676
MRI_FCWML033	0.175	0.51173
MRI_FCWML033	0.18333	0.38434
MRI_FCWML033	0.19167	0.25915
MRI_FCWML033	0.2	0.14906
MRI_FCWML033	0.20833	0.061641
MRI_FCWML033	0.21667	-0.0018772
MRI_FCWML033	0.225	-0.044787
MRI_FCWML033	0.23333	-0.071814
MRI_FCWML033	0.24167	-0.086718
MRI_FCWML033	0.25	-0.045749
MRI_FCWML035	0	0.11569
MRI_FCWML035	0.0083333	0.2114
MRI_FCWML035	0.016667	0.15429
MRI_FCWML035	0.025	0.068758
MRI_FCWML035	0.033333	-0.030439
MRI_FCWML035	0.041667	-0.12383
MRI_FCWML035	0.05	-0.19088
MRI_FCWML035	0.058333	-0.21514
MRI_FCWML035	0.066667	-0.18872
MRI_FCWML035	0.075	-0.11423
MRI_FCWML035	0.083333	-0.0034817
MRI_FCWML035	0.091667	0.12606
MRI_FCWML035	0.1	0.25507
MRI_FCWML035	0.10833	0.36531
MRI_FCWML035	0.11667	0.44163
MRI_FCWML035	0.125	0.47389
MRI_FCWML035	0.13333	0.4591
MRI_FCWML035	0.14167	0.40311
MRI_FCWML035	0.15	0.32067
MRI_FCWML035	0.15833	0.23286
MRI_FCWML035	0.16667	0.16252
MRI_FCWML035	0.175	0.12962
MRI_FCWML035	0.18333	0.14818
MRI_FCWML035	0.19167	0.22518
MRI_FCWML035	0.2	0.36051
MRI_FCWML035	0.20833	0.54638
MRI_FCWML035	0.21667	0.76591
MRI_FCWML035	0.225	0.99248
MRI_FCWML035	0.23333	1.1921
MRI_FCWML035	0.24167	1.3297
MRI_FCWML035	0.25	0.68947
MRI_FCWML036	0	0.79565
MRI_FCWML036	0.0083333	1.591
MRI_FCWML036	0.016667	1.585
MRI_FCWML036	0.025	1.5606
MRI_FCWML036	0.033333	1.5034
MRI_FCWML036	0.041667	1.4042
MRI_FCWML036	0.05	1.2646
MRI_FCWML036	0.058333	1.0986
MRI_FCWML036	0.066667	0.9285
MRI_FCWML036	0.075	0.77795
MRI_FCWML036	0.083333	0.66435
MRI_FCWML036	0.091667	0.59398
MRI_FCWML036	0.1	0.56174
MRI_FCWML036	0.10833	0.55479
MRI_FCWML036	0.11667	0.55765
MRI_FCWML036	0.125	0.55638
MRI_FCWML036	0.13333	0.5405
MRI_FCWML036	0.14167	0.50339
MRI_FCWML036	0.15	0.44259
MRI_FCWML036	0.15833	0.36084
MRI_FCWML036	0.16667	0.26703
MRI_FCWML036	0.175	0.17558
MRI_FCWML036	0.18333	0.10291
MRI_FCWML036	0.19167	0.062049
MRI_FCWML036	0.2	0.05764
MRI_FCWML036	0.20833	0.084295
MRI_FCWML036	0.21667	0.12921
MRI_FCWML036	0.225	0.17758
MRI_FCWML036	0.23333	0.21768
MRI_FCWML036	0.24167	0.24311
MRI_FCWML036	0.25	0.12585
MRI_FCWML037	0	0.41619
MRI_FCWML037	0.0083333	0.79414
MRI_FCWML037	0.016667	0.68336
MRI_FCWML037	0.025	0.51226
MRI_FCWML037	0.033333	0.30177
MRI_FCWML037	0.041667	0.080495
MRI_FCWML037	0.05	-0.11897
MRI_FCWML037	0.058333	-0.26632
MRI_FCWML037	0.066667	-0.34058
MRI_FCWML037	0.075	-0.33541
MRI_FCWML037	0.083333	-0.26051
MRI_FCWML037	0.091667	-0.1386
MRI_FCWML037	0.1	0.00079398
MRI_FCWML037	0.10833	0.12854
MRI_FCWML037	0.11667	0.22165
MRI_FCWML037	0.125	0.26648
MRI_FCWML037	0.13333	0.25922
MRI_FCWML037	0.14167	0.20455
MRI_FCWML037	0.15	0.11363
MRI_FCWML037	0.15833	0.0019171
MRI_FCWML037	0.16667	-0.11287
MRI_FCWML037	0.175	-0.21284
MRI_FCWML037	0.18333	-0.28223
MRI_FCWML037	0.19167	-0.30995
MRI_FCWML037	0.2	-0.29169
MRI_FCWML037	0.20833	-0.23129
MRI_FCWML037	0.21667	-0.14063
MRI_FCWML037	0.225	-0.037803
MRI_FCWML037	0.23333	0.056216
MRI_FCWML037	0.24167	0.12192
MRI_FCWML037	0.25	0.072739
MRI_FCWML038	0	-0.50236
MRI_FCWML038	0.0083333	-0.98575
MRI_FCWML038	0.016667	-0.92681
MRI_FCWML038	0.025	-0.82289
MRI_FCWML038	0.033333	-0.6691
MRI_FCWML038	0.041667	-0.46501
MRI_FCWML038	0.05	-0.21878
MRI_FCWML038	0.058333	0.050877
MRI_FCWML038	0.066667	0.31663
MRI_FCWML038	0.075	0.54838
MRI_FCWML038	0.083333	0.72135
MRI_FCWML038	0.091667	0.82309
MRI_FCWML038	0.1	0.85637
MRI_FCWML038	0.10833	0.83692
MRI_FCWML038	0.11667	0.78696
MRI_FCWML038	0.125	0.72771
MRI_FCWML038	0.13333	0.67347
MRI_FCWML038	0.14167	0.62915
MRI_FCWML038	0.15	0.59097
MRI_FCWML038	0.15833	0.54927
MRI_FCWML038	0.16667	0.49218
MRI_FCWML038	0.175	0.40954
MRI_FCWML038	0.18333	0.29628
MRI_FCWML038	0.19167	0.15489
MRI_FCWML038	0.2	-0.0043187
MRI_FCWML038	0.20833	-0.16556
MRI_FCWML038	0.21667	-0.31201
MRI_FCWML038	0.225	-0.43057
MRI_FCWML038	0.23333	-0.51462
MRI_FCWML038	0.24167	-0.56354
MRI_FCWML038	0.25	-0.28972
MRI_FCWML040	0	-0.47673
MRI_FCWML040	0.0083333	-0.92026
MRI_FCWML040	0.016667	-0.8239
MRI_FCWML040	0.025	-0.67396
MRI_FCWML040	0.033333	-0.48555
MRI_FCWML040	0.041667	-0.27812
MRI_FCWML040	0.05	-0.073431
MRI_FCWML040	0.058333	0.10736
MRI_FCWML040	0.066667	0.2475
MRI_FCWML040	0.075	0.33838
MRI_FCWML040	0.083333	0.38172
MRI_FCWML040	0.091667	0.38865
MRI_FCWML040	0.1	0.37555
MRI_FCWML040	0.10833	0.3577
MRI_FCWML040	0.11667	0.34369
MRI_FCWML040	0.125	0.3331
MRI_FCWML040	0.13333	0.31859
MRI_FCWML040	0.14167	0.29118
MRI_FCWML040	0.15	0.2457
MRI_FCWML040	0.15833	0.18368
MRI_FCWML040	0.16667	0.11209
MRI_FCWML040	0.175	0.039257
MRI_FCWML040	0.18333	-0.029579
MRI_FCWML040	0.19167	-0.094379
MRI_FCWML040	0.2	-0.15913
MRI_FCWML040	0.20833	-0.22823
MRI_FCWML040	0.21667	-0.30254
MRI_FCWML040	0.225	-0.37739
MRI_FCWML040	0.23333	-0.44323
MRI_FCWML040	0.24167	-0.4888
MRI_FCWML040	0.25	-0.25256
MRI_FCWML041	0	0.44673
MRI_FCWML041	0.0083333	0.88763
MRI_FCWML041	0.016667	0.87111
MRI_FCWML041	0.025	0.84605
MRI_FCWML041	0.033333	0.8142
MRI_FCWML041	0.041667	0.77523
MRI_FCWML041	0.05	0.72584
MRI_FCWML041	0.058333	0.6607
MRI_FCWML041	0.066667	0.57512
MRI_FCWML041	0.075	0.46857
MRI_FCWML041	0.083333	0.34735
MRI_FCWML041	0.091667	0.22487
MRI_FCWML041	0.1	0.1185
MRI_FCWML041	0.10833	0.043956
MRI_FCWML041	0.11667	0.0091838
MRI_FCWML041	0.125	0.010569
MRI_FCWML041	0.13333	0.033532
MRI_FCWML041	0.14167	0.057616
MRI_FCWML041	0.15	0.064171
MRI_FCWML041	0.15833	0.043372
MRI_FCWML041	0.16667	-0.0024392
MRI_FCWML041	0.175	-0.060444
MRI_FCWML041	0.18333	-0.11309
MRI_FCWML041	0.19167	-0.14521
MRI_FCWML041	0.2	-0.14929
MRI_FCWML041	0.20833	-0.12716
MRI_FCWML041	0.21667	-0.087769
MRI_FCWML041	0.225	-0.043025
MRI_FCWML041	0.23333	-0.0037741
MRI_FCWML041	0.24167	0.022424
MRI_FCWML041	0.25	0.015778
MRI_FCWML042	0	0.19089
MRI_FCWML042	0.0083333	0.35316
MRI_FCWML042	0.016667	0.27452
MRI_FCWML042	0.025	0.16569
MRI_FCWML042	0.033333	0.054213
MRI_FCWML042	0.041667	-0.031415
MRI_FCWML042	0.05	-0.068661
MRI_FCWML042	0.058333	-0.045896
MRI_FCWML042	0.066667	0.035919
MRI_FCWML042	0.075	0.165
MRI_FCWML042	0.083333	0.32286
MRI_FCWML042	0.091667	0.48889
MRI_FCWML042	0.1	0.64396
MRI_FCWML042	0.10833	0.77261
MRI_FCWML042	0.11667	0.864
MRI_FCWML042	0.125	0.91266
MRI_FCWML042	0.13333	0.91895
MRI_FCWML042	0.14167	0.88876
MRI_FCWML042	0.15	0.83189
MRI_FCWML042	0.15833	0.75906
MRI_FCWML042	0.16667	0.6789
MRI_FCWML042	0.175	0.59632
MRI_FCWML042	0.18333	0.51328
MRI_FCWML042	0.19167	0.43138
MRI_FCWML042	0.2	0.35415
MRI_FCWML042	0.20833	0.28741
MRI_FCWML042	0.21667	0.23705
MRI_FCWML042	0.225	0.20577
MRI_FCWML042	0.23333	0.19117
MRI_FCWML042	0.24167	0.18693
MRI_FCWML042	0.25	0.093216
MRI_FCWML043	0	NaN
MRI_FCWML043	0.0083333	NaN
MRI_FCWML043	0.016667	NaN
MRI_FCWML043	0.025	NaN
MRI_FCWML043	0.033333	NaN
MRI_FCWML043	0.041667	NaN
MRI_FCWML043	0.05	NaN
MRI_FCWML043	0.058333	NaN
MRI_FCWML043	0.066667	NaN
MRI_FCWML043	0.075	NaN
MRI_FCWML043	0.083333	NaN
MRI_FCWML043	0.091667	NaN
MRI_FCWML043	0.1	NaN
MRI_FCWML043	0.10833	NaN
MRI_FCWML043	0.11667	NaN
MRI_FCWML043	0.125	NaN
MRI_FCWML043	0.13333	NaN
MRI_FCWML043	0.14167	NaN
MRI_FCWML043	0.15	NaN
MRI_FCWML043	0.15833	NaN
MRI_FCWML043	0.16667	NaN
MRI_FCWML043	0.175	NaN
MRI_FCWML043	0.18333	NaN
MRI_FCWML043	0.19167	NaN
MRI_FCWML043	0.2	NaN
MRI_FCWML043	0.20833	NaN
MRI_FCWML043	0.21667	NaN
MRI_FCWML043	0.225	NaN
MRI_FCWML043	0.23333	NaN
MRI_FCWML043	0.24167	NaN
MRI_FCWML043	0.25	NaN
MRI_FCWML046	0	0.068546
MRI_FCWML046	0.0083333	0.19581
MRI_FCWML046	0.016667	0.36039
MRI_FCWML046	0.025	0.59909
MRI_FCWML046	0.033333	0.86787
MRI_FCWML046	0.041667	1.1206
MRI_FCWML046	0.05	1.3189
MRI_FCWML046	0.058333	1.4384
MRI_FCWML046	0.066667	1.4708
MRI_FCWML046	0.075	1.4218
MRI_FCWML046	0.083333	1.3061
MRI_FCWML046	0.091667	1.1415
MRI_FCWML046	0.1	0.94412
MRI_FCWML046	0.10833	0.72698
MRI_FCWML046	0.11667	0.50046
MRI_FCWML046	0.125	0.27487
MRI_FCWML046	0.13333	0.062353
MRI_FCWML046	0.14167	-0.12353
MRI_FCWML046	0.15	-0.27094
MRI_FCWML046	0.15833	-0.37425
MRI_FCWML046	0.16667	-0.43722
MRI_FCWML046	0.175	-0.47244
MRI_FCWML046	0.18333	-0.49675
MRI_FCWML046	0.19167	-0.52447
MRI_FCWML046	0.2	-0.56211
MRI_FCWML046	0.20833	-0.60719
MRI_FCWML046	0.21667	-0.65157
MRI_FCWML046	0.225	-0.68709
MRI_FCWML046	0.23333	-0.70995
MRI_FCWML046	0.24167	-0.72133
MRI_FCWML046	0.25	-0.36228
MRI_FCWML047	0	0.56483
MRI_FCWML047	0.0083333	1.1345
MRI_FCWML047	0.016667	1.1483
MRI_FCWML047	0.025	1.169
MRI_FCWML047	0.033333	1.1929
MRI_FCWML047	0.041667	1.2141
MRI_FCWML047	0.05	1.223
MRI_FCWML047	0.058333	1.2056
MRI_FCWML047	0.066667	1.1445
MRI_FCWML047	0.075	1.0238
MRI_FCWML047	0.083333	0.83554
MRI_FCWML047	0.091667	0.58594
MRI_FCWML047	0.1	0.29771
MRI_FCWML047	0.10833	0.0064767
MRI_FCWML047	0.11667	-0.2481
MRI_FCWML047	0.125	-0.43309
MRI_FCWML047	0.13333	-0.53066
MRI_FCWML047	0.14167	-0.54074
MRI_FCWML047	0.15	-0.47775
MRI_FCWML047	0.15833	-0.36378
MRI_FCWML047	0.16667	-0.22164
MRI_FCWML047	0.175	-0.070702
MRI_FCWML047	0.18333	0.073888
MRI_FCWML047	0.19167	0.20016
MRI_FCWML047	0.2	0.29852
MRI_FCWML047	0.20833	0.36261
MRI_FCWML047	0.21667	0.39145
MRI_FCWML047	0.225	0.3911
MRI_FCWML047	0.23333	0.37401
MRI_FCWML047	0.24167	0.35535
MRI_FCWML047	0.25	0.17376
MRI_FCWML048	0	-0.41039
MRI_FCWML048	0.0083333	-0.80144
MRI_FCWML048	0.016667	-0.74997
MRI_FCWML048	0.025	-0.6827
MRI_FCWML048	0.033333	-0.61755
MRI_FCWML048	0.041667	-0.56496
MRI_FCWML048	0.05	-0.52274
MRI_FCWML048	0.058333	-0.47735
MRI_FCWML048	0.066667	-0.41135
MRI_FCWML048	0.075	-0.31318
MRI_FCWML048	0.083333	-0.18461
MRI_FCWML048	0.091667	-0.041976
MRI_FCWML048	0.1	0.089473
MRI_FCWML048	0.10833	0.18525
MRI_FCWML048	0.11667	0.23081
MRI_FCWML048	0.125	0.22601
MRI_FCWML048	0.13333	0.1834
MRI_FCWML048	0.14167	0.1219
MRI_FCWML048	0.15	0.059518
MRI_FCWML048	0.15833	0.0084096
MRI_FCWML048	0.16667	-0.02605
MRI_FCWML048	0.175	-0.04313
MRI_FCWML048	0.18333	-0.043727
MRI_FCWML048	0.19167	-0.028557
MRI_FCWML048	0.2	0.0017167
MRI_FCWML048	0.20833	0.045122
MRI_FCWML048	0.21667	0.097157
MRI_FCWML048	0.225	0.15072
MRI_FCWML048	0.23333	0.19733
MRI_FCWML048	0.24167	0.22905
MRI_FCWML048	0.25	0.12014
MRI_FCWML049	0	0.46822
MRI_FCWML049	0.0083333	0.96879
MRI_FCWML049	0.016667	1.0498
MRI_FCWML049	0.025	1.1393
MRI_FCWML049	0.033333	1.1921
MRI_FCWML049	0.041667	1.1792
MRI_FCWML049	0.05	1.0992
MRI_FCWML049	0.058333	0.97612
MRI_FCWML049	0.066667	0.84516
MRI_FCWML049	0.075	0.73469
MRI_FCWML049	0.083333	0.65383
MRI_FCWML049	0.091667	0.59079
MRI_FCWML049	0.1	0.52148
MRI_FCWML049	0.10833	0.42325
MRI_FCWML049	0.11667	0.28675
MRI_FCWML049	0.125	0.12096
MRI_FCWML049	0.13333	-0.050028
MRI_FCWML049	0.14167	-0.19628
MRI_FCWML049	0.15	-0.29312
MRI_FCWML049	0.15833	-0.32957
MRI_FCWML049	0.16667	-0.3112
MRI_FCWML049	0.175	-0.25666
MRI_FCWML049	0.18333	-0.1898
MRI_FCWML049	0.19167	-0.13094
MRI_FCWML049	0.2	-0.090787
MRI_FCWML049	0.20833	-0.069515
MRI_FCWML049	0.21667	-0.060423
MRI_FCWML049	0.225	-0.05575
MRI_FCWML049	0.23333	-0.05117
MRI_FCWML049	0.24167	-0.046798
MRI_FCWML049	0.25	-0.022462
MRI_FCWML051	0	0.38931
MRI_FCWML051	0.0083333	0.82847
MRI_FCWML051	0.016667	0.96817
MRI_FCWML051	0.025	1.1705
MRI_FCWML051	0.033333	1.3969
MRI_FCWML051	0.041667	1.6056
MRI_FCWML051	0.05	1.7608
MRI_FCWML051	0.058333	1.8381
MRI_FCWML051	0.066667	1.8283
MRI_FCWML051	0.075	1.7353
MRI_FCWML051	0.083333	1.5734
MRI_FCWML051	0.091667	1.3615
MRI_FCWML051	0.1	1.1203
MRI_FCWML051	0.10833	0.86957
MRI_FCWML051	0.11667	0.62686
MRI_FCWML051	0.125	0.40688
MRI_FCWML051	0.13333	0.22026
MRI_FCWML051	0.14167	0.072644
MRI_FCWML051	0.15	-0.035513
MRI_FCWML051	0.15833	-0.10781
MRI_FCWML051	0.16667	-0.14982
MRI_FCWML051	0.175	-0.16709
MRI_FCWML051	0.18333	-0.1642
MRI_FCWML051	0.19167	-0.14519
MRI_FCWML051	0.2	-0.11456
MRI_FCWML051	0.20833	-0.077862
MRI_FCWML051	0.21667	-0.041195
MRI_FCWML051	0.225	-0.0098129
MRI_FCWML051	0.23333	0.013094
MRI_FCWML051	0.24167	0.026578
MRI_FCWML051	0.25	0.015485
MRI_FCWML052	0	-0.0083371
MRI_FCWML052	0.0083333	0.011775
MRI_FCWML052	0.016667	0.097798
MRI_FCWML052	0.025	0.24159
MRI_FCWML052	0.033333	0.43848
MRI_FCWML052	0.041667	0.67484
MRI_FCWML052	0.05	0.92702
MRI_FCWML052	0.058333	1.1649
MRI_FCWML052	0.066667	1.3586
MRI_FCWML052	0.075	1.4866
MRI_FCWML052	0.083333	1.54
MRI_FCWML052	0.091667	1.5241
MRI_FCWML052	0.1	1.4538
MRI_FCWML052	0.10833	1.3473
MRI_FCWML052	0.11667	1.2208
MRI_FCWML052	0.125	1.0847
MRI_FCWML052	0.13333	0.94398
MRI_FCWML052	0.14167	0.80104
MRI_FCWML052	0.15	0.65891
MRI_FCWML052	0.15833	0.52328
MRI_FCWML052	0.16667	0.40212
MRI_FCWML052	0.175	0.30334
MRI_FCWML052	0.18333	0.23186
MRI_FCWML052	0.19167	0.18753
MRI_FCWML052	0.2	0.16514
MRI_FCWML052	0.20833	0.15648
MRI_FCWML052	0.21667	0.15341
MRI_FCWML052	0.225	0.15056
MRI_FCWML052	0.23333	0.14637
MRI_FCWML052	0.24167	0.14227
MRI_FCWML052	0.25	0.070278
MRI_FCWML053	0	0.10675
MRI_FCWML053	0.0083333	0.227
MRI_FCWML053	0.016667	0.26338
MRI_FCWML053	0.025	0.31103
MRI_FCWML053	0.033333	0.35316
MRI_FCWML053	0.041667	0.37154
MRI_FCWML053	0.05	0.3512
MRI_FCWML053	0.058333	0.28498
MRI_FCWML053	0.066667	0.17671
MRI_FCWML053	0.075	0.041592
MRI_FCWML053	0.083333	-0.096738
MRI_FCWML053	0.091667	-0.21187
MRI_FCWML053	0.1	-0.28146
MRI_FCWML053	0.10833	-0.2931
MRI_FCWML053	0.11667	-0.2472
MRI_FCWML053	0.125	-0.15594
MRI_FCWML053	0.13333	-0.038622
MRI_FCWML053	0.14167	0.084919
MRI_FCWML053	0.15	0.20049
MRI_FCWML053	0.15833	0.30305
MRI_FCWML053	0.16667	0.3963
MRI_FCWML053	0.175	0.4888
MRI_FCWML053	0.18333	0.58846
MRI_FCWML053	0.19167	0.69779
MRI_FCWML053	0.2	0.81223
MRI_FCWML053	0.20833	0.92198
MRI_FCWML053	0.21667	1.0163
MRI_FCWML053	0.225	1.0879
MRI_FCWML053	0.23333	1.1351
MRI_FCWML053	0.24167	1.1605
MRI_FCWML053	0.25	0.58421
MRI_FCWML054	0	0.49984
MRI_FCWML054	0.0083333	0.98679
MRI_FCWML054	0.016667	0.94642
MRI_FCWML054	0.025	0.87568
MRI_FCWML054	0.033333	0.77561
MRI_FCWML054	0.041667	0.65532
MRI_FCWML054	0.05	0.53174
MRI_FCWML054	0.058333	0.42409
MRI_FCWML054	0.066667	0.34579
MRI_FCWML054	0.075	0.29804
MRI_FCWML054	0.083333	0.26916
MRI_FCWML054	0.091667	0.24018
MRI_FCWML054	0.1	0.19405
MRI_FCWML054	0.10833	0.12368
MRI_FCWML054	0.11667	0.034695
MRI_FCWML054	0.125	-0.05805
MRI_FCWML054	0.13333	-0.13796
MRI_FCWML054	0.14167	-0.194
MRI_FCWML054	0.15	-0.22418
MRI_FCWML054	0.15833	-0.234
MRI_FCWML054	0.16667	-0.23157
MRI_FCWML054	0.175	-0.2226
MRI_FCWML054	0.18333	-0.20806
MRI_FCWML054	0.19167	-0.18519
MRI_FCWML054	0.2	-0.15084
MRI_FCWML054	0.20833	-0.10467
MRI_FCWML054	0.21667	-0.050571
MRI_FCWML054	0.225	0.0041189
MRI_FCWML054	0.23333	0.05086
MRI_FCWML054	0.24167	0.082179
MRI_FCWML054	0.25	0.04659
MRI_FCWML055	0	NaN
MRI_FCWML055	0.0083333	NaN
MRI_FCWML055	0.016667	NaN
MRI_FCWML055	0.025	NaN
MRI_FCWML055	0.033333	NaN
MRI_FCWML055	0.041667	NaN
MRI_FCWML055	0.05	NaN
MRI_FCWML055	0.058333	NaN
MRI_FCWML055	0.066667	NaN
MRI_FCWML055	0.075	NaN
MRI_FCWML055	0.083333	NaN
MRI_FCWML055	0.091667	NaN
MRI_FCWML055	0.1	NaN
MRI_FCWML055	0.10833	NaN
MRI_FCWML055	0.11667	NaN
MRI_FCWML055	0.125	NaN
MRI_FCWML055	0.13333	NaN
MRI_FCWML055	0.14167	NaN
MRI_FCWML055	0.15	NaN
MRI_FCWML055	0.15833	NaN
MRI_FCWML055	0.16667	NaN
MRI_FCWML055	0.175	NaN
MRI_FCWML055	0.18333	NaN
MRI_FCWML055	0.19167	NaN
MRI_FCWML055	0.2	NaN
MRI_FCWML055	0.20833	NaN
MRI_FCWML055	0.21667	NaN
MRI_FCWML055	0.225	NaN
MRI_FCWML055	0.23333	NaN
MRI_FCWML055	0.24167	NaN
MRI_FCWML055	0.25	NaN
MRI_FCWML056	0	-0.38033
MRI_FCWML056	0.0083333	-0.75904
MRI_FCWML056	0.016667	-0.74718
MRI_FCWML056	0.025	-0.70836
MRI_FCWML056	0.033333	-0.6267
MRI_FCWML056	0.041667	-0.49752
MRI_FCWML056	0.05	-0.33182
MRI_FCWML056	0.058333	-0.15249
MRI_FCWML056	0.066667	0.015008
MRI_FCWML056	0.075	0.15211
MRI_FCWML056	0.083333	0.2519
MRI_FCWML056	0.091667	0.3177
MRI_FCWML056	0.1	0.35774
MRI_FCWML056	0.10833	0.37988
MRI_FCWML056	0.11667	0.3891
MRI_FCWML056	0.125	0.3883
MRI_FCWML056	0.13333	0.38013
MRI_FCWML056	0.14167	0.36803
MRI_FCWML056	0.15	0.35518
MRI_FCWML056	0.15833	0.34266
MRI_FCWML056	0.16667	0.32862
MRI_FCWML056	0.175	0.30959
MRI_FCWML056	0.18333	0.2833
MRI_FCWML056	0.19167	0.25136
MRI_FCWML056	0.2	0.21971
MRI_FCWML056	0.20833	0.19623
MRI_FCWML056	0.21667	0.1868
MRI_FCWML056	0.225	0.19198
MRI_FCWML056	0.23333	0.20623
MRI_FCWML056	0.24167	0.22043
MRI_FCWML056	0.25	0.11313
MRI_FCWML057	0	-0.095476
MRI_FCWML057	0.0083333	-0.22567
MRI_FCWML057	0.016667	-0.32291
MRI_FCWML057	0.025	-0.46384
MRI_FCWML057	0.033333	-0.62237
MRI_FCWML057	0.041667	-0.77051
MRI_FCWML057	0.05	-0.88215
MRI_FCWML057	0.058333	-0.93541
MRI_FCWML057	0.066667	-0.91444
MRI_FCWML057	0.075	-0.81202
MRI_FCWML057	0.083333	-0.63285
MRI_FCWML057	0.091667	-0.39562
MRI_FCWML057	0.1	-0.13137
MRI_FCWML057	0.10833	0.12279
MRI_FCWML057	0.11667	0.33315
MRI_FCWML057	0.125	0.47824
MRI_FCWML057	0.13333	0.55355
MRI_FCWML057	0.14167	0.56997
MRI_FCWML057	0.15	0.54736
MRI_FCWML057	0.15833	0.5064
MRI_FCWML057	0.16667	0.4623
MRI_FCWML057	0.175	0.42237
MRI_FCWML057	0.18333	0.3871
MRI_FCWML057	0.19167	0.35338
MRI_FCWML057	0.2	0.31773
MRI_FCWML057	0.20833	0.27847
MRI_FCWML057	0.21667	0.23662
MRI_FCWML057	0.225	0.19569
MRI_FCWML057	0.23333	0.16075
MRI_FCWML057	0.24167	0.13709
MRI_FCWML057	0.25	0.064353
MRI_FCWML061	0	0.77313
MRI_FCWML061	0.0083333	1.5537
MRI_FCWML061	0.016667	1.5662
MRI_FCWML061	0.025	1.5587
MRI_FCWML061	0.033333	1.5028
MRI_FCWML061	0.041667	1.3799
MRI_FCWML061	0.05	1.1912
MRI_FCWML061	0.058333	0.95835
MRI_FCWML061	0.066667	0.71643
MRI_FCWML061	0.075	0.50124
MRI_FCWML061	0.083333	0.33764
MRI_FCWML061	0.091667	0.23325
MRI_FCWML061	0.1	0.17994
MRI_FCWML061	0.10833	0.16121
MRI_FCWML061	0.11667	0.16108
MRI_FCWML061	0.125	0.16996
MRI_FCWML061	0.13333	0.18503
MRI_FCWML061	0.14167	0.20591
MRI_FCWML061	0.15	0.22917
MRI_FCWML061	0.15833	0.24538
MRI_FCWML061	0.16667	0.24077
MRI_FCWML061	0.175	0.20274
MRI_FCWML061	0.18333	0.1261
MRI_FCWML061	0.19167	0.016659
MRI_FCWML061	0.2	-0.11002
MRI_FCWML061	0.20833	-0.23401
MRI_FCWML061	0.21667	-0.33803
MRI_FCWML061	0.225	-0.41278
MRI_FCWML061	0.23333	-0.45822
MRI_FCWML061	0.24167	-0.48059
MRI_FCWML061	0.25	-0.24352
MRI_FCWML063	0	-0.30322
MRI_FCWML063	0.0083333	-0.58762
MRI_FCWML063	0.016667	-0.53185
MRI_FCWML063	0.025	-0.44163
MRI_FCWML063	0.033333	-0.32223
MRI_FCWML063	0.041667	-0.18188
MRI_FCWML063	0.05	-0.030757
MRI_FCWML063	0.058333	0.12083
MRI_FCWML063	0.066667	0.26354
MRI_FCWML063	0.075	0.38859
MRI_FCWML063	0.083333	0.4865
MRI_FCWML063	0.091667	0.54674
MRI_FCWML063	0.1	0.55984
MRI_FCWML063	0.10833	0.52176
MRI_FCWML063	0.11667	0.43834
MRI_FCWML063	0.125	0.32662
MRI_FCWML063	0.13333	0.21129
MRI_FCWML063	0.14167	0.11727
MRI_FCWML063	0.15	0.061643
MRI_FCWML063	0.15833	0.048656
MRI_FCWML063	0.16667	0.069809
MRI_FCWML063	0.175	0.10829
MRI_FCWML063	0.18333	0.1452
MRI_FCWML063	0.19167	0.16482
MRI_FCWML063	0.2	0.1577
MRI_FCWML063	0.20833	0.12173
MRI_FCWML063	0.21667	0.062007
MRI_FCWML063	0.225	-0.010104
MRI_FCWML063	0.23333	-0.07908
MRI_FCWML063	0.24167	-0.12877
MRI_FCWML063	0.25	-0.073437
MRI_FCWML064	0	-0.088406
MRI_FCWML064	0.0083333	-0.1723
MRI_FCWML064	0.016667	-0.16214
MRI_FCWML064	0.025	-0.15523
MRI_FCWML064	0.033333	-0.16267
MRI_FCWML064	0.041667	-0.19382
MRI_FCWML064	0.05	-0.25293
MRI_FCWML064	0.058333	-0.33747
MRI_FCWML064	0.066667	-0.43838
MRI_FCWML064	0.075	-0.5419
MRI_FCWML064	0.083333	-0.63238
MRI_FCWML064	0.091667	-0.6954
MRI_FCWML064	0.1	-0.7205
MRI_FCWML064	0.10833	-0.70305
MRI_FCWML064	0.11667	-0.64464
MRI_FCWML064	0.125	-0.55206
MRI_FCWML064	0.13333	-0.43535
MRI_FCWML064	0.14167	-0.30556
MRI_FCWML064	0.15	-0.1733
MRI_FCWML064	0.15833	-0.048052
MRI_FCWML064	0.16667	0.06193
MRI_FCWML064	0.175	0.14989
MRI_FCWML064	0.18333	0.21147
MRI_FCWML064	0.19167	0.24588
MRI_FCWML064	0.2	0.25659
MRI_FCWML064	0.20833	0.2506
MRI_FCWML064	0.21667	0.23639
MRI_FCWML064	0.225	0.22133
MRI_FCWML064	0.23333	0.20983
MRI_FCWML064	0.24167	0.20324
MRI_FCWML064	0.25	0.10059
MRI_FCWML104	0	1.0814
MRI_FCWML104	0.0083333	2.1407
MRI_FCWML104	0.016667	2.0695
MRI_FCWML104	0.025	1.9365
MRI_FCWML104	0.033333	1.7295
MRI_FCWML104	0.041667	1.4457
MRI_FCWML104	0.05	1.0968
MRI_FCWML104	0.058333	0.70893
MRI_FCWML104	0.066667	0.31745
MRI_FCWML104	0.075	-0.041073
MRI_FCWML104	0.083333	-0.33635
MRI_FCWML104	0.091667	-0.54944
MRI_FCWML104	0.1	-0.67456
MRI_FCWML104	0.10833	-0.71821
MRI_FCWML104	0.11667	-0.69624
MRI_FCWML104	0.125	-0.62977
MRI_FCWML104	0.13333	-0.54082
MRI_FCWML104	0.14167	-0.44838
MRI_FCWML104	0.15	-0.36596
MRI_FCWML104	0.15833	-0.30075
MRI_FCWML104	0.16667	-0.25436
MRI_FCWML104	0.175	-0.22429
MRI_FCWML104	0.18333	-0.20535
MRI_FCWML104	0.19167	-0.19081
MRI_FCWML104	0.2	-0.17365
MRI_FCWML104	0.20833	-0.14829
MRI_FCWML104	0.21667	-0.11265
MRI_FCWML104	0.225	-0.069754
MRI_FCWML104	0.23333	-0.027518
MRI_FCWML104	0.24167	0.0037406
MRI_FCWML104	0.25	0.0076484
MRI_FCWML107	0	-0.53285
MRI_FCWML107	0.0083333	-1.1142
MRI_FCWML107	0.016667	-1.2374
MRI_FCWML107	0.025	-1.3781
MRI_FCWML107	0.033333	-1.466
MRI_FCWML107	0.041667	-1.445
MRI_FCWML107	0.05	-1.2931
MRI_FCWML107	0.058333	-1.0283
MRI_FCWML107	0.066667	-0.69948
MRI_FCWML107	0.075	-0.36902
MRI_FCWML107	0.083333	-0.092895
MRI_FCWML107	0.091667	0.092454
MRI_FCWML107	0.1	0.17459
MRI_FCWML107	0.10833	0.16162
MRI_FCWML107	0.11667	0.074674
MRI_FCWML107	0.125	-0.059531
MRI_FCWML107	0.13333	-0.21388
MRI_FCWML107	0.14167	-0.36345
MRI_FCWML107	0.15	-0.48695
MRI_FCWML107	0.15833	-0.56814
MRI_FCWML107	0.16667	-0.59803
MRI_FCWML107	0.175	-0.57689
MRI_FCWML107	0.18333	-0.51489
MRI_FCWML107	0.19167	-0.43014
MRI_FCWML107	0.2	-0.34421
MRI_FCWML107	0.20833	-0.27598
MRI_FCWML107	0.21667	-0.2363
MRI_FCWML107	0.225	-0.2252
MRI_FCWML107	0.23333	-0.23324
MRI_FCWML107	0.24167	-0.24634
MRI_FCWML107	0.25	-0.12615
MRI_FCWML108	0	0.15321
MRI_FCWML108	0.0083333	0.26951
MRI_FCWML108	0.016667	0.16324
MRI_FCWML108	0.025	0.00066803
MRI_FCWML108	0.033333	-0.1976
MRI_FCWML108	0.041667	-0.40588
MRI_FCWML108	0.05	-0.5974
MRI_FCWML108	0.058333	-0.74907
MRI_FCWML108	0.066667	-0.84561
MRI_FCWML108	0.075	-0.88148
MRI_FCWML108	0.083333	-0.86006
MRI_FCWML108	0.091667	-0.79069
MRI_FCWML108	0.1	-0.68515
MRI_FCWML108	0.10833	-0.55511
MRI_FCWML108	0.11667	-0.41138
MRI_FCWML108	0.125	-0.26453
MRI_FCWML108	0.13333	-0.12575
MRI_FCWML108	0.14167	-0.0069254
MRI_FCWML108	0.15	0.080724
MRI_FCWML108	0.15833	0.12901
MRI_FCWML108	0.16667	0.13521
MRI_FCWML108	0.175	0.10357
MRI_FCWML108	0.18333	0.045028
MRI_FCWML108	0.19167	-0.024943
MRI_FCWML108	0.2	-0.090023
MRI_FCWML108	0.20833	-0.13725
MRI_FCWML108	0.21667	-0.16043
MRI_FCWML108	0.225	-0.1615
MRI_FCWML108	0.23333	-0.14919
MRI_FCWML108	0.24167	-0.13519
MRI_FCWML108	0.25	-0.064629
MRI_FCWML109	0	1.289
MRI_FCWML109	0.0083333	2.5666
MRI_FCWML109	0.016667	2.5241
MRI_FCWML109	0.025	2.4307
MRI_FCWML109	0.033333	2.2659
MRI_FCWML109	0.041667	2.0205
MRI_FCWML109	0.05	1.7019
MRI_FCWML109	0.058333	1.3313
MRI_FCWML109	0.066667	0.93636
MRI_FCWML109	0.075	0.54178
MRI_FCWML109	0.083333	0.16595
MRI_FCWML109	0.091667	-0.17782
MRI_FCWML109	0.1	-0.47685
MRI_FCWML109	0.10833	-0.71568
MRI_FCWML109	0.11667	-0.87669
MRI_FCWML109	0.125	-0.94469
MRI_FCWML109	0.13333	-0.91313
MRI_FCWML109	0.14167	-0.78869
MRI_FCWML109	0.15	-0.59219
MRI_FCWML109	0.15833	-0.35543
MRI_FCWML109	0.16667	-0.11495
MRI_FCWML109	0.175	0.095202
MRI_FCWML109	0.18333	0.25007
MRI_FCWML109	0.19167	0.33804
MRI_FCWML109	0.2	0.36177
MRI_FCWML109	0.20833	0.33555
MRI_FCWML109	0.21667	0.28
MRI_FCWML109	0.225	0.21607
MRI_FCWML109	0.23333	0.16044
MRI_FCWML109	0.24167	0.12367
MRI_FCWML109	0.25	0.055463
MRI_FCWML119	0	NaN
MRI_FCWML119	0.0083333	NaN
MRI_FCWML119	0.016667	NaN
MRI_FCWML119	0.025	NaN
MRI_FCWML119	0.033333	NaN
MRI_FCWML119	0.041667	NaN
MRI_FCWML119	0.05	NaN
MRI_FCWML119	0.058333	NaN
MRI_FCWML119	0.066667	NaN
MRI_FCWML119	0.075	NaN
MRI_FCWML119	0.083333	NaN
MRI_FCWML119	0.091667	NaN
MRI_FCWML119	0.1	NaN
MRI_FCWML119	0.10833	NaN
MRI_FCWML119	0.11667	NaN
MRI_FCWML119	0.125	NaN
MRI_FCWML119	0.13333	NaN
MRI_FCWML119	0.14167	NaN
MRI_FCWML119	0.15	NaN
MRI_FCWML119	0.15833	NaN
MRI_FCWML119	0.16667	NaN
MRI_FCWML119	0.175	NaN
MRI_FCWML119	0.18333	NaN
MRI_FCWML119	0.19167	NaN
MRI_FCWML119	0.2	NaN
MRI_FCWML119	0.20833	NaN
MRI_FCWML119	0.21667	NaN
MRI_FCWML119	0.225	NaN
MRI_FCWML119	0.23333	NaN
MRI_FCWML119	0.24167	NaN
MRI_FCWML119	0.25	NaN
MRI_FCWML121	0	0.28363
MRI_FCWML121	0.0083333	0.57304
MRI_FCWML121	0.016667	0.58292
MRI_FCWML121	0.025	0.57802
MRI_FCWML121	0.033333	0.5374
MRI_FCWML121	0.041667	0.44945
MRI_FCWML121	0.05	0.32048
MRI_FCWML121	0.058333	0.17606
MRI_FCWML121	0.066667	0.053387
MRI_FCWML121	0.075	-0.012853
MRI_FCWML121	0.083333	-0.0054982
MRI_FCWML121	0.091667	0.066447
MRI_FCWML121	0.1	0.17
MRI_FCWML121	0.10833	0.26083
MRI_FCWML121	0.11667	0.30059
MRI_FCWML121	0.125	0.27111
MRI_FCWML121	0.13333	0.17898
MRI_FCWML121	0.14167	0.049381
MRI_FCWML121	0.15	-0.086806
MRI_FCWML121	0.15833	-0.2056
MRI_FCWML121	0.16667	-0.29646
MRI_FCWML121	0.175	-0.36094
MRI_FCWML121	0.18333	-0.40597
MRI_FCWML121	0.19167	-0.4368
MRI_FCWML121	0.2	-0.45367
MRI_FCWML121	0.20833	-0.45342
MRI_FCWML121	0.21667	-0.43418
MRI_FCWML121	0.225	-0.39955
MRI_FCWML121	0.23333	-0.35959
MRI_FCWML121	0.24167	-0.32781
MRI_FCWML121	0.25	-0.15786
MRI_FCWML128	0	-0.8295
MRI_FCWML128	0.0083333	-1.6705
MRI_FCWML128	0.016667	-1.6915
MRI_FCWML128	0.025	-1.6866
MRI_FCWML128	0.033333	-1.6143
MRI_FCWML128	0.041667	-1.4446
MRI_FCWML128	0.05	-1.1713
MRI_FCWML128	0.058333	-0.81513
MRI_FCWML128	0.066667	-0.41676
MRI_FCWML128	0.075	-0.024256
MRI_FCWML128	0.083333	0.31981
MRI_FCWML128	0.091667	0.58698
MRI_FCWML128	0.1	0.76564
MRI_FCWML128	0.10833	0.85914
MRI_FCWML128	0.11667	0.88152
MRI_FCWML128	0.125	0.85299
MRI_FCWML128	0.13333	0.79585
MRI_FCWML128	0.14167	0.73083
MRI_FCWML128	0.15	0.67373
MRI_FCWML128	0.15833	0.63289
MRI_FCWML128	0.16667	0.60843
MRI_FCWML128	0.175	0.59403
MRI_FCWML128	0.18333	0.58084
MRI_FCWML128	0.19167	0.56184
MRI_FCWML128	0.2	0.53492
MRI_FCWML128	0.20833	0.50309
MRI_FCWML128	0.21667	0.47216
MRI_FCWML128	0.225	0.44738
MRI_FCWML128	0.23333	0.43113
MRI_FCWML128	0.24167	0.42273
MRI_FCWML128	0.25	0.21013
MRI_FCWML129	0	0.56351
MRI_FCWML129	0.0083333	1.0781
MRI_FCWML129	0.016667	0.94175
MRI_FCWML129	0.025	0.74523
MRI_FCWML129	0.033333	0.5242
MRI_FCWML129	0.041667	0.31199
MRI_FCWML129	0.05	0.13135
MRI_FCWML129	0.058333	-0.0086339
MRI_FCWML129	0.066667	-0.11025
MRI_FCWML129	0.075	-0.18145
MRI_FCWML129	0.083333	-0.22985
MRI_FCWML129	0.091667	-0.25915
MRI_FCWML129	0.1	-0.26897
MRI_FCWML129	0.10833	-0.25739
MRI_FCWML129	0.11667	-0.22426
MRI_FCWML129	0.125	-0.17331
MRI_FCWML129	0.13333	-0.11224
MRI_FCWML129	0.14167	-0.050766
MRI_FCWML129	0.15	0.0020844
MRI_FCWML129	0.15833	0.040403
MRI_FCWML129	0.16667	0.062583
MRI_FCWML129	0.175	0.071154
MRI_FCWML129	0.18333	0.071553
MRI_FCWML129	0.19167	0.070341
MRI_FCWML129	0.2	0.073349
MRI_FCWML129	0.20833	0.084122
MRI_FCWML129	0.21667	0.10298
MRI_FCWML129	0.225	0.12696
MRI_FCWML129	0.23333	0.1507
MRI_FCWML129	0.24167	0.16813
MRI_FCWML129	0.25	0.087269
MRI_FCWML134	0	0.34403
MRI_FCWML134	0.0083333	0.68411
MRI_FCWML134	0.016667	0.67153
MRI_FCWML134	0.025	0.64873
MRI_FCWML134	0.033333	0.61453
MRI_FCWML134	0.041667	0.56956
MRI_FCWML134	0.05	0.51678
MRI_FCWML134	0.058333	0.46109
MRI_FCWML134	0.066667	0.40805
MRI_FCWML134	0.075	0.36241
MRI_FCWML134	0.083333	0.3268
MRI_FCWML134	0.091667	0.30083
MRI_FCWML134	0.1	0.28098
MRI_FCWML134	0.10833	0.26121
MRI_FCWML134	0.11667	0.23461
MRI_FCWML134	0.125	0.19571
MRI_FCWML134	0.13333	0.14286
MRI_FCWML134	0.14167	0.079601
MRI_FCWML134	0.15	0.014157
MRI_FCWML134	0.15833	-0.042884
MRI_FCWML134	0.16667	-0.081826
MRI_FCWML134	0.175	-0.09657
MRI_FCWML134	0.18333	-0.08565
MRI_FCWML134	0.19167	-0.051498
MRI_FCWML134	0.2	0.0011638
MRI_FCWML134	0.20833	0.066584
MRI_FCWML134	0.21667	0.13824
MRI_FCWML134	0.225	0.20844
MRI_FCWML134	0.23333	0.26829
MRI_FCWML134	0.24167	0.30883
MRI_FCWML134	0.25	0.1616
MRI_FCWML150	0	0.21323
MRI_FCWML150	0.0083333	0.3794
MRI_FCWML150	0.016667	0.24674
MRI_FCWML150	0.025	0.052114
MRI_FCWML150	0.033333	-0.17112
MRI_FCWML150	0.041667	-0.38694
MRI_FCWML150	0.05	-0.56374
MRI_FCWML150	0.058333	-0.67962
MRI_FCWML150	0.066667	-0.72518
MRI_FCWML150	0.075	-0.70355
MRI_FCWML150	0.083333	-0.62822
MRI_FCWML150	0.091667	-0.51918
MRI_FCWML150	0.1	-0.39849
MRI_FCWML150	0.10833	-0.28587
MRI_FCWML150	0.11667	-0.1954
MRI_FCWML150	0.125	-0.13382
MRI_FCWML150	0.13333	-0.10066
MRI_FCWML150	0.14167	-0.090071
MRI_FCWML150	0.15	-0.093562
MRI_FCWML150	0.15833	-0.10284
MRI_FCWML150	0.16667	-0.11211
MRI_FCWML150	0.175	-0.11931
MRI_FCWML150	0.18333	-0.1261
MRI_FCWML150	0.19167	-0.13674
MRI_FCWML150	0.2	-0.15608
MRI_FCWML150	0.20833	-0.18718
MRI_FCWML150	0.21667	-0.22936
MRI_FCWML150	0.225	-0.27741
MRI_FCWML150	0.23333	-0.32257
MRI_FCWML150	0.24167	-0.35491
MRI_FCWML150	0.25	-0.18334
MRI_FCWML158	0	0.44925
MRI_FCWML158	0.0083333	0.88865
MRI_FCWML158	0.016667	0.86816
MRI_FCWML158	0.025	0.8594
MRI_FCWML158	0.033333	0.88614
MRI_FCWML158	0.041667	0.96044
MRI_FCWML158	0.05	1.0749
MRI_FCWML158	0.058333	1.2038
MRI_FCWML158	0.066667	1.3121
MRI_FCWML158	0.075	1.3673
MRI_FCWML158	0.083333	1.3505
MRI_FCWML158	0.091667	1.2597
MRI_FCWML158	0.1	1.1084
MRI_FCWML158	0.10833	0.91847
MRI_FCWML158	0.11667	0.7133
MRI_FCWML158	0.125	0.51202
MRI_FCWML158	0.13333	0.32755
MRI_FCWML158	0.14167	0.16741
MRI_FCWML158	0.15	0.035976
MRI_FCWML158	0.15833	-0.063466
MRI_FCWML158	0.16667	-0.12804
MRI_FCWML158	0.175	-0.15629
MRI_FCWML158	0.18333	-0.15009
MRI_FCWML158	0.19167	-0.11603
MRI_FCWML158	0.2	-0.065219
MRI_FCWML158	0.20833	-0.010822
MRI_FCWML158	0.21667	0.035668
MRI_FCWML158	0.225	0.067779
MRI_FCWML158	0.23333	0.085235
MRI_FCWML158	0.24167	0.092261
MRI_FCWML158	0.25	0.046939
MRI_FCWML159	0	-0.43636
MRI_FCWML159	0.0083333	-0.8406
MRI_FCWML159	0.016667	-0.74393
MRI_FCWML159	0.025	-0.58423
MRI_FCWML159	0.033333	-0.37017
MRI_FCWML159	0.041667	-0.12149
MRI_FCWML159	0.05	0.13224
MRI_FCWML159	0.058333	0.35829
MRI_FCWML159	0.066667	0.52979
MRI_FCWML159	0.075	0.63245
MRI_FCWML159	0.083333	0.66605
MRI_FCWML159	0.091667	0.64107
MRI_FCWML159	0.1	0.57337
MRI_FCWML159	0.10833	0.48006
MRI_FCWML159	0.11667	0.37783
MRI_FCWML159	0.125	0.28273
MRI_FCWML159	0.13333	0.20919
MRI_FCWML159	0.14167	0.16746
MRI_FCWML159	0.15	0.16045
MRI_FCWML159	0.15833	0.18211
MRI_FCWML159	0.16667	0.21918
MRI_FCWML159	0.175	0.25592
MRI_FCWML159	0.18333	0.27972
MRI_FCWML159	0.19167	0.28488
MRI_FCWML159	0.2	0.27309
MRI_FCWML159	0.20833	0.25085
MRI_FCWML159	0.21667	0.22585
MRI_FCWML159	0.225	0.20396
MRI_FCWML159	0.23333	0.18816
MRI_FCWML159	0.24167	0.17903
MRI_FCWML159	0.25	0.088043
MRI_FCWML160	0	NaN
MRI_FCWML160	0.0083333	NaN
MRI_FCWML160	0.016667	NaN
MRI_FCWML160	0.025	NaN
MRI_FCWML160	0.033333	NaN
MRI_FCWML160	0.041667	NaN
MRI_FCWML160	0.05	NaN
MRI_FCWML160	0.058333	NaN
MRI_FCWML160	0.066667	NaN
MRI_FCWML160	0.075	NaN
MRI_FCWML160	0.083333	NaN
MRI_FCWML160	0.091667	NaN
MRI_FCWML160	0.1	NaN
MRI_FCWML160	0.10833	NaN
MRI_FCWML160	0.11667	NaN
MRI_FCWML160	0.125	NaN
MRI_FCWML160	0.13333	NaN
MRI_FCWML160	0.14167	NaN
MRI_FCWML160	0.15	NaN
MRI_FCWML160	0.15833	NaN
MRI_FCWML160	0.16667	NaN
MRI_FCWML160	0.175	NaN
MRI_FCWML160	0.18333	NaN
MRI_FCWML160	0.19167	NaN
MRI_FCWML160	0.2	NaN
MRI_FCWML160	0.20833	NaN
MRI_FCWML160	0.21667	NaN
MRI_FCWML160	0.225	NaN
MRI_FCWML160	0.23333	NaN
MRI_FCWML160	0.24167	NaN
MRI_FCWML160	0.25	NaN
MRI_FCWML162	0	0.25457
MRI_FCWML162	0.0083333	0.51601
MRI_FCWML162	0.016667	0.53873
MRI_FCWML162	0.025	0.5817
MRI_FCWML162	0.033333	0.64705
MRI_FCWML162	0.041667	0.73009
MRI_FCWML162	0.05	0.81754
MRI_FCWML162	0.058333	0.89023
MRI_FCWML162	0.066667	0.92911
MRI_FCWML162	0.075	0.92223
MRI_FCWML162	0.083333	0.8693
MRI_FCWML162	0.091667	0.7817
MRI_FCWML162	0.1	0.67815
MRI_FCWML162	0.10833	0.57799
MRI_FCWML162	0.11667	0.49522
[truncated: 171 more rows]
