# Supplementary material for: Pupil size reflects activation of subcortical ascending arousal system nuclei during rest
Source: eLife. 2023 Jun 27;12:e84822. doi: 10.7554/eLife.84822 (PMC10299825; doi:10.7554/eLife.84822)
Supplement: Figure 6—source data 1. [file elife-84822-fig6-data1.zip › Figure6-SourceData/Pxy_cpsd_stat_ses-day2_ACC.csv]

subj	F_cpsd	Pxy
MRI_FCWML001	0	0.65518
MRI_FCWML001	0.0083333	1.2836
MRI_FCWML001	0.016667	1.2051
MRI_FCWML001	0.025	1.0804
MRI_FCWML001	0.033333	0.92008
MRI_FCWML001	0.041667	0.73977
MRI_FCWML001	0.05	0.56044
MRI_FCWML001	0.058333	0.40599
MRI_FCWML001	0.066667	0.2988
MRI_FCWML001	0.075	0.25375
MRI_FCWML001	0.083333	0.27288
MRI_FCWML001	0.091667	0.34315
MRI_FCWML001	0.1	0.43901
MRI_FCWML001	0.10833	0.52948
MRI_FCWML001	0.11667	0.58735
MRI_FCWML001	0.125	0.59703
MRI_FCWML001	0.13333	0.55821
MRI_FCWML001	0.14167	0.48418
MRI_FCWML001	0.15	0.39601
MRI_FCWML001	0.15833	0.31517
MRI_FCWML001	0.16667	0.25698
MRI_FCWML001	0.175	0.22688
MRI_FCWML001	0.18333	0.22007
MRI_FCWML001	0.19167	0.2241
MRI_FCWML001	0.2	0.2237
MRI_FCWML001	0.20833	0.20637
MRI_FCWML001	0.21667	0.16722
MRI_FCWML001	0.225	0.11129
MRI_FCWML001	0.23333	0.052133
MRI_FCWML001	0.24167	0.0070025
MRI_FCWML001	0.25	-0.0049361
MRI_FCWML002	0	1.3602
MRI_FCWML002	0.0083333	2.7522
MRI_FCWML002	0.016667	2.8362
MRI_FCWML002	0.025	2.9414
MRI_FCWML002	0.033333	3.0287
MRI_FCWML002	0.041667	3.0629
MRI_FCWML002	0.05	3.0228
MRI_FCWML002	0.058333	2.9044
MRI_FCWML002	0.066667	2.7195
MRI_FCWML002	0.075	2.4891
MRI_FCWML002	0.083333	2.2372
MRI_FCWML002	0.091667	1.9844
MRI_FCWML002	0.1	1.7436
MRI_FCWML002	0.10833	1.5181
MRI_FCWML002	0.11667	1.3032
MRI_FCWML002	0.125	1.0906
MRI_FCWML002	0.13333	0.87479
MRI_FCWML002	0.14167	0.6582
MRI_FCWML002	0.15	0.45279
MRI_FCWML002	0.15833	0.27605
MRI_FCWML002	0.16667	0.14363
MRI_FCWML002	0.175	0.061917
MRI_FCWML002	0.18333	0.024779
MRI_FCWML002	0.19167	0.01604
MRI_FCWML002	0.2	0.016278
MRI_FCWML002	0.20833	0.010306
MRI_FCWML002	0.21667	-0.0082637
MRI_FCWML002	0.225	-0.036878
MRI_FCWML002	0.23333	-0.067347
MRI_FCWML002	0.24167	-0.090301
MRI_FCWML002	0.25	-0.049395
MRI_FCWML003	0	-1.4123
MRI_FCWML003	0.0083333	-2.7449
MRI_FCWML003	0.016667	-2.5195
MRI_FCWML003	0.025	-2.1848
MRI_FCWML003	0.033333	-1.7904
MRI_FCWML003	0.041667	-1.3863
MRI_FCWML003	0.05	-1.0127
MRI_FCWML003	0.058333	-0.69465
MRI_FCWML003	0.066667	-0.44268
MRI_FCWML003	0.075	-0.25688
MRI_FCWML003	0.083333	-0.13187
MRI_FCWML003	0.091667	-0.060205
MRI_FCWML003	0.1	-0.033318
MRI_FCWML003	0.10833	-0.040867
MRI_FCWML003	0.11667	-0.07016
MRI_FCWML003	0.125	-0.10688
MRI_FCWML003	0.13333	-0.13728
MRI_FCWML003	0.14167	-0.15099
MRI_FCWML003	0.15	-0.14312
MRI_FCWML003	0.15833	-0.11484
MRI_FCWML003	0.16667	-0.07227
MRI_FCWML003	0.175	-0.024501
MRI_FCWML003	0.18333	0.018628
MRI_FCWML003	0.19167	0.048446
MRI_FCWML003	0.2	0.058989
MRI_FCWML003	0.20833	0.048228
MRI_FCWML003	0.21667	0.018857
MRI_FCWML003	0.225	-0.02177
MRI_FCWML003	0.23333	-0.063005
MRI_FCWML003	0.24167	-0.093567
MRI_FCWML003	0.25	-0.052415
MRI_FCWML004	0	-0.74876
MRI_FCWML004	0.0083333	-1.4387
MRI_FCWML004	0.016667	-1.2728
MRI_FCWML004	0.025	-1.0279
MRI_FCWML004	0.033333	-0.73938
MRI_FCWML004	0.041667	-0.43986
MRI_FCWML004	0.05	-0.15143
MRI_FCWML004	0.058333	0.115
MRI_FCWML004	0.066667	0.35519
MRI_FCWML004	0.075	0.56537
MRI_FCWML004	0.083333	0.73833
MRI_FCWML004	0.091667	0.86434
MRI_FCWML004	0.1	0.93601
MRI_FCWML004	0.10833	0.95387
MRI_FCWML004	0.11667	0.9291
MRI_FCWML004	0.125	0.88123
MRI_FCWML004	0.13333	0.83196
MRI_FCWML004	0.14167	0.79774
MRI_FCWML004	0.15	0.78485
MRI_FCWML004	0.15833	0.78876
MRI_FCWML004	0.16667	0.79754
MRI_FCWML004	0.175	0.79719
MRI_FCWML004	0.18333	0.77638
MRI_FCWML004	0.19167	0.72918
MRI_FCWML004	0.2	0.65556
MRI_FCWML004	0.20833	0.56081
MRI_FCWML004	0.21667	0.45451
MRI_FCWML004	0.225	0.34941
MRI_FCWML004	0.23333	0.25991
MRI_FCWML004	0.24167	0.19957
MRI_FCWML004	0.25	0.089126
MRI_FCWML006	0	0.83073
MRI_FCWML006	0.0083333	1.7033
MRI_FCWML006	0.016667	1.8198
MRI_FCWML006	0.025	1.9851
MRI_FCWML006	0.033333	2.1603
MRI_FCWML006	0.041667	2.3008
MRI_FCWML006	0.05	2.3671
MRI_FCWML006	0.058333	2.3352
MRI_FCWML006	0.066667	2.2045
MRI_FCWML006	0.075	1.9979
MRI_FCWML006	0.083333	1.7539
MRI_FCWML006	0.091667	1.5127
MRI_FCWML006	0.1	1.3033
MRI_FCWML006	0.10833	1.1352
MRI_FCWML006	0.11667	0.9995
MRI_FCWML006	0.125	0.87691
MRI_FCWML006	0.13333	0.74936
MRI_FCWML006	0.14167	0.60894
MRI_FCWML006	0.15	0.46098
MRI_FCWML006	0.15833	0.32049
MRI_FCWML006	0.16667	0.2044
MRI_FCWML006	0.175	0.12345
MRI_FCWML006	0.18333	0.07742
MRI_FCWML006	0.19167	0.055404
MRI_FCWML006	0.2	0.040587
MRI_FCWML006	0.20833	0.017322
MRI_FCWML006	0.21667	-0.022524
MRI_FCWML006	0.225	-0.076492
MRI_FCWML006	0.23333	-0.13286
MRI_FCWML006	0.24167	-0.17571
MRI_FCWML006	0.25	-0.09586
MRI_FCWML007	0	0.9662
MRI_FCWML007	0.0083333	1.9988
MRI_FCWML007	0.016667	2.1718
MRI_FCWML007	0.025	2.3839
MRI_FCWML007	0.033333	2.5533
MRI_FCWML007	0.041667	2.6141
MRI_FCWML007	0.05	2.5377
MRI_FCWML007	0.058333	2.3365
MRI_FCWML007	0.066667	2.0519
MRI_FCWML007	0.075	1.7357
MRI_FCWML007	0.083333	1.4326
MRI_FCWML007	0.091667	1.1713
MRI_FCWML007	0.1	0.96342
MRI_FCWML007	0.10833	0.80741
MRI_FCWML007	0.11667	0.69387
MRI_FCWML007	0.125	0.6094
MRI_FCWML007	0.13333	0.5396
MRI_FCWML007	0.14167	0.47191
MRI_FCWML007	0.15	0.3982
MRI_FCWML007	0.15833	0.31646
MRI_FCWML007	0.16667	0.2303
MRI_FCWML007	0.175	0.14648
MRI_FCWML007	0.18333	0.07137
MRI_FCWML007	0.19167	0.0083618
MRI_FCWML007	0.2	-0.04273
MRI_FCWML007	0.20833	-0.084359
MRI_FCWML007	0.21667	-0.11914
MRI_FCWML007	0.225	-0.14827
MRI_FCWML007	0.23333	-0.17114
MRI_FCWML007	0.24167	-0.186
MRI_FCWML007	0.25	-0.095591
MRI_FCWML008	0	-2.1293
MRI_FCWML008	0.0083333	-4.1199
MRI_FCWML008	0.016667	-3.7291
MRI_FCWML008	0.025	-3.1551
MRI_FCWML008	0.033333	-2.4899
MRI_FCWML008	0.041667	-1.8241
MRI_FCWML008	0.05	-1.227
MRI_FCWML008	0.058333	-0.73772
MRI_FCWML008	0.066667	-0.36631
MRI_FCWML008	0.075	-0.10282
MRI_FCWML008	0.083333	0.072163
MRI_FCWML008	0.091667	0.1794
MRI_FCWML008	0.1	0.2368
MRI_FCWML008	0.10833	0.25864
MRI_FCWML008	0.11667	0.25637
MRI_FCWML008	0.125	0.23974
MRI_FCWML008	0.13333	0.21742
MRI_FCWML008	0.14167	0.19698
MRI_FCWML008	0.15	0.18427
MRI_FCWML008	0.15833	0.18241
MRI_FCWML008	0.16667	0.19095
MRI_FCWML008	0.175	0.20584
MRI_FCWML008	0.18333	0.22065
MRI_FCWML008	0.19167	0.22892
MRI_FCWML008	0.2	0.22659
MRI_FCWML008	0.20833	0.21348
MRI_FCWML008	0.21667	0.19299
MRI_FCWML008	0.225	0.17041
MRI_FCWML008	0.23333	0.15085
MRI_FCWML008	0.24167	0.1379
MRI_FCWML008	0.25	0.066706
MRI_FCWML009	0	-1.3718
MRI_FCWML009	0.0083333	-2.5822
MRI_FCWML009	0.016667	-2.1314
MRI_FCWML009	0.025	-1.4818
MRI_FCWML009	0.033333	-0.75527
MRI_FCWML009	0.041667	-0.073546
MRI_FCWML009	0.05	0.4706
MRI_FCWML009	0.058333	0.82955
MRI_FCWML009	0.066667	1.0025
MRI_FCWML009	0.075	1.0249
MRI_FCWML009	0.083333	0.95152
MRI_FCWML009	0.091667	0.83873
MRI_FCWML009	0.1	0.73161
MRI_FCWML009	0.10833	0.6565
MRI_FCWML009	0.11667	0.61973
MRI_FCWML009	0.125	0.61124
MRI_FCWML009	0.13333	0.61139
MRI_FCWML009	0.14167	0.59922
MRI_FCWML009	0.15	0.56004
MRI_FCWML009	0.15833	0.49026
MRI_FCWML009	0.16667	0.39812
MRI_FCWML009	0.175	0.30015
MRI_FCWML009	0.18333	0.21501
MRI_FCWML009	0.19167	0.15705
MRI_FCWML009	0.2	0.13217
MRI_FCWML009	0.20833	0.13722
MRI_FCWML009	0.21667	0.16254
MRI_FCWML009	0.225	0.19612
MRI_FCWML009	0.23333	0.22729
MRI_FCWML009	0.24167	0.24861
MRI_FCWML009	0.25	0.12806
MRI_FCWML010	0	0.41374
MRI_FCWML010	0.0083333	0.82346
MRI_FCWML010	0.016667	0.81183
MRI_FCWML010	0.025	0.79399
MRI_FCWML010	0.033333	0.77225
MRI_FCWML010	0.041667	0.74875
MRI_FCWML010	0.05	0.72349
MRI_FCWML010	0.058333	0.69249
MRI_FCWML010	0.066667	0.64811
MRI_FCWML010	0.075	0.5823
MRI_FCWML010	0.083333	0.49187
MRI_FCWML010	0.091667	0.38284
MRI_FCWML010	0.1	0.27069
MRI_FCWML010	0.10833	0.17543
MRI_FCWML010	0.11667	0.11342
MRI_FCWML010	0.125	0.089889
MRI_FCWML010	0.13333	0.096308
MRI_FCWML010	0.14167	0.11408
MRI_FCWML010	0.15	0.12285
MRI_FCWML010	0.15833	0.10941
MRI_FCWML010	0.16667	0.073033
MRI_FCWML010	0.175	0.025441
MRI_FCWML010	0.18333	-0.014239
MRI_FCWML010	0.19167	-0.026759
MRI_FCWML010	0.2	0.00054544
MRI_FCWML010	0.20833	0.069668
MRI_FCWML010	0.21667	0.17119
MRI_FCWML010	0.225	0.28656
MRI_FCWML010	0.23333	0.39259
MRI_FCWML010	0.24167	0.46698
MRI_FCWML010	0.25	0.24686
MRI_FCWML011	0	0.18857
MRI_FCWML011	0.0083333	0.46689
MRI_FCWML011	0.016667	0.71895
MRI_FCWML011	0.025	1.0855
MRI_FCWML011	0.033333	1.499
MRI_FCWML011	0.041667	1.8866
MRI_FCWML011	0.05	2.1864
MRI_FCWML011	0.058333	2.3588
MRI_FCWML011	0.066667	2.391
MRI_FCWML011	0.075	2.2944
MRI_FCWML011	0.083333	2.0961
MRI_FCWML011	0.091667	1.8284
MRI_FCWML011	0.1	1.5219
MRI_FCWML011	0.10833	1.2031
MRI_FCWML011	0.11667	0.89434
MRI_FCWML011	0.125	0.61621
MRI_FCWML011	0.13333	0.38635
MRI_FCWML011	0.14167	0.21656
MRI_FCWML011	0.15	0.10885
MRI_FCWML011	0.15833	0.053693
MRI_FCWML011	0.16667	0.032344
MRI_FCWML011	0.175	0.022808
MRI_FCWML011	0.18333	0.0069355
MRI_FCWML011	0.19167	-0.024525
MRI_FCWML011	0.2	-0.070937
MRI_FCWML011	0.20833	-0.12469
MRI_FCWML011	0.21667	-0.17609
MRI_FCWML011	0.225	-0.21767
MRI_FCWML011	0.23333	-0.2462
MRI_FCWML011	0.24167	-0.26208
MRI_FCWML011	0.25	-0.13354
MRI_FCWML012	0	1.3488
MRI_FCWML012	0.0083333	2.5882
MRI_FCWML012	0.016667	2.2748
MRI_FCWML012	0.025	1.8007
MRI_FCWML012	0.033333	1.2328
MRI_FCWML012	0.041667	0.65198
MRI_FCWML012	0.05	0.13822
MRI_FCWML012	0.058333	-0.24594
MRI_FCWML012	0.066667	-0.469
MRI_FCWML012	0.075	-0.5357
MRI_FCWML012	0.083333	-0.48143
MRI_FCWML012	0.091667	-0.3583
MRI_FCWML012	0.1	-0.21831
MRI_FCWML012	0.10833	-0.10006
MRI_FCWML012	0.11667	-0.022982
MRI_FCWML012	0.125	0.010919
MRI_FCWML012	0.13333	0.01084
MRI_FCWML012	0.14167	-0.009636
MRI_FCWML012	0.15	-0.037232
MRI_FCWML012	0.15833	-0.061072
MRI_FCWML012	0.16667	-0.073246
MRI_FCWML012	0.175	-0.069127
MRI_FCWML012	0.18333	-0.047892
MRI_FCWML012	0.19167	-0.012764
MRI_FCWML012	0.2	0.029746
MRI_FCWML012	0.20833	0.071808
MRI_FCWML012	0.21667	0.1068
MRI_FCWML012	0.225	0.13126
MRI_FCWML012	0.23333	0.1454
MRI_FCWML012	0.24167	0.15186
MRI_FCWML012	0.25	0.076797
MRI_FCWML013	0	1.2411
MRI_FCWML013	0.0083333	2.4533
MRI_FCWML013	0.016667	2.3636
MRI_FCWML013	0.025	2.2057
MRI_FCWML013	0.033333	1.976
MRI_FCWML013	0.041667	1.6818
MRI_FCWML013	0.05	1.3446
MRI_FCWML013	0.058333	0.99781
MRI_FCWML013	0.066667	0.6771
MRI_FCWML013	0.075	0.41003
MRI_FCWML013	0.083333	0.2078
MRI_FCWML013	0.091667	0.063745
MRI_FCWML013	0.1	-0.041136
MRI_FCWML013	0.10833	-0.12834
MRI_FCWML013	0.11667	-0.21244
MRI_FCWML013	0.125	-0.29633
MRI_FCWML013	0.13333	-0.37247
MRI_FCWML013	0.14167	-0.42894
MRI_FCWML013	0.15	-0.45638
MRI_FCWML013	0.15833	-0.45259
MRI_FCWML013	0.16667	-0.42296
MRI_FCWML013	0.175	-0.3775
MRI_FCWML013	0.18333	-0.32662
MRI_FCWML013	0.19167	-0.27805
MRI_FCWML013	0.2	-0.23579
MRI_FCWML013	0.20833	-0.2009
MRI_FCWML013	0.21667	-0.17306
MRI_FCWML013	0.225	-0.15168
MRI_FCWML013	0.23333	-0.13646
MRI_FCWML013	0.24167	-0.12732
MRI_FCWML013	0.25	-0.062132
MRI_FCWML014	0	0.7496
MRI_FCWML014	0.0083333	1.4692
MRI_FCWML014	0.016667	1.3864
MRI_FCWML014	0.025	1.271
MRI_FCWML014	0.033333	1.1518
MRI_FCWML014	0.041667	1.0598
MRI_FCWML014	0.05	1.0193
MRI_FCWML014	0.058333	1.0408
MRI_FCWML014	0.066667	1.1166
MRI_FCWML014	0.075	1.2221
MRI_FCWML014	0.083333	1.3232
MRI_FCWML014	0.091667	1.3861
MRI_FCWML014	0.1	1.3878
MRI_FCWML014	0.10833	1.3217
MRI_FCWML014	0.11667	1.1966
MRI_FCWML014	0.125	1.0311
MRI_FCWML014	0.13333	0.84498
MRI_FCWML014	0.14167	0.6542
MRI_FCWML014	0.15	0.46901
MRI_FCWML014	0.15833	0.29672
MRI_FCWML014	0.16667	0.14528
MRI_FCWML014	0.175	0.024966
MRI_FCWML014	0.18333	-0.053606
MRI_FCWML014	0.19167	-0.083862
MRI_FCWML014	0.2	-0.067352
MRI_FCWML014	0.20833	-0.014736
MRI_FCWML014	0.21667	0.057095
MRI_FCWML014	0.225	0.13021
MRI_FCWML014	0.23333	0.19032
MRI_FCWML014	0.24167	0.22883
MRI_FCWML014	0.25	0.12098
MRI_FCWML015	0	0.81723
MRI_FCWML015	0.0083333	1.6443
MRI_FCWML015	0.016667	1.6686
MRI_FCWML015	0.025	1.6926
MRI_FCWML015	0.033333	1.6975
MRI_FCWML015	0.041667	1.6654
MRI_FCWML015	0.05	1.5844
MRI_FCWML015	0.058333	1.4517
MRI_FCWML015	0.066667	1.2731
MRI_FCWML015	0.075	1.0614
MRI_FCWML015	0.083333	0.83283
MRI_FCWML015	0.091667	0.60415
MRI_FCWML015	0.1	0.39
MRI_FCWML015	0.10833	0.20145
MRI_FCWML015	0.11667	0.045358
MRI_FCWML015	0.125	-0.075498
MRI_FCWML015	0.13333	-0.16172
MRI_FCWML015	0.14167	-0.21622
MRI_FCWML015	0.15	-0.24297
MRI_FCWML015	0.15833	-0.24601
MRI_FCWML015	0.16667	-0.22883
MRI_FCWML015	0.175	-0.19452
MRI_FCWML015	0.18333	-0.14624
MRI_FCWML015	0.19167	-0.087839
MRI_FCWML015	0.2	-0.024065
MRI_FCWML015	0.20833	0.03969
MRI_FCWML015	0.21667	0.098147
MRI_FCWML015	0.225	0.14695
MRI_FCWML015	0.23333	0.18317
MRI_FCWML015	0.24167	0.20527
MRI_FCWML015	0.25	0.10634
MRI_FCWML016	0	0.49988
MRI_FCWML016	0.0083333	0.94383
MRI_FCWML016	0.016667	0.78467
MRI_FCWML016	0.025	0.54736
MRI_FCWML016	0.033333	0.27047
MRI_FCWML016	0.041667	-0.00022507
MRI_FCWML016	0.05	-0.22111
MRI_FCWML016	0.058333	-0.36121
MRI_FCWML016	0.066667	-0.40985
MRI_FCWML016	0.075	-0.3783
MRI_FCWML016	0.083333	-0.29434
MRI_FCWML016	0.091667	-0.19198
MRI_FCWML016	0.1	-0.1007
MRI_FCWML016	0.10833	-0.038165
MRI_FCWML016	0.11667	-0.0084501
MRI_FCWML016	0.125	-0.0051205
MRI_FCWML016	0.13333	-0.016791
MRI_FCWML016	0.14167	-0.032638
MRI_FCWML016	0.15	-0.046158
MRI_FCWML016	0.15833	-0.056503
MRI_FCWML016	0.16667	-0.067421
MRI_FCWML016	0.175	-0.084307
MRI_FCWML016	0.18333	-0.11043
MRI_FCWML016	0.19167	-0.14391
MRI_FCWML016	0.2	-0.17724
MRI_FCWML016	0.20833	-0.20011
MRI_FCWML016	0.21667	-0.20452
MRI_FCWML016	0.225	-0.18964
MRI_FCWML016	0.23333	-0.16335
MRI_FCWML016	0.24167	-0.1391
MRI_FCWML016	0.25	-0.064667
MRI_FCWML017	0	0.37958
MRI_FCWML017	0.0083333	0.77253
MRI_FCWML017	0.016667	0.81542
MRI_FCWML017	0.025	0.89298
MRI_FCWML017	0.033333	1.0054
MRI_FCWML017	0.041667	1.1408
MRI_FCWML017	0.05	1.2742
MRI_FCWML017	0.058333	1.3725
MRI_FCWML017	0.066667	1.4063
MRI_FCWML017	0.075	1.3602
MRI_FCWML017	0.083333	1.2394
MRI_FCWML017	0.091667	1.0672
MRI_FCWML017	0.1	0.87626
MRI_FCWML017	0.10833	0.69683
MRI_FCWML017	0.11667	0.54784
MRI_FCWML017	0.125	0.43358
MRI_FCWML017	0.13333	0.34674
MRI_FCWML017	0.14167	0.2751
MRI_FCWML017	0.15	0.20828
MRI_FCWML017	0.15833	0.14164
MRI_FCWML017	0.16667	0.076383
MRI_FCWML017	0.175	0.016958
MRI_FCWML017	0.18333	-0.032259
MRI_FCWML017	0.19167	-0.069227
MRI_FCWML017	0.2	-0.094711
MRI_FCWML017	0.20833	-0.11133
MRI_FCWML017	0.21667	-0.12212
MRI_FCWML017	0.225	-0.1294
MRI_FCWML017	0.23333	-0.1344
MRI_FCWML017	0.24167	-0.13747
MRI_FCWML017	0.25	-0.069259
MRI_FCWML018	0	1.3324
MRI_FCWML018	0.0083333	2.6668
MRI_FCWML018	0.016667	2.6693
MRI_FCWML018	0.025	2.6644
MRI_FCWML018	0.033333	2.6466
MRI_FCWML018	0.041667	2.6181
MRI_FCWML018	0.05	2.5876
MRI_FCWML018	0.058333	2.563
MRI_FCWML018	0.066667	2.5425
MRI_FCWML018	0.075	2.5114
MRI_FCWML018	0.083333	2.4455
MRI_FCWML018	0.091667	2.3219
MRI_FCWML018	0.1	2.1296
MRI_FCWML018	0.10833	1.8754
MRI_FCWML018	0.11667	1.5817
MRI_FCWML018	0.125	1.2782
MRI_FCWML018	0.13333	0.99325
MRI_FCWML018	0.14167	0.74627
MRI_FCWML018	0.15	0.5458
MRI_FCWML018	0.15833	0.39015
MRI_FCWML018	0.16667	0.27
MRI_FCWML018	0.175	0.1715
MRI_FCWML018	0.18333	0.07979
MRI_FCWML018	0.19167	-0.017316
MRI_FCWML018	0.2	-0.12596
MRI_FCWML018	0.20833	-0.24455
MRI_FCWML018	0.21667	-0.36472
MRI_FCWML018	0.225	-0.47439
MRI_FCWML018	0.23333	-0.56165
MRI_FCWML018	0.24167	-0.61746
MRI_FCWML018	0.25	-0.3183
MRI_FCWML020	0	NaN
MRI_FCWML020	0.0083333	NaN
MRI_FCWML020	0.016667	NaN
MRI_FCWML020	0.025	NaN
MRI_FCWML020	0.033333	NaN
MRI_FCWML020	0.041667	NaN
MRI_FCWML020	0.05	NaN
MRI_FCWML020	0.058333	NaN
MRI_FCWML020	0.066667	NaN
MRI_FCWML020	0.075	NaN
MRI_FCWML020	0.083333	NaN
MRI_FCWML020	0.091667	NaN
MRI_FCWML020	0.1	NaN
MRI_FCWML020	0.10833	NaN
MRI_FCWML020	0.11667	NaN
MRI_FCWML020	0.125	NaN
MRI_FCWML020	0.13333	NaN
MRI_FCWML020	0.14167	NaN
MRI_FCWML020	0.15	NaN
MRI_FCWML020	0.15833	NaN
MRI_FCWML020	0.16667	NaN
MRI_FCWML020	0.175	NaN
MRI_FCWML020	0.18333	NaN
MRI_FCWML020	0.19167	NaN
MRI_FCWML020	0.2	NaN
MRI_FCWML020	0.20833	NaN
MRI_FCWML020	0.21667	NaN
MRI_FCWML020	0.225	NaN
MRI_FCWML020	0.23333	NaN
MRI_FCWML020	0.24167	NaN
MRI_FCWML020	0.25	NaN
MRI_FCWML022	0	NaN
MRI_FCWML022	0.0083333	NaN
MRI_FCWML022	0.016667	NaN
MRI_FCWML022	0.025	NaN
MRI_FCWML022	0.033333	NaN
MRI_FCWML022	0.041667	NaN
MRI_FCWML022	0.05	NaN
MRI_FCWML022	0.058333	NaN
MRI_FCWML022	0.066667	NaN
MRI_FCWML022	0.075	NaN
MRI_FCWML022	0.083333	NaN
MRI_FCWML022	0.091667	NaN
MRI_FCWML022	0.1	NaN
MRI_FCWML022	0.10833	NaN
MRI_FCWML022	0.11667	NaN
MRI_FCWML022	0.125	NaN
MRI_FCWML022	0.13333	NaN
MRI_FCWML022	0.14167	NaN
MRI_FCWML022	0.15	NaN
MRI_FCWML022	0.15833	NaN
MRI_FCWML022	0.16667	NaN
MRI_FCWML022	0.175	NaN
MRI_FCWML022	0.18333	NaN
MRI_FCWML022	0.19167	NaN
MRI_FCWML022	0.2	NaN
MRI_FCWML022	0.20833	NaN
MRI_FCWML022	0.21667	NaN
MRI_FCWML022	0.225	NaN
MRI_FCWML022	0.23333	NaN
MRI_FCWML022	0.24167	NaN
MRI_FCWML022	0.25	NaN
MRI_FCWML023	0	0.55504
MRI_FCWML023	0.0083333	1.0927
MRI_FCWML023	0.016667	1.037
MRI_FCWML023	0.025	0.93547
MRI_FCWML023	0.033333	0.78722
MRI_FCWML023	0.041667	0.60545
MRI_FCWML023	0.05	0.41853
MRI_FCWML023	0.058333	0.26142
MRI_FCWML023	0.066667	0.16186
MRI_FCWML023	0.075	0.12863
MRI_FCWML023	0.083333	0.14767
MRI_FCWML023	0.091667	0.18811
MRI_FCWML023	0.1	0.21453
MRI_FCWML023	0.10833	0.19944
MRI_FCWML023	0.11667	0.13078
MRI_FCWML023	0.125	0.012543
MRI_FCWML023	0.13333	-0.13974
MRI_FCWML023	0.14167	-0.30519
MRI_FCWML023	0.15	-0.46258
MRI_FCWML023	0.15833	-0.5932
MRI_FCWML023	0.16667	-0.68218
MRI_FCWML023	0.175	-0.71959
MRI_FCWML023	0.18333	-0.70169
MRI_FCWML023	0.19167	-0.63198
MRI_FCWML023	0.2	-0.52112
MRI_FCWML023	0.20833	-0.38524
MRI_FCWML023	0.21667	-0.24308
MRI_FCWML023	0.225	-0.1127
MRI_FCWML023	0.23333	-0.0090918
MRI_FCWML023	0.24167	0.057145
MRI_FCWML023	0.25	0.039941
MRI_FCWML025	0	0.28919
MRI_FCWML025	0.0083333	0.55949
MRI_FCWML025	0.016667	0.51032
MRI_FCWML025	0.025	0.45118
MRI_FCWML025	0.033333	0.40885
MRI_FCWML025	0.041667	0.40794
MRI_FCWML025	0.05	0.46232
MRI_FCWML025	0.058333	0.56958
MRI_FCWML025	0.066667	0.71058
MRI_FCWML025	0.075	0.85466
MRI_FCWML025	0.083333	0.96871
MRI_FCWML025	0.091667	1.027
MRI_FCWML025	0.1	1.0177
MRI_FCWML025	0.10833	0.9449
MRI_FCWML025	0.11667	0.82424
MRI_FCWML025	0.125	0.67695
MRI_FCWML025	0.13333	0.52317
MRI_FCWML025	0.14167	0.37803
MRI_FCWML025	0.15	0.25097
MRI_FCWML025	0.15833	0.14725
MRI_FCWML025	0.16667	0.069895
MRI_FCWML025	0.175	0.02082
MRI_FCWML025	0.18333	0.00055607
MRI_FCWML025	0.19167	0.0073599
MRI_FCWML025	0.2	0.036575
MRI_FCWML025	0.20833	0.080925
MRI_FCWML025	0.21667	0.13172
MRI_FCWML025	0.225	0.18044
MRI_FCWML025	0.23333	0.22006
MRI_FCWML025	0.24167	0.24566
MRI_FCWML025	0.25	0.12724
MRI_FCWML026	0	-1.2062
MRI_FCWML026	0.0083333	-2.3649
MRI_FCWML026	0.016667	-2.2222
MRI_FCWML026	0.025	-1.9889
MRI_FCWML026	0.033333	-1.6832
MRI_FCWML026	0.041667	-1.3425
MRI_FCWML026	0.05	-1.0177
MRI_FCWML026	0.058333	-0.7569
MRI_FCWML026	0.066667	-0.5863
MRI_FCWML026	0.075	-0.49858
MRI_FCWML026	0.083333	-0.45615
MRI_FCWML026	0.091667	-0.40724
MRI_FCWML026	0.1	-0.30687
MRI_FCWML026	0.10833	-0.13285
MRI_FCWML026	0.11667	0.10895
MRI_FCWML026	0.125	0.38942
MRI_FCWML026	0.13333	0.66671
MRI_FCWML026	0.14167	0.89698
MRI_FCWML026	0.15	1.043
MRI_FCWML026	0.15833	1.0808
MRI_FCWML026	0.16667	1.004
MRI_FCWML026	0.175	0.82624
MRI_FCWML026	0.18333	0.57972
MRI_FCWML026	0.19167	0.30784
MRI_FCWML026	0.2	0.054459
MRI_FCWML026	0.20833	-0.14745
MRI_FCWML026	0.21667	-0.28305
MRI_FCWML026	0.225	-0.35637
MRI_FCWML026	0.23333	-0.38482
MRI_FCWML026	0.24167	-0.39021
MRI_FCWML026	0.25	-0.19492
MRI_FCWML027	0	-0.34937
MRI_FCWML027	0.0083333	-0.67051
MRI_FCWML027	0.016667	-0.59184
MRI_FCWML027	0.025	-0.47945
MRI_FCWML027	0.033333	-0.35695
MRI_FCWML027	0.041667	-0.24964
MRI_FCWML027	0.05	-0.17891
MRI_FCWML027	0.058333	-0.15788
MRI_FCWML027	0.066667	-0.18889
MRI_FCWML027	0.075	-0.26374
MRI_FCWML027	0.083333	-0.36638
MRI_FCWML027	0.091667	-0.47719
MRI_FCWML027	0.1	-0.57792
MRI_FCWML027	0.10833	-0.65552
MRI_FCWML027	0.11667	-0.70407
MRI_FCWML027	0.125	-0.72425
MRI_FCWML027	0.13333	-0.72075
MRI_FCWML027	0.14167	-0.6989
MRI_FCWML027	0.15	-0.66171
MRI_FCWML027	0.15833	-0.60855
MRI_FCWML027	0.16667	-0.53576
MRI_FCWML027	0.175	-0.43874
MRI_FCWML027	0.18333	-0.3146
MRI_FCWML027	0.19167	-0.16437
MRI_FCWML027	0.2	0.0059722
MRI_FCWML027	0.20833	0.18589
MRI_FCWML027	0.21667	0.36165
MRI_FCWML027	0.225	0.51834
MRI_FCWML027	0.23333	0.64192
MRI_FCWML027	0.24167	0.721
MRI_FCWML027	0.25	0.3741
MRI_FCWML028	0	NaN
MRI_FCWML028	0.0083333	NaN
MRI_FCWML028	0.016667	NaN
MRI_FCWML028	0.025	NaN
MRI_FCWML028	0.033333	NaN
MRI_FCWML028	0.041667	NaN
MRI_FCWML028	0.05	NaN
MRI_FCWML028	0.058333	NaN
MRI_FCWML028	0.066667	NaN
MRI_FCWML028	0.075	NaN
MRI_FCWML028	0.083333	NaN
MRI_FCWML028	0.091667	NaN
MRI_FCWML028	0.1	NaN
MRI_FCWML028	0.10833	NaN
MRI_FCWML028	0.11667	NaN
MRI_FCWML028	0.125	NaN
MRI_FCWML028	0.13333	NaN
MRI_FCWML028	0.14167	NaN
MRI_FCWML028	0.15	NaN
MRI_FCWML028	0.15833	NaN
MRI_FCWML028	0.16667	NaN
MRI_FCWML028	0.175	NaN
MRI_FCWML028	0.18333	NaN
MRI_FCWML028	0.19167	NaN
MRI_FCWML028	0.2	NaN
MRI_FCWML028	0.20833	NaN
MRI_FCWML028	0.21667	NaN
MRI_FCWML028	0.225	NaN
MRI_FCWML028	0.23333	NaN
MRI_FCWML028	0.24167	NaN
MRI_FCWML028	0.25	NaN
MRI_FCWML029	0	0.47896
MRI_FCWML029	0.0083333	1.0056
MRI_FCWML029	0.016667	1.1243
MRI_FCWML029	0.025	1.2505
MRI_FCWML029	0.033333	1.3065
MRI_FCWML029	0.041667	1.2297
MRI_FCWML029	0.05	0.99547
MRI_FCWML029	0.058333	0.62589
MRI_FCWML029	0.066667	0.18154
MRI_FCWML029	0.075	-0.25742
MRI_FCWML029	0.083333	-0.61408
MRI_FCWML029	0.091667	-0.83351
MRI_FCWML029	0.1	-0.89307
MRI_FCWML029	0.10833	-0.80297
MRI_FCWML029	0.11667	-0.59895
MRI_FCWML029	0.125	-0.3305
MRI_FCWML029	0.13333	-0.048638
MRI_FCWML029	0.14167	0.20363
MRI_FCWML029	0.15	0.39639
MRI_FCWML029	0.15833	0.51363
MRI_FCWML029	0.16667	0.55154
MRI_FCWML029	0.175	0.51634
MRI_FCWML029	0.18333	0.42286
MRI_FCWML029	0.19167	0.29317
MRI_FCWML029	0.2	0.15385
MRI_FCWML029	0.20833	0.030831
MRI_FCWML029	0.21667	-0.057328
MRI_FCWML029	0.225	-0.10486
MRI_FCWML029	0.23333	-0.11957
MRI_FCWML029	0.24167	-0.11775
MRI_FCWML029	0.25	-0.057506
MRI_FCWML030	0	0.9966
MRI_FCWML030	0.0083333	1.9622
MRI_FCWML030	0.016667	1.8718
MRI_FCWML030	0.025	1.7301
MRI_FCWML030	0.033333	1.5497
MRI_FCWML030	0.041667	1.3457
MRI_FCWML030	0.05	1.1331
MRI_FCWML030	0.058333	0.92325
MRI_FCWML030	0.066667	0.72317
MRI_FCWML030	0.075	0.53675
MRI_FCWML030	0.083333	0.36799
MRI_FCWML030	0.091667	0.22344
MRI_FCWML030	0.1	0.1116
MRI_FCWML030	0.10833	0.039405
MRI_FCWML030	0.11667	0.0074898
MRI_FCWML030	0.125	0.0077759
MRI_FCWML030	0.13333	0.025098
MRI_FCWML030	0.14167	0.042417
MRI_FCWML030	0.15	0.04682
MRI_FCWML030	0.15833	0.03322
MRI_FCWML030	0.16667	0.0043219
MRI_FCWML030	0.175	-0.032238
MRI_FCWML030	0.18333	-0.067395
MRI_FCWML030	0.19167	-0.093045
MRI_FCWML030	0.2	-0.1031
MRI_FCWML030	0.20833	-0.094205
MRI_FCWML030	0.21667	-0.066812
MRI_FCWML030	0.225	-0.026408
MRI_FCWML030	0.23333	0.016647
MRI_FCWML030	0.24167	0.049653
MRI_FCWML030	0.25	0.031015
MRI_FCWML031	0	0.6824
MRI_FCWML031	0.0083333	1.3584
MRI_FCWML031	0.016667	1.3417
MRI_FCWML031	0.025	1.3236
MRI_FCWML031	0.033333	1.3194
MRI_FCWML031	0.041667	1.3482
MRI_FCWML031	0.05	1.4247
MRI_FCWML031	0.058333	1.5491
MRI_FCWML031	0.066667	1.6998
MRI_FCWML031	0.075	1.8351
MRI_FCWML031	0.083333	1.9062
MRI_FCWML031	0.091667	1.8742
MRI_FCWML031	0.1	1.7263
MRI_FCWML031	0.10833	1.481
MRI_FCWML031	0.11667	1.1806
MRI_FCWML031	0.125	0.87612
MRI_FCWML031	0.13333	0.6101
MRI_FCWML031	0.14167	0.40596
MRI_FCWML031	0.15	0.26619
MRI_FCWML031	0.15833	0.17809
MRI_FCWML031	0.16667	0.12275
MRI_FCWML031	0.175	0.082835
MRI_FCWML031	0.18333	0.047059
MRI_FCWML031	0.19167	0.010944
MRI_FCWML031	0.2	-0.024749
MRI_FCWML031	0.20833	-0.056636
MRI_FCWML031	0.21667	-0.081319
MRI_FCWML031	0.225	-0.09725
MRI_FCWML031	0.23333	-0.10536
MRI_FCWML031	0.24167	-0.10835
MRI_FCWML031	0.25	-0.054478
MRI_FCWML032	0	0.3514
MRI_FCWML032	0.0083333	0.72483
MRI_FCWML032	0.016667	0.78481
MRI_FCWML032	0.025	0.86658
MRI_FCWML032	0.033333	0.94969
MRI_FCWML032	0.041667	1.0158
MRI_FCWML032	0.05	1.053
MRI_FCWML032	0.058333	1.0573
MRI_FCWML032	0.066667	1.0307
MRI_FCWML032	0.075	0.97837
MRI_FCWML032	0.083333	0.90635
MRI_FCWML032	0.091667	0.82069
MRI_FCWML032	0.1	0.72722
MRI_FCWML032	0.10833	0.63159
MRI_FCWML032	0.11667	0.53885
MRI_FCWML032	0.125	0.45276
MRI_FCWML032	0.13333	0.37538
MRI_FCWML032	0.14167	0.3074
MRI_FCWML032	0.15	0.24883
MRI_FCWML032	0.15833	0.19971
MRI_FCWML032	0.16667	0.1601
MRI_FCWML032	0.175	0.12941
MRI_FCWML032	0.18333	0.10568
MRI_FCWML032	0.19167	0.085379
MRI_FCWML032	0.2	0.064298
MRI_FCWML032	0.20833	0.039148
MRI_FCWML032	0.21667	0.0091386
MRI_FCWML032	0.225	-0.023297
MRI_FCWML032	0.23333	-0.05308
MRI_FCWML032	0.24167	-0.074194
MRI_FCWML032	0.25	-0.04092
MRI_FCWML033	0	NaN
MRI_FCWML033	0.0083333	NaN
MRI_FCWML033	0.016667	NaN
MRI_FCWML033	0.025	NaN
MRI_FCWML033	0.033333	NaN
MRI_FCWML033	0.041667	NaN
MRI_FCWML033	0.05	NaN
MRI_FCWML033	0.058333	NaN
MRI_FCWML033	0.066667	NaN
MRI_FCWML033	0.075	NaN
MRI_FCWML033	0.083333	NaN
MRI_FCWML033	0.091667	NaN
MRI_FCWML033	0.1	NaN
MRI_FCWML033	0.10833	NaN
MRI_FCWML033	0.11667	NaN
MRI_FCWML033	0.125	NaN
MRI_FCWML033	0.13333	NaN
MRI_FCWML033	0.14167	NaN
MRI_FCWML033	0.15	NaN
MRI_FCWML033	0.15833	NaN
MRI_FCWML033	0.16667	NaN
MRI_FCWML033	0.175	NaN
MRI_FCWML033	0.18333	NaN
MRI_FCWML033	0.19167	NaN
MRI_FCWML033	0.2	NaN
MRI_FCWML033	0.20833	NaN
MRI_FCWML033	0.21667	NaN
MRI_FCWML033	0.225	NaN
MRI_FCWML033	0.23333	NaN
MRI_FCWML033	0.24167	NaN
MRI_FCWML033	0.25	NaN
MRI_FCWML035	0	2.5006
MRI_FCWML035	0.0083333	4.9493
MRI_FCWML035	0.016667	4.7928
MRI_FCWML035	0.025	4.5304
MRI_FCWML035	0.033333	4.167
MRI_FCWML035	0.041667	3.7176
MRI_FCWML035	0.05	3.209
MRI_FCWML035	0.058333	2.6751
MRI_FCWML035	0.066667	2.1507
MRI_FCWML035	0.075	1.6649
MRI_FCWML035	0.083333	1.2375
MRI_FCWML035	0.091667	0.87883
MRI_FCWML035	0.1	0.59133
MRI_FCWML035	0.10833	0.37104
MRI_FCWML035	0.11667	0.20901
MRI_FCWML035	0.125	0.092778
MRI_FCWML035	0.13333	0.0090437
MRI_FCWML035	0.14167	-0.053106
MRI_FCWML035	0.15	-0.099646
MRI_FCWML035	0.15833	-0.13135
MRI_FCWML035	0.16667	-0.14613
MRI_FCWML035	0.175	-0.14269
MRI_FCWML035	0.18333	-0.12329
MRI_FCWML035	0.19167	-0.094036
MRI_FCWML035	0.2	-0.062736
MRI_FCWML035	0.20833	-0.035955
MRI_FCWML035	0.21667	-0.016999
MRI_FCWML035	0.225	-0.0058122
MRI_FCWML035	0.23333	-0.00033122
MRI_FCWML035	0.24167	0.0018444
MRI_FCWML035	0.25	0.00119
MRI_FCWML036	0	NaN
MRI_FCWML036	0.0083333	NaN
MRI_FCWML036	0.016667	NaN
MRI_FCWML036	0.025	NaN
MRI_FCWML036	0.033333	NaN
MRI_FCWML036	0.041667	NaN
MRI_FCWML036	0.05	NaN
MRI_FCWML036	0.058333	NaN
MRI_FCWML036	0.066667	NaN
MRI_FCWML036	0.075	NaN
MRI_FCWML036	0.083333	NaN
MRI_FCWML036	0.091667	NaN
MRI_FCWML036	0.1	NaN
MRI_FCWML036	0.10833	NaN
MRI_FCWML036	0.11667	NaN
MRI_FCWML036	0.125	NaN
MRI_FCWML036	0.13333	NaN
MRI_FCWML036	0.14167	NaN
MRI_FCWML036	0.15	NaN
MRI_FCWML036	0.15833	NaN
MRI_FCWML036	0.16667	NaN
MRI_FCWML036	0.175	NaN
MRI_FCWML036	0.18333	NaN
MRI_FCWML036	0.19167	NaN
MRI_FCWML036	0.2	NaN
MRI_FCWML036	0.20833	NaN
MRI_FCWML036	0.21667	NaN
MRI_FCWML036	0.225	NaN
MRI_FCWML036	0.23333	NaN
MRI_FCWML036	0.24167	NaN
MRI_FCWML036	0.25	NaN
MRI_FCWML037	0	0.017988
MRI_FCWML037	0.0083333	0.024809
MRI_FCWML037	0.016667	-0.0046559
MRI_FCWML037	0.025	-0.041775
MRI_FCWML037	0.033333	-0.073086
MRI_FCWML037	0.041667	-0.086925
MRI_FCWML037	0.05	-0.077123
MRI_FCWML037	0.058333	-0.044552
MRI_FCWML037	0.066667	0.0037462
MRI_FCWML037	0.075	0.057149
MRI_FCWML037	0.083333	0.10458
MRI_FCWML037	0.091667	0.13707
MRI_FCWML037	0.1	0.14926
MRI_FCWML037	0.10833	0.13983
MRI_FCWML037	0.11667	0.11125
MRI_FCWML037	0.125	0.069206
MRI_FCWML037	0.13333	0.021627
MRI_FCWML037	0.14167	-0.022662
MRI_FCWML037	0.15	-0.055774
MRI_FCWML037	0.15833	-0.072638
MRI_FCWML037	0.16667	-0.072292
MRI_FCWML037	0.175	-0.057961
MRI_FCWML037	0.18333	-0.035747
MRI_FCWML037	0.19167	-0.012425
MRI_FCWML037	0.2	0.006736
MRI_FCWML037	0.20833	0.019239
MRI_FCWML037	0.21667	0.025316
MRI_FCWML037	0.225	0.026896
MRI_FCWML037	0.23333	0.026291
MRI_FCWML037	0.24167	0.025284
MRI_FCWML037	0.25	0.012426
MRI_FCWML038	0	0.34479
MRI_FCWML038	0.0083333	0.68728
MRI_FCWML038	0.016667	0.6837
MRI_FCWML038	0.025	0.68764
MRI_FCWML038	0.033333	0.71032
MRI_FCWML038	0.041667	0.76108
MRI_FCWML038	0.05	0.84317
MRI_FCWML038	0.058333	0.95098
MRI_FCWML038	0.066667	1.0698
MRI_FCWML038	0.075	1.1786
MRI_FCWML038	0.083333	1.2558
MRI_FCWML038	0.091667	1.2851
MRI_FCWML038	0.1	1.2612
MRI_FCWML038	0.10833	1.191
MRI_FCWML038	0.11667	1.0912
MRI_FCWML038	0.125	0.9824
MRI_FCWML038	0.13333	0.88239
MRI_FCWML038	0.14167	0.80093
MRI_FCWML038	0.15	0.73849
MRI_FCWML038	0.15833	0.68846
MRI_FCWML038	0.16667	0.64135
MRI_FCWML038	0.175	0.58861
MRI_FCWML038	0.18333	0.5245
MRI_FCWML038	0.19167	0.44614
MRI_FCWML038	0.2	0.35289
MRI_FCWML038	0.20833	0.2464
MRI_FCWML038	0.21667	0.13183
MRI_FCWML038	0.225	0.018903
MRI_FCWML038	0.23333	-0.078473
MRI_FCWML038	0.24167	-0.14504
MRI_FCWML038	0.25	-0.084377
MRI_FCWML040	0	0.64767
MRI_FCWML040	0.0083333	1.3093
MRI_FCWML040	0.016667	1.3404
MRI_FCWML040	0.025	1.3603
MRI_FCWML040	0.033333	1.3362
MRI_FCWML040	0.041667	1.2443
MRI_FCWML040	0.05	1.0801
MRI_FCWML040	0.058333	0.86082
MRI_FCWML040	0.066667	0.61877
MRI_FCWML040	0.075	0.39072
MRI_FCWML040	0.083333	0.20677
MRI_FCWML040	0.091667	0.083478
MRI_FCWML040	0.1	0.022928
MRI_FCWML040	0.10833	0.016269
MRI_FCWML040	0.11667	0.049151
MRI_FCWML040	0.125	0.10611
MRI_FCWML040	0.13333	0.17255
MRI_FCWML040	0.14167	0.23471
MRI_FCWML040	0.15	0.27925
MRI_FCWML040	0.15833	0.29396
MRI_FCWML040	0.16667	0.27014
MRI_FCWML040	0.175	0.20581
MRI_FCWML040	0.18333	0.10783
MRI_FCWML040	0.19167	-0.0086091
MRI_FCWML040	0.2	-0.1237
MRI_FCWML040	0.20833	-0.21891
MRI_FCWML040	0.21667	-0.28275
MRI_FCWML040	0.225	-0.31405
MRI_FCWML040	0.23333	-0.32121
MRI_FCWML040	0.24167	-0.31753
MRI_FCWML040	0.25	-0.15737
MRI_FCWML041	0	-1.6999
MRI_FCWML041	0.0083333	-3.3329
MRI_FCWML041	0.016667	-3.1371
MRI_FCWML041	0.025	-2.8287
MRI_FCWML041	0.033333	-2.435
MRI_FCWML041	0.041667	-1.9936
MRI_FCWML041	0.05	-1.5482
MRI_FCWML041	0.058333	-1.1428
MRI_FCWML041	0.066667	-0.81246
MRI_FCWML041	0.075	-0.57703
MRI_FCWML041	0.083333	-0.43665
MRI_FCWML041	0.091667	-0.37327
MRI_FCWML041	0.1	-0.35678
MRI_FCWML041	0.10833	-0.35407
MRI_FCWML041	0.11667	-0.33801
MRI_FCWML041	0.125	-0.29358
MRI_FCWML041	0.13333	-0.21953
MRI_FCWML041	0.14167	-0.12575
MRI_FCWML041	0.15	-0.027989
MRI_FCWML041	0.15833	0.057729
MRI_FCWML041	0.16667	0.11909
MRI_FCWML041	0.175	0.14894
MRI_FCWML041	0.18333	0.1447
MRI_FCWML041	0.19167	0.10702
MRI_FCWML041	0.2	0.038947
MRI_FCWML041	0.20833	-0.053768
MRI_FCWML041	0.21667	-0.16179
MRI_FCWML041	0.225	-0.27177
MRI_FCWML041	0.23333	-0.36752
MRI_FCWML041	0.24167	-0.43301
MRI_FCWML041	0.25	-0.22816
MRI_FCWML042	0	0.73465
MRI_FCWML042	0.0083333	1.5115
MRI_FCWML042	0.016667	1.6198
MRI_FCWML042	0.025	1.7464
MRI_FCWML042	0.033333	1.8321
MRI_FCWML042	0.041667	1.8271
MRI_FCWML042	0.05	1.7079
MRI_FCWML042	0.058333	1.4825
MRI_FCWML042	0.066667	1.1838
MRI_FCWML042	0.075	0.85648
MRI_FCWML042	0.083333	0.54207
MRI_FCWML042	0.091667	0.26982
MRI_FCWML042	0.1	0.054435
MRI_FCWML042	0.10833	-0.10049
MRI_FCWML042	0.11667	-0.19718
MRI_FCWML042	0.125	-0.23998
MRI_FCWML042	0.13333	-0.23473
MRI_FCWML042	0.14167	-0.18996
MRI_FCWML042	0.15	-0.11776
MRI_FCWML042	0.15833	-0.032842
MRI_FCWML042	0.16667	0.05011
MRI_FCWML042	0.175	0.11935
MRI_FCWML042	0.18333	0.16758
MRI_FCWML042	0.19167	0.19174
MRI_FCWML042	0.2	0.19174
MRI_FCWML042	0.20833	0.16972
MRI_FCWML042	0.21667	0.13023
MRI_FCWML042	0.225	0.081015
MRI_FCWML042	0.23333	0.032874
MRI_FCWML042	0.24167	-0.0023643
MRI_FCWML042	0.25	-0.0076542
MRI_FCWML043	0	0.79841
MRI_FCWML043	0.0083333	1.6074
MRI_FCWML043	0.016667	1.6326
MRI_FCWML043	0.025	1.6553
MRI_FCWML043	0.033333	1.656
MRI_FCWML043	0.041667	1.6208
MRI_FCWML043	0.05	1.5464
MRI_FCWML043	0.058333	1.4384
MRI_FCWML043	0.066667	1.3079
MRI_FCWML043	0.075	1.1652
MRI_FCWML043	0.083333	1.0173
MRI_FCWML043	0.091667	0.86785
MRI_FCWML043	0.1	0.71832
MRI_FCWML043	0.10833	0.57
MRI_FCWML043	0.11667	0.42413
MRI_FCWML043	0.125	0.28165
MRI_FCWML043	0.13333	0.14343
MRI_FCWML043	0.14167	0.011746
MRI_FCWML043	0.15	-0.10773
MRI_FCWML043	0.15833	-0.20494
MRI_FCWML043	0.16667	-0.26702
MRI_FCWML043	0.175	-0.28243
MRI_FCWML043	0.18333	-0.24591
MRI_FCWML043	0.19167	-0.16191
MRI_FCWML043	0.2	-0.044394
MRI_FCWML043	0.20833	0.086879
MRI_FCWML043	0.21667	0.21202
MRI_FCWML043	0.225	0.31599
MRI_FCWML043	0.23333	0.39092
MRI_FCWML043	0.24167	0.43503
MRI_FCWML043	0.25	0.22473
MRI_FCWML046	0	1.2901
MRI_FCWML046	0.0083333	2.5149
MRI_FCWML046	0.016667	2.3242
MRI_FCWML046	0.025	2.0244
MRI_FCWML046	0.033333	1.6409
MRI_FCWML046	0.041667	1.206
MRI_FCWML046	0.05	0.75554
MRI_FCWML046	0.058333	0.32497
MRI_FCWML046	0.066667	-0.054166
MRI_FCWML046	0.075	-0.35715
MRI_FCWML046	0.083333	-0.56765
MRI_FCWML046	0.091667	-0.67838
MRI_FCWML046	0.1	-0.69118
MRI_FCWML046	0.10833	-0.617
MRI_FCWML046	0.11667	-0.47541
MRI_FCWML046	0.125	-0.29318
MRI_FCWML046	0.13333	-0.10128
MRI_FCWML046	0.14167	0.069939
MRI_FCWML046	0.15	0.1962
MRI_FCWML046	0.15833	0.26387
MRI_FCWML046	0.16667	0.27182
MRI_FCWML046	0.175	0.22971
MRI_FCWML046	0.18333	0.15347
MRI_FCWML046	0.19167	0.059813
MRI_FCWML046	0.2	-0.038048
MRI_FCWML046	0.20833	-0.13184
MRI_FCWML046	0.21667	-0.21703
MRI_FCWML046	0.225	-0.29042
MRI_FCWML046	0.23333	-0.34813
MRI_FCWML046	0.24167	-0.38551
MRI_FCWML046	0.25	-0.19925
MRI_FCWML047	0	2.2162
MRI_FCWML047	0.0083333	4.4112
MRI_FCWML047	0.016667	4.3321
MRI_FCWML047	0.025	4.1553
MRI_FCWML047	0.033333	3.8371
MRI_FCWML047	0.041667	3.3532
MRI_FCWML047	0.05	2.7159
MRI_FCWML047	0.058333	1.9778
MRI_FCWML047	0.066667	1.2202
MRI_FCWML047	0.075	0.53055
MRI_FCWML047	0.083333	-0.021338
MRI_FCWML047	0.091667	-0.39961
MRI_FCWML047	0.1	-0.60567
MRI_FCWML047	0.10833	-0.66941
MRI_FCWML047	0.11667	-0.63393
MRI_FCWML047	0.125	-0.54109
MRI_FCWML047	0.13333	-0.42295
MRI_FCWML047	0.14167	-0.30034
MRI_FCWML047	0.15	-0.18573
MRI_FCWML047	0.15833	-0.08695
MRI_FCWML047	0.16667	-0.0091406
MRI_FCWML047	0.175	0.045126
MRI_FCWML047	0.18333	0.076178
MRI_FCWML047	0.19167	0.086794
MRI_FCWML047	0.2	0.080909
MRI_FCWML047	0.20833	0.062443
MRI_FCWML047	0.21667	0.035192
MRI_FCWML047	0.225	0.0036523
MRI_FCWML047	0.23333	-0.026304
MRI_FCWML047	0.24167	-0.048013
MRI_FCWML047	0.25	-0.027984
MRI_FCWML048	0	1.1075
MRI_FCWML048	0.0083333	2.151
MRI_FCWML048	0.016667	1.9647
MRI_FCWML048	0.025	1.6748
MRI_FCWML048	0.033333	1.3128
MRI_FCWML048	0.041667	0.92052
MRI_FCWML048	0.05	0.54327
MRI_FCWML048	0.058333	0.21915
MRI_FCWML048	0.066667	-0.029387
MRI_FCWML048	0.075	-0.19839
MRI_FCWML048	0.083333	-0.29828
MRI_FCWML048	0.091667	-0.34559
MRI_FCWML048	0.1	-0.35577
MRI_FCWML048	0.10833	-0.34032
MRI_FCWML048	0.11667	-0.3085
MRI_FCWML048	0.125	-0.27038
MRI_FCWML048	0.13333	-0.23761
MRI_FCWML048	0.14167	-0.22089
MRI_FCWML048	0.15	-0.2257
MRI_FCWML048	0.15833	-0.24975
MRI_FCWML048	0.16667	-0.28426
MRI_FCWML048	0.175	-0.31818
MRI_FCWML048	0.18333	-0.34291
MRI_FCWML048	0.19167	-0.35477
MRI_FCWML048	0.2	-0.35443
MRI_FCWML048	0.20833	-0.34481
MRI_FCWML048	0.21667	-0.32916
MRI_FCWML048	0.225	-0.31074
MRI_FCWML048	0.23333	-0.29311
MRI_FCWML048	0.24167	-0.28025
MRI_FCWML048	0.25	-0.13776
MRI_FCWML049	0	0.4051
MRI_FCWML049	0.0083333	0.84561
MRI_FCWML049	0.016667	0.93799
MRI_FCWML049	0.025	1.0512
MRI_FCWML049	0.033333	1.1402
MRI_FCWML049	0.041667	1.1675
MRI_FCWML049	0.05	1.1145
MRI_FCWML049	0.058333	0.98582
MRI_FCWML049	0.066667	0.80436
MRI_FCWML049	0.075	0.60227
MRI_FCWML049	0.083333	0.41095
MRI_FCWML049	0.091667	0.2542
MRI_FCWML049	0.1	0.14545
MRI_FCWML049	0.10833	0.088024
MRI_FCWML049	0.11667	0.077066
MRI_FCWML049	0.125	0.10156
MRI_FCWML049	0.13333	0.14639
MRI_FCWML049	0.14167	0.19464
MRI_FCWML049	0.15	0.23044
MRI_FCWML049	0.15833	0.2422
MRI_FCWML049	0.16667	0.22505
MRI_FCWML049	0.175	0.18201
MRI_FCWML049	0.18333	0.12286
MRI_FCWML049	0.19167	0.061297
MRI_FCWML049	0.2	0.010814
MRI_FCWML049	0.20833	-0.019152
MRI_FCWML049	0.21667	-0.025849
MRI_FCWML049	0.225	-0.013687
MRI_FCWML049	0.23333	0.0075999
MRI_FCWML049	0.24167	0.026523
MRI_FCWML049	0.25	0.01699
MRI_FCWML051	0	2.7309
MRI_FCWML051	0.0083333	5.3327
MRI_FCWML051	0.016667	4.9587
MRI_FCWML051	0.025	4.3789
MRI_FCWML051	0.033333	3.655
MRI_FCWML051	0.041667	2.8636
MRI_FCWML051	0.05	2.0856
MRI_FCWML051	0.058333	1.3918
MRI_FCWML051	0.066667	0.83083
MRI_FCWML051	0.075	0.42224
MRI_FCWML051	0.083333	0.15765
MRI_FCWML051	0.091667	0.0087603
MRI_FCWML051	0.1	-0.061097
MRI_FCWML051	0.10833	-0.086112
MRI_FCWML051	0.11667	-0.091084
MRI_FCWML051	0.125	-0.08933
MRI_FCWML051	0.13333	-0.084424
MRI_FCWML051	0.14167	-0.073904
MRI_FCWML051	0.15	-0.053304
MRI_FCWML051	0.15833	-0.01955
MRI_FCWML051	0.16667	0.026802
MRI_FCWML051	0.175	0.080764
MRI_FCWML051	0.18333	0.13378
MRI_FCWML051	0.19167	0.17605
MRI_FCWML051	0.2	0.19964
MRI_FCWML051	0.20833	0.20118
MRI_FCWML051	0.21667	0.18305
MRI_FCWML051	0.225	0.15269
MRI_FCWML051	0.23333	0.12034
MRI_FCWML051	0.24167	0.09606
MRI_FCWML051	0.25	0.043548
MRI_FCWML052	0	-0.77486
MRI_FCWML052	0.0083333	-1.5251
MRI_FCWML052	0.016667	-1.453
MRI_FCWML052	0.025	-1.3396
MRI_FCWML052	0.033333	-1.1941
MRI_FCWML052	0.041667	-1.0289
MRI_FCWML052	0.05	-0.85792
MRI_FCWML052	0.058333	-0.69552
MRI_FCWML052	0.066667	-0.55436
MRI_FCWML052	0.075	-0.44377
MRI_FCWML052	0.083333	-0.3682
MRI_FCWML052	0.091667	-0.32674
MRI_FCWML052	0.1	-0.31369
MRI_FCWML052	0.10833	-0.32015
MRI_FCWML052	0.11667	-0.33631
MRI_FCWML052	0.125	-0.35357
MRI_FCWML052	0.13333	-0.36596
MRI_FCWML052	0.14167	-0.37067
MRI_FCWML052	0.15	-0.36764
MRI_FCWML052	0.15833	-0.35878
MRI_FCWML052	0.16667	-0.34718
MRI_FCWML052	0.175	-0.33654
MRI_FCWML052	0.18333	-0.33081
MRI_FCWML052	0.19167	-0.33368
MRI_FCWML052	0.2	-0.34776
MRI_FCWML052	0.20833	-0.37363
MRI_FCWML052	0.21667	-0.40903
MRI_FCWML052	0.225	-0.4487
MRI_FCWML052	0.23333	-0.4853
MRI_FCWML052	0.24167	-0.51116
MRI_FCWML052	0.25	-0.26025
MRI_FCWML053	0	0.9569
MRI_FCWML053	0.0083333	1.8549
MRI_FCWML053	0.016667	1.6886
MRI_FCWML053	0.025	1.445
MRI_FCWML053	0.033333	1.1695
MRI_FCWML053	0.041667	0.91385
MRI_FCWML053	0.05	0.72241
MRI_FCWML053	0.058333	0.61857
MRI_FCWML053	0.066667	0.59659
MRI_FCWML053	0.075	0.62393
MRI_FCWML053	0.083333	0.65422
MRI_FCWML053	0.091667	0.64523
MRI_FCWML053	0.1	0.57394
MRI_FCWML053	0.10833	0.44216
MRI_FCWML053	0.11667	0.27164
MRI_FCWML053	0.125	0.092672
MRI_FCWML053	0.13333	-0.067393
MRI_FCWML053	0.14167	-0.19084
MRI_FCWML053	0.15	-0.27039
MRI_FCWML053	0.15833	-0.30631
MRI_FCWML053	0.16667	-0.30283
MRI_FCWML053	0.175	-0.26585
MRI_FCWML053	0.18333	-0.202
MRI_FCWML053	0.19167	-0.11817
MRI_FCWML053	0.2	-0.021069
MRI_FCWML053	0.20833	0.082915
MRI_FCWML053	0.21667	0.1872
MRI_FCWML053	0.225	0.28399
MRI_FCWML053	0.23333	0.36392
MRI_FCWML053	0.24167	0.41712
MRI_FCWML053	0.25	0.21792
MRI_FCWML054	0	-1.0064
MRI_FCWML054	0.0083333	-1.9527
MRI_FCWML054	0.016667	-1.7771
MRI_FCWML054	0.025	-1.5007
MRI_FCWML054	0.033333	-1.1497
MRI_FCWML054	0.041667	-0.76163
MRI_FCWML054	0.05	-0.38124
MRI_FCWML054	0.058333	-0.052726
MRI_FCWML054	0.066667	0.18952
MRI_FCWML054	0.075	0.32813
MRI_FCWML054	0.083333	0.36509
MRI_FCWML054	0.091667	0.3186
MRI_FCWML054	0.1	0.21604
MRI_FCWML054	0.10833	0.086308
MRI_FCWML054	0.11667	-0.045964
MRI_FCWML054	0.125	-0.16286
MRI_FCWML054	0.13333	-0.25309
MRI_FCWML054	0.14167	-0.3108
MRI_FCWML054	0.15	-0.33451
MRI_FCWML054	0.15833	-0.32677
MRI_FCWML054	0.16667	-0.2938
MRI_FCWML054	0.175	-0.24456
MRI_FCWML054	0.18333	-0.18893
MRI_FCWML054	0.19167	-0.13549
MRI_FCWML054	0.2	-0.089818
MRI_FCWML054	0.20833	-0.054002
MRI_FCWML054	0.21667	-0.027452
MRI_FCWML054	0.225	-0.0084174
MRI_FCWML054	0.23333	0.0046395
MRI_FCWML054	0.24167	0.012438
MRI_FCWML054	0.25	0.0075284
MRI_FCWML055	0	0.85413
MRI_FCWML055	0.0083333	1.6578
MRI_FCWML055	0.016667	1.5155
MRI_FCWML055	0.025	1.3055
MRI_FCWML055	0.033333	1.0594
MRI_FCWML055	0.041667	0.80853
MRI_FCWML055	0.05	0.57764
MRI_FCWML055	0.058333	0.38246
MRI_FCWML055	0.066667	0.2301
MRI_FCWML055	0.075	0.12008
MRI_FCWML055	0.083333	0.045062
MRI_FCWML055	0.091667	-0.0082537
MRI_FCWML055	0.1	-0.056597
MRI_FCWML055	0.10833	-0.11525
MRI_FCWML055	0.11667	-0.19209
MRI_FCWML055	0.125	-0.28334
MRI_FCWML055	0.13333	-0.37395
MRI_FCWML055	0.14167	-0.44326
MRI_FCWML055	0.15	-0.47378
MRI_FCWML055	0.15833	-0.45913
MRI_FCWML055	0.16667	-0.40722
MRI_FCWML055	0.175	-0.33727
MRI_FCWML055	0.18333	-0.2724
MRI_FCWML055	0.19167	-0.23129
MRI_FCWML055	0.2	-0.22262
MRI_FCWML055	0.20833	-0.24409
MRI_FCWML055	0.21667	-0.28546
MRI_FCWML055	0.225	-0.33344
MRI_FCWML055	0.23333	-0.37598
MRI_FCWML055	0.24167	-0.40459
MRI_FCWML055	0.25	-0.2073
MRI_FCWML056	0	0.022258
MRI_FCWML056	0.0083333	-0.0082263
MRI_FCWML056	0.016667	-0.15602
MRI_FCWML056	0.025	-0.37087
MRI_FCWML056	0.033333	-0.61587
MRI_FCWML056	0.041667	-0.85605
MRI_FCWML056	0.05	-1.0671
MRI_FCWML056	0.058333	-1.2389
MRI_FCWML056	0.066667	-1.3719
MRI_FCWML056	0.075	-1.4692
MRI_FCWML056	0.083333	-1.5293
MRI_FCWML056	0.091667	-1.5426
MRI_FCWML056	0.1	-1.4953
MRI_FCWML056	0.10833	-1.3783
MRI_FCWML056	0.11667	-1.1955
MRI_FCWML056	0.125	-0.96649
MRI_FCWML056	0.13333	-0.72187
MRI_FCWML056	0.14167	-0.49225
MRI_FCWML056	0.15	-0.2977
MRI_FCWML056	0.15833	-0.1423
MRI_FCWML056	0.16667	-0.016377
MRI_FCWML056	0.175	0.095679
MRI_FCWML056	0.18333	0.20657
MRI_FCWML056	0.19167	0.32079
MRI_FCWML056	0.2	0.43454
MRI_FCWML056	0.20833	0.53964
MRI_FCWML056	0.21667	0.62823
MRI_FCWML056	0.225	0.69587
MRI_FCWML056	0.23333	0.74193
MRI_FCWML056	0.24167	0.76816
MRI_FCWML056	0.25	0.3883
MRI_FCWML057	0	0.91297
MRI_FCWML057	0.0083333	1.805
MRI_FCWML057	0.016667	1.7411
MRI_FCWML057	0.025	1.6342
MRI_FCWML057	0.033333	1.4908
MRI_FCWML057	0.041667	1.3279
MRI_FCWML057	0.05	1.1703
MRI_FCWML057	0.058333	1.0418
MRI_FCWML057	0.066667	0.95431
MRI_FCWML057	0.075	0.90219
MRI_FCWML057	0.083333	0.86471
MRI_FCWML057	0.091667	0.81606
MRI_FCWML057	0.1	0.73732
MRI_FCWML057	0.10833	0.62421
MRI_FCWML057	0.11667	0.48718
MRI_FCWML057	0.125	0.34515
MRI_FCWML057	0.13333	0.21677
MRI_FCWML057	0.14167	0.11411
MRI_FCWML057	0.15	0.040742
MRI_FCWML057	0.15833	-0.0062706
MRI_FCWML057	0.16667	-0.032884
MRI_FCWML057	0.175	-0.045242
MRI_FCWML057	0.18333	-0.048388
MRI_FCWML057	0.19167	-0.04614
MRI_FCWML057	0.2	-0.041295
MRI_FCWML057	0.20833	-0.035747
MRI_FCWML057	0.21667	-0.030558
MRI_FCWML057	0.225	-0.026173
MRI_FCWML057	0.23333	-0.02278
MRI_FCWML057	0.24167	-0.020581
MRI_FCWML057	0.25	-0.0099058
MRI_FCWML061	0	-1.3128
MRI_FCWML061	0.0083333	-2.5652
MRI_FCWML061	0.016667	-2.3877
MRI_FCWML061	0.025	-2.1038
MRI_FCWML061	0.033333	-1.732
MRI_FCWML061	0.041667	-1.2978
MRI_FCWML061	0.05	-0.83237
MRI_FCWML061	0.058333	-0.36955
MRI_FCWML061	0.066667	0.057894
MRI_FCWML061	0.075	0.42185
MRI_FCWML061	0.083333	0.70158
MRI_FCWML061	0.091667	0.88526
MRI_FCWML061	0.1	0.97031
MRI_FCWML061	0.10833	0.96306
MRI_FCWML061	0.11667	0.87778
MRI_FCWML061	0.125	0.73519
MRI_FCWML061	0.13333	0.55993
MRI_FCWML061	0.14167	0.37709
MRI_FCWML061	0.15	0.20834
MRI_FCWML061	0.15833	0.068776
MRI_FCWML061	0.16667	-0.034305
MRI_FCWML061	0.175	-0.10032
MRI_FCWML061	0.18333	-0.13254
MRI_FCWML061	0.19167	-0.13503
MRI_FCWML061	0.2	-0.1111
MRI_FCWML061	0.20833	-0.06394
MRI_FCWML061	0.21667	0.001179
MRI_FCWML061	0.225	0.074906
MRI_FCWML061	0.23333	0.1438
MRI_FCWML061	0.24167	0.19306
MRI_FCWML061	0.25	0.10548
MRI_FCWML063	0	-0.55664
MRI_FCWML063	0.0083333	-1.0974
MRI_FCWML063	0.016667	-1.0476
MRI_FCWML063	0.025	-0.95868
MRI_FCWML063	0.033333	-0.82455
MRI_FCWML063	0.041667	-0.64211
MRI_FCWML063	0.05	-0.41422
MRI_FCWML063	0.058333	-0.15176
MRI_FCWML063	0.066667	0.12641
MRI_FCWML063	0.075	0.39544
MRI_FCWML063	0.083333	0.62852
MRI_FCWML063	0.091667	0.80178
MRI_FCWML063	0.1	0.8992
MRI_FCWML063	0.10833	0.91609
MRI_FCWML063	0.11667	0.86017
MRI_FCWML063	0.125	0.74949
MRI_FCWML063	0.13333	0.60787
MRI_FCWML063	0.14167	0.45883
MRI_FCWML063	0.15	0.32012
MRI_FCWML063	0.15833	0.20058
MRI_FCWML063	0.16667	0.10036
MRI_FCWML063	0.175	0.014099
MRI_FCWML063	0.18333	-0.064424
MRI_FCWML063	0.19167	-0.13838
MRI_FCWML063	0.2	-0.20641
MRI_FCWML063	0.20833	-0.26394
MRI_FCWML063	0.21667	-0.30637
MRI_FCWML063	0.225	-0.33214
MRI_FCWML063	0.23333	-0.34393
MRI_FCWML063	0.24167	-0.3473
MRI_FCWML063	0.25	-0.17384
MRI_FCWML064	0	NaN
MRI_FCWML064	0.0083333	NaN
MRI_FCWML064	0.016667	NaN
MRI_FCWML064	0.025	NaN
MRI_FCWML064	0.033333	NaN
MRI_FCWML064	0.041667	NaN
MRI_FCWML064	0.05	NaN
MRI_FCWML064	0.058333	NaN
MRI_FCWML064	0.066667	NaN
MRI_FCWML064	0.075	NaN
MRI_FCWML064	0.083333	NaN
MRI_FCWML064	0.091667	NaN
MRI_FCWML064	0.1	NaN
MRI_FCWML064	0.10833	NaN
MRI_FCWML064	0.11667	NaN
MRI_FCWML064	0.125	NaN
MRI_FCWML064	0.13333	NaN
MRI_FCWML064	0.14167	NaN
MRI_FCWML064	0.15	NaN
MRI_FCWML064	0.15833	NaN
MRI_FCWML064	0.16667	NaN
MRI_FCWML064	0.175	NaN
MRI_FCWML064	0.18333	NaN
MRI_FCWML064	0.19167	NaN
MRI_FCWML064	0.2	NaN
MRI_FCWML064	0.20833	NaN
MRI_FCWML064	0.21667	NaN
MRI_FCWML064	0.225	NaN
MRI_FCWML064	0.23333	NaN
MRI_FCWML064	0.24167	NaN
MRI_FCWML064	0.25	NaN
MRI_FCWML104	0	1.6078
MRI_FCWML104	0.0083333	3.2159
MRI_FCWML104	0.016667	3.205
MRI_FCWML104	0.025	3.152
MRI_FCWML104	0.033333	3.0219
MRI_FCWML104	0.041667	2.7913
MRI_FCWML104	0.05	2.4593
MRI_FCWML104	0.058333	2.0495
MRI_FCWML104	0.066667	1.6024
MRI_FCWML104	0.075	1.1628
MRI_FCWML104	0.083333	0.76805
MRI_FCWML104	0.091667	0.44136
MRI_FCWML104	0.1	0.19056
MRI_FCWML104	0.10833	0.011773
MRI_FCWML104	0.11667	-0.10532
MRI_FCWML104	0.125	-0.17288
MRI_FCWML104	0.13333	-0.20224
MRI_FCWML104	0.14167	-0.20305
MRI_FCWML104	0.15	-0.18362
MRI_FCWML104	0.15833	-0.15161
MRI_FCWML104	0.16667	-0.11469
MRI_FCWML104	0.175	-0.08081
MRI_FCWML104	0.18333	-0.057956
MRI_FCWML104	0.19167	-0.053107
MRI_FCWML104	0.2	-0.070709
MRI_FCWML104	0.20833	-0.11101
MRI_FCWML104	0.21667	-0.16905
MRI_FCWML104	0.225	-0.23497
MRI_FCWML104	0.23333	-0.29585
MRI_FCWML104	0.24167	-0.33879
MRI_FCWML104	0.25	-0.17713
MRI_FCWML107	0	-1.0085
MRI_FCWML107	0.0083333	-1.9244
MRI_FCWML107	0.016667	-1.6608
MRI_FCWML107	0.025	-1.2677
MRI_FCWML107	0.033333	-0.8066
MRI_FCWML107	0.041667	-0.34732
MRI_FCWML107	0.05	0.046412
MRI_FCWML107	0.058333	0.33103
MRI_FCWML107	0.066667	0.49153
MRI_FCWML107	0.075	0.54094
MRI_FCWML107	0.083333	0.51118
MRI_FCWML107	0.091667	0.43969
MRI_FCWML107	0.1	0.35735
MRI_FCWML107	0.10833	0.28216
MRI_FCWML107	0.11667	0.21927
MRI_FCWML107	0.125	0.16497
MRI_FCWML107	0.13333	0.11116
MRI_FCWML107	0.14167	0.048183
MRI_FCWML107	0.15	-0.033644
MRI_FCWML107	0.15833	-0.14267
MRI_FCWML107	0.16667	-0.28381
MRI_FCWML107	0.175	-0.45628
MRI_FCWML107	0.18333	-0.6529
MRI_FCWML107	0.19167	-0.86161
MRI_FCWML107	0.2	-1.0688
MRI_FCWML107	0.20833	-1.2624
MRI_FCWML107	0.21667	-1.4335
MRI_FCWML107	0.225	-1.5755
MRI_FCWML107	0.23333	-1.6827
MRI_FCWML107	0.24167	-1.7499
MRI_FCWML107	0.25	-0.8864
MRI_FCWML108	0	-1.1495
MRI_FCWML108	0.0083333	-2.1683
MRI_FCWML108	0.016667	-1.8042
MRI_FCWML108	0.025	-1.2816
MRI_FCWML108	0.033333	-0.69828
MRI_FCWML108	0.041667	-0.14778
MRI_FCWML108	0.05	0.30131
MRI_FCWML108	0.058333	0.61335
MRI_FCWML108	0.066667	0.78233
MRI_FCWML108	0.075	0.82334
MRI_FCWML108	0.083333	0.76465
MRI_FCWML108	0.091667	0.64278
MRI_FCWML108	0.1	0.49872
MRI_FCWML108	0.10833	0.3726
MRI_FCWML108	0.11667	0.29557
MRI_FCWML108	0.125	0.28147
MRI_FCWML108	0.13333	0.32269
MRI_FCWML108	0.14167	0.39319
MRI_FCWML108	0.15	0.45848
MRI_FCWML108	0.15833	0.48811
MRI_FCWML108	0.16667	0.46534
MRI_FCWML108	0.175	0.39023
MRI_FCWML108	0.18333	0.27585
MRI_FCWML108	0.19167	0.14077
MRI_FCWML108	0.2	0.0020742
MRI_FCWML108	0.20833	-0.12833
MRI_FCWML108	0.21667	-0.24361
MRI_FCWML108	0.225	-0.33961
MRI_FCWML108	0.23333	-0.41263
MRI_FCWML108	0.24167	-0.45871
MRI_FCWML108	0.25	-0.23726
MRI_FCWML109	0	0.25691
MRI_FCWML109	0.0083333	0.63247
MRI_FCWML109	0.016667	0.95324
MRI_FCWML109	0.025	1.3821
MRI_FCWML109	0.033333	1.7958
MRI_FCWML109	0.041667	2.08
MRI_FCWML109	0.05	2.1617
MRI_FCWML109	0.058333	2.026
MRI_FCWML109	0.066667	1.7143
MRI_FCWML109	0.075	1.3052
MRI_FCWML109	0.083333	0.88788
MRI_FCWML109	0.091667	0.53614
MRI_FCWML109	0.1	0.29186
MRI_FCWML109	0.10833	0.16081
MRI_FCWML109	0.11667	0.11993
MRI_FCWML109	0.125	0.13172
MRI_FCWML109	0.13333	0.15975
MRI_FCWML109	0.14167	0.18004
MRI_FCWML109	0.15	0.1853
MRI_FCWML109	0.15833	0.18208
MRI_FCWML109	0.16667	0.18329
MRI_FCWML109	0.175	0.19995
MRI_FCWML109	0.18333	0.23558
MRI_FCWML109	0.19167	0.2851
MRI_FCWML109	0.2	0.33781
MRI_FCWML109	0.20833	0.3824
MRI_FCWML109	0.21667	0.4116
MRI_FCWML109	0.225	0.42438
MRI_FCWML109	0.23333	0.42527
MRI_FCWML109	0.24167	0.42152
MRI_FCWML109	0.25	0.20973
MRI_FCWML119	0	0.25024
MRI_FCWML119	0.0083333	0.51153
MRI_FCWML119	0.016667	0.54512
MRI_FCWML119	0.025	0.60216
MRI_FCWML119	0.033333	0.68279
MRI_FCWML119	0.041667	0.78459
MRI_FCWML119	0.05	0.90064
MRI_FCWML119	0.058333	1.0184
MRI_FCWML119	0.066667	1.1203
MRI_FCWML119	0.075	1.1869
MRI_FCWML119	0.083333	1.2016
MRI_FCWML119	0.091667	1.1552
MRI_FCWML119	0.1	1.0502
MRI_FCWML119	0.10833	0.89991
MRI_FCWML119	0.11667	0.72625
MRI_FCWML119	0.125	0.55341
MRI_FCWML119	0.13333	0.40179
MRI_FCWML119	0.14167	0.28332
MRI_FCWML119	0.15	0.19989
MRI_FCWML119	0.15833	0.14519
MRI_FCWML119	0.16667	0.10939
MRI_FCWML119	0.175	0.084491
MRI_FCWML119	0.18333	0.068456
MRI_FCWML119	0.19167	0.066115
MRI_FCWML119	0.2	0.086337
MRI_FCWML119	0.20833	0.13644
MRI_FCWML119	0.21667	0.21626
MRI_FCWML119	0.225	0.31486
MRI_FCWML119	0.23333	0.41179
MRI_FCWML119	0.24167	0.483
MRI_FCWML119	0.25	0.2546
MRI_FCWML121	0	-1.4532
MRI_FCWML121	0.0083333	-2.8432
MRI_FCWML121	0.016667	-2.6576
MRI_FCWML121	0.025	-2.3628
MRI_FCWML121	0.033333	-1.9825
MRI_FCWML121	0.041667	-1.5509
MRI_FCWML121	0.05	-1.1091
MRI_FCWML121	0.058333	-0.6974
MRI_FCWML121	0.066667	-0.34781
MRI_FCWML121	0.075	-0.078539
MRI_FCWML121	0.083333	0.10689
MRI_FCWML121	0.091667	0.21619
MRI_FCWML121	0.1	0.26304
MRI_FCWML121	0.10833	0.26277
MRI_FCWML121	0.11667	0.23042
MRI_FCWML121	0.125	0.18067
MRI_FCWML121	0.13333	0.12793
MRI_FCWML121	0.14167	0.085091
MRI_FCWML121	0.15	0.061119
MRI_FCWML121	0.15833	0.058816
MRI_FCWML121	0.16667	0.074484
MRI_FCWML121	0.175	0.10021
MRI_FCWML121	0.18333	0.12782
MRI_FCWML121	0.19167	0.15252
MRI_FCWML121	0.2	0.17419
MRI_FCWML121	0.20833	0.19604
MRI_FCWML121	0.21667	0.22125
MRI_FCWML121	0.225	0.24996
MRI_FCWML121	0.23333	0.27817
MRI_FCWML121	0.24167	0.29925
MRI_FCWML121	0.25	0.15354
MRI_FCWML128	0	0.96838
MRI_FCWML128	0.0083333	1.9782
MRI_FCWML128	0.016667	2.0848
MRI_FCWML128	0.025	2.2108
MRI_FCWML128	0.033333	2.3012
MRI_FCWML128	0.041667	2.3126
MRI_FCWML128	0.05	2.2274
MRI_FCWML128	0.058333	2.0552
MRI_FCWML128	0.066667	1.8241
MRI_FCWML128	0.075	1.5664
MRI_FCWML128	0.083333	1.3082
MRI_FCWML128	0.091667	1.0637
MRI_FCWML128	0.1	0.83864
MRI_FCWML128	0.10833	0.6347
MRI_FCWML128	0.11667	0.45458
MRI_FCWML128	0.125	0.30308
MRI_FCWML128	0.13333	0.18532
MRI_FCWML128	0.14167	0.10378
MRI_FCWML128	0.15	0.056385
MRI_FCWML128	0.15833	0.036696
MRI_FCWML128	0.16667	0.035883
MRI_FCWML128	0.175	0.045482
MRI_FCWML128	0.18333	0.059607
MRI_FCWML128	0.19167	0.075845
MRI_FCWML128	0.2	0.094632
MRI_FCWML128	0.20833	0.1175
MRI_FCWML128	0.21667	0.14497
MRI_FCWML128	0.225	0.17508
MRI_FCWML128	0.23333	0.20322
MRI_FCWML128	0.24167	0.22347
MRI_FCWML128	0.25	0.11543
MRI_FCWML129	0	1.0209
MRI_FCWML129	0.0083333	2.0672
MRI_FCWML129	0.016667	2.1219
MRI_FCWML129	0.025	2.1521
MRI_FCWML129	0.033333	2.0993
MRI_FCWML129	0.041667	1.9291
MRI_FCWML129	0.05	1.649
MRI_FCWML129	0.058333	1.3061
MRI_FCWML129	0.066667	0.96779
MRI_FCWML129	0.075	0.69597
MRI_FCWML129	0.083333	0.52638
MRI_FCWML129	0.091667	0.46134
MRI_FCWML129	0.1	0.47569
MRI_FCWML129	0.10833	0.53085
MRI_FCWML129	0.11667	0.58951
MRI_FCWML129	0.125	0.62562
MRI_FCWML129	0.13333	0.62787
MRI_FCWML129	0.14167	0.59801
MRI_FCWML129	0.15	0.5463
MRI_FCWML129	0.15833	0.48633
MRI_FCWML129	0.16667	0.43018
MRI_FCWML129	0.175	0.38507
MRI_FCWML129	0.18333	0.35184
MRI_FCWML129	0.19167	0.32573
MRI_FCWML129	0.2	0.29921
MRI_FCWML129	0.20833	0.26587
MRI_FCWML129	0.21667	0.2236
MRI_FCWML129	0.225	0.17598
MRI_FCWML129	0.23333	0.13118
MRI_FCWML129	0.24167	0.099017
MRI_FCWML129	0.25	0.043653
MRI_FCWML134	0	-0.45224
MRI_FCWML134	0.0083333	-0.86556
MRI_FCWML134	0.016667	-0.75812
MRI_FCWML134	0.025	-0.60714
MRI_FCWML134	0.033333	-0.4461
MRI_FCWML134	0.041667	-0.30793
MRI_FCWML134	0.05	-0.21758
MRI_FCWML134	0.058333	-0.18805
MRI_FCWML134	0.066667	-0.22014
MRI_FCWML134	0.075	-0.30479
MRI_FCWML134	0.083333	-0.42607
MRI_FCWML134	0.091667	-0.56388
MRI_FCWML134	0.1	-0.69613
MRI_FCWML134	0.10833	-0.80098
MRI_FCWML134	0.11667	-0.85969
MRI_FCWML134	0.125	-0.85988
MRI_FCWML134	0.13333	-0.79833
MRI_FCWML134	0.14167	-0.68204
MRI_FCWML134	0.15	-0.52692
MRI_FCWML134	0.15833	-0.35439
MRI_FCWML134	0.16667	-0.18678
MRI_FCWML134	0.175	-0.04323
MRI_FCWML134	0.18333	0.063179
MRI_FCWML134	0.19167	0.12644
MRI_FCWML134	0.2	0.14733
MRI_FCWML134	0.20833	0.13228
MRI_FCWML134	0.21667	0.09196
MRI_FCWML134	0.225	0.039646
MRI_FCWML134	0.23333	-0.010706
MRI_FCWML134	0.24167	-0.046694
MRI_FCWML134	0.25	-0.029859
MRI_FCWML150	0	0.32672
MRI_FCWML150	0.0083333	0.70483
MRI_FCWML150	0.016667	0.84393
MRI_FCWML150	0.025	1.0307
MRI_FCWML150	0.033333	1.2136
MRI_FCWML150	0.041667	1.3447
MRI_FCWML150	0.05	1.3927
MRI_FCWML150	0.058333	1.3476
MRI_FCWML150	0.066667	1.2193
MRI_FCWML150	0.075	1.0319
MRI_FCWML150	0.083333	0.81597
MRI_FCWML150	0.091667	0.602
MRI_FCWML150	0.1	0.41491
MRI_FCWML150	0.10833	0.26965
MRI_FCWML150	0.11667	0.16872
MRI_FCWML150	0.125	0.1027
MRI_FCWML150	0.13333	0.05426
MRI_FCWML150	0.14167	0.0048836
MRI_FCWML150	0.15	-0.058096
MRI_FCWML150	0.15833	-0.13717
MRI_FCWML150	0.16667	-0.22484
MRI_FCWML150	0.175	-0.30792
MRI_FCWML150	0.18333	-0.37371
MRI_FCWML150	0.19167	-0.41495
MRI_FCWML150	0.2	-0.43167
MRI_FCWML150	0.20833	-0.42974
MRI_FCWML150	0.21667	-0.4175
MRI_FCWML150	0.225	-0.40258
MRI_FCWML150	0.23333	-0.38999
MRI_FCWML150	0.24167	-0.38205
MRI_FCWML150	0.25	-0.18969
MRI_FCWML158	0	0.43023
MRI_FCWML158	0.0083333	0.99841
MRI_FCWML158	0.016667	1.3742
MRI_FCWML158	0.025	1.8859
MRI_FCWML158	0.033333	2.3995
MRI_FCWML158	0.041667	2.7888
MRI_FCWML158	0.05	2.9691
MRI_FCWML158	0.058333	2.9136
MRI_FCWML158	0.066667	2.6514
MRI_FCWML158	0.075	2.2487
MRI_FCWML158	0.083333	1.7855
MRI_FCWML158	0.091667	1.3329
MRI_FCWML158	0.1	0.9404
MRI_FCWML158	0.10833	0.63173
MRI_FCWML158	0.11667	0.40858
MRI_FCWML158	0.125	0.25792
MRI_FCWML158	0.13333	0.15993
MRI_FCWML158	0.14167	0.094432
MRI_FCWML158	0.15	0.045212
MRI_FCWML158	0.15833	0.0020691
MRI_FCWML158	0.16667	-0.039102
MRI_FCWML158	0.175	-0.077867
MRI_FCWML158	0.18333	-0.11171
MRI_FCWML158	0.19167	-0.13847
MRI_FCWML158	0.2	-0.15784
MRI_FCWML158	0.20833	-0.17144
MRI_FCWML158	0.21667	-0.18172
MRI_FCWML158	0.225	-0.19054
MRI_FCWML158	0.23333	-0.19826
MRI_FCWML158	0.24167	-0.20385
MRI_FCWML158	0.25	-0.10296
MRI_FCWML159	0	-0.060829
MRI_FCWML159	0.0083333	-0.052877
MRI_FCWML159	0.016667	0.13583
MRI_FCWML159	0.025	0.39764
MRI_FCWML159	0.033333	0.67214
MRI_FCWML159	0.041667	0.90403
MRI_FCWML159	0.05	1.0577
MRI_FCWML159	0.058333	1.123
MRI_FCWML159	0.066667	1.1114
MRI_FCWML159	0.075	1.0461
MRI_FCWML159	0.083333	0.95126
MRI_FCWML159	0.091667	0.84382
MRI_FCWML159	0.1	0.73108
MRI_FCWML159	0.10833	0.61271
MRI_FCWML159	0.11667	0.4857
MRI_FCWML159	0.125	0.34934
MRI_FCWML159	0.13333	0.20841
MRI_FCWML159	0.14167	0.073283
MRI_FCWML159	0.15	-0.042828
MRI_FCWML159	0.15833	-0.12818
MRI_FCWML159	0.16667	-0.17651
MRI_FCWML159	0.175	-0.18889
MRI_FCWML159	0.18333	-0.17286
MRI_FCWML159	0.19167	-0.13919
MRI_FCWML159	0.2	-0.098128
MRI_FCWML159	0.20833	-0.056931
MRI_FCWML159	0.21667	-0.019456
MRI_FCWML159	0.225	0.012498
MRI_FCWML159	0.23333	0.037507
MRI_FCWML159	0.24167	0.053738
MRI_FCWML159	0.25	0.029701
MRI_FCWML160	0	-0.85016
MRI_FCWML160	0.0083333	-1.5456
MRI_FCWML160	0.016667	-1.1162
MRI_FCWML160	0.025	-0.50676
MRI_FCWML160	0.033333	0.15612
MRI_FCWML160	0.041667	0.74854
MRI_FCWML160	0.05	1.18
MRI_FCWML160	0.058333	1.4108
MRI_FCWML160	0.066667	1.4522
MRI_FCWML160	0.075	1.3525
MRI_FCWML160	0.083333	1.1754
MRI_FCWML160	0.091667	0.97955
MRI_FCWML160	0.1	0.80475
MRI_FCWML160	0.10833	0.66828
MRI_FCWML160	0.11667	0.56906
MRI_FCWML160	0.125	0.49624
MRI_FCWML160	0.13333	0.43771
MRI_FCWML160	0.14167	0.3854
MRI_FCWML160	0.15	0.33653
MRI_FCWML160	0.15833	0.29163
MRI_FCWML160	0.16667	0.25165
MRI_FCWML160	0.175	0.21583
MRI_FCWML160	0.18333	0.18153
MRI_FCWML160	0.19167	0.14557
MRI_FCWML160	0.2	0.10606
MRI_FCWML160	0.20833	0.06353
MRI_FCWML160	0.21667	0.020903
MRI_FCWML160	0.225	-0.017665
MRI_FCWML160	0.23333	-0.048132
MRI_FCWML160	0.24167	-0.067517
MRI_FCWML160	0.25	-0.037075
MRI_FCWML162	0	0.21006
MRI_FCWML162	0.0083333	0.38896
MRI_FCWML162	0.016667	0.29542
MRI_FCWML162	0.025	0.14012
MRI_FCWML162	0.033333	-0.073585
MRI_FCWML162	0.041667	-0.33673
MRI_FCWML162	0.05	-0.63235
MRI_FCWML162	0.058333	-0.93502
MRI_FCWML162	0.066667	-1.2136
MRI_FCWML162	0.075	-1.4372
MRI_FCWML162	0.083333	-1.5818
MRI_FCWML162	0.091667	-1.6362
MRI_FCWML162	0.1	-1.6031
MRI_FCWML162	0.10833	-1.4974
MRI_FCWML162	0.11667	-1.3402
[truncated: 171 more rows]
