# Supplementary material for: Pupil size reflects activation of subcortical ascending arousal system nuclei during rest
Source: eLife. 2023 Jun 27;12:e84822. doi: 10.7554/eLife.84822 (PMC10299825; doi:10.7554/eLife.84822)
Supplement: Figure 6—source data 1. [file elife-84822-fig6-data1.zip › Figure6-SourceData/Pxy_cpsd_stat_ses-day2_BF.csv]

subj	F_cpsd	Pxy
MRI_FCWML001	0	0.46206
MRI_FCWML001	0.0083333	0.89927
MRI_FCWML001	0.016667	0.82482
MRI_FCWML001	0.025	0.70252
MRI_FCWML001	0.033333	0.5387
MRI_FCWML001	0.041667	0.34687
MRI_FCWML001	0.05	0.14761
MRI_FCWML001	0.058333	-0.034904
MRI_FCWML001	0.066667	-0.17889
MRI_FCWML001	0.075	-0.27071
MRI_FCWML001	0.083333	-0.30799
MRI_FCWML001	0.091667	-0.29877
MRI_FCWML001	0.1	-0.25735
MRI_FCWML001	0.10833	-0.19903
MRI_FCWML001	0.11667	-0.13607
MRI_FCWML001	0.125	-0.076262
MRI_FCWML001	0.13333	-0.023836
MRI_FCWML001	0.14167	0.018797
MRI_FCWML001	0.15	0.049845
MRI_FCWML001	0.15833	0.068089
MRI_FCWML001	0.16667	0.073417
MRI_FCWML001	0.175	0.066902
MRI_FCWML001	0.18333	0.04995
MRI_FCWML001	0.19167	0.023025
MRI_FCWML001	0.2	-0.014855
MRI_FCWML001	0.20833	-0.064951
MRI_FCWML001	0.21667	-0.12629
MRI_FCWML001	0.225	-0.19332
MRI_FCWML001	0.23333	-0.25555
MRI_FCWML001	0.24167	-0.30012
MRI_FCWML001	0.25	-0.15818
MRI_FCWML002	0	1.3578
MRI_FCWML002	0.0083333	2.6648
MRI_FCWML002	0.016667	2.5122
MRI_FCWML002	0.025	2.26
MRI_FCWML002	0.033333	1.9175
MRI_FCWML002	0.041667	1.5049
MRI_FCWML002	0.05	1.0526
MRI_FCWML002	0.058333	0.59499
MRI_FCWML002	0.066667	0.16191
MRI_FCWML002	0.075	-0.22756
MRI_FCWML002	0.083333	-0.56586
MRI_FCWML002	0.091667	-0.85207
MRI_FCWML002	0.1	-1.0846
MRI_FCWML002	0.10833	-1.2563
MRI_FCWML002	0.11667	-1.355
MRI_FCWML002	0.125	-1.3695
MRI_FCWML002	0.13333	-1.2966
MRI_FCWML002	0.14167	-1.1473
MRI_FCWML002	0.15	-0.94581
MRI_FCWML002	0.15833	-0.72435
MRI_FCWML002	0.16667	-0.51484
MRI_FCWML002	0.175	-0.34155
MRI_FCWML002	0.18333	-0.21738
MRI_FCWML002	0.19167	-0.14419
MRI_FCWML002	0.2	-0.11587
MRI_FCWML002	0.20833	-0.122
MRI_FCWML002	0.21667	-0.15056
MRI_FCWML002	0.225	-0.18942
MRI_FCWML002	0.23333	-0.22725
MRI_FCWML002	0.24167	-0.25439
MRI_FCWML002	0.25	-0.13211
MRI_FCWML003	0	-0.67139
MRI_FCWML003	0.0083333	-1.3307
MRI_FCWML003	0.016667	-1.293
MRI_FCWML003	0.025	-1.226
MRI_FCWML003	0.033333	-1.1264
MRI_FCWML003	0.041667	-0.99379
MRI_FCWML003	0.05	-0.83347
MRI_FCWML003	0.058333	-0.65767
MRI_FCWML003	0.066667	-0.4844
MRI_FCWML003	0.075	-0.33415
MRI_FCWML003	0.083333	-0.22483
MRI_FCWML003	0.091667	-0.16662
MRI_FCWML003	0.1	-0.1583
MRI_FCWML003	0.10833	-0.18662
MRI_FCWML003	0.11667	-0.22926
MRI_FCWML003	0.125	-0.26066
MRI_FCWML003	0.13333	-0.25905
MRI_FCWML003	0.14167	-0.21246
MRI_FCWML003	0.15	-0.12177
MRI_FCWML003	0.15833	-0.00012497
MRI_FCWML003	0.16667	0.131
MRI_FCWML003	0.175	0.24766
MRI_FCWML003	0.18333	0.32931
MRI_FCWML003	0.19167	0.36328
MRI_FCWML003	0.2	0.34687
MRI_FCWML003	0.20833	0.2871
MRI_FCWML003	0.21667	0.19868
MRI_FCWML003	0.225	0.10067
MRI_FCWML003	0.23333	0.012927
MRI_FCWML003	0.24167	-0.047444
MRI_FCWML003	0.25	-0.034461
MRI_FCWML004	0	0.1644
MRI_FCWML004	0.0083333	0.3581
MRI_FCWML004	0.016667	0.4377
MRI_FCWML004	0.025	0.54497
MRI_FCWML004	0.033333	0.64926
MRI_FCWML004	0.041667	0.72011
MRI_FCWML004	0.05	0.73507
MRI_FCWML004	0.058333	0.68482
MRI_FCWML004	0.066667	0.57426
MRI_FCWML004	0.075	0.4197
MRI_FCWML004	0.083333	0.24352
MRI_FCWML004	0.091667	0.06836
MRI_FCWML004	0.1	-0.087287
MRI_FCWML004	0.10833	-0.21101
MRI_FCWML004	0.11667	-0.29616
MRI_FCWML004	0.125	-0.34038
MRI_FCWML004	0.13333	-0.3441
MRI_FCWML004	0.14167	-0.31008
MRI_FCWML004	0.15	-0.24362
MRI_FCWML004	0.15833	-0.15294
MRI_FCWML004	0.16667	-0.048726
MRI_FCWML004	0.175	0.057459
MRI_FCWML004	0.18333	0.1556
MRI_FCWML004	0.19167	0.23934
MRI_FCWML004	0.2	0.30682
MRI_FCWML004	0.20833	0.35984
MRI_FCWML004	0.21667	0.40175
MRI_FCWML004	0.225	0.43519
MRI_FCWML004	0.23333	0.4608
MRI_FCWML004	0.24167	0.47736
MRI_FCWML004	0.25	0.24157
MRI_FCWML006	0	-0.2262
MRI_FCWML006	0.0083333	-0.41456
MRI_FCWML006	0.016667	-0.30929
MRI_FCWML006	0.025	-0.15876
MRI_FCWML006	0.033333	0.0077982
MRI_FCWML006	0.041667	0.16267
MRI_FCWML006	0.05	0.28743
MRI_FCWML006	0.058333	0.37712
MRI_FCWML006	0.066667	0.43999
MRI_FCWML006	0.075	0.49266
MRI_FCWML006	0.083333	0.55259
MRI_FCWML006	0.091667	0.63004
MRI_FCWML006	0.1	0.72252
MRI_FCWML006	0.10833	0.81378
MRI_FCWML006	0.11667	0.87833
MRI_FCWML006	0.125	0.89024
MRI_FCWML006	0.13333	0.83307
MRI_FCWML006	0.14167	0.70694
MRI_FCWML006	0.15	0.52987
MRI_FCWML006	0.15833	0.33261
MRI_FCWML006	0.16667	0.14931
MRI_FCWML006	0.175	0.0077577
MRI_FCWML006	0.18333	-0.076887
MRI_FCWML006	0.19167	-0.10336
MRI_FCWML006	0.2	-0.081132
MRI_FCWML006	0.20833	-0.025444
MRI_FCWML006	0.21667	0.047173
MRI_FCWML006	0.225	0.12151
MRI_FCWML006	0.23333	0.18477
MRI_FCWML006	0.24167	0.22704
MRI_FCWML006	0.25	0.12094
MRI_FCWML007	0	0.74178
MRI_FCWML007	0.0083333	1.4635
MRI_FCWML007	0.016667	1.398
MRI_FCWML007	0.025	1.2771
MRI_FCWML007	0.033333	1.0979
MRI_FCWML007	0.041667	0.87474
MRI_FCWML007	0.05	0.63884
MRI_FCWML007	0.058333	0.42662
MRI_FCWML007	0.066667	0.264
MRI_FCWML007	0.075	0.15586
MRI_FCWML007	0.083333	0.086676
MRI_FCWML007	0.091667	0.031247
MRI_FCWML007	0.1	-0.031883
MRI_FCWML007	0.10833	-0.11184
MRI_FCWML007	0.11667	-0.20517
MRI_FCWML007	0.125	-0.30165
MRI_FCWML007	0.13333	-0.39075
MRI_FCWML007	0.14167	-0.46472
MRI_FCWML007	0.15	-0.51782
MRI_FCWML007	0.15833	-0.54466
MRI_FCWML007	0.16667	-0.54025
MRI_FCWML007	0.175	-0.50252
MRI_FCWML007	0.18333	-0.4352
MRI_FCWML007	0.19167	-0.34843
MRI_FCWML007	0.2	-0.25604
MRI_FCWML007	0.20833	-0.17109
MRI_FCWML007	0.21667	-0.10212
MRI_FCWML007	0.225	-0.052068
MRI_FCWML007	0.23333	-0.019641
MRI_FCWML007	0.24167	-0.0018813
MRI_FCWML007	0.25	0.0018626
MRI_FCWML008	0	-1.5382
MRI_FCWML008	0.0083333	-3.0001
MRI_FCWML008	0.016667	-2.7848
MRI_FCWML008	0.025	-2.467
MRI_FCWML008	0.033333	-2.0948
MRI_FCWML008	0.041667	-1.7144
MRI_FCWML008	0.05	-1.3592
MRI_FCWML008	0.058333	-1.0454
MRI_FCWML008	0.066667	-0.77448
MRI_FCWML008	0.075	-0.54068
MRI_FCWML008	0.083333	-0.33823
MRI_FCWML008	0.091667	-0.16561
MRI_FCWML008	0.1	-0.025
MRI_FCWML008	0.10833	0.081684
MRI_FCWML008	0.11667	0.15712
MRI_FCWML008	0.125	0.21021
MRI_FCWML008	0.13333	0.25393
MRI_FCWML008	0.14167	0.30031
MRI_FCWML008	0.15	0.35547
MRI_FCWML008	0.15833	0.41699
MRI_FCWML008	0.16667	0.47515
MRI_FCWML008	0.175	0.51705
MRI_FCWML008	0.18333	0.5317
MRI_FCWML008	0.19167	0.51386
MRI_FCWML008	0.2	0.46546
MRI_FCWML008	0.20833	0.39453
MRI_FCWML008	0.21667	0.31284
MRI_FCWML008	0.225	0.23315
MRI_FCWML008	0.23333	0.16707
MRI_FCWML008	0.24167	0.12364
MRI_FCWML008	0.25	0.054264
MRI_FCWML009	0	0.54385
MRI_FCWML009	0.0083333	1.1198
MRI_FCWML009	0.016667	1.2035
MRI_FCWML009	0.025	1.3062
MRI_FCWML009	0.033333	1.3885
MRI_FCWML009	0.041667	1.4184
MRI_FCWML009	0.05	1.3808
MRI_FCWML009	0.058333	1.2791
MRI_FCWML009	0.066667	1.1299
MRI_FCWML009	0.075	0.95533
MRI_FCWML009	0.083333	0.77621
MRI_FCWML009	0.091667	0.60819
MRI_FCWML009	0.1	0.46053
MRI_FCWML009	0.10833	0.3365
MRI_FCWML009	0.11667	0.23491
MRI_FCWML009	0.125	0.1526
MRI_FCWML009	0.13333	0.087497
MRI_FCWML009	0.14167	0.040766
MRI_FCWML009	0.15	0.016652
MRI_FCWML009	0.15833	0.0196
MRI_FCWML009	0.16667	0.050346
MRI_FCWML009	0.175	0.10375
MRI_FCWML009	0.18333	0.17034
MRI_FCWML009	0.19167	0.24087
MRI_FCWML009	0.2	0.3108
MRI_FCWML009	0.20833	0.38124
MRI_FCWML009	0.21667	0.4553
MRI_FCWML009	0.225	0.53223
MRI_FCWML009	0.23333	0.60377
MRI_FCWML009	0.24167	0.65583
MRI_FCWML009	0.25	0.33751
MRI_FCWML010	0	0.19977
MRI_FCWML010	0.0083333	0.42711
MRI_FCWML010	0.016667	0.49843
MRI_FCWML010	0.025	0.58322
MRI_FCWML010	0.033333	0.64278
MRI_FCWML010	0.041667	0.64292
MRI_FCWML010	0.05	0.56458
MRI_FCWML010	0.058333	0.40893
MRI_FCWML010	0.066667	0.19583
MRI_FCWML010	0.075	-0.0427
MRI_FCWML010	0.083333	-0.27094
MRI_FCWML010	0.091667	-0.45713
MRI_FCWML010	0.1	-0.57862
MRI_FCWML010	0.10833	-0.62447
MRI_FCWML010	0.11667	-0.59622
MRI_FCWML010	0.125	-0.50722
MRI_FCWML010	0.13333	-0.38055
MRI_FCWML010	0.14167	-0.24479
MRI_FCWML010	0.15	-0.12793
MRI_FCWML010	0.15833	-0.050586
MRI_FCWML010	0.16667	-0.020758
MRI_FCWML010	0.175	-0.032532
MRI_FCWML010	0.18333	-0.069413
MRI_FCWML010	0.19167	-0.1111
MRI_FCWML010	0.2	-0.14081
MRI_FCWML010	0.20833	-0.15013
MRI_FCWML010	0.21667	-0.13989
MRI_FCWML010	0.225	-0.11751
MRI_FCWML010	0.23333	-0.09276
MRI_FCWML010	0.24167	-0.074252
MRI_FCWML010	0.25	-0.033735
MRI_FCWML011	0	-0.21184
MRI_FCWML011	0.0083333	-0.39021
MRI_FCWML011	0.016667	-0.29833
MRI_FCWML011	0.025	-0.17138
MRI_FCWML011	0.033333	-0.04137
MRI_FCWML011	0.041667	0.059364
MRI_FCWML011	0.05	0.10636
MRI_FCWML011	0.058333	0.088798
MRI_FCWML011	0.066667	0.011396
MRI_FCWML011	0.075	-0.10798
MRI_FCWML011	0.083333	-0.2439
MRI_FCWML011	0.091667	-0.37037
MRI_FCWML011	0.1	-0.46695
MRI_FCWML011	0.10833	-0.52249
MRI_FCWML011	0.11667	-0.53578
MRI_FCWML011	0.125	-0.51347
MRI_FCWML011	0.13333	-0.46651
MRI_FCWML011	0.14167	-0.40654
MRI_FCWML011	0.15	-0.34315
MRI_FCWML011	0.15833	-0.28266
MRI_FCWML011	0.16667	-0.22826
MRI_FCWML011	0.175	-0.18094
MRI_FCWML011	0.18333	-0.14066
MRI_FCWML011	0.19167	-0.10721
MRI_FCWML011	0.2	-0.080546
MRI_FCWML011	0.20833	-0.060688
MRI_FCWML011	0.21667	-0.047327
MRI_FCWML011	0.225	-0.03956
MRI_FCWML011	0.23333	-0.035898
MRI_FCWML011	0.24167	-0.034628
MRI_FCWML011	0.25	-0.01719
MRI_FCWML012	0	-0.55124
MRI_FCWML012	0.0083333	-1.0679
MRI_FCWML012	0.016667	-0.97401
MRI_FCWML012	0.025	-0.84672
MRI_FCWML012	0.033333	-0.71915
MRI_FCWML012	0.041667	-0.61975
MRI_FCWML012	0.05	-0.56196
MRI_FCWML012	0.058333	-0.53982
MRI_FCWML012	0.066667	-0.53182
MRI_FCWML012	0.075	-0.51159
MRI_FCWML012	0.083333	-0.46062
MRI_FCWML012	0.091667	-0.37646
MRI_FCWML012	0.1	-0.27234
MRI_FCWML012	0.10833	-0.16881
MRI_FCWML012	0.11667	-0.082461
MRI_FCWML012	0.125	-0.018468
MRI_FCWML012	0.13333	0.02905
MRI_FCWML012	0.14167	0.069869
MRI_FCWML012	0.15	0.10892
MRI_FCWML012	0.15833	0.14177
MRI_FCWML012	0.16667	0.15717
MRI_FCWML012	0.175	0.14449
MRI_FCWML012	0.18333	0.10122
MRI_FCWML012	0.19167	0.035732
MRI_FCWML012	0.2	-0.035933
MRI_FCWML012	0.20833	-0.097159
MRI_FCWML012	0.21667	-0.13741
MRI_FCWML012	0.225	-0.15526
MRI_FCWML012	0.23333	-0.15705
MRI_FCWML012	0.24167	-0.15254
MRI_FCWML012	0.25	-0.074985
MRI_FCWML013	0	-1.0739
MRI_FCWML013	0.0083333	-2.1034
MRI_FCWML013	0.016667	-1.9715
MRI_FCWML013	0.025	-1.7578
MRI_FCWML013	0.033333	-1.477
MRI_FCWML013	0.041667	-1.1549
MRI_FCWML013	0.05	-0.82714
MRI_FCWML013	0.058333	-0.53186
MRI_FCWML013	0.066667	-0.29926
MRI_FCWML013	0.075	-0.14298
MRI_FCWML013	0.083333	-0.05669
MRI_FCWML013	0.091667	-0.017493
MRI_FCWML013	0.1	0.0053159
MRI_FCWML013	0.10833	0.039907
MRI_FCWML013	0.11667	0.10361
MRI_FCWML013	0.125	0.19893
MRI_FCWML013	0.13333	0.31428
MRI_FCWML013	0.14167	0.42826
MRI_FCWML013	0.15	0.51606
MRI_FCWML013	0.15833	0.55632
MRI_FCWML013	0.16667	0.53721
MRI_FCWML013	0.175	0.46041
MRI_FCWML013	0.18333	0.34156
MRI_FCWML013	0.19167	0.2068
MRI_FCWML013	0.2	0.085553
MRI_FCWML013	0.20833	0.0017109
MRI_FCWML013	0.21667	-0.033757
MRI_FCWML013	0.225	-0.025957
MRI_FCWML013	0.23333	0.0066007
MRI_FCWML013	0.24167	0.039706
MRI_FCWML013	0.25	0.026658
MRI_FCWML014	0	-0.070688
MRI_FCWML014	0.0083333	-0.15344
MRI_FCWML014	0.016667	-0.18605
MRI_FCWML014	0.025	-0.22918
MRI_FCWML014	0.033333	-0.26825
MRI_FCWML014	0.041667	-0.28738
MRI_FCWML014	0.05	-0.27344
MRI_FCWML014	0.058333	-0.21993
MRI_FCWML014	0.066667	-0.12945
MRI_FCWML014	0.075	-0.01347
MRI_FCWML014	0.083333	0.11095
MRI_FCWML014	0.091667	0.22666
MRI_FCWML014	0.1	0.32201
MRI_FCWML014	0.10833	0.39423
MRI_FCWML014	0.11667	0.44885
MRI_FCWML014	0.125	0.49555
MRI_FCWML014	0.13333	0.54207
MRI_FCWML014	0.14167	0.58933
MRI_FCWML014	0.15	0.62997
MRI_FCWML014	0.15833	0.65097
MRI_FCWML014	0.16667	0.63888
MRI_FCWML014	0.175	0.58524
MRI_FCWML014	0.18333	0.48966
MRI_FCWML014	0.19167	0.35971
MRI_FCWML014	0.2	0.20832
MRI_FCWML014	0.20833	0.050352
MRI_FCWML014	0.21667	-0.10003
MRI_FCWML014	0.225	-0.23067
MRI_FCWML014	0.23333	-0.33168
MRI_FCWML014	0.24167	-0.39554
MRI_FCWML014	0.25	-0.20869
MRI_FCWML015	0	0.24141
MRI_FCWML015	0.0083333	0.44642
MRI_FCWML015	0.016667	0.3472
MRI_FCWML015	0.025	0.21177
MRI_FCWML015	0.033333	0.074623
MRI_FCWML015	0.041667	-0.032883
MRI_FCWML015	0.05	-0.091626
MRI_FCWML015	0.058333	-0.098896
MRI_FCWML015	0.066667	-0.066456
MRI_FCWML015	0.075	-0.013863
MRI_FCWML015	0.083333	0.039838
MRI_FCWML015	0.091667	0.08262
MRI_FCWML015	0.1	0.11192
MRI_FCWML015	0.10833	0.13286
MRI_FCWML015	0.11667	0.15372
MRI_FCWML015	0.125	0.1813
MRI_FCWML015	0.13333	0.21776
MRI_FCWML015	0.14167	0.26003
MRI_FCWML015	0.15	0.30112
MRI_FCWML015	0.15833	0.33266
MRI_FCWML015	0.16667	0.34757
MRI_FCWML015	0.175	0.34243
MRI_FCWML015	0.18333	0.31895
MRI_FCWML015	0.19167	0.28413
MRI_FCWML015	0.2	0.24852
MRI_FCWML015	0.20833	0.22283
MRI_FCWML015	0.21667	0.21395
MRI_FCWML015	0.225	0.22197
MRI_FCWML015	0.23333	0.24006
MRI_FCWML015	0.24167	0.25745
MRI_FCWML015	0.25	0.13226
MRI_FCWML016	0	0.00067813
MRI_FCWML016	0.0083333	0.02709
MRI_FCWML016	0.016667	0.091291
MRI_FCWML016	0.025	0.16026
MRI_FCWML016	0.033333	0.19347
MRI_FCWML016	0.041667	0.16051
MRI_FCWML016	0.05	0.054463
MRI_FCWML016	0.058333	-0.10372
MRI_FCWML016	0.066667	-0.27168
MRI_FCWML016	0.075	-0.40036
MRI_FCWML016	0.083333	-0.45121
MRI_FCWML016	0.091667	-0.40895
MRI_FCWML016	0.1	-0.28529
MRI_FCWML016	0.10833	-0.11264
MRI_FCWML016	0.11667	0.068584
MRI_FCWML016	0.125	0.22345
MRI_FCWML016	0.13333	0.33142
MRI_FCWML016	0.14167	0.38803
MRI_FCWML016	0.15	0.40058
MRI_FCWML016	0.15833	0.38116
MRI_FCWML016	0.16667	0.34124
MRI_FCWML016	0.175	0.28968
MRI_FCWML016	0.18333	0.23397
MRI_FCWML016	0.19167	0.18226
MRI_FCWML016	0.2	0.14378
MRI_FCWML016	0.20833	0.12671
MRI_FCWML016	0.21667	0.13447
MRI_FCWML016	0.225	0.16284
MRI_FCWML016	0.23333	0.2002
MRI_FCWML016	0.24167	0.2313
MRI_FCWML016	0.25	0.12167
MRI_FCWML017	0	0.41786
MRI_FCWML017	0.0083333	0.8876
MRI_FCWML017	0.016667	1.0273
MRI_FCWML017	0.025	1.2117
MRI_FCWML017	0.033333	1.383
MRI_FCWML017	0.041667	1.486
MRI_FCWML017	0.05	1.4839
MRI_FCWML017	0.058333	1.3688
MRI_FCWML017	0.066667	1.1624
MRI_FCWML017	0.075	0.90719
MRI_FCWML017	0.083333	0.65207
MRI_FCWML017	0.091667	0.43704
MRI_FCWML017	0.1	0.28344
MRI_FCWML017	0.10833	0.19195
MRI_FCWML017	0.11667	0.14761
MRI_FCWML017	0.125	0.12849
MRI_FCWML017	0.13333	0.1139
MRI_FCWML017	0.14167	0.08957
MRI_FCWML017	0.15	0.04943
MRI_FCWML017	0.15833	-0.0050045
MRI_FCWML017	0.16667	-0.066236
MRI_FCWML017	0.175	-0.12283
MRI_FCWML017	0.18333	-0.16198
MRI_FCWML017	0.19167	-0.1727
MRI_FCWML017	0.2	-0.14915
MRI_FCWML017	0.20833	-0.092951
MRI_FCWML017	0.21667	-0.013447
MRI_FCWML017	0.225	0.074283
MRI_FCWML017	0.23333	0.15302
MRI_FCWML017	0.24167	0.20732
MRI_FCWML017	0.25	0.11333
MRI_FCWML018	0	-0.65219
MRI_FCWML018	0.0083333	-1.2828
MRI_FCWML018	0.016667	-1.2219
MRI_FCWML018	0.025	-1.1319
MRI_FCWML018	0.033333	-1.0261
MRI_FCWML018	0.041667	-0.91727
MRI_FCWML018	0.05	-0.81551
MRI_FCWML018	0.058333	-0.72771
MRI_FCWML018	0.066667	-0.65891
MRI_FCWML018	0.075	-0.61331
MRI_FCWML018	0.083333	-0.59404
MRI_FCWML018	0.091667	-0.60105
MRI_FCWML018	0.1	-0.6287
MRI_FCWML018	0.10833	-0.66472
MRI_FCWML018	0.11667	-0.69228
MRI_FCWML018	0.125	-0.69494
MRI_FCWML018	0.13333	-0.66253
MRI_FCWML018	0.14167	-0.59504
MRI_FCWML018	0.15	-0.50245
MRI_FCWML018	0.15833	-0.40034
MRI_FCWML018	0.16667	-0.30359
MRI_FCWML018	0.175	-0.22108
MRI_FCWML018	0.18333	-0.1541
MRI_FCWML018	0.19167	-0.098341
MRI_FCWML018	0.2	-0.048177
MRI_FCWML018	0.20833	-0.00025746
MRI_FCWML018	0.21667	0.045105
MRI_FCWML018	0.225	0.084955
MRI_FCWML018	0.23333	0.11577
MRI_FCWML018	0.24167	0.13504
MRI_FCWML018	0.25	0.070779
MRI_FCWML020	0	NaN
MRI_FCWML020	0.0083333	NaN
MRI_FCWML020	0.016667	NaN
MRI_FCWML020	0.025	NaN
MRI_FCWML020	0.033333	NaN
MRI_FCWML020	0.041667	NaN
MRI_FCWML020	0.05	NaN
MRI_FCWML020	0.058333	NaN
MRI_FCWML020	0.066667	NaN
MRI_FCWML020	0.075	NaN
MRI_FCWML020	0.083333	NaN
MRI_FCWML020	0.091667	NaN
MRI_FCWML020	0.1	NaN
MRI_FCWML020	0.10833	NaN
MRI_FCWML020	0.11667	NaN
MRI_FCWML020	0.125	NaN
MRI_FCWML020	0.13333	NaN
MRI_FCWML020	0.14167	NaN
MRI_FCWML020	0.15	NaN
MRI_FCWML020	0.15833	NaN
MRI_FCWML020	0.16667	NaN
MRI_FCWML020	0.175	NaN
MRI_FCWML020	0.18333	NaN
MRI_FCWML020	0.19167	NaN
MRI_FCWML020	0.2	NaN
MRI_FCWML020	0.20833	NaN
MRI_FCWML020	0.21667	NaN
MRI_FCWML020	0.225	NaN
MRI_FCWML020	0.23333	NaN
MRI_FCWML020	0.24167	NaN
MRI_FCWML020	0.25	NaN
MRI_FCWML022	0	NaN
MRI_FCWML022	0.0083333	NaN
MRI_FCWML022	0.016667	NaN
MRI_FCWML022	0.025	NaN
MRI_FCWML022	0.033333	NaN
MRI_FCWML022	0.041667	NaN
MRI_FCWML022	0.05	NaN
MRI_FCWML022	0.058333	NaN
MRI_FCWML022	0.066667	NaN
MRI_FCWML022	0.075	NaN
MRI_FCWML022	0.083333	NaN
MRI_FCWML022	0.091667	NaN
MRI_FCWML022	0.1	NaN
MRI_FCWML022	0.10833	NaN
MRI_FCWML022	0.11667	NaN
MRI_FCWML022	0.125	NaN
MRI_FCWML022	0.13333	NaN
MRI_FCWML022	0.14167	NaN
MRI_FCWML022	0.15	NaN
MRI_FCWML022	0.15833	NaN
MRI_FCWML022	0.16667	NaN
MRI_FCWML022	0.175	NaN
MRI_FCWML022	0.18333	NaN
MRI_FCWML022	0.19167	NaN
MRI_FCWML022	0.2	NaN
MRI_FCWML022	0.20833	NaN
MRI_FCWML022	0.21667	NaN
MRI_FCWML022	0.225	NaN
MRI_FCWML022	0.23333	NaN
MRI_FCWML022	0.24167	NaN
MRI_FCWML022	0.25	NaN
MRI_FCWML023	0	0.28719
MRI_FCWML023	0.0083333	0.50793
MRI_FCWML023	0.016667	0.32414
MRI_FCWML023	0.025	0.065531
MRI_FCWML023	0.033333	-0.20955
MRI_FCWML023	0.041667	-0.44182
MRI_FCWML023	0.05	-0.58555
MRI_FCWML023	0.058333	-0.61873
MRI_FCWML023	0.066667	-0.54648
MRI_FCWML023	0.075	-0.39729
MRI_FCWML023	0.083333	-0.21344
MRI_FCWML023	0.091667	-0.038673
MRI_FCWML023	0.1	0.09335
MRI_FCWML023	0.10833	0.16639
MRI_FCWML023	0.11667	0.1829
MRI_FCWML023	0.125	0.15945
MRI_FCWML023	0.13333	0.11834
MRI_FCWML023	0.14167	0.079153
MRI_FCWML023	0.15	0.052982
MRI_FCWML023	0.15833	0.041263
MRI_FCWML023	0.16667	0.038404
MRI_FCWML023	0.175	0.036236
MRI_FCWML023	0.18333	0.027898
MRI_FCWML023	0.19167	0.0097611
MRI_FCWML023	0.2	-0.018555
MRI_FCWML023	0.20833	-0.055088
MRI_FCWML023	0.21667	-0.096317
MRI_FCWML023	0.225	-0.13752
MRI_FCWML023	0.23333	-0.17309
MRI_FCWML023	0.24167	-0.19737
MRI_FCWML023	0.25	-0.103
MRI_FCWML025	0	-0.64801
MRI_FCWML025	0.0083333	-1.2407
MRI_FCWML025	0.016667	-1.0873
MRI_FCWML025	0.025	-0.86898
MRI_FCWML025	0.033333	-0.62838
MRI_FCWML025	0.041667	-0.4046
MRI_FCWML025	0.05	-0.2245
MRI_FCWML025	0.058333	-0.10035
MRI_FCWML025	0.066667	-0.032668
MRI_FCWML025	0.075	-0.014971
MRI_FCWML025	0.083333	-0.036906
MRI_FCWML025	0.091667	-0.085168
MRI_FCWML025	0.1	-0.14365
MRI_FCWML025	0.10833	-0.19521
MRI_FCWML025	0.11667	-0.22592
MRI_FCWML025	0.125	-0.23031
MRI_FCWML025	0.13333	-0.2144
MRI_FCWML025	0.14167	-0.19403
MRI_FCWML025	0.15	-0.18827
MRI_FCWML025	0.15833	-0.21078
MRI_FCWML025	0.16667	-0.26313
MRI_FCWML025	0.175	-0.33347
MRI_FCWML025	0.18333	-0.40116
MRI_FCWML025	0.19167	-0.445
MRI_FCWML025	0.2	-0.45124
MRI_FCWML025	0.20833	-0.41797
MRI_FCWML025	0.21667	-0.35479
MRI_FCWML025	0.225	-0.27856
MRI_FCWML025	0.23333	-0.20796
MRI_FCWML025	0.24167	-0.15879
MRI_FCWML025	0.25	-0.070623
MRI_FCWML026	0	-0.67128
MRI_FCWML026	0.0083333	-1.2647
MRI_FCWML026	0.016667	-1.0417
MRI_FCWML026	0.025	-0.70365
MRI_FCWML026	0.033333	-0.29656
MRI_FCWML026	0.041667	0.12466
MRI_FCWML026	0.05	0.50534
MRI_FCWML026	0.058333	0.80139
MRI_FCWML026	0.066667	0.98839
MRI_FCWML026	0.075	1.0662
MRI_FCWML026	0.083333	1.0572
MRI_FCWML026	0.091667	0.99727
MRI_FCWML026	0.1	0.92287
MRI_FCWML026	0.10833	0.85868
MRI_FCWML026	0.11667	0.81079
MRI_FCWML026	0.125	0.76846
MRI_FCWML026	0.13333	0.71299
MRI_FCWML026	0.14167	0.62929
MRI_FCWML026	0.15	0.51426
MRI_FCWML026	0.15833	0.37816
MRI_FCWML026	0.16667	0.23887
MRI_FCWML026	0.175	0.11282
MRI_FCWML026	0.18333	0.0075618
MRI_FCWML026	0.19167	-0.080292
MRI_FCWML026	0.2	-0.16124
MRI_FCWML026	0.20833	-0.24583
MRI_FCWML026	0.21667	-0.33818
MRI_FCWML026	0.225	-0.43315
MRI_FCWML026	0.23333	-0.51796
MRI_FCWML026	0.24167	-0.57717
MRI_FCWML026	0.25	-0.29923
MRI_FCWML027	0	1.5867
MRI_FCWML027	0.0083333	3.0755
MRI_FCWML027	0.016667	2.7936
MRI_FCWML027	0.025	2.3627
MRI_FCWML027	0.033333	1.8396
MRI_FCWML027	0.041667	1.2959
MRI_FCWML027	0.05	0.8046
MRI_FCWML027	0.058333	0.42234
MRI_FCWML027	0.066667	0.17428
MRI_FCWML027	0.075	0.048846
MRI_FCWML027	0.083333	0.0051887
MRI_FCWML027	0.091667	-0.0092421
MRI_FCWML027	0.1	-0.038856
MRI_FCWML027	0.10833	-0.10598
MRI_FCWML027	0.11667	-0.2076
MRI_FCWML027	0.125	-0.32212
MRI_FCWML027	0.13333	-0.42152
MRI_FCWML027	0.14167	-0.48303
MRI_FCWML027	0.15	-0.49644
MRI_FCWML027	0.15833	-0.4656
MRI_FCWML027	0.16667	-0.40541
MRI_FCWML027	0.175	-0.33594
MRI_FCWML027	0.18333	-0.27602
MRI_FCWML027	0.19167	-0.23795
MRI_FCWML027	0.2	-0.22491
MRI_FCWML027	0.20833	-0.23174
MRI_FCWML027	0.21667	-0.24875
MRI_FCWML027	0.225	-0.2665
MRI_FCWML027	0.23333	-0.27939
MRI_FCWML027	0.24167	-0.28624
MRI_FCWML027	0.25	-0.14412
MRI_FCWML028	0	NaN
MRI_FCWML028	0.0083333	NaN
MRI_FCWML028	0.016667	NaN
MRI_FCWML028	0.025	NaN
MRI_FCWML028	0.033333	NaN
MRI_FCWML028	0.041667	NaN
MRI_FCWML028	0.05	NaN
MRI_FCWML028	0.058333	NaN
MRI_FCWML028	0.066667	NaN
MRI_FCWML028	0.075	NaN
MRI_FCWML028	0.083333	NaN
MRI_FCWML028	0.091667	NaN
MRI_FCWML028	0.1	NaN
MRI_FCWML028	0.10833	NaN
MRI_FCWML028	0.11667	NaN
MRI_FCWML028	0.125	NaN
MRI_FCWML028	0.13333	NaN
MRI_FCWML028	0.14167	NaN
MRI_FCWML028	0.15	NaN
MRI_FCWML028	0.15833	NaN
MRI_FCWML028	0.16667	NaN
MRI_FCWML028	0.175	NaN
MRI_FCWML028	0.18333	NaN
MRI_FCWML028	0.19167	NaN
MRI_FCWML028	0.2	NaN
MRI_FCWML028	0.20833	NaN
MRI_FCWML028	0.21667	NaN
MRI_FCWML028	0.225	NaN
MRI_FCWML028	0.23333	NaN
MRI_FCWML028	0.24167	NaN
MRI_FCWML028	0.25	NaN
MRI_FCWML029	0	0.006131
MRI_FCWML029	0.0083333	0.046845
MRI_FCWML029	0.016667	0.14202
MRI_FCWML029	0.025	0.27532
MRI_FCWML029	0.033333	0.41851
MRI_FCWML029	0.041667	0.54657
MRI_FCWML029	0.05	0.6436
MRI_FCWML029	0.058333	0.70371
MRI_FCWML029	0.066667	0.72798
MRI_FCWML029	0.075	0.72021
MRI_FCWML029	0.083333	0.6842
MRI_FCWML029	0.091667	0.62353
MRI_FCWML029	0.1	0.54307
MRI_FCWML029	0.10833	0.45035
MRI_FCWML029	0.11667	0.35569
MRI_FCWML029	0.125	0.2707
MRI_FCWML029	0.13333	0.20594
MRI_FCWML029	0.14167	0.16862
MRI_FCWML029	0.15	0.16092
MRI_FCWML029	0.15833	0.17902
MRI_FCWML029	0.16667	0.21292
MRI_FCWML029	0.175	0.24751
MRI_FCWML029	0.18333	0.26506
MRI_FCWML029	0.19167	0.24933
MRI_FCWML029	0.2	0.19025
MRI_FCWML029	0.20833	0.087783
MRI_FCWML029	0.21667	-0.046679
MRI_FCWML029	0.225	-0.19207
MRI_FCWML029	0.23333	-0.32229
MRI_FCWML029	0.24167	-0.4124
MRI_FCWML029	0.25	-0.22229
MRI_FCWML030	0	0.35588
MRI_FCWML030	0.0083333	0.73098
MRI_FCWML030	0.016667	0.78247
MRI_FCWML030	0.025	0.85007
MRI_FCWML030	0.033333	0.9133
MRI_FCWML030	0.041667	0.95398
MRI_FCWML030	0.05	0.96063
MRI_FCWML030	0.058333	0.92961
MRI_FCWML030	0.066667	0.86333
MRI_FCWML030	0.075	0.76753
MRI_FCWML030	0.083333	0.6495
MRI_FCWML030	0.091667	0.51779
MRI_FCWML030	0.1	0.38265
MRI_FCWML030	0.10833	0.2556
MRI_FCWML030	0.11667	0.14748
MRI_FCWML030	0.125	0.065361
MRI_FCWML030	0.13333	0.010424
MRI_FCWML030	0.14167	-0.021784
MRI_FCWML030	0.15	-0.03824
MRI_FCWML030	0.15833	-0.044157
MRI_FCWML030	0.16667	-0.040153
MRI_FCWML030	0.175	-0.022792
MRI_FCWML030	0.18333	0.01163
MRI_FCWML030	0.19167	0.062425
MRI_FCWML030	0.2	0.12215
MRI_FCWML030	0.20833	0.17847
MRI_FCWML030	0.21667	0.21951
MRI_FCWML030	0.225	0.23965
MRI_FCWML030	0.23333	0.24214
MRI_FCWML030	0.24167	0.23671
MRI_FCWML030	0.25	0.11675
MRI_FCWML031	0	0.4895
MRI_FCWML031	0.0083333	0.95714
MRI_FCWML031	0.016667	0.89786
MRI_FCWML031	0.025	0.81692
MRI_FCWML031	0.033333	0.73181
MRI_FCWML031	0.041667	0.65418
MRI_FCWML031	0.05	0.58667
MRI_FCWML031	0.058333	0.5256
MRI_FCWML031	0.066667	0.46709
MRI_FCWML031	0.075	0.41228
MRI_FCWML031	0.083333	0.36802
MRI_FCWML031	0.091667	0.3425
MRI_FCWML031	0.1	0.33871
MRI_FCWML031	0.10833	0.35012
MRI_FCWML031	0.11667	0.36157
MRI_FCWML031	0.125	0.35526
MRI_FCWML031	0.13333	0.31872
MRI_FCWML031	0.14167	0.25044
MRI_FCWML031	0.15	0.16034
MRI_FCWML031	0.15833	0.065091
MRI_FCWML031	0.16667	-0.018867
MRI_FCWML031	0.175	-0.081161
MRI_FCWML031	0.18333	-0.11959
MRI_FCWML031	0.19167	-0.13839
MRI_FCWML031	0.2	-0.1445
MRI_FCWML031	0.20833	-0.14404
MRI_FCWML031	0.21667	-0.14083
MRI_FCWML031	0.225	-0.13664
MRI_FCWML031	0.23333	-0.13248
MRI_FCWML031	0.24167	-0.12931
MRI_FCWML031	0.25	-0.06406
MRI_FCWML032	0	0.47119
MRI_FCWML032	0.0083333	0.91998
MRI_FCWML032	0.016667	0.86081
MRI_FCWML032	0.025	0.78546
MRI_FCWML032	0.033333	0.71839
MRI_FCWML032	0.041667	0.67765
MRI_FCWML032	0.05	0.66765
MRI_FCWML032	0.058333	0.67782
MRI_FCWML032	0.066667	0.68769
MRI_FCWML032	0.075	0.67584
MRI_FCWML032	0.083333	0.6288
MRI_FCWML032	0.091667	0.54601
MRI_FCWML032	0.1	0.43905
MRI_FCWML032	0.10833	0.32582
MRI_FCWML032	0.11667	0.2228
MRI_FCWML032	0.125	0.13882
MRI_FCWML032	0.13333	0.07325
MRI_FCWML032	0.14167	0.018864
MRI_FCWML032	0.15	-0.032375
MRI_FCWML032	0.15833	-0.083865
MRI_FCWML032	0.16667	-0.13201
MRI_FCWML032	0.175	-0.16808
MRI_FCWML032	0.18333	-0.18301
MRI_FCWML032	0.19167	-0.17258
MRI_FCWML032	0.2	-0.14003
MRI_FCWML032	0.20833	-0.094966
MRI_FCWML032	0.21667	-0.049192
MRI_FCWML032	0.225	-0.01202
MRI_FCWML032	0.23333	0.012533
MRI_FCWML032	0.24167	0.02532
MRI_FCWML032	0.25	0.014558
MRI_FCWML033	0	NaN
MRI_FCWML033	0.0083333	NaN
MRI_FCWML033	0.016667	NaN
MRI_FCWML033	0.025	NaN
MRI_FCWML033	0.033333	NaN
MRI_FCWML033	0.041667	NaN
MRI_FCWML033	0.05	NaN
MRI_FCWML033	0.058333	NaN
MRI_FCWML033	0.066667	NaN
MRI_FCWML033	0.075	NaN
MRI_FCWML033	0.083333	NaN
MRI_FCWML033	0.091667	NaN
MRI_FCWML033	0.1	NaN
MRI_FCWML033	0.10833	NaN
MRI_FCWML033	0.11667	NaN
MRI_FCWML033	0.125	NaN
MRI_FCWML033	0.13333	NaN
MRI_FCWML033	0.14167	NaN
MRI_FCWML033	0.15	NaN
MRI_FCWML033	0.15833	NaN
MRI_FCWML033	0.16667	NaN
MRI_FCWML033	0.175	NaN
MRI_FCWML033	0.18333	NaN
MRI_FCWML033	0.19167	NaN
MRI_FCWML033	0.2	NaN
MRI_FCWML033	0.20833	NaN
MRI_FCWML033	0.21667	NaN
MRI_FCWML033	0.225	NaN
MRI_FCWML033	0.23333	NaN
MRI_FCWML033	0.24167	NaN
MRI_FCWML033	0.25	NaN
MRI_FCWML035	0	0.61353
MRI_FCWML035	0.0083333	1.2338
MRI_FCWML035	0.016667	1.2427
MRI_FCWML035	0.025	1.2259
MRI_FCWML035	0.033333	1.1544
MRI_FCWML035	0.041667	1.0139
MRI_FCWML035	0.05	0.81235
MRI_FCWML035	0.058333	0.57683
MRI_FCWML035	0.066667	0.34228
MRI_FCWML035	0.075	0.13913
MRI_FCWML035	0.083333	-0.014131
MRI_FCWML035	0.091667	-0.11177
MRI_FCWML035	0.1	-0.15719
MRI_FCWML035	0.10833	-0.15865
MRI_FCWML035	0.11667	-0.12686
MRI_FCWML035	0.125	-0.074432
MRI_FCWML035	0.13333	-0.01566
MRI_FCWML035	0.14167	0.034545
MRI_FCWML035	0.15	0.062639
MRI_FCWML035	0.15833	0.058525
MRI_FCWML035	0.16667	0.017132
MRI_FCWML035	0.175	-0.06044
MRI_FCWML035	0.18333	-0.16604
MRI_FCWML035	0.19167	-0.28443
MRI_FCWML035	0.2	-0.39529
MRI_FCWML035	0.20833	-0.47841
MRI_FCWML035	0.21667	-0.52072
MRI_FCWML035	0.225	-0.52232
MRI_FCWML035	0.23333	-0.49744
MRI_FCWML035	0.24167	-0.46865
MRI_FCWML035	0.25	-0.22816
MRI_FCWML036	0	NaN
MRI_FCWML036	0.0083333	NaN
MRI_FCWML036	0.016667	NaN
MRI_FCWML036	0.025	NaN
MRI_FCWML036	0.033333	NaN
MRI_FCWML036	0.041667	NaN
MRI_FCWML036	0.05	NaN
MRI_FCWML036	0.058333	NaN
MRI_FCWML036	0.066667	NaN
MRI_FCWML036	0.075	NaN
MRI_FCWML036	0.083333	NaN
MRI_FCWML036	0.091667	NaN
MRI_FCWML036	0.1	NaN
MRI_FCWML036	0.10833	NaN
MRI_FCWML036	0.11667	NaN
MRI_FCWML036	0.125	NaN
MRI_FCWML036	0.13333	NaN
MRI_FCWML036	0.14167	NaN
MRI_FCWML036	0.15	NaN
MRI_FCWML036	0.15833	NaN
MRI_FCWML036	0.16667	NaN
MRI_FCWML036	0.175	NaN
MRI_FCWML036	0.18333	NaN
MRI_FCWML036	0.19167	NaN
MRI_FCWML036	0.2	NaN
MRI_FCWML036	0.20833	NaN
MRI_FCWML036	0.21667	NaN
MRI_FCWML036	0.225	NaN
MRI_FCWML036	0.23333	NaN
MRI_FCWML036	0.24167	NaN
MRI_FCWML036	0.25	NaN
MRI_FCWML037	0	0.28816
MRI_FCWML037	0.0083333	0.54842
MRI_FCWML037	0.016667	0.46894
MRI_FCWML037	0.025	0.34965
MRI_FCWML037	0.033333	0.20721
MRI_FCWML037	0.041667	0.05965
MRI_FCWML037	0.05	-0.077078
MRI_FCWML037	0.058333	-0.19163
MRI_FCWML037	0.066667	-0.27825
MRI_FCWML037	0.075	-0.33613
MRI_FCWML037	0.083333	-0.36764
MRI_FCWML037	0.091667	-0.3761
MRI_FCWML037	0.1	-0.3641
MRI_FCWML037	0.10833	-0.333
MRI_FCWML037	0.11667	-0.28377
MRI_FCWML037	0.125	-0.21861
MRI_FCWML037	0.13333	-0.14234
MRI_FCWML037	0.14167	-0.06271
MRI_FCWML037	0.15	0.010965
MRI_FCWML037	0.15833	0.070103
MRI_FCWML037	0.16667	0.10917
MRI_FCWML037	0.175	0.12677
MRI_FCWML037	0.18333	0.12515
MRI_FCWML037	0.19167	0.1084
MRI_FCWML037	0.2	0.080773
MRI_FCWML037	0.20833	0.045787
MRI_FCWML037	0.21667	0.006662
MRI_FCWML037	0.225	-0.03269
MRI_FCWML037	0.23333	-0.067127
MRI_FCWML037	0.24167	-0.090926
MRI_FCWML037	0.25	-0.049728
MRI_FCWML038	0	-0.058599
MRI_FCWML038	0.0083333	-0.147
MRI_FCWML038	0.016667	-0.22884
MRI_FCWML038	0.025	-0.34287
MRI_FCWML038	0.033333	-0.46427
MRI_FCWML038	0.041667	-0.57092
MRI_FCWML038	0.05	-0.64831
MRI_FCWML038	0.058333	-0.68997
MRI_FCWML038	0.066667	-0.69506
MRI_FCWML038	0.075	-0.66574
MRI_FCWML038	0.083333	-0.60646
MRI_FCWML038	0.091667	-0.52522
MRI_FCWML038	0.1	-0.43499
MRI_FCWML038	0.10833	-0.35301
MRI_FCWML038	0.11667	-0.2972
MRI_FCWML038	0.125	-0.28051
MRI_FCWML038	0.13333	-0.30581
MRI_FCWML038	0.14167	-0.36377
MRI_FCWML038	0.15	-0.43477
MRI_FCWML038	0.15833	-0.49449
MRI_FCWML038	0.16667	-0.52119
MRI_FCWML038	0.175	-0.50234
MRI_FCWML038	0.18333	-0.43848
MRI_FCWML038	0.19167	-0.34295
MRI_FCWML038	0.2	-0.23741
MRI_FCWML038	0.20833	-0.14456
MRI_FCWML038	0.21667	-0.080408
MRI_FCWML038	0.225	-0.049323
MRI_FCWML038	0.23333	-0.043857
MRI_FCWML038	0.24167	-0.049683
MRI_FCWML038	0.25	-0.026712
MRI_FCWML040	0	0.28718
MRI_FCWML040	0.0083333	0.59543
MRI_FCWML040	0.016667	0.63958
MRI_FCWML040	0.025	0.66022
MRI_FCWML040	0.033333	0.60962
MRI_FCWML040	0.041667	0.46626
MRI_FCWML040	0.05	0.24866
MRI_FCWML040	0.058333	0.0087411
MRI_FCWML040	0.066667	-0.19096
MRI_FCWML040	0.075	-0.30388
MRI_FCWML040	0.083333	-0.31666
MRI_FCWML040	0.091667	-0.2501
MRI_FCWML040	0.1	-0.14562
MRI_FCWML040	0.10833	-0.045802
MRI_FCWML040	0.11667	0.021261
MRI_FCWML040	0.125	0.048225
MRI_FCWML040	0.13333	0.045113
MRI_FCWML040	0.14167	0.030585
MRI_FCWML040	0.15	0.022929
MRI_FCWML040	0.15833	0.03412
MRI_FCWML040	0.16667	0.067607
MRI_FCWML040	0.175	0.11885
MRI_FCWML040	0.18333	0.17731
MRI_FCWML040	0.19167	0.22939
MRI_FCWML040	0.2	0.26197
MRI_FCWML040	0.20833	0.26641
MRI_FCWML040	0.21667	0.24179
MRI_FCWML040	0.225	0.19608
MRI_FCWML040	0.23333	0.14433
MRI_FCWML040	0.24167	0.10395
MRI_FCWML040	0.25	0.044374
MRI_FCWML041	0	-1.6136
MRI_FCWML041	0.0083333	-3.1553
MRI_FCWML041	0.016667	-2.9465
MRI_FCWML041	0.025	-2.6207
MRI_FCWML041	0.033333	-2.2095
MRI_FCWML041	0.041667	-1.7526
MRI_FCWML041	0.05	-1.2929
MRI_FCWML041	0.058333	-0.87033
MRI_FCWML041	0.066667	-0.51549
MRI_FCWML041	0.075	-0.24514
MRI_FCWML041	0.083333	-0.060944
MRI_FCWML041	0.091667	0.048064
MRI_FCWML041	0.1	0.10022
MRI_FCWML041	0.10833	0.11543
MRI_FCWML041	0.11667	0.11096
MRI_FCWML041	0.125	0.099952
MRI_FCWML041	0.13333	0.092004
MRI_FCWML041	0.14167	0.094201
MRI_FCWML041	0.15	0.11104
MRI_FCWML041	0.15833	0.14303
MRI_FCWML041	0.16667	0.18539
MRI_FCWML041	0.175	0.22847
MRI_FCWML041	0.18333	0.26084
MRI_FCWML041	0.19167	0.27395
MRI_FCWML041	0.2	0.26589
MRI_FCWML041	0.20833	0.24201
MRI_FCWML041	0.21667	0.21204
MRI_FCWML041	0.225	0.18526
MRI_FCWML041	0.23333	0.16685
MRI_FCWML041	0.24167	0.15721
MRI_FCWML041	0.25	0.077188
MRI_FCWML042	0	0.014988
MRI_FCWML042	0.0083333	0.0082137
MRI_FCWML042	0.016667	-0.052589
MRI_FCWML042	0.025	-0.14079
MRI_FCWML042	0.033333	-0.24185
MRI_FCWML042	0.041667	-0.34246
MRI_FCWML042	0.05	-0.43236
MRI_FCWML042	0.058333	-0.50337
MRI_FCWML042	0.066667	-0.54748
MRI_FCWML042	0.075	-0.55581
MRI_FCWML042	0.083333	-0.51982
MRI_FCWML042	0.091667	-0.43415
MRI_FCWML042	0.1	-0.2992
MRI_FCWML042	0.10833	-0.12244
MRI_FCWML042	0.11667	0.082188
MRI_FCWML042	0.125	0.29584
MRI_FCWML042	0.13333	0.49691
MRI_FCWML042	0.14167	0.6636
MRI_FCWML042	0.15	0.77718
MRI_FCWML042	0.15833	0.82595
MRI_FCWML042	0.16667	0.80843
MRI_FCWML042	0.175	0.73407
MRI_FCWML042	0.18333	0.62028
MRI_FCWML042	0.19167	0.48679
MRI_FCWML042	0.2	0.34991
MRI_FCWML042	0.20833	0.21965
MRI_FCWML042	0.21667	0.10089
MRI_FCWML042	0.225	-0.0028217
MRI_FCWML042	0.23333	-0.085984
MRI_FCWML042	0.24167	-0.14081
MRI_FCWML042	0.25	-0.080038
MRI_FCWML043	0	0.062506
MRI_FCWML043	0.0083333	0.18721
MRI_FCWML043	0.016667	0.35729
MRI_FCWML043	0.025	0.5908
MRI_FCWML043	0.033333	0.82854
MRI_FCWML043	0.041667	1.0133
MRI_FCWML043	0.05	1.1045
MRI_FCWML043	0.058333	1.086
MRI_FCWML043	0.066667	0.96702
MRI_FCWML043	0.075	0.77559
MRI_FCWML043	0.083333	0.54917
MRI_FCWML043	0.091667	0.32462
MRI_FCWML043	0.1	0.13051
MRI_FCWML043	0.10833	-0.016722
MRI_FCWML043	0.11667	-0.11257
MRI_FCWML043	0.125	-0.16116
MRI_FCWML043	0.13333	-0.17059
MRI_FCWML043	0.14167	-0.14888
MRI_FCWML043	0.15	-0.10228
MRI_FCWML043	0.15833	-0.036075
MRI_FCWML043	0.16667	0.043203
MRI_FCWML043	0.175	0.12597
MRI_FCWML043	0.18333	0.19994
MRI_FCWML043	0.19167	0.2528
MRI_FCWML043	0.2	0.27607
MRI_FCWML043	0.20833	0.26815
MRI_FCWML043	0.21667	0.23502
MRI_FCWML043	0.225	0.18836
MRI_FCWML043	0.23333	0.14207
MRI_FCWML043	0.24167	0.10864
MRI_FCWML043	0.25	0.048257
MRI_FCWML046	0	0.17678
MRI_FCWML046	0.0083333	0.30324
MRI_FCWML046	0.016667	0.16431
MRI_FCWML046	0.025	-0.030216
MRI_FCWML046	0.033333	-0.23461
MRI_FCWML046	0.041667	-0.40191
MRI_FCWML046	0.05	-0.49534
MRI_FCWML046	0.058333	-0.49623
MRI_FCWML046	0.066667	-0.40641
MRI_FCWML046	0.075	-0.24461
MRI_FCWML046	0.083333	-0.0395
MRI_FCWML046	0.091667	0.17774
MRI_FCWML046	0.1	0.37851
MRI_FCWML046	0.10833	0.53913
MRI_FCWML046	0.11667	0.64194
MRI_FCWML046	0.125	0.67684
MRI_FCWML046	0.13333	0.64396
MRI_FCWML046	0.14167	0.55568
MRI_FCWML046	0.15	0.4358
MRI_FCWML046	0.15833	0.31407
MRI_FCWML046	0.16667	0.21757
MRI_FCWML046	0.175	0.16228
MRI_FCWML046	0.18333	0.14881
MRI_FCWML046	0.19167	0.16443
MRI_FCWML046	0.2	0.19006
MRI_FCWML046	0.20833	0.2087
MRI_FCWML046	0.21667	0.21148
MRI_FCWML046	0.225	0.19908
MRI_FCWML046	0.23333	0.1792
MRI_FCWML046	0.24167	0.16188
MRI_FCWML046	0.25	0.077558
MRI_FCWML047	0	0.32784
MRI_FCWML047	0.0083333	0.65659
MRI_FCWML047	0.016667	0.65996
MRI_FCWML047	0.025	0.66651
MRI_FCWML047	0.033333	0.67436
MRI_FCWML047	0.041667	0.67681
MRI_FCWML047	0.05	0.6626
MRI_FCWML047	0.058333	0.61906
MRI_FCWML047	0.066667	0.53704
MRI_FCWML047	0.075	0.41539
MRI_FCWML047	0.083333	0.26296
MRI_FCWML047	0.091667	0.097109
MRI_FCWML047	0.1	-0.060705
MRI_FCWML047	0.10833	-0.19081
MRI_FCWML047	0.11667	-0.2807
MRI_FCWML047	0.125	-0.32832
MRI_FCWML047	0.13333	-0.34196
MRI_FCWML047	0.14167	-0.33692
MRI_FCWML047	0.15	-0.32961
MRI_FCWML047	0.15833	-0.33127
MRI_FCWML047	0.16667	-0.34375
MRI_FCWML047	0.175	-0.35915
MRI_FCWML047	0.18333	-0.36375
MRI_FCWML047	0.19167	-0.34443
MRI_FCWML047	0.2	-0.29474
MRI_FCWML047	0.20833	-0.2178
MRI_FCWML047	0.21667	-0.12518
MRI_FCWML047	0.225	-0.032659
MRI_FCWML047	0.23333	0.044579
MRI_FCWML047	0.24167	0.095216
MRI_FCWML047	0.25	0.056387
MRI_FCWML048	0	0.14988
MRI_FCWML048	0.0083333	0.26833
MRI_FCWML048	0.016667	0.18169
MRI_FCWML048	0.025	0.060898
MRI_FCWML048	0.033333	-0.065354
MRI_FCWML048	0.041667	-0.16887
MRI_FCWML048	0.05	-0.23046
MRI_FCWML048	0.058333	-0.24571
MRI_FCWML048	0.066667	-0.22551
MRI_FCWML048	0.075	-0.1906
MRI_FCWML048	0.083333	-0.1623
MRI_FCWML048	0.091667	-0.15346
MRI_FCWML048	0.1	-0.16388
MRI_FCWML048	0.10833	-0.18213
MRI_FCWML048	0.11667	-0.1927
MRI_FCWML048	0.125	-0.18435
MRI_FCWML048	0.13333	-0.15589
MRI_FCWML048	0.14167	-0.11678
MRI_FCWML048	0.15	-0.083115
MRI_FCWML048	0.15833	-0.071361
MRI_FCWML048	0.16667	-0.092872
MRI_FCWML048	0.175	-0.15091
MRI_FCWML048	0.18333	-0.24055
MRI_FCWML048	0.19167	-0.35071
MRI_FCWML048	0.2	-0.46725
MRI_FCWML048	0.20833	-0.57638
MRI_FCWML048	0.21667	-0.66759
MRI_FCWML048	0.225	-0.73544
MRI_FCWML048	0.23333	-0.77973
MRI_FCWML048	0.24167	-0.80371
MRI_FCWML048	0.25	-0.40558
MRI_FCWML049	0	0.017325
MRI_FCWML049	0.0083333	0.072858
MRI_FCWML049	0.016667	0.17803
MRI_FCWML049	0.025	0.32431
MRI_FCWML049	0.033333	0.47622
MRI_FCWML049	0.041667	0.59743
MRI_FCWML049	0.05	0.65916
MRI_FCWML049	0.058333	0.6463
MRI_FCWML049	0.066667	0.56023
MRI_FCWML049	0.075	0.41809
MRI_FCWML049	0.083333	0.2486
MRI_FCWML049	0.091667	0.08497
MRI_FCWML049	0.1	-0.043544
MRI_FCWML049	0.10833	-0.11931
MRI_FCWML049	0.11667	-0.14042
MRI_FCWML049	0.125	-0.11954
MRI_FCWML049	0.13333	-0.077765
MRI_FCWML049	0.14167	-0.036082
MRI_FCWML049	0.15	-0.0079147
MRI_FCWML049	0.15833	0.0041366
MRI_FCWML049	0.16667	0.0066944
MRI_FCWML049	0.175	0.010737
MRI_FCWML049	0.18333	0.026292
MRI_FCWML049	0.19167	0.059002
MRI_FCWML049	0.2	0.10929
MRI_FCWML049	0.20833	0.17331
MRI_FCWML049	0.21667	0.24433
MRI_FCWML049	0.225	0.31389
MRI_FCWML049	0.23333	0.37278
MRI_FCWML049	0.24167	0.41237
MRI_FCWML049	0.25	0.21317
MRI_FCWML051	0	1.506
MRI_FCWML051	0.0083333	2.9333
MRI_FCWML051	0.016667	2.7064
MRI_FCWML051	0.025	2.3584
MRI_FCWML051	0.033333	1.9309
MRI_FCWML051	0.041667	1.4743
MRI_FCWML051	0.05	1.0393
MRI_FCWML051	0.058333	0.66777
MRI_FCWML051	0.066667	0.38498
MRI_FCWML051	0.075	0.19654
MRI_FCWML051	0.083333	0.090092
MRI_FCWML051	0.091667	0.041747
MRI_FCWML051	0.1	0.024144
MRI_FCWML051	0.10833	0.013558
MRI_FCWML051	0.11667	-0.0059598
MRI_FCWML051	0.125	-0.041705
MRI_FCWML051	0.13333	-0.093748
MRI_FCWML051	0.14167	-0.15729
MRI_FCWML051	0.15	-0.22485
MRI_FCWML051	0.15833	-0.2879
MRI_FCWML051	0.16667	-0.33798
MRI_FCWML051	0.175	-0.36755
MRI_FCWML051	0.18333	-0.37074
MRI_FCWML051	0.19167	-0.34419
MRI_FCWML051	0.2	-0.2879
MRI_FCWML051	0.20833	-0.2061
MRI_FCWML051	0.21667	-0.10775
MRI_FCWML051	0.225	-0.0061527
MRI_FCWML051	0.23333	0.082828
MRI_FCWML051	0.24167	0.1438
MRI_FCWML051	0.25	0.082751
MRI_FCWML052	0	-0.58399
MRI_FCWML052	0.0083333	-1.1123
MRI_FCWML052	0.016667	-0.95672
MRI_FCWML052	0.025	-0.73112
MRI_FCWML052	0.033333	-0.47402
MRI_FCWML052	0.041667	-0.22128
MRI_FCWML052	0.05	0.0013985
MRI_FCWML052	0.058333	0.18005
MRI_FCWML052	0.066667	0.30957
MRI_FCWML052	0.075	0.38954
MRI_FCWML052	0.083333	0.42157
MRI_FCWML052	0.091667	0.40884
MRI_FCWML052	0.1	0.35687
MRI_FCWML052	0.10833	0.274
MRI_FCWML052	0.11667	0.17089
MRI_FCWML052	0.125	0.059628
MRI_FCWML052	0.13333	-0.047071
MRI_FCWML052	0.14167	-0.13649
MRI_FCWML052	0.15	-0.19724
MRI_FCWML052	0.15833	-0.22193
MRI_FCWML052	0.16667	-0.21048
MRI_FCWML052	0.175	-0.17231
MRI_FCWML052	0.18333	-0.12545
MRI_FCWML052	0.19167	-0.091614
MRI_FCWML052	0.2	-0.089089
MRI_FCWML052	0.20833	-0.12617
MRI_FCWML052	0.21667	-0.19817
MRI_FCWML052	0.225	-0.28908
MRI_FCWML052	0.23333	-0.37679
MRI_FCWML052	0.24167	-0.43974
MRI_FCWML052	0.25	-0.23128
MRI_FCWML053	0	-0.10436
MRI_FCWML053	0.0083333	-0.1677
MRI_FCWML053	0.016667	-0.059807
MRI_FCWML053	0.025	0.076625
MRI_FCWML053	0.033333	0.19789
MRI_FCWML053	0.041667	0.27361
MRI_FCWML053	0.05	0.2972
MRI_FCWML053	0.058333	0.28441
MRI_FCWML053	0.066667	0.26295
MRI_FCWML053	0.075	0.25976
MRI_FCWML053	0.083333	0.29175
MRI_FCWML053	0.091667	0.36187
MRI_FCWML053	0.1	0.45936
MRI_FCWML053	0.10833	0.56211
MRI_FCWML053	0.11667	0.64094
MRI_FCWML053	0.125	0.66641
MRI_FCWML053	0.13333	0.61817
MRI_FCWML053	0.14167	0.49382
MRI_FCWML053	0.15	0.31291
MRI_FCWML053	0.15833	0.1123
MRI_FCWML053	0.16667	-0.066257
MRI_FCWML053	0.175	-0.19112
MRI_FCWML053	0.18333	-0.2511
MRI_FCWML053	0.19167	-0.25645
MRI_FCWML053	0.2	-0.23085
MRI_FCWML053	0.20833	-0.19938
MRI_FCWML053	0.21667	-0.17881
MRI_FCWML053	0.225	-0.17404
MRI_FCWML053	0.23333	-0.18044
MRI_FCWML053	0.24167	-0.18931
MRI_FCWML053	0.25	-0.096611
MRI_FCWML054	0	-0.098478
MRI_FCWML054	0.0083333	-0.18401
MRI_FCWML054	0.016667	-0.14516
MRI_FCWML054	0.025	-0.081604
MRI_FCWML054	0.033333	0.0014354
MRI_FCWML054	0.041667	0.092493
MRI_FCWML054	0.05	0.17454
MRI_FCWML054	0.058333	0.22937
MRI_FCWML054	0.066667	0.24442
MRI_FCWML054	0.075	0.21887
MRI_FCWML054	0.083333	0.1657
MRI_FCWML054	0.091667	0.10786
MRI_FCWML054	0.1	0.070011
MRI_FCWML054	0.10833	0.069294
MRI_FCWML054	0.11667	0.10961
MRI_FCWML054	0.125	0.18176
MRI_FCWML054	0.13333	0.26871
MRI_FCWML054	0.14167	0.35265
MRI_FCWML054	0.15	0.4199
MRI_FCWML054	0.15833	0.46211
MRI_FCWML054	0.16667	0.4745
MRI_FCWML054	0.175	0.45411
MRI_FCWML054	0.18333	0.40017
MRI_FCWML054	0.19167	0.31645
MRI_FCWML054	0.2	0.21314
MRI_FCWML054	0.20833	0.10592
MRI_FCWML054	0.21667	0.011289
MRI_FCWML054	0.225	-0.059276
MRI_FCWML054	0.23333	-0.10295
MRI_FCWML054	0.24167	-0.12441
MRI_FCWML054	0.25	-0.065261
MRI_FCWML055	0	0.48021
MRI_FCWML055	0.0083333	0.9459
MRI_FCWML055	0.016667	0.90789
MRI_FCWML055	0.025	0.86062
MRI_FCWML055	0.033333	0.82087
MRI_FCWML055	0.041667	0.80104
MRI_FCWML055	0.05	0.8045
MRI_FCWML055	0.058333	0.82501
MRI_FCWML055	0.066667	0.8499
MRI_FCWML055	0.075	0.86493
MRI_FCWML055	0.083333	0.85846
MRI_FCWML055	0.091667	0.82347
MRI_FCWML055	0.1	0.75741
MRI_FCWML055	0.10833	0.66117
MRI_FCWML055	0.11667	0.53832
MRI_FCWML055	0.125	0.3954
MRI_FCWML055	0.13333	0.24236
MRI_FCWML055	0.14167	0.092152
MRI_FCWML055	0.15	-0.04109
MRI_FCWML055	0.15833	-0.14514
MRI_FCWML055	0.16667	-0.21253
MRI_FCWML055	0.175	-0.24174
MRI_FCWML055	0.18333	-0.23636
MRI_FCWML055	0.19167	-0.20267
MRI_FCWML055	0.2	-0.14748
MRI_FCWML055	0.20833	-0.077186
MRI_FCWML055	0.21667	0.0014579
MRI_FCWML055	0.225	0.080039
MRI_FCWML055	0.23333	0.14813
MRI_FCWML055	0.24167	0.19476
MRI_FCWML055	0.25	0.1057
MRI_FCWML056	0	0.28638
MRI_FCWML056	0.0083333	0.57488
MRI_FCWML056	0.016667	0.58372
MRI_FCWML056	0.025	0.60414
MRI_FCWML056	0.033333	0.63743
MRI_FCWML056	0.041667	0.67621
MRI_FCWML056	0.05	0.70394
MRI_FCWML056	0.058333	0.7
MRI_FCWML056	0.066667	0.64785
MRI_FCWML056	0.075	0.54217
MRI_FCWML056	0.083333	0.39147
MRI_FCWML056	0.091667	0.21535
MRI_FCWML056	0.1	0.038312
MRI_FCWML056	0.10833	-0.11714
MRI_FCWML056	0.11667	-0.23558
MRI_FCWML056	0.125	-0.31092
MRI_FCWML056	0.13333	-0.34611
MRI_FCWML056	0.14167	-0.35066
MRI_FCWML056	0.15	-0.33709
MRI_FCWML056	0.15833	-0.31691
MRI_FCWML056	0.16667	-0.2976
MRI_FCWML056	0.175	-0.28164
MRI_FCWML056	0.18333	-0.26809
MRI_FCWML056	0.19167	-0.25568
MRI_FCWML056	0.2	-0.24544
MRI_FCWML056	0.20833	-0.24103
MRI_FCWML056	0.21667	-0.24626
MRI_FCWML056	0.225	-0.26171
MRI_FCWML056	0.23333	-0.28277
MRI_FCWML056	0.24167	-0.30096
MRI_FCWML056	0.25	-0.15407
MRI_FCWML057	0	-0.58805
MRI_FCWML057	0.0083333	-1.1178
MRI_FCWML057	0.016667	-0.95398
MRI_FCWML057	0.025	-0.7137
MRI_FCWML057	0.033333	-0.43298
MRI_FCWML057	0.041667	-0.14393
MRI_FCWML057	0.05	0.13088
MRI_FCWML057	0.058333	0.37697
MRI_FCWML057	0.066667	0.58258
MRI_FCWML057	0.075	0.73457
MRI_FCWML057	0.083333	0.81929
MRI_FCWML057	0.091667	0.82809
MRI_FCWML057	0.1	0.76358
MRI_FCWML057	0.10833	0.64216
MRI_FCWML057	0.11667	0.49053
MRI_FCWML057	0.125	0.3379
MRI_FCWML057	0.13333	0.20761
MRI_FCWML057	0.14167	0.11211
MRI_FCWML057	0.15	0.052775
MRI_FCWML057	0.15833	0.023365
MRI_FCWML057	0.16667	0.014606
MRI_FCWML057	0.175	0.017717
MRI_FCWML057	0.18333	0.026068
MRI_FCWML057	0.19167	0.03541
MRI_FCWML057	0.2	0.043493
MRI_FCWML057	0.20833	0.049584
MRI_FCWML057	0.21667	0.053926
MRI_FCWML057	0.225	0.057121
MRI_FCWML057	0.23333	0.059569
MRI_FCWML057	0.24167	0.06124
MRI_FCWML057	0.25	0.030924
MRI_FCWML061	0	0.27511
MRI_FCWML061	0.0083333	0.53628
MRI_FCWML061	0.016667	0.49964
MRI_FCWML061	0.025	0.45417
MRI_FCWML061	0.033333	0.41783
MRI_FCWML061	0.041667	0.407
MRI_FCWML061	0.05	0.43166
MRI_FCWML061	0.058333	0.49246
MRI_FCWML061	0.066667	0.57987
MRI_FCWML061	0.075	0.67538
MRI_FCWML061	0.083333	0.75455
MRI_FCWML061	0.091667	0.79197
MRI_FCWML061	0.1	0.76756
MRI_FCWML061	0.10833	0.67274
MRI_FCWML061	0.11667	0.51421
MRI_FCWML061	0.125	0.31336
MRI_FCWML061	0.13333	0.10078
MRI_FCWML061	0.14167	-0.092423
MRI_FCWML061	0.15	-0.24312
MRI_FCWML061	0.15833	-0.34131
MRI_FCWML061	0.16667	-0.39026
MRI_FCWML061	0.175	-0.40238
MRI_FCWML061	0.18333	-0.39325
MRI_FCWML061	0.19167	-0.37662
MRI_FCWML061	0.2	-0.36164
MRI_FCWML061	0.20833	-0.35267
MRI_FCWML061	0.21667	-0.35034
MRI_FCWML061	0.225	-0.35301
MRI_FCWML061	0.23333	-0.35797
MRI_FCWML061	0.24167	-0.36238
MRI_FCWML061	0.25	-0.18206
MRI_FCWML063	0	-0.48618
MRI_FCWML063	0.0083333	-0.94989
MRI_FCWML063	0.016667	-0.88196
MRI_FCWML063	0.025	-0.76842
MRI_FCWML063	0.033333	-0.61297
MRI_FCWML063	0.041667	-0.42578
MRI_FCWML063	0.05	-0.22322
MRI_FCWML063	0.058333	-0.024421
MRI_FCWML063	0.066667	0.15363
MRI_FCWML063	0.075	0.29962
MRI_FCWML063	0.083333	0.40875
MRI_FCWML063	0.091667	0.48091
MRI_FCWML063	0.1	0.51815
MRI_FCWML063	0.10833	0.52295
MRI_FCWML063	0.11667	0.49807
MRI_FCWML063	0.125	0.44725
MRI_FCWML063	0.13333	0.37583
MRI_FCWML063	0.14167	0.2906
MRI_FCWML063	0.15	0.19896
MRI_FCWML063	0.15833	0.10791
MRI_FCWML063	0.16667	0.023104
MRI_FCWML063	0.175	-0.052216
MRI_FCWML063	0.18333	-0.11833
MRI_FCWML063	0.19167	-0.17962
MRI_FCWML063	0.2	-0.24354
MRI_FCWML063	0.20833	-0.31753
MRI_FCWML063	0.21667	-0.40446
MRI_FCWML063	0.225	-0.49897
MRI_FCWML063	0.23333	-0.58713
MRI_FCWML063	0.24167	-0.6506
MRI_FCWML063	0.25	-0.3369
MRI_FCWML064	0	NaN
MRI_FCWML064	0.0083333	NaN
MRI_FCWML064	0.016667	NaN
MRI_FCWML064	0.025	NaN
MRI_FCWML064	0.033333	NaN
MRI_FCWML064	0.041667	NaN
MRI_FCWML064	0.05	NaN
MRI_FCWML064	0.058333	NaN
MRI_FCWML064	0.066667	NaN
MRI_FCWML064	0.075	NaN
MRI_FCWML064	0.083333	NaN
MRI_FCWML064	0.091667	NaN
MRI_FCWML064	0.1	NaN
MRI_FCWML064	0.10833	NaN
MRI_FCWML064	0.11667	NaN
MRI_FCWML064	0.125	NaN
MRI_FCWML064	0.13333	NaN
MRI_FCWML064	0.14167	NaN
MRI_FCWML064	0.15	NaN
MRI_FCWML064	0.15833	NaN
MRI_FCWML064	0.16667	NaN
MRI_FCWML064	0.175	NaN
MRI_FCWML064	0.18333	NaN
MRI_FCWML064	0.19167	NaN
MRI_FCWML064	0.2	NaN
MRI_FCWML064	0.20833	NaN
MRI_FCWML064	0.21667	NaN
MRI_FCWML064	0.225	NaN
MRI_FCWML064	0.23333	NaN
MRI_FCWML064	0.24167	NaN
MRI_FCWML064	0.25	NaN
MRI_FCWML104	0	1.4792
MRI_FCWML104	0.0083333	2.952
MRI_FCWML104	0.016667	2.9213
MRI_FCWML104	0.025	2.8378
MRI_FCWML104	0.033333	2.6716
MRI_FCWML104	0.041667	2.407
MRI_FCWML104	0.05	2.0524
MRI_FCWML104	0.058333	1.6384
MRI_FCWML104	0.066667	1.2081
MRI_FCWML104	0.075	0.80388
MRI_FCWML104	0.083333	0.45817
MRI_FCWML104	0.091667	0.18999
MRI_FCWML104	0.1	0.0061079
MRI_FCWML104	0.10833	-0.095905
MRI_FCWML104	0.11667	-0.12538
MRI_FCWML104	0.125	-0.097428
MRI_FCWML104	0.13333	-0.031722
MRI_FCWML104	0.14167	0.050043
MRI_FCWML104	0.15	0.12799
MRI_FCWML104	0.15833	0.18779
MRI_FCWML104	0.16667	0.22262
MRI_FCWML104	0.175	0.23262
MRI_FCWML104	0.18333	0.22243
MRI_FCWML104	0.19167	0.19841
MRI_FCWML104	0.2	0.16665
MRI_FCWML104	0.20833	0.13216
MRI_FCWML104	0.21667	0.098885
MRI_FCWML104	0.225	0.069973
MRI_FCWML104	0.23333	0.047784
MRI_FCWML104	0.24167	0.033903
MRI_FCWML104	0.25	0.014594
MRI_FCWML107	0	0.64097
MRI_FCWML107	0.0083333	1.2982
MRI_FCWML107	0.016667	1.3373
MRI_FCWML107	0.025	1.3727
MRI_FCWML107	0.033333	1.3701
MRI_FCWML107	0.041667	1.2985
MRI_FCWML107	0.05	1.1414
MRI_FCWML107	0.058333	0.90342
MRI_FCWML107	0.066667	0.61121
MRI_FCWML107	0.075	0.3063
MRI_FCWML107	0.083333	0.034
MRI_FCWML107	0.091667	-0.16874
MRI_FCWML107	0.1	-0.28201
MRI_FCWML107	0.10833	-0.30541
MRI_FCWML107	0.11667	-0.25449
MRI_FCWML107	0.125	-0.15333
MRI_FCWML107	0.13333	-0.026886
MRI_FCWML107	0.14167	0.10412
MRI_FCWML107	0.15	0.22485
MRI_FCWML107	0.15833	0.32531
MRI_FCWML107	0.16667	0.39855
MRI_FCWML107	0.175	0.43973
MRI_FCWML107	0.18333	0.44647
MRI_FCWML107	0.19167	0.42004
MRI_FCWML107	0.2	0.36605
MRI_FCWML107	0.20833	0.29395
MRI_FCWML107	0.21667	0.21539
MRI_FCWML107	0.225	0.14188
MRI_FCWML107	0.23333	0.082933
MRI_FCWML107	0.24167	0.045137
MRI_FCWML107	0.25	0.016078
MRI_FCWML108	0	0.38204
MRI_FCWML108	0.0083333	0.77791
MRI_FCWML108	0.016667	0.81357
MRI_FCWML108	0.025	0.85583
MRI_FCWML108	0.033333	0.88565
MRI_FCWML108	0.041667	0.88654
MRI_FCWML108	0.05	0.84906
MRI_FCWML108	0.058333	0.77242
MRI_FCWML108	0.066667	0.6639
MRI_FCWML108	0.075	0.53709
MRI_FCWML108	0.083333	0.40961
MRI_FCWML108	0.091667	0.30001
MRI_FCWML108	0.1	0.22341
MRI_FCWML108	0.10833	0.18661
MRI_FCWML108	0.11667	0.18483
MRI_FCWML108	0.125	0.20245
MRI_FCWML108	0.13333	0.21868
MRI_FCWML108	0.14167	0.21624
MRI_FCWML108	0.15	0.18905
MRI_FCWML108	0.15833	0.14479
MRI_FCWML108	0.16667	0.10058
MRI_FCWML108	0.175	0.073922
MRI_FCWML108	0.18333	0.073521
MRI_FCWML108	0.19167	0.094732
MRI_FCWML108	0.2	0.12202
MRI_FCWML108	0.20833	0.13693
MRI_FCWML108	0.21667	0.12735
MRI_FCWML108	0.225	0.093525
MRI_FCWML108	0.23333	0.047945
MRI_FCWML108	0.24167	0.0094493
MRI_FCWML108	0.25	-0.0027677
MRI_FCWML109	0	0.71311
MRI_FCWML109	0.0083333	1.4316
MRI_FCWML109	0.016667	1.4442
MRI_FCWML109	0.025	1.4542
MRI_FCWML109	0.033333	1.4498
MRI_FCWML109	0.041667	1.4206
MRI_FCWML109	0.05	1.3613
MRI_FCWML109	0.058333	1.2727
MRI_FCWML109	0.066667	1.1613
MRI_FCWML109	0.075	1.0393
MRI_FCWML109	0.083333	0.92208
MRI_FCWML109	0.091667	0.82577
MRI_FCWML109	0.1	0.76254
MRI_FCWML109	0.10833	0.73567
MRI_FCWML109	0.11667	0.73636
MRI_FCWML109	0.125	0.74448
MRI_FCWML109	0.13333	0.73412
MRI_FCWML109	0.14167	0.68223
MRI_FCWML109	0.15	0.57699
MRI_FCWML109	0.15833	0.42232
MRI_FCWML109	0.16667	0.23687
MRI_FCWML109	0.175	0.048291
MRI_FCWML109	0.18333	-0.11457
MRI_FCWML109	0.19167	-0.22879
MRI_FCWML109	0.2	-0.28194
MRI_FCWML109	0.20833	-0.27394
MRI_FCWML109	0.21667	-0.21647
MRI_FCWML109	0.225	-0.13052
MRI_FCWML109	0.23333	-0.042125
MRI_FCWML109	0.24167	0.023362
MRI_FCWML109	0.25	0.023726
MRI_FCWML119	0	0.46383
MRI_FCWML119	0.0083333	0.95264
MRI_FCWML119	0.016667	1.0212
MRI_FCWML119	0.025	1.1157
MRI_FCWML119	0.033333	1.2114
MRI_FCWML119	0.041667	1.2828
MRI_FCWML119	0.05	1.3094
MRI_FCWML119	0.058333	1.2809
MRI_FCWML119	0.066667	1.1981
MRI_FCWML119	0.075	1.0716
MRI_FCWML119	0.083333	0.91684
MRI_FCWML119	0.091667	0.74991
MRI_FCWML119	0.1	0.5836
MRI_FCWML119	0.10833	0.42677
MRI_FCWML119	0.11667	0.28534
MRI_FCWML119	0.125	0.16401
MRI_FCWML119	0.13333	0.06706
MRI_FCWML119	0.14167	-0.0022425
MRI_FCWML119	0.15	-0.043295
MRI_FCWML119	0.15833	-0.059602
MRI_FCWML119	0.16667	-0.059015
MRI_FCWML119	0.175	-0.052427
MRI_FCWML119	0.18333	-0.051352
MRI_FCWML119	0.19167	-0.065261
MRI_FCWML119	0.2	-0.099427
MRI_FCWML119	0.20833	-0.15373
MRI_FCWML119	0.21667	-0.22257
MRI_FCWML119	0.225	-0.29586
MRI_FCWML119	0.23333	-0.36112
MRI_FCWML119	0.24167	-0.4062
MRI_FCWML119	0.25	-0.21115
MRI_FCWML121	0	0.28354
MRI_FCWML121	0.0083333	0.55293
MRI_FCWML121	0.016667	0.51007
MRI_FCWML121	0.025	0.43815
MRI_FCWML121	0.033333	0.33936
MRI_FCWML121	0.041667	0.22157
MRI_FCWML121	0.05	0.10037
MRI_FCWML121	0.058333	-0.0018578
MRI_FCWML121	0.066667	-0.061011
MRI_FCWML121	0.075	-0.059456
MRI_FCWML121	0.083333	0.0058456
MRI_FCWML121	0.091667	0.11943
MRI_FCWML121	0.1	0.25036
MRI_FCWML121	0.10833	0.36172
MRI_FCWML121	0.11667	0.42273
MRI_FCWML121	0.125	0.41823
MRI_FCWML121	0.13333	0.352
MRI_FCWML121	0.14167	0.24321
MRI_FCWML121	0.15	0.11887
MRI_FCWML121	0.15833	0.0058998
MRI_FCWML121	0.16667	-0.074538
MRI_FCWML121	0.175	-0.10976
MRI_FCWML121	0.18333	-0.096338
MRI_FCWML121	0.19167	-0.039774
MRI_FCWML121	0.2	0.046904
MRI_FCWML121	0.20833	0.14614
MRI_FCWML121	0.21667	0.24036
MRI_FCWML121	0.225	0.31657
MRI_FCWML121	0.23333	0.369
MRI_FCWML121	0.24167	0.39821
MRI_FCWML121	0.25	0.2037
MRI_FCWML128	0	0.22667
MRI_FCWML128	0.0083333	0.48185
MRI_FCWML128	0.016667	0.5615
MRI_FCWML128	0.025	0.67567
MRI_FCWML128	0.033333	0.79992
MRI_FCWML128	0.041667	0.90691
MRI_FCWML128	0.05	0.97248
MRI_FCWML128	0.058333	0.98154
MRI_FCWML128	0.066667	0.93182
MRI_FCWML128	0.075	0.83389
MRI_FCWML128	0.083333	0.70757
MRI_FCWML128	0.091667	0.57572
MRI_FCWML128	0.1	0.45801
MRI_FCWML128	0.10833	0.36654
MRI_FCWML128	0.11667	0.3045
MRI_FCWML128	0.125	0.26761
MRI_FCWML128	0.13333	0.24722
MRI_FCWML128	0.14167	0.23376
MRI_FCWML128	0.15	0.21966
MRI_FCWML128	0.15833	0.2013
MRI_FCWML128	0.16667	0.17975
MRI_FCWML128	0.175	0.16027
MRI_FCWML128	0.18333	0.15059
MRI_FCWML128	0.19167	0.15824
MRI_FCWML128	0.2	0.18773
MRI_FCWML128	0.20833	0.23851
MRI_FCWML128	0.21667	0.30442
MRI_FCWML128	0.225	0.37487
MRI_FCWML128	0.23333	0.43735
MRI_FCWML128	0.24167	0.48025
MRI_FCWML128	0.25	0.24776
MRI_FCWML129	0	0.26944
MRI_FCWML129	0.0083333	0.60301
MRI_FCWML129	0.016667	0.77565
MRI_FCWML129	0.025	1.0045
MRI_FCWML129	0.033333	1.2221
MRI_FCWML129	0.041667	1.3679
MRI_FCWML129	0.05	1.4053
MRI_FCWML129	0.058333	1.329
MRI_FCWML129	0.066667	1.1615
MRI_FCWML129	0.075	0.9413
MRI_FCWML129	0.083333	0.70831
MRI_FCWML129	0.091667	0.49338
MRI_FCWML129	0.1	0.31306
MRI_FCWML129	0.10833	0.17059
MRI_FCWML129	0.11667	0.060433
MRI_FCWML129	0.125	-0.026115
MRI_FCWML129	0.13333	-0.096217
MRI_FCWML129	0.14167	-0.15233
MRI_FCWML129	0.15	-0.19083
MRI_FCWML129	0.15833	-0.20259
MRI_FCWML129	0.16667	-0.17576
MRI_FCWML129	0.175	-0.10048
MRI_FCWML129	0.18333	0.025765
MRI_FCWML129	0.19167	0.19452
MRI_FCWML129	0.2	0.38655
MRI_FCWML129	0.20833	0.57666
MRI_FCWML129	0.21667	0.74133
MRI_FCWML129	0.225	0.86573
MRI_FCWML129	0.23333	0.94662
MRI_FCWML129	0.24167	0.98968
MRI_FCWML129	0.25	0.50142
MRI_FCWML134	0	0.81747
MRI_FCWML134	0.0083333	1.5971
MRI_FCWML134	0.016667	1.4865
MRI_FCWML134	0.025	1.3118
MRI_FCWML134	0.033333	1.089
MRI_FCWML134	0.041667	0.84089
MRI_FCWML134	0.05	0.59345
MRI_FCWML134	0.058333	0.37093
MRI_FCWML134	0.066667	0.19103
MRI_FCWML134	0.075	0.062754
MRI_FCWML134	0.083333	-0.012757
MRI_FCWML134	0.091667	-0.039972
MRI_FCWML134	0.1	-0.027421
MRI_FCWML134	0.10833	0.012437
MRI_FCWML134	0.11667	0.063177
MRI_FCWML134	0.125	0.10621
MRI_FCWML134	0.13333	0.12522
MRI_FCWML134	0.14167	0.11168
MRI_FCWML134	0.15	0.068163
MRI_FCWML134	0.15833	0.0071657
MRI_FCWML134	0.16667	-0.054588
MRI_FCWML134	0.175	-0.10318
MRI_FCWML134	0.18333	-0.13215
MRI_FCWML134	0.19167	-0.14262
MRI_FCWML134	0.2	-0.13982
MRI_FCWML134	0.20833	-0.12904
MRI_FCWML134	0.21667	-0.11364
MRI_FCWML134	0.225	-0.095814
MRI_FCWML134	0.23333	-0.078325
MRI_FCWML134	0.24167	-0.065172
MRI_FCWML134	0.25	-0.030121
MRI_FCWML150	0	-0.51764
MRI_FCWML150	0.0083333	-0.96053
MRI_FCWML150	0.016667	-0.75618
MRI_FCWML150	0.025	-0.47505
MRI_FCWML150	0.033333	-0.18484
MRI_FCWML150	0.041667	0.053147
MRI_FCWML150	0.05	0.20013
MRI_FCWML150	0.058333	0.24538
MRI_FCWML150	0.066667	0.20107
MRI_FCWML150	0.075	0.091114
MRI_FCWML150	0.083333	-0.059214
MRI_FCWML150	0.091667	-0.2282
MRI_FCWML150	0.1	-0.3965
MRI_FCWML150	0.10833	-0.54319
MRI_FCWML150	0.11667	-0.64408
MRI_FCWML150	0.125	-0.67529
MRI_FCWML150	0.13333	-0.62138
MRI_FCWML150	0.14167	-0.48373
MRI_FCWML150	0.15	-0.28408
MRI_FCWML150	0.15833	-0.060267
MRI_FCWML150	0.16667	0.14477
MRI_FCWML150	0.175	0.29608
MRI_FCWML150	0.18333	0.3763
MRI_FCWML150	0.19167	0.38825
MRI_FCWML150	0.2	0.35013
MRI_FCWML150	0.20833	0.28666
MRI_FCWML150	0.21667	0.22017
MRI_FCWML150	0.225	0.16517
MRI_FCWML150	0.23333	0.12742
MRI_FCWML150	0.24167	0.10653
MRI_FCWML150	0.25	0.049992
MRI_FCWML158	0	0.45751
MRI_FCWML158	0.0083333	0.90991
MRI_FCWML158	0.016667	0.89068
MRI_FCWML158	0.025	0.84734
MRI_FCWML158	0.033333	0.76827
MRI_FCWML158	0.041667	0.64557
MRI_FCWML158	0.05	0.4793
MRI_FCWML158	0.058333	0.27877
MRI_FCWML158	0.066667	0.060697
MRI_FCWML158	0.075	-0.15507
MRI_FCWML158	0.083333	-0.35041
MRI_FCWML158	0.091667	-0.51251
MRI_FCWML158	0.1	-0.63513
MRI_FCWML158	0.10833	-0.71778
MRI_FCWML158	0.11667	-0.76359
MRI_FCWML158	0.125	-0.77734
MRI_FCWML158	0.13333	-0.76434
MRI_FCWML158	0.14167	-0.73007
MRI_FCWML158	0.15	-0.68017
MRI_FCWML158	0.15833	-0.62021
MRI_FCWML158	0.16667	-0.55508
MRI_FCWML158	0.175	-0.48838
MRI_FCWML158	0.18333	-0.42226
MRI_FCWML158	0.19167	-0.35793
MRI_FCWML158	0.2	-0.29649
MRI_FCWML158	0.20833	-0.23956
MRI_FCWML158	0.21667	-0.18936
MRI_FCWML158	0.225	-0.14819
MRI_FCWML158	0.23333	-0.11789
MRI_FCWML158	0.24167	-0.099478
MRI_FCWML158	0.25	-0.046659
MRI_FCWML159	0	-0.098781
MRI_FCWML159	0.0083333	-0.17883
MRI_FCWML159	0.016667	-0.12883
MRI_FCWML159	0.025	-0.063601
MRI_FCWML159	0.033333	-0.0027619
MRI_FCWML159	0.041667	0.037658
MRI_FCWML159	0.05	0.050112
MRI_FCWML159	0.058333	0.036511
MRI_FCWML159	0.066667	0.0056056
MRI_FCWML159	0.075	-0.031388
MRI_FCWML159	0.083333	-0.064794
MRI_FCWML159	0.091667	-0.088794
MRI_FCWML159	0.1	-0.10188
MRI_FCWML159	0.10833	-0.10601
MRI_FCWML159	0.11667	-0.10531
MRI_FCWML159	0.125	-0.10456
MRI_FCWML159	0.13333	-0.10799
MRI_FCWML159	0.14167	-0.11813
MRI_FCWML159	0.15	-0.1352
MRI_FCWML159	0.15833	-0.15698
MRI_FCWML159	0.16667	-0.17936
MRI_FCWML159	0.175	-0.19717
MRI_FCWML159	0.18333	-0.20505
MRI_FCWML159	0.19167	-0.19842
MRI_FCWML159	0.2	-0.17433
MRI_FCWML159	0.20833	-0.13267
MRI_FCWML159	0.21667	-0.077085
MRI_FCWML159	0.225	-0.015436
MRI_FCWML159	0.23333	0.04127
MRI_FCWML159	0.24167	0.081356
MRI_FCWML159	0.25	0.047922
MRI_FCWML160	0	0.17758
MRI_FCWML160	0.0083333	0.42197
MRI_FCWML160	0.016667	0.60855
MRI_FCWML160	0.025	0.87661
MRI_FCWML160	0.033333	1.1724
MRI_FCWML160	0.041667	1.439
MRI_FCWML160	0.05	1.6281
MRI_FCWML160	0.058333	1.7095
MRI_FCWML160	0.066667	1.6753
MRI_FCWML160	0.075	1.5391
MRI_FCWML160	0.083333	1.3302
MRI_FCWML160	0.091667	1.0862
MRI_FCWML160	0.1	0.84414
MRI_FCWML160	0.10833	0.63292
MRI_FCWML160	0.11667	0.46901
MRI_FCWML160	0.125	0.3551
MRI_FCWML160	0.13333	0.28249
MRI_FCWML160	0.14167	0.23579
MRI_FCWML160	0.15	0.19886
MRI_FCWML160	0.15833	0.15979
MRI_FCWML160	0.16667	0.11388
MRI_FCWML160	0.175	0.063584
MRI_FCWML160	0.18333	0.016161
MRI_FCWML160	0.19167	-0.020104
MRI_FCWML160	0.2	-0.039362
MRI_FCWML160	0.20833	-0.040261
MRI_FCWML160	0.21667	-0.026106
MRI_FCWML160	0.225	-0.0034887
MRI_FCWML160	0.23333	0.019833
MRI_FCWML160	0.24167	0.036942
MRI_FCWML160	0.25	0.021594
MRI_FCWML162	0	0.26946
MRI_FCWML162	0.0083333	0.51852
MRI_FCWML162	0.016667	0.45678
MRI_FCWML162	0.025	0.35446
MRI_FCWML162	0.033333	0.21899
MRI_FCWML162	0.041667	0.068344
MRI_FCWML162	0.05	-0.070663
MRI_FCWML162	0.058333	-0.17001
MRI_FCWML162	0.066667	-0.21073
MRI_FCWML162	0.075	-0.19024
MRI_FCWML162	0.083333	-0.12288
MRI_FCWML162	0.091667	-0.03313
MRI_FCWML162	0.1	0.054577
MRI_FCWML162	0.10833	0.12443
MRI_FCWML162	0.11667	0.17219
[truncated: 171 more rows]
