# Supplementary material for: Pupil size reflects activation of subcortical ascending arousal system nuclei during rest
Source: eLife. 2023 Jun 27;12:e84822. doi: 10.7554/eLife.84822 (PMC10299825; doi:10.7554/eLife.84822)
Supplement: Figure 6—source data 1. [file elife-84822-fig6-data1.zip › Figure6-SourceData/Pxy_cpsd_stat_ses-day2_DR.csv]

subj	F_cpsd	Pxy
MRI_FCWML001	0	-0.12092
MRI_FCWML001	0.0083333	-0.20412
MRI_FCWML001	0.016667	-0.10205
MRI_FCWML001	0.025	0.035041
MRI_FCWML001	0.033333	0.16952
MRI_FCWML001	0.041667	0.26759
MRI_FCWML001	0.05	0.30912
MRI_FCWML001	0.058333	0.29166
MRI_FCWML001	0.066667	0.22813
MRI_FCWML001	0.075	0.13966
MRI_FCWML001	0.083333	0.047004
MRI_FCWML001	0.091667	-0.036118
MRI_FCWML001	0.1	-0.10557
MRI_FCWML001	0.10833	-0.16489
MRI_FCWML001	0.11667	-0.22042
MRI_FCWML001	0.125	-0.27595
MRI_FCWML001	0.13333	-0.32957
MRI_FCWML001	0.14167	-0.37407
MRI_FCWML001	0.15	-0.40069
MRI_FCWML001	0.15833	-0.4042
MRI_FCWML001	0.16667	-0.38654
MRI_FCWML001	0.175	-0.3571
MRI_FCWML001	0.18333	-0.32917
MRI_FCWML001	0.19167	-0.31448
MRI_FCWML001	0.2	-0.31859
MRI_FCWML001	0.20833	-0.33941
MRI_FCWML001	0.21667	-0.36934
MRI_FCWML001	0.225	-0.39946
MRI_FCWML001	0.23333	-0.42318
MRI_FCWML001	0.24167	-0.43758
MRI_FCWML001	0.25	-0.22116
MRI_FCWML002	0	0.72499
MRI_FCWML002	0.0083333	1.4249
MRI_FCWML002	0.016667	1.3495
MRI_FCWML002	0.025	1.2239
MRI_FCWML002	0.033333	1.0519
MRI_FCWML002	0.041667	0.84222
MRI_FCWML002	0.05	0.60778
MRI_FCWML002	0.058333	0.36257
MRI_FCWML002	0.066667	0.11727
MRI_FCWML002	0.075	-0.1227
MRI_FCWML002	0.083333	-0.35541
MRI_FCWML002	0.091667	-0.57748
MRI_FCWML002	0.1	-0.77907
MRI_FCWML002	0.10833	-0.94249
MRI_FCWML002	0.11667	-1.0463
MRI_FCWML002	0.125	-1.0736
MRI_FCWML002	0.13333	-1.0207
MRI_FCWML002	0.14167	-0.90128
MRI_FCWML002	0.15	-0.74303
MRI_FCWML002	0.15833	-0.57883
MRI_FCWML002	0.16667	-0.43548
MRI_FCWML002	0.175	-0.32584
MRI_FCWML002	0.18333	-0.24749
MRI_FCWML002	0.19167	-0.1878
MRI_FCWML002	0.2	-0.13224
MRI_FCWML002	0.20833	-0.071495
MRI_FCWML002	0.21667	-0.00463
MRI_FCWML002	0.225	0.062131
MRI_FCWML002	0.23333	0.1192
MRI_FCWML002	0.24167	0.1575
MRI_FCWML002	0.25	0.085485
MRI_FCWML003	0	-0.894
MRI_FCWML003	0.0083333	-1.7731
MRI_FCWML003	0.016667	-1.724
MRI_FCWML003	0.025	-1.6303
MRI_FCWML003	0.033333	-1.4845
MRI_FCWML003	0.041667	-1.2892
MRI_FCWML003	0.05	-1.0599
MRI_FCWML003	0.058333	-0.82073
MRI_FCWML003	0.066667	-0.59597
MRI_FCWML003	0.075	-0.40227
MRI_FCWML003	0.083333	-0.24513
MRI_FCWML003	0.091667	-0.1205
MRI_FCWML003	0.1	-0.019466
MRI_FCWML003	0.10833	0.066879
MRI_FCWML003	0.11667	0.14438
MRI_FCWML003	0.125	0.21487
MRI_FCWML003	0.13333	0.27656
MRI_FCWML003	0.14167	0.32516
MRI_FCWML003	0.15	0.35562
MRI_FCWML003	0.15833	0.36452
MRI_FCWML003	0.16667	0.3527
MRI_FCWML003	0.175	0.32662
MRI_FCWML003	0.18333	0.29738
MRI_FCWML003	0.19167	0.27717
MRI_FCWML003	0.2	0.27474
MRI_FCWML003	0.20833	0.29223
MRI_FCWML003	0.21667	0.32487
MRI_FCWML003	0.225	0.36357
MRI_FCWML003	0.23333	0.39862
MRI_FCWML003	0.24167	0.4225
MRI_FCWML003	0.25	0.21545
MRI_FCWML004	0	0.59317
MRI_FCWML004	0.0083333	1.2081
MRI_FCWML004	0.016667	1.2629
MRI_FCWML004	0.025	1.3237
MRI_FCWML004	0.033333	1.3565
MRI_FCWML004	0.041667	1.3329
MRI_FCWML004	0.05	1.2399
MRI_FCWML004	0.058333	1.0832
MRI_FCWML004	0.066667	0.88451
MRI_FCWML004	0.075	0.67317
MRI_FCWML004	0.083333	0.47703
MRI_FCWML004	0.091667	0.31516
MRI_FCWML004	0.1	0.19515
MRI_FCWML004	0.10833	0.11495
MRI_FCWML004	0.11667	0.067606
MRI_FCWML004	0.125	0.046403
MRI_FCWML004	0.13333	0.047919
MRI_FCWML004	0.14167	0.072009
MRI_FCWML004	0.15	0.11905
MRI_FCWML004	0.15833	0.18613
MRI_FCWML004	0.16667	0.26435
MRI_FCWML004	0.175	0.3388
MRI_FCWML004	0.18333	0.39158
MRI_FCWML004	0.19167	0.40687
MRI_FCWML004	0.2	0.37604
MRI_FCWML004	0.20833	0.3009
MRI_FCWML004	0.21667	0.19388
MRI_FCWML004	0.225	0.075244
MRI_FCWML004	0.23333	-0.031663
MRI_FCWML004	0.24167	-0.10563
MRI_FCWML004	0.25	-0.06601
MRI_FCWML006	0	0.29886
MRI_FCWML006	0.0083333	0.59375
MRI_FCWML006	0.016667	0.57334
MRI_FCWML006	0.025	0.51586
MRI_FCWML006	0.033333	0.40087
MRI_FCWML006	0.041667	0.22151
MRI_FCWML006	0.05	-0.0078458
MRI_FCWML006	0.058333	-0.25369
MRI_FCWML006	0.066667	-0.47464
MRI_FCWML006	0.075	-0.63638
MRI_FCWML006	0.083333	-0.72305
MRI_FCWML006	0.091667	-0.74007
MRI_FCWML006	0.1	-0.70747
MRI_FCWML006	0.10833	-0.64818
MRI_FCWML006	0.11667	-0.57783
MRI_FCWML006	0.125	-0.50102
MRI_FCWML006	0.13333	-0.41527
MRI_FCWML006	0.14167	-0.31878
MRI_FCWML006	0.15	-0.21679
MRI_FCWML006	0.15833	-0.12223
MRI_FCWML006	0.16667	-0.050697
MRI_FCWML006	0.175	-0.012996
MRI_FCWML006	0.18333	-0.0099944
MRI_FCWML006	0.19167	-0.032528
MRI_FCWML006	0.2	-0.066043
MRI_FCWML006	0.20833	-0.096947
MRI_FCWML006	0.21667	-0.11726
MRI_FCWML006	0.225	-0.12577
MRI_FCWML006	0.23333	-0.12606
MRI_FCWML006	0.24167	-0.12342
MRI_FCWML006	0.25	-0.061008
MRI_FCWML007	0	0.071561
MRI_FCWML007	0.0083333	0.23926
MRI_FCWML007	0.016667	0.49743
MRI_FCWML007	0.025	0.83895
MRI_FCWML007	0.033333	1.167
MRI_FCWML007	0.041667	1.4021
MRI_FCWML007	0.05	1.5063
MRI_FCWML007	0.058333	1.4894
MRI_FCWML007	0.066667	1.3946
MRI_FCWML007	0.075	1.275
MRI_FCWML007	0.083333	1.1711
MRI_FCWML007	0.091667	1.0997
MRI_FCWML007	0.1	1.0546
MRI_FCWML007	0.10833	1.0174
MRI_FCWML007	0.11667	0.96957
MRI_FCWML007	0.125	0.90045
MRI_FCWML007	0.13333	0.80909
MRI_FCWML007	0.14167	0.70119
MRI_FCWML007	0.15	0.58459
MRI_FCWML007	0.15833	0.46618
MRI_FCWML007	0.16667	0.35124
MRI_FCWML007	0.175	0.24435
MRI_FCWML007	0.18333	0.1504
MRI_FCWML007	0.19167	0.074424
MRI_FCWML007	0.2	0.020367
MRI_FCWML007	0.20833	-0.010552
MRI_FCWML007	0.21667	-0.020799
MRI_FCWML007	0.225	-0.016254
MRI_FCWML007	0.23333	-0.0047742
MRI_FCWML007	0.24167	0.0058897
MRI_FCWML007	0.25	0.0050624
MRI_FCWML008	0	-0.67569
MRI_FCWML008	0.0083333	-1.2982
MRI_FCWML008	0.016667	-1.1477
MRI_FCWML008	0.025	-0.9245
MRI_FCWML008	0.033333	-0.66202
MRI_FCWML008	0.041667	-0.39553
MRI_FCWML008	0.05	-0.15629
MRI_FCWML008	0.058333	0.031661
MRI_FCWML008	0.066667	0.15361
MRI_FCWML008	0.075	0.20623
MRI_FCWML008	0.083333	0.19928
MRI_FCWML008	0.091667	0.15478
MRI_FCWML008	0.1	0.10195
MRI_FCWML008	0.10833	0.068196
MRI_FCWML008	0.11667	0.069659
MRI_FCWML008	0.125	0.10601
MRI_FCWML008	0.13333	0.16265
MRI_FCWML008	0.14167	0.21928
MRI_FCWML008	0.15	0.26045
MRI_FCWML008	0.15833	0.28229
MRI_FCWML008	0.16667	0.29225
MRI_FCWML008	0.175	0.30285
MRI_FCWML008	0.18333	0.32355
MRI_FCWML008	0.19167	0.35566
MRI_FCWML008	0.2	0.39253
MRI_FCWML008	0.20833	0.42413
MRI_FCWML008	0.21667	0.44282
MRI_FCWML008	0.225	0.44696
MRI_FCWML008	0.23333	0.44106
MRI_FCWML008	0.24167	0.43286
MRI_FCWML008	0.25	0.21461
MRI_FCWML009	0	-0.055788
MRI_FCWML009	0.0083333	-0.088033
MRI_FCWML009	0.016667	-0.02357
MRI_FCWML009	0.025	0.064553
MRI_FCWML009	0.033333	0.15169
MRI_FCWML009	0.041667	0.21176
MRI_FCWML009	0.05	0.22442
MRI_FCWML009	0.058333	0.18168
MRI_FCWML009	0.066667	0.091396
MRI_FCWML009	0.075	-0.023951
MRI_FCWML009	0.083333	-0.13366
MRI_FCWML009	0.091667	-0.2083
MRI_FCWML009	0.1	-0.22898
MRI_FCWML009	0.10833	-0.19297
MRI_FCWML009	0.11667	-0.11363
MRI_FCWML009	0.125	-0.015111
MRI_FCWML009	0.13333	0.075838
MRI_FCWML009	0.14167	0.13763
MRI_FCWML009	0.15	0.15879
MRI_FCWML009	0.15833	0.13908
MRI_FCWML009	0.16667	0.087626
MRI_FCWML009	0.175	0.019489
MRI_FCWML009	0.18333	-0.048011
MRI_FCWML009	0.19167	-0.09862
MRI_FCWML009	0.2	-0.12015
MRI_FCWML009	0.20833	-0.10709
MRI_FCWML009	0.21667	-0.062454
MRI_FCWML009	0.225	0.0021904
MRI_FCWML009	0.23333	0.069115
MRI_FCWML009	0.24167	0.1192
MRI_FCWML009	0.25	0.068867
MRI_FCWML010	0	0.080594
MRI_FCWML010	0.0083333	0.17264
MRI_FCWML010	0.016667	0.20967
MRI_FCWML010	0.025	0.27839
MRI_FCWML010	0.033333	0.38357
MRI_FCWML010	0.041667	0.52295
MRI_FCWML010	0.05	0.68362
MRI_FCWML010	0.058333	0.84248
MRI_FCWML010	0.066667	0.97176
MRI_FCWML010	0.075	1.0477
MRI_FCWML010	0.083333	1.0587
MRI_FCWML010	0.091667	1.0099
MRI_FCWML010	0.1	0.9204
MRI_FCWML010	0.10833	0.81604
MRI_FCWML010	0.11667	0.71974
MRI_FCWML010	0.125	0.64437
MRI_FCWML010	0.13333	0.59082
MRI_FCWML010	0.14167	0.55132
MRI_FCWML010	0.15	0.51529
MRI_FCWML010	0.15833	0.47441
MRI_FCWML010	0.16667	0.42481
MRI_FCWML010	0.175	0.36636
MRI_FCWML010	0.18333	0.30061
MRI_FCWML010	0.19167	0.22935
MRI_FCWML010	0.2	0.15448
MRI_FCWML010	0.20833	0.078745
MRI_FCWML010	0.21667	0.006307
MRI_FCWML010	0.225	-0.057588
MRI_FCWML010	0.23333	-0.10761
MRI_FCWML010	0.24167	-0.13942
MRI_FCWML010	0.25	-0.075162
MRI_FCWML011	0	0.54819
MRI_FCWML011	0.0083333	1.0558
MRI_FCWML011	0.016667	0.94481
MRI_FCWML011	0.025	0.79108
MRI_FCWML011	0.033333	0.62901
MRI_FCWML011	0.041667	0.48782
MRI_FCWML011	0.05	0.38383
MRI_FCWML011	0.058333	0.31926
MRI_FCWML011	0.066667	0.28643
MRI_FCWML011	0.075	0.27408
MRI_FCWML011	0.083333	0.27207
MRI_FCWML011	0.091667	0.27304
MRI_FCWML011	0.1	0.27187
MRI_FCWML011	0.10833	0.26484
MRI_FCWML011	0.11667	0.25001
MRI_FCWML011	0.125	0.2285
MRI_FCWML011	0.13333	0.20523
MRI_FCWML011	0.14167	0.18762
MRI_FCWML011	0.15	0.18222
MRI_FCWML011	0.15833	0.19094
MRI_FCWML011	0.16667	0.20889
MRI_FCWML011	0.175	0.22558
MRI_FCWML011	0.18333	0.22897
MRI_FCWML011	0.19167	0.21043
MRI_FCWML011	0.2	0.16828
MRI_FCWML011	0.20833	0.10816
MRI_FCWML011	0.21667	0.040557
MRI_FCWML011	0.225	-0.023117
MRI_FCWML011	0.23333	-0.073714
MRI_FCWML011	0.24167	-0.10569
MRI_FCWML011	0.25	-0.058276
MRI_FCWML012	0	0.97125
MRI_FCWML012	0.0083333	1.9403
MRI_FCWML012	0.016667	1.9314
MRI_FCWML012	0.025	1.9091
MRI_FCWML012	0.033333	1.865
MRI_FCWML012	0.041667	1.7918
MRI_FCWML012	0.05	1.6856
MRI_FCWML012	0.058333	1.5484
MRI_FCWML012	0.066667	1.3871
MRI_FCWML012	0.075	1.2119
MRI_FCWML012	0.083333	1.0334
MRI_FCWML012	0.091667	0.86023
MRI_FCWML012	0.1	0.69886
MRI_FCWML012	0.10833	0.55415
MRI_FCWML012	0.11667	0.43083
MRI_FCWML012	0.125	0.33404
MRI_FCWML012	0.13333	0.26839
MRI_FCWML012	0.14167	0.23589
MRI_FCWML012	0.15	0.23411
MRI_FCWML012	0.15833	0.25576
MRI_FCWML012	0.16667	0.2901
MRI_FCWML012	0.175	0.32565
MRI_FCWML012	0.18333	0.35283
MRI_FCWML012	0.19167	0.36566
MRI_FCWML012	0.2	0.36212
MRI_FCWML012	0.20833	0.34364
MRI_FCWML012	0.21667	0.31435
MRI_FCWML012	0.225	0.28032
MRI_FCWML012	0.23333	0.24868
MRI_FCWML012	0.24167	0.22628
MRI_FCWML012	0.25	0.10909
MRI_FCWML013	0	-0.1929
MRI_FCWML013	0.0083333	-0.38469
MRI_FCWML013	0.016667	-0.38075
MRI_FCWML013	0.025	-0.37246
MRI_FCWML013	0.033333	-0.35791
MRI_FCWML013	0.041667	-0.33541
MRI_FCWML013	0.05	-0.30395
MRI_FCWML013	0.058333	-0.26359
MRI_FCWML013	0.066667	-0.2158
MRI_FCWML013	0.075	-0.16396
MRI_FCWML013	0.083333	-0.11382
MRI_FCWML013	0.091667	-0.073544
MRI_FCWML013	0.1	-0.052775
MRI_FCWML013	0.10833	-0.060639
MRI_FCWML013	0.11667	-0.10295
MRI_FCWML013	0.125	-0.17958
MRI_FCWML013	0.13333	-0.28294
MRI_FCWML013	0.14167	-0.39857
MRI_FCWML013	0.15	-0.50772
MRI_FCWML013	0.15833	-0.59158
MRI_FCWML013	0.16667	-0.63567
MRI_FCWML013	0.175	-0.63335
MRI_FCWML013	0.18333	-0.58717
MRI_FCWML013	0.19167	-0.50781
MRI_FCWML013	0.2	-0.41091
MRI_FCWML013	0.20833	-0.31285
MRI_FCWML013	0.21667	-0.22684
MRI_FCWML013	0.225	-0.16054
MRI_FCWML013	0.23333	-0.11591
MRI_FCWML013	0.24167	-0.091101
MRI_FCWML013	0.25	-0.041628
MRI_FCWML014	0	0.68109
MRI_FCWML014	0.0083333	1.3212
MRI_FCWML014	0.016667	1.1984
MRI_FCWML014	0.025	0.99697
MRI_FCWML014	0.033333	0.72937
MRI_FCWML014	0.041667	0.42146
MRI_FCWML014	0.05	0.1109
MRI_FCWML014	0.058333	-0.16132
MRI_FCWML014	0.066667	-0.36255
MRI_FCWML014	0.075	-0.47753
MRI_FCWML014	0.083333	-0.51055
MRI_FCWML014	0.091667	-0.48035
MRI_FCWML014	0.1	-0.41099
MRI_FCWML014	0.10833	-0.32352
MRI_FCWML014	0.11667	-0.23185
MRI_FCWML014	0.125	-0.14321
MRI_FCWML014	0.13333	-0.061168
MRI_FCWML014	0.14167	0.011519
MRI_FCWML014	0.15	0.071809
MRI_FCWML014	0.15833	0.11705
MRI_FCWML014	0.16667	0.14622
MRI_FCWML014	0.175	0.1606
MRI_FCWML014	0.18333	0.16352
MRI_FCWML014	0.19167	0.15948
MRI_FCWML014	0.2	0.15303
MRI_FCWML014	0.20833	0.14792
MRI_FCWML014	0.21667	0.14633
MRI_FCWML014	0.225	0.14853
MRI_FCWML014	0.23333	0.15303
MRI_FCWML014	0.24167	0.15729
MRI_FCWML014	0.25	0.079512
MRI_FCWML015	0	0.14554
MRI_FCWML015	0.0083333	0.27032
MRI_FCWML015	0.016667	0.21252
MRI_FCWML015	0.025	0.13014
MRI_FCWML015	0.033333	0.040792
MRI_FCWML015	0.041667	-0.036603
MRI_FCWML015	0.05	-0.085616
MRI_FCWML015	0.058333	-0.095467
MRI_FCWML015	0.066667	-0.063056
MRI_FCWML015	0.075	0.0063603
MRI_FCWML015	0.083333	0.10003
MRI_FCWML015	0.091667	0.20024
MRI_FCWML015	0.1	0.28824
MRI_FCWML015	0.10833	0.34893
MRI_FCWML015	0.11667	0.37475
MRI_FCWML015	0.125	0.36741
MRI_FCWML015	0.13333	0.33657
MRI_FCWML015	0.14167	0.29577
MRI_FCWML015	0.15	0.25728
MRI_FCWML015	0.15833	0.22815
MRI_FCWML015	0.16667	0.20921
MRI_FCWML015	0.175	0.19726
MRI_FCWML015	0.18333	0.18907
MRI_FCWML015	0.19167	0.18474
MRI_FCWML015	0.2	0.18836
MRI_FCWML015	0.20833	0.20555
MRI_FCWML015	0.21667	0.23911
MRI_FCWML015	0.225	0.28549
MRI_FCWML015	0.23333	0.33433
MRI_FCWML015	0.24167	0.37169
MRI_FCWML015	0.25	0.19285
MRI_FCWML016	0	0.13978
MRI_FCWML016	0.0083333	0.23847
MRI_FCWML016	0.016667	0.12861
MRI_FCWML016	0.025	-0.014376
MRI_FCWML016	0.033333	-0.14479
MRI_FCWML016	0.041667	-0.22275
MRI_FCWML016	0.05	-0.22809
MRI_FCWML016	0.058333	-0.16699
MRI_FCWML016	0.066667	-0.068674
MRI_FCWML016	0.075	0.02665
MRI_FCWML016	0.083333	0.083436
MRI_FCWML016	0.091667	0.083435
MRI_FCWML016	0.1	0.030215
MRI_FCWML016	0.10833	-0.055328
MRI_FCWML016	0.11667	-0.1451
MRI_FCWML016	0.125	-0.21415
MRI_FCWML016	0.13333	-0.24699
MRI_FCWML016	0.14167	-0.2386
MRI_FCWML016	0.15	-0.19223
MRI_FCWML016	0.15833	-0.11671
MRI_FCWML016	0.16667	-0.024887
MRI_FCWML016	0.175	0.067268
MRI_FCWML016	0.18333	0.14253
MRI_FCWML016	0.19167	0.18605
MRI_FCWML016	0.2	0.1897
MRI_FCWML016	0.20833	0.15503
MRI_FCWML016	0.21667	0.09293
MRI_FCWML016	0.225	0.020038
MRI_FCWML016	0.23333	-0.046218
MRI_FCWML016	0.24167	-0.091754
MRI_FCWML016	0.25	-0.053945
MRI_FCWML017	0	0.037318
MRI_FCWML017	0.0083333	0.076503
MRI_FCWML017	0.016667	0.073743
MRI_FCWML017	0.025	0.045707
MRI_FCWML017	0.033333	-0.02963
MRI_FCWML017	0.041667	-0.16395
MRI_FCWML017	0.05	-0.35171
MRI_FCWML017	0.058333	-0.57075
MRI_FCWML017	0.066667	-0.78893
MRI_FCWML017	0.075	-0.97313
MRI_FCWML017	0.083333	-1.0969
MRI_FCWML017	0.091667	-1.1453
MRI_FCWML017	0.1	-1.1162
MRI_FCWML017	0.10833	-1.0204
MRI_FCWML017	0.11667	-0.8786
MRI_FCWML017	0.125	-0.71699
MRI_FCWML017	0.13333	-0.56073
MRI_FCWML017	0.14167	-0.42736
MRI_FCWML017	0.15	-0.32273
MRI_FCWML017	0.15833	-0.24162
MRI_FCWML017	0.16667	-0.17274
MRI_FCWML017	0.175	-0.1057
MRI_FCWML017	0.18333	-0.036251
MRI_FCWML017	0.19167	0.032526
MRI_FCWML017	0.2	0.093241
MRI_FCWML017	0.20833	0.13894
MRI_FCWML017	0.21667	0.16676
MRI_FCWML017	0.225	0.17889
MRI_FCWML017	0.23333	0.18088
MRI_FCWML017	0.24167	0.17897
MRI_FCWML017	0.25	0.08889
MRI_FCWML018	0	-0.53718
MRI_FCWML018	0.0083333	-1.005
MRI_FCWML018	0.016667	-0.81304
MRI_FCWML018	0.025	-0.54228
MRI_FCWML018	0.033333	-0.25021
MRI_FCWML018	0.041667	0.0079931
MRI_FCWML018	0.05	0.19233
MRI_FCWML018	0.058333	0.28352
MRI_FCWML018	0.066667	0.28124
MRI_FCWML018	0.075	0.1981
MRI_FCWML018	0.083333	0.053364
MRI_FCWML018	0.091667	-0.13077
MRI_FCWML018	0.1	-0.33008
MRI_FCWML018	0.10833	-0.51835
MRI_FCWML018	0.11667	-0.6688
MRI_FCWML018	0.125	-0.75798
MRI_FCWML018	0.13333	-0.77131
MRI_FCWML018	0.14167	-0.7077
MRI_FCWML018	0.15	-0.58076
MRI_FCWML018	0.15833	-0.41555
MRI_FCWML018	0.16667	-0.24166
MRI_FCWML018	0.175	-0.085186
MRI_FCWML018	0.18333	0.03745
MRI_FCWML018	0.19167	0.12187
MRI_FCWML018	0.2	0.17383
MRI_FCWML018	0.20833	0.20445
MRI_FCWML018	0.21667	0.22475
MRI_FCWML018	0.225	0.24166
MRI_FCWML018	0.23333	0.25685
MRI_FCWML018	0.24167	0.26813
MRI_FCWML018	0.25	0.13618
MRI_FCWML020	0	NaN
MRI_FCWML020	0.0083333	NaN
MRI_FCWML020	0.016667	NaN
MRI_FCWML020	0.025	NaN
MRI_FCWML020	0.033333	NaN
MRI_FCWML020	0.041667	NaN
MRI_FCWML020	0.05	NaN
MRI_FCWML020	0.058333	NaN
MRI_FCWML020	0.066667	NaN
MRI_FCWML020	0.075	NaN
MRI_FCWML020	0.083333	NaN
MRI_FCWML020	0.091667	NaN
MRI_FCWML020	0.1	NaN
MRI_FCWML020	0.10833	NaN
MRI_FCWML020	0.11667	NaN
MRI_FCWML020	0.125	NaN
MRI_FCWML020	0.13333	NaN
MRI_FCWML020	0.14167	NaN
MRI_FCWML020	0.15	NaN
MRI_FCWML020	0.15833	NaN
MRI_FCWML020	0.16667	NaN
MRI_FCWML020	0.175	NaN
MRI_FCWML020	0.18333	NaN
MRI_FCWML020	0.19167	NaN
MRI_FCWML020	0.2	NaN
MRI_FCWML020	0.20833	NaN
MRI_FCWML020	0.21667	NaN
MRI_FCWML020	0.225	NaN
MRI_FCWML020	0.23333	NaN
MRI_FCWML020	0.24167	NaN
MRI_FCWML020	0.25	NaN
MRI_FCWML022	0	NaN
MRI_FCWML022	0.0083333	NaN
MRI_FCWML022	0.016667	NaN
MRI_FCWML022	0.025	NaN
MRI_FCWML022	0.033333	NaN
MRI_FCWML022	0.041667	NaN
MRI_FCWML022	0.05	NaN
MRI_FCWML022	0.058333	NaN
MRI_FCWML022	0.066667	NaN
MRI_FCWML022	0.075	NaN
MRI_FCWML022	0.083333	NaN
MRI_FCWML022	0.091667	NaN
MRI_FCWML022	0.1	NaN
MRI_FCWML022	0.10833	NaN
MRI_FCWML022	0.11667	NaN
MRI_FCWML022	0.125	NaN
MRI_FCWML022	0.13333	NaN
MRI_FCWML022	0.14167	NaN
MRI_FCWML022	0.15	NaN
MRI_FCWML022	0.15833	NaN
MRI_FCWML022	0.16667	NaN
MRI_FCWML022	0.175	NaN
MRI_FCWML022	0.18333	NaN
MRI_FCWML022	0.19167	NaN
MRI_FCWML022	0.2	NaN
MRI_FCWML022	0.20833	NaN
MRI_FCWML022	0.21667	NaN
MRI_FCWML022	0.225	NaN
MRI_FCWML022	0.23333	NaN
MRI_FCWML022	0.24167	NaN
MRI_FCWML022	0.25	NaN
MRI_FCWML023	0	1.6205
MRI_FCWML023	0.0083333	3.1883
MRI_FCWML023	0.016667	3.0327
MRI_FCWML023	0.025	2.7825
MRI_FCWML023	0.033333	2.4536
MRI_FCWML023	0.041667	2.071
MRI_FCWML023	0.05	1.6664
MRI_FCWML023	0.058333	1.274
MRI_FCWML023	0.066667	0.9242
MRI_FCWML023	0.075	0.63864
MRI_FCWML023	0.083333	0.42768
MRI_FCWML023	0.091667	0.29086
MRI_FCWML023	0.1	0.21912
MRI_FCWML023	0.10833	0.19777
MRI_FCWML023	0.11667	0.20919
MRI_FCWML023	0.125	0.2355
MRI_FCWML023	0.13333	0.26092
MRI_FCWML023	0.14167	0.27387
MRI_FCWML023	0.15	0.26789
MRI_FCWML023	0.15833	0.24111
MRI_FCWML023	0.16667	0.19431
MRI_FCWML023	0.175	0.12884
MRI_FCWML023	0.18333	0.045475
MRI_FCWML023	0.19167	-0.055032
MRI_FCWML023	0.2	-0.17028
MRI_FCWML023	0.20833	-0.29464
MRI_FCWML023	0.21667	-0.41898
MRI_FCWML023	0.225	-0.53193
MRI_FCWML023	0.23333	-0.62209
MRI_FCWML023	0.24167	-0.68015
MRI_FCWML023	0.25	-0.35009
MRI_FCWML025	0	-0.24239
MRI_FCWML025	0.0083333	-0.44957
MRI_FCWML025	0.016667	-0.35052
MRI_FCWML025	0.025	-0.20683
MRI_FCWML025	0.033333	-0.047334
MRI_FCWML025	0.041667	0.095674
MRI_FCWML025	0.05	0.19575
MRI_FCWML025	0.058333	0.24147
MRI_FCWML025	0.066667	0.24071
MRI_FCWML025	0.075	0.21675
MRI_FCWML025	0.083333	0.19702
MRI_FCWML025	0.091667	0.19965
MRI_FCWML025	0.1	0.22503
MRI_FCWML025	0.10833	0.25671
MRI_FCWML025	0.11667	0.27097
MRI_FCWML025	0.125	0.24961
MRI_FCWML025	0.13333	0.18899
MRI_FCWML025	0.14167	0.10084
MRI_FCWML025	0.15	0.0056777
MRI_FCWML025	0.15833	-0.077036
MRI_FCWML025	0.16667	-0.13635
MRI_FCWML025	0.175	-0.17192
MRI_FCWML025	0.18333	-0.191
MRI_FCWML025	0.19167	-0.20319
MRI_FCWML025	0.2	-0.21594
MRI_FCWML025	0.20833	-0.23255
MRI_FCWML025	0.21667	-0.25256
MRI_FCWML025	0.225	-0.27323
MRI_FCWML025	0.23333	-0.29113
MRI_FCWML025	0.24167	-0.30323
MRI_FCWML025	0.25	-0.15375
MRI_FCWML026	0	-0.476
MRI_FCWML026	0.0083333	-0.96421
MRI_FCWML026	0.016667	-0.99041
MRI_FCWML026	0.025	-1.0031
MRI_FCWML026	0.033333	-0.96742
MRI_FCWML026	0.041667	-0.85448
MRI_FCWML026	0.05	-0.65271
MRI_FCWML026	0.058333	-0.37428
MRI_FCWML026	0.066667	-0.053497
MRI_FCWML026	0.075	0.26228
MRI_FCWML026	0.083333	0.52583
MRI_FCWML026	0.091667	0.70267
MRI_FCWML026	0.1	0.77857
MRI_FCWML026	0.10833	0.75995
MRI_FCWML026	0.11667	0.66819
MRI_FCWML026	0.125	0.53128
MRI_FCWML026	0.13333	0.3763
MRI_FCWML026	0.14167	0.2252
MRI_FCWML026	0.15	0.0937
MRI_FCWML026	0.15833	-0.0083414
MRI_FCWML026	0.16667	-0.076862
MRI_FCWML026	0.175	-0.11445
MRI_FCWML026	0.18333	-0.13105
MRI_FCWML026	0.19167	-0.14283
MRI_FCWML026	0.2	-0.168
MRI_FCWML026	0.20833	-0.22047
MRI_FCWML026	0.21667	-0.30365
MRI_FCWML026	0.225	-0.40739
MRI_FCWML026	0.23333	-0.51011
MRI_FCWML026	0.24167	-0.58589
MRI_FCWML026	0.25	-0.30691
MRI_FCWML027	0	0.42287
MRI_FCWML027	0.0083333	0.82252
MRI_FCWML027	0.016667	0.75748
MRI_FCWML027	0.025	0.66347
MRI_FCWML027	0.033333	0.5583
MRI_FCWML027	0.041667	0.45994
MRI_FCWML027	0.05	0.38102
MRI_FCWML027	0.058333	0.3246
MRI_FCWML027	0.066667	0.28331
MRI_FCWML027	0.075	0.24277
MRI_FCWML027	0.083333	0.18843
MRI_FCWML027	0.091667	0.11297
MRI_FCWML027	0.1	0.020798
MRI_FCWML027	0.10833	-0.072966
MRI_FCWML027	0.11667	-0.14862
MRI_FCWML027	0.125	-0.19043
MRI_FCWML027	0.13333	-0.19334
MRI_FCWML027	0.14167	-0.16459
MRI_FCWML027	0.15	-0.11967
MRI_FCWML027	0.15833	-0.074898
MRI_FCWML027	0.16667	-0.04067
MRI_FCWML027	0.175	-0.01853
MRI_FCWML027	0.18333	-0.0031204
MRI_FCWML027	0.19167	0.012816
MRI_FCWML027	0.2	0.033574
MRI_FCWML027	0.20833	0.058418
MRI_FCWML027	0.21667	0.082966
MRI_FCWML027	0.225	0.10251
MRI_FCWML027	0.23333	0.11485
MRI_FCWML027	0.24167	0.12077
MRI_FCWML027	0.25	0.061193
MRI_FCWML028	0	NaN
MRI_FCWML028	0.0083333	NaN
MRI_FCWML028	0.016667	NaN
MRI_FCWML028	0.025	NaN
MRI_FCWML028	0.033333	NaN
MRI_FCWML028	0.041667	NaN
MRI_FCWML028	0.05	NaN
MRI_FCWML028	0.058333	NaN
MRI_FCWML028	0.066667	NaN
MRI_FCWML028	0.075	NaN
MRI_FCWML028	0.083333	NaN
MRI_FCWML028	0.091667	NaN
MRI_FCWML028	0.1	NaN
MRI_FCWML028	0.10833	NaN
MRI_FCWML028	0.11667	NaN
MRI_FCWML028	0.125	NaN
MRI_FCWML028	0.13333	NaN
MRI_FCWML028	0.14167	NaN
MRI_FCWML028	0.15	NaN
MRI_FCWML028	0.15833	NaN
MRI_FCWML028	0.16667	NaN
MRI_FCWML028	0.175	NaN
MRI_FCWML028	0.18333	NaN
MRI_FCWML028	0.19167	NaN
MRI_FCWML028	0.2	NaN
MRI_FCWML028	0.20833	NaN
MRI_FCWML028	0.21667	NaN
MRI_FCWML028	0.225	NaN
MRI_FCWML028	0.23333	NaN
MRI_FCWML028	0.24167	NaN
MRI_FCWML028	0.25	NaN
MRI_FCWML029	0	0.32406
MRI_FCWML029	0.0083333	0.61685
MRI_FCWML029	0.016667	0.52855
MRI_FCWML029	0.025	0.39815
MRI_FCWML029	0.033333	0.24567
MRI_FCWML029	0.041667	0.091274
MRI_FCWML029	0.05	-0.048294
MRI_FCWML029	0.058333	-0.16114
MRI_FCWML029	0.066667	-0.23982
MRI_FCWML029	0.075	-0.28058
MRI_FCWML029	0.083333	-0.28322
MRI_FCWML029	0.091667	-0.25197
MRI_FCWML029	0.1	-0.19625
MRI_FCWML029	0.10833	-0.13019
MRI_FCWML029	0.11667	-0.070124
MRI_FCWML029	0.125	-0.030603
MRI_FCWML029	0.13333	-0.020271
MRI_FCWML029	0.14167	-0.039521
MRI_FCWML029	0.15	-0.080873
MRI_FCWML029	0.15833	-0.13192
MRI_FCWML029	0.16667	-0.1795
MRI_FCWML029	0.175	-0.21354
MRI_FCWML029	0.18333	-0.22905
MRI_FCWML029	0.19167	-0.22624
MRI_FCWML029	0.2	-0.20903
MRI_FCWML029	0.20833	-0.18308
MRI_FCWML029	0.21667	-0.15408
MRI_FCWML029	0.225	-0.12685
MRI_FCWML029	0.23333	-0.10498
MRI_FCWML029	0.24167	-0.090912
MRI_FCWML029	0.25	-0.043033
MRI_FCWML030	0	0.83454
MRI_FCWML030	0.0083333	1.6155
MRI_FCWML030	0.016667	1.4615
MRI_FCWML030	0.025	1.2265
MRI_FCWML030	0.033333	0.94003
MRI_FCWML030	0.041667	0.63717
MRI_FCWML030	0.05	0.35249
MRI_FCWML030	0.058333	0.11339
MRI_FCWML030	0.066667	-0.064745
MRI_FCWML030	0.075	-0.1802
MRI_FCWML030	0.083333	-0.2427
MRI_FCWML030	0.091667	-0.26858
MRI_FCWML030	0.1	-0.27514
MRI_FCWML030	0.10833	-0.27652
MRI_FCWML030	0.11667	-0.28174
MRI_FCWML030	0.125	-0.29495
MRI_FCWML030	0.13333	-0.31682
MRI_FCWML030	0.14167	-0.34597
MRI_FCWML030	0.15	-0.37992
MRI_FCWML030	0.15833	-0.41541
MRI_FCWML030	0.16667	-0.44835
MRI_FCWML030	0.175	-0.47365
MRI_FCWML030	0.18333	-0.48534
MRI_FCWML030	0.19167	-0.4772
MRI_FCWML030	0.2	-0.44438
MRI_FCWML030	0.20833	-0.3856
MRI_FCWML030	0.21667	-0.30541
MRI_FCWML030	0.225	-0.21507
MRI_FCWML030	0.23333	-0.13114
MRI_FCWML030	0.24167	-0.07146
MRI_FCWML030	0.25	-0.024916
MRI_FCWML031	0	-0.30247
MRI_FCWML031	0.0083333	-0.60662
MRI_FCWML031	0.016667	-0.61112
MRI_FCWML031	0.025	-0.61705
MRI_FCWML031	0.033333	-0.62278
MRI_FCWML031	0.041667	-0.62743
MRI_FCWML031	0.05	-0.63168
MRI_FCWML031	0.058333	-0.63803
MRI_FCWML031	0.066667	-0.64969
MRI_FCWML031	0.075	-0.6684
MRI_FCWML031	0.083333	-0.69201
MRI_FCWML031	0.091667	-0.71343
MRI_FCWML031	0.1	-0.72192
MRI_FCWML031	0.10833	-0.70675
MRI_FCWML031	0.11667	-0.66182
MRI_FCWML031	0.125	-0.58889
MRI_FCWML031	0.13333	-0.49784
MRI_FCWML031	0.14167	-0.40371
MRI_FCWML031	0.15	-0.32173
MRI_FCWML031	0.15833	-0.26292
MRI_FCWML031	0.16667	-0.2318
MRI_FCWML031	0.175	-0.22709
MRI_FCWML031	0.18333	-0.24419
MRI_FCWML031	0.19167	-0.2779
MRI_FCWML031	0.2	-0.32394
MRI_FCWML031	0.20833	-0.37873
MRI_FCWML031	0.21667	-0.43816
MRI_FCWML031	0.225	-0.49651
MRI_FCWML031	0.23333	-0.54644
MRI_FCWML031	0.24167	-0.58034
MRI_FCWML031	0.25	-0.29618
MRI_FCWML032	0	0.052659
MRI_FCWML032	0.0083333	0.11872
MRI_FCWML032	0.016667	0.15776
MRI_FCWML032	0.025	0.21901
MRI_FCWML032	0.033333	0.29696
MRI_FCWML032	0.041667	0.3843
MRI_FCWML032	0.05	0.4725
MRI_FCWML032	0.058333	0.55251
MRI_FCWML032	0.066667	0.61616
MRI_FCWML032	0.075	0.65782
MRI_FCWML032	0.083333	0.67625
MRI_FCWML032	0.091667	0.67561
MRI_FCWML032	0.1	0.66497
MRI_FCWML032	0.10833	0.65552
MRI_FCWML032	0.11667	0.65625
MRI_FCWML032	0.125	0.66947
MRI_FCWML032	0.13333	0.68833
MRI_FCWML032	0.14167	0.69819
MRI_FCWML032	0.15	0.68167
MRI_FCWML032	0.15833	0.6259
MRI_FCWML032	0.16667	0.52856
MRI_FCWML032	0.175	0.39999
MRI_FCWML032	0.18333	0.26019
MRI_FCWML032	0.19167	0.13199
MRI_FCWML032	0.2	0.033466
MRI_FCWML032	0.20833	-0.027136
MRI_FCWML032	0.21667	-0.052257
MRI_FCWML032	0.225	-0.052083
MRI_FCWML032	0.23333	-0.03978
MRI_FCWML032	0.24167	-0.027179
MRI_FCWML032	0.25	-0.011042
MRI_FCWML033	0	NaN
MRI_FCWML033	0.0083333	NaN
MRI_FCWML033	0.016667	NaN
MRI_FCWML033	0.025	NaN
MRI_FCWML033	0.033333	NaN
MRI_FCWML033	0.041667	NaN
MRI_FCWML033	0.05	NaN
MRI_FCWML033	0.058333	NaN
MRI_FCWML033	0.066667	NaN
MRI_FCWML033	0.075	NaN
MRI_FCWML033	0.083333	NaN
MRI_FCWML033	0.091667	NaN
MRI_FCWML033	0.1	NaN
MRI_FCWML033	0.10833	NaN
MRI_FCWML033	0.11667	NaN
MRI_FCWML033	0.125	NaN
MRI_FCWML033	0.13333	NaN
MRI_FCWML033	0.14167	NaN
MRI_FCWML033	0.15	NaN
MRI_FCWML033	0.15833	NaN
MRI_FCWML033	0.16667	NaN
MRI_FCWML033	0.175	NaN
MRI_FCWML033	0.18333	NaN
MRI_FCWML033	0.19167	NaN
MRI_FCWML033	0.2	NaN
MRI_FCWML033	0.20833	NaN
MRI_FCWML033	0.21667	NaN
MRI_FCWML033	0.225	NaN
MRI_FCWML033	0.23333	NaN
MRI_FCWML033	0.24167	NaN
MRI_FCWML033	0.25	NaN
MRI_FCWML035	0	-0.87459
MRI_FCWML035	0.0083333	-1.7847
MRI_FCWML035	0.016667	-1.8739
MRI_FCWML035	0.025	-1.9713
MRI_FCWML035	0.033333	-2.0213
MRI_FCWML035	0.041667	-1.979
MRI_FCWML035	0.05	-1.8268
MRI_FCWML035	0.058333	-1.5796
MRI_FCWML035	0.066667	-1.2781
MRI_FCWML035	0.075	-0.97274
MRI_FCWML035	0.083333	-0.70656
MRI_FCWML035	0.091667	-0.50365
MRI_FCWML035	0.1	-0.36604
MRI_FCWML035	0.10833	-0.27948
MRI_FCWML035	0.11667	-0.22337
MRI_FCWML035	0.125	-0.18
MRI_FCWML035	0.13333	-0.13959
MRI_FCWML035	0.14167	-0.1004
MRI_FCWML035	0.15	-0.065545
MRI_FCWML035	0.15833	-0.039087
MRI_FCWML035	0.16667	-0.02315
MRI_FCWML035	0.175	-0.016609
MRI_FCWML035	0.18333	-0.015054
MRI_FCWML035	0.19167	-0.011643
MRI_FCWML035	0.2	0.0011982
MRI_FCWML035	0.20833	0.029245
MRI_FCWML035	0.21667	0.073654
MRI_FCWML035	0.225	0.12911
MRI_FCWML035	0.23333	0.1843
MRI_FCWML035	0.24167	0.22524
MRI_FCWML035	0.25	0.12019
MRI_FCWML036	0	NaN
MRI_FCWML036	0.0083333	NaN
MRI_FCWML036	0.016667	NaN
MRI_FCWML036	0.025	NaN
MRI_FCWML036	0.033333	NaN
MRI_FCWML036	0.041667	NaN
MRI_FCWML036	0.05	NaN
MRI_FCWML036	0.058333	NaN
MRI_FCWML036	0.066667	NaN
MRI_FCWML036	0.075	NaN
MRI_FCWML036	0.083333	NaN
MRI_FCWML036	0.091667	NaN
MRI_FCWML036	0.1	NaN
MRI_FCWML036	0.10833	NaN
MRI_FCWML036	0.11667	NaN
MRI_FCWML036	0.125	NaN
MRI_FCWML036	0.13333	NaN
MRI_FCWML036	0.14167	NaN
MRI_FCWML036	0.15	NaN
MRI_FCWML036	0.15833	NaN
MRI_FCWML036	0.16667	NaN
MRI_FCWML036	0.175	NaN
MRI_FCWML036	0.18333	NaN
MRI_FCWML036	0.19167	NaN
MRI_FCWML036	0.2	NaN
MRI_FCWML036	0.20833	NaN
MRI_FCWML036	0.21667	NaN
MRI_FCWML036	0.225	NaN
MRI_FCWML036	0.23333	NaN
MRI_FCWML036	0.24167	NaN
MRI_FCWML036	0.25	NaN
MRI_FCWML037	0	-0.44859
MRI_FCWML037	0.0083333	-0.88068
MRI_FCWML037	0.016667	-0.83158
MRI_FCWML037	0.025	-0.7514
MRI_FCWML037	0.033333	-0.64366
MRI_FCWML037	0.041667	-0.51454
MRI_FCWML037	0.05	-0.37288
MRI_FCWML037	0.058333	-0.22927
MRI_FCWML037	0.066667	-0.094582
MRI_FCWML037	0.075	0.021468
MRI_FCWML037	0.083333	0.11136
MRI_FCWML037	0.091667	0.17028
MRI_FCWML037	0.1	0.19625
MRI_FCWML037	0.10833	0.1902
MRI_FCWML037	0.11667	0.15601
MRI_FCWML037	0.125	0.10036
MRI_FCWML037	0.13333	0.032155
MRI_FCWML037	0.14167	-0.038618
MRI_FCWML037	0.15	-0.10243
MRI_FCWML037	0.15833	-0.15177
MRI_FCWML037	0.16667	-0.18232
MRI_FCWML037	0.175	-0.19352
MRI_FCWML037	0.18333	-0.18824
MRI_FCWML037	0.19167	-0.17191
MRI_FCWML037	0.2	-0.151
MRI_FCWML037	0.20833	-0.13142
MRI_FCWML037	0.21667	-0.11716
MRI_FCWML037	0.225	-0.10946
MRI_FCWML037	0.23333	-0.10708
MRI_FCWML037	0.24167	-0.10736
MRI_FCWML037	0.25	-0.053898
MRI_FCWML038	0	-0.61962
MRI_FCWML038	0.0083333	-1.2006
MRI_FCWML038	0.016667	-1.0891
MRI_FCWML038	0.025	-0.91648
MRI_FCWML038	0.033333	-0.70043
MRI_FCWML038	0.041667	-0.46131
MRI_FCWML038	0.05	-0.22
MRI_FCWML038	0.058333	0.0040452
MRI_FCWML038	0.066667	0.19443
MRI_FCWML038	0.075	0.33932
MRI_FCWML038	0.083333	0.43305
MRI_FCWML038	0.091667	0.47714
MRI_FCWML038	0.1	0.4804
MRI_FCWML038	0.10833	0.45763
MRI_FCWML038	0.11667	0.4271
MRI_FCWML038	0.125	0.40702
MRI_FCWML038	0.13333	0.41179
MRI_FCWML038	0.14167	0.44844
MRI_FCWML038	0.15	0.51414
MRI_FCWML038	0.15833	0.59583
MRI_FCWML038	0.16667	0.67278
MRI_FCWML038	0.175	0.72216
MRI_FCWML038	0.18333	0.72617
MRI_FCWML038	0.19167	0.67833
MRI_FCWML038	0.2	0.58587
MRI_FCWML038	0.20833	0.46724
MRI_FCWML038	0.21667	0.3453
MRI_FCWML038	0.225	0.23983
MRI_FCWML038	0.23333	0.16254
MRI_FCWML038	0.24167	0.11697
MRI_FCWML038	0.25	0.051055
MRI_FCWML040	0	0.18627
MRI_FCWML040	0.0083333	0.35639
MRI_FCWML040	0.016667	0.31506
MRI_FCWML040	0.025	0.26679
MRI_FCWML040	0.033333	0.23307
MRI_FCWML040	0.041667	0.22946
MRI_FCWML040	0.05	0.25892
MRI_FCWML040	0.058333	0.31035
MRI_FCWML040	0.066667	0.36261
MRI_FCWML040	0.075	0.39204
MRI_FCWML040	0.083333	0.38065
MRI_FCWML040	0.091667	0.32198
MRI_FCWML040	0.1	0.22306
MRI_FCWML040	0.10833	0.10208
MRI_FCWML040	0.11667	-0.017176
MRI_FCWML040	0.125	-0.11228
MRI_FCWML040	0.13333	-0.16838
MRI_FCWML040	0.14167	-0.18171
MRI_FCWML040	0.15	-0.15938
MRI_FCWML040	0.15833	-0.11565
MRI_FCWML040	0.16667	-0.066184
MRI_FCWML040	0.175	-0.022438
MRI_FCWML040	0.18333	0.011514
MRI_FCWML040	0.19167	0.03881
MRI_FCWML040	0.2	0.066608
MRI_FCWML040	0.20833	0.10153
MRI_FCWML040	0.21667	0.14583
MRI_FCWML040	0.225	0.19579
MRI_FCWML040	0.23333	0.2428
MRI_FCWML040	0.24167	0.27656
MRI_FCWML040	0.25	0.14442
MRI_FCWML041	0	-0.66034
MRI_FCWML041	0.0083333	-1.3178
MRI_FCWML041	0.016667	-1.3036
MRI_FCWML041	0.025	-1.2646
MRI_FCWML041	0.033333	-1.1856
MRI_FCWML041	0.041667	-1.0581
MRI_FCWML041	0.05	-0.88532
MRI_FCWML041	0.058333	-0.6828
MRI_FCWML041	0.066667	-0.47328
MRI_FCWML041	0.075	-0.27921
MRI_FCWML041	0.083333	-0.116
MRI_FCWML041	0.091667	0.010475
MRI_FCWML041	0.1	0.10164
MRI_FCWML041	0.10833	0.16133
MRI_FCWML041	0.11667	0.19187
MRI_FCWML041	0.125	0.19362
MRI_FCWML041	0.13333	0.16781
MRI_FCWML041	0.14167	0.11997
MRI_FCWML041	0.15	0.060761
MRI_FCWML041	0.15833	0.0029326
MRI_FCWML041	0.16667	-0.043923
MRI_FCWML041	0.175	-0.077267
MRI_FCWML041	0.18333	-0.1014
MRI_FCWML041	0.19167	-0.1232
MRI_FCWML041	0.2	-0.1468
MRI_FCWML041	0.20833	-0.17081
MRI_FCWML041	0.21667	-0.19003
MRI_FCWML041	0.225	-0.19993
MRI_FCWML041	0.23333	-0.20056
MRI_FCWML041	0.24167	-0.19676
MRI_FCWML041	0.25	-0.097298
MRI_FCWML042	0	-0.061581
MRI_FCWML042	0.0083333	-0.15998
MRI_FCWML042	0.016667	-0.26233
MRI_FCWML042	0.025	-0.40838
MRI_FCWML042	0.033333	-0.56896
MRI_FCWML042	0.041667	-0.71487
MRI_FCWML042	0.05	-0.82246
MRI_FCWML042	0.058333	-0.87649
MRI_FCWML042	0.066667	-0.8709
MRI_FCWML042	0.075	-0.80896
MRI_FCWML042	0.083333	-0.7029
MRI_FCWML042	0.091667	-0.57252
MRI_FCWML042	0.1	-0.44158
MRI_FCWML042	0.10833	-0.3323
MRI_FCWML042	0.11667	-0.25949
MRI_FCWML042	0.125	-0.22688
MRI_FCWML042	0.13333	-0.22689
MRI_FCWML042	0.14167	-0.24388
MRI_FCWML042	0.15	-0.25876
MRI_FCWML042	0.15833	-0.25341
MRI_FCWML042	0.16667	-0.21406
MRI_FCWML042	0.175	-0.13388
MRI_FCWML042	0.18333	-0.01529
MRI_FCWML042	0.19167	0.12902
MRI_FCWML042	0.2	0.27784
MRI_FCWML042	0.20833	0.40704
MRI_FCWML042	0.21667	0.49795
MRI_FCWML042	0.225	0.54461
MRI_FCWML042	0.23333	0.55591
MRI_FCWML042	0.24167	0.55042
MRI_FCWML042	0.25	0.27307
MRI_FCWML043	0	-0.23106
MRI_FCWML043	0.0083333	-0.46182
MRI_FCWML043	0.016667	-0.45555
MRI_FCWML043	0.025	-0.43056
MRI_FCWML043	0.033333	-0.37511
MRI_FCWML043	0.041667	-0.28709
MRI_FCWML043	0.05	-0.17826
MRI_FCWML043	0.058333	-0.071582
MRI_FCWML043	0.066667	0.0072176
MRI_FCWML043	0.075	0.039684
MRI_FCWML043	0.083333	0.021535
MRI_FCWML043	0.091667	-0.036576
MRI_FCWML043	0.1	-0.1142
MRI_FCWML043	0.10833	-0.18911
MRI_FCWML043	0.11667	-0.24437
MRI_FCWML043	0.125	-0.27153
MRI_FCWML043	0.13333	-0.26996
MRI_FCWML043	0.14167	-0.24391
MRI_FCWML043	0.15	-0.19985
MRI_FCWML043	0.15833	-0.14541
MRI_FCWML043	0.16667	-0.0898
MRI_FCWML043	0.175	-0.044021
MRI_FCWML043	0.18333	-0.019684
MRI_FCWML043	0.19167	-0.026144
MRI_FCWML043	0.2	-0.067167
MRI_FCWML043	0.20833	-0.13886
MRI_FCWML043	0.21667	-0.23005
MRI_FCWML043	0.225	-0.32495
MRI_FCWML043	0.23333	-0.40698
MRI_FCWML043	0.24167	-0.46223
MRI_FCWML043	0.25	-0.24084
MRI_FCWML046	0	0.2108
MRI_FCWML046	0.0083333	0.46415
MRI_FCWML046	0.016667	0.57631
MRI_FCWML046	0.025	0.71774
MRI_FCWML046	0.033333	0.83869
MRI_FCWML046	0.041667	0.89766
MRI_FCWML046	0.05	0.87391
MRI_FCWML046	0.058333	0.77071
MRI_FCWML046	0.066667	0.61016
MRI_FCWML046	0.075	0.42376
MRI_FCWML046	0.083333	0.24328
MRI_FCWML046	0.091667	0.094691
MRI_FCWML046	0.1	-0.0048086
MRI_FCWML046	0.10833	-0.048002
MRI_FCWML046	0.11667	-0.037968
MRI_FCWML046	0.125	0.012643
MRI_FCWML046	0.13333	0.08417
MRI_FCWML046	0.14167	0.15456
MRI_FCWML046	0.15	0.20501
MRI_FCWML046	0.15833	0.22466
MRI_FCWML046	0.16667	0.21255
MRI_FCWML046	0.175	0.17639
MRI_FCWML046	0.18333	0.12897
MRI_FCWML046	0.19167	0.083835
MRI_FCWML046	0.2	0.05173
MRI_FCWML046	0.20833	0.038406
MRI_FCWML046	0.21667	0.043873
MRI_FCWML046	0.225	0.062944
MRI_FCWML046	0.23333	0.086937
MRI_FCWML046	0.24167	0.10631
MRI_FCWML046	0.25	0.056849
MRI_FCWML047	0	0.086662
MRI_FCWML047	0.0083333	0.18922
MRI_FCWML047	0.016667	0.22845
MRI_FCWML047	0.025	0.26956
MRI_FCWML047	0.033333	0.28761
MRI_FCWML047	0.041667	0.26394
MRI_FCWML047	0.05	0.19145
MRI_FCWML047	0.058333	0.073908
MRI_FCWML047	0.066667	-0.078174
MRI_FCWML047	0.075	-0.2514
MRI_FCWML047	0.083333	-0.43083
MRI_FCWML047	0.091667	-0.59944
MRI_FCWML047	0.1	-0.73835
MRI_FCWML047	0.10833	-0.8296
MRI_FCWML047	0.11667	-0.86099
MRI_FCWML047	0.125	-0.83011
MRI_FCWML047	0.13333	-0.74516
MRI_FCWML047	0.14167	-0.62188
MRI_FCWML047	0.15	-0.4785
MRI_FCWML047	0.15833	-0.33185
MRI_FCWML047	0.16667	-0.19586
MRI_FCWML047	0.175	-0.082185
MRI_FCWML047	0.18333	-0.00062386
MRI_FCWML047	0.19167	0.042025
MRI_FCWML047	0.2	0.044346
MRI_FCWML047	0.20833	0.012037
MRI_FCWML047	0.21667	-0.042763
MRI_FCWML047	0.225	-0.1047
MRI_FCWML047	0.23333	-0.15934
MRI_FCWML047	0.24167	-0.19606
MRI_FCWML047	0.25	-0.10446
MRI_FCWML048	0	0.53412
MRI_FCWML048	0.0083333	1.034
MRI_FCWML048	0.016667	0.94237
MRI_FCWML048	0.025	0.82124
MRI_FCWML048	0.033333	0.7012
MRI_FCWML048	0.041667	0.60099
MRI_FCWML048	0.05	0.52008
MRI_FCWML048	0.058333	0.44202
MRI_FCWML048	0.066667	0.34647
MRI_FCWML048	0.075	0.22299
MRI_FCWML048	0.083333	0.079113
MRI_FCWML048	0.091667	-0.061278
MRI_FCWML048	0.1	-0.16822
MRI_FCWML048	0.10833	-0.21898
MRI_FCWML048	0.11667	-0.20781
MRI_FCWML048	0.125	-0.14789
MRI_FCWML048	0.13333	-0.065279
MRI_FCWML048	0.14167	0.011496
MRI_FCWML048	0.15	0.061356
MRI_FCWML048	0.15833	0.076167
MRI_FCWML048	0.16667	0.060735
MRI_FCWML048	0.175	0.02858
MRI_FCWML048	0.18333	-0.0039083
MRI_FCWML048	0.19167	-0.022623
MRI_FCWML048	0.2	-0.018995
MRI_FCWML048	0.20833	0.0087359
MRI_FCWML048	0.21667	0.055821
MRI_FCWML048	0.225	0.11243
MRI_FCWML048	0.23333	0.166
MRI_FCWML048	0.24167	0.2042
MRI_FCWML048	0.25	0.10902
MRI_FCWML049	0	0.51787
MRI_FCWML049	0.0083333	0.98936
MRI_FCWML049	0.016667	0.85979
MRI_FCWML049	0.025	0.67201
MRI_FCWML049	0.033333	0.45695
MRI_FCWML049	0.041667	0.24095
MRI_FCWML049	0.05	0.03916
MRI_FCWML049	0.058333	-0.14457
MRI_FCWML049	0.066667	-0.31213
MRI_FCWML049	0.075	-0.46346
MRI_FCWML049	0.083333	-0.59124
MRI_FCWML049	0.091667	-0.68087
MRI_FCWML049	0.1	-0.71563
MRI_FCWML049	0.10833	-0.68455
MRI_FCWML049	0.11667	-0.58902
MRI_FCWML049	0.125	-0.44502
MRI_FCWML049	0.13333	-0.27967
MRI_FCWML049	0.14167	-0.12355
MRI_FCWML049	0.15	-0.0016878
MRI_FCWML049	0.15833	0.073354
MRI_FCWML049	0.16667	0.10367
MRI_FCWML049	0.175	0.10314
MRI_FCWML049	0.18333	0.090857
MRI_FCWML049	0.19167	0.083797
MRI_FCWML049	0.2	0.091587
MRI_FCWML049	0.20833	0.11506
MRI_FCWML049	0.21667	0.1484
MRI_FCWML049	0.225	0.18323
MRI_FCWML049	0.23333	0.21222
MRI_FCWML049	0.24167	0.23086
MRI_FCWML049	0.25	0.11861
MRI_FCWML051	0	0.13787
MRI_FCWML051	0.0083333	0.24731
MRI_FCWML051	0.016667	0.16855
MRI_FCWML051	0.025	0.057291
MRI_FCWML051	0.033333	-0.061998
MRI_FCWML051	0.041667	-0.16428
MRI_FCWML051	0.05	-0.22973
MRI_FCWML051	0.058333	-0.24776
MRI_FCWML051	0.066667	-0.21839
MRI_FCWML051	0.075	-0.15106
MRI_FCWML051	0.083333	-0.061244
MRI_FCWML051	0.091667	0.033979
MRI_FCWML051	0.1	0.12025
MRI_FCWML051	0.10833	0.18885
MRI_FCWML051	0.11667	0.23735
MRI_FCWML051	0.125	0.268
MRI_FCWML051	0.13333	0.28487
MRI_FCWML051	0.14167	0.29105
MRI_FCWML051	0.15	0.28759
MRI_FCWML051	0.15833	0.27423
MRI_FCWML051	0.16667	0.25135
MRI_FCWML051	0.175	0.22167
MRI_FCWML051	0.18333	0.19032
MRI_FCWML051	0.19167	0.16332
MRI_FCWML051	0.2	0.14527
MRI_FCWML051	0.20833	0.13763
MRI_FCWML051	0.21667	0.13861
MRI_FCWML051	0.225	0.14448
MRI_FCWML051	0.23333	0.15135
MRI_FCWML051	0.24167	0.15643
MRI_FCWML051	0.25	0.079129
MRI_FCWML052	0	-0.30633
MRI_FCWML052	0.0083333	-0.56897
MRI_FCWML052	0.016667	-0.44391
MRI_FCWML052	0.025	-0.25479
MRI_FCWML052	0.033333	-0.027875
MRI_FCWML052	0.041667	0.20523
MRI_FCWML052	0.05	0.412
MRI_FCWML052	0.058333	0.56396
MRI_FCWML052	0.066667	0.64147
MRI_FCWML052	0.075	0.63738
MRI_FCWML052	0.083333	0.55817
MRI_FCWML052	0.091667	0.42205
MRI_FCWML052	0.1	0.25408
MRI_FCWML052	0.10833	0.079978
MRI_FCWML052	0.11667	-0.079178
MRI_FCWML052	0.125	-0.20983
MRI_FCWML052	0.13333	-0.30589
MRI_FCWML052	0.14167	-0.36688
MRI_FCWML052	0.15	-0.39562
MRI_FCWML052	0.15833	-0.39647
MRI_FCWML052	0.16667	-0.37397
MRI_FCWML052	0.175	-0.33129
MRI_FCWML052	0.18333	-0.26851
MRI_FCWML052	0.19167	-0.18176
MRI_FCWML052	0.2	-0.06484
MRI_FCWML052	0.20833	0.086196
MRI_FCWML052	0.21667	0.26678
MRI_FCWML052	0.225	0.45944
MRI_FCWML052	0.23333	0.63472
MRI_FCWML052	0.24167	0.75848
MRI_FCWML052	0.25	0.40162
MRI_FCWML053	0	0.361
MRI_FCWML053	0.0083333	0.71727
MRI_FCWML053	0.016667	0.69904
MRI_FCWML053	0.025	0.65829
MRI_FCWML053	0.033333	0.58813
MRI_FCWML053	0.041667	0.49
MRI_FCWML053	0.05	0.3745
MRI_FCWML053	0.058333	0.25654
MRI_FCWML053	0.066667	0.14804
MRI_FCWML053	0.075	0.053213
MRI_FCWML053	0.083333	-0.030867
MRI_FCWML053	0.091667	-0.10945
MRI_FCWML053	0.1	-0.18483
MRI_FCWML053	0.10833	-0.25432
MRI_FCWML053	0.11667	-0.31234
MRI_FCWML053	0.125	-0.35441
MRI_FCWML053	0.13333	-0.3794
MRI_FCWML053	0.14167	-0.38847
MRI_FCWML053	0.15	-0.38146
MRI_FCWML053	0.15833	-0.35431
MRI_FCWML053	0.16667	-0.30001
MRI_FCWML053	0.175	-0.2134
MRI_FCWML053	0.18333	-0.096933
MRI_FCWML053	0.19167	0.036475
MRI_FCWML053	0.2	0.16593
MRI_FCWML053	0.20833	0.26977
MRI_FCWML053	0.21667	0.33407
MRI_FCWML053	0.225	0.35806
MRI_FCWML053	0.23333	0.35377
MRI_FCWML053	0.24167	0.33999
MRI_FCWML053	0.25	0.16661
MRI_FCWML054	0	-0.28711
MRI_FCWML054	0.0083333	-0.57824
MRI_FCWML054	0.016667	-0.58393
MRI_FCWML054	0.025	-0.57556
MRI_FCWML054	0.033333	-0.5366
MRI_FCWML054	0.041667	-0.45874
MRI_FCWML054	0.05	-0.34693
MRI_FCWML054	0.058333	-0.21863
MRI_FCWML054	0.066667	-0.098346
MRI_FCWML054	0.075	-0.010616
MRI_FCWML054	0.083333	0.025956
MRI_FCWML054	0.091667	0.0024937
MRI_FCWML054	0.1	-0.078289
MRI_FCWML054	0.10833	-0.20184
MRI_FCWML054	0.11667	-0.34358
MRI_FCWML054	0.125	-0.47351
MRI_FCWML054	0.13333	-0.56374
MRI_FCWML054	0.14167	-0.59681
MRI_FCWML054	0.15	-0.57157
MRI_FCWML054	0.15833	-0.50359
MRI_FCWML054	0.16667	-0.41918
MRI_FCWML054	0.175	-0.34558
MRI_FCWML054	0.18333	-0.30153
MRI_FCWML054	0.19167	-0.29228
MRI_FCWML054	0.2	-0.31071
MRI_FCWML054	0.20833	-0.34292
MRI_FCWML054	0.21667	-0.37527
MRI_FCWML054	0.225	-0.39922
MRI_FCWML054	0.23333	-0.41277
MRI_FCWML054	0.24167	-0.41842
MRI_FCWML054	0.25	-0.20989
MRI_FCWML055	0	0.48991
MRI_FCWML055	0.0083333	0.95421
MRI_FCWML055	0.016667	0.88116
MRI_FCWML055	0.025	0.77069
MRI_FCWML055	0.033333	0.63634
MRI_FCWML055	0.041667	0.49215
MRI_FCWML055	0.05	0.35092
MRI_FCWML055	0.058333	0.22422
MRI_FCWML055	0.066667	0.12321
MRI_FCWML055	0.075	0.058964
MRI_FCWML055	0.083333	0.0411
MRI_FCWML055	0.091667	0.074934
MRI_FCWML055	0.1	0.15831
MRI_FCWML055	0.10833	0.27988
MRI_FCWML055	0.11667	0.4201
MRI_FCWML055	0.125	0.55494
MRI_FCWML055	0.13333	0.6611
MRI_FCWML055	0.14167	0.72111
MRI_FCWML055	0.15	0.7266
MRI_FCWML055	0.15833	0.67915
MRI_FCWML055	0.16667	0.58886
MRI_FCWML055	0.175	0.47144
MRI_FCWML055	0.18333	0.34475
MRI_FCWML055	0.19167	0.22549
MRI_FCWML055	0.2	0.12647
MRI_FCWML055	0.20833	0.054867
MRI_FCWML055	0.21667	0.011605
MRI_FCWML055	0.225	-0.0079598
MRI_FCWML055	0.23333	-0.012093
MRI_FCWML055	0.24167	-0.0098772
MRI_FCWML055	0.25	-0.0041364
MRI_FCWML056	0	0.25344
MRI_FCWML056	0.0083333	0.53476
MRI_FCWML056	0.016667	0.61237
MRI_FCWML056	0.025	0.72216
MRI_FCWML056	0.033333	0.83786
MRI_FCWML056	0.041667	0.92989
MRI_FCWML056	0.05	0.97351
MRI_FCWML056	0.058333	0.95686
MRI_FCWML056	0.066667	0.8853
MRI_FCWML056	0.075	0.77905
MRI_FCWML056	0.083333	0.66452
MRI_FCWML056	0.091667	0.56316
MRI_FCWML056	0.1	0.48332
MRI_FCWML056	0.10833	0.41901
MRI_FCWML056	0.11667	0.3558
MRI_FCWML056	0.125	0.28002
MRI_FCWML056	0.13333	0.18616
MRI_FCWML056	0.14167	0.078912
MRI_FCWML056	0.15	-0.030175
MRI_FCWML056	0.15833	-0.12841
MRI_FCWML056	0.16667	-0.20631
MRI_FCWML056	0.175	-0.25844
MRI_FCWML056	0.18333	-0.28149
MRI_FCWML056	0.19167	-0.27211
MRI_FCWML056	0.2	-0.22695
MRI_FCWML056	0.20833	-0.14551
MRI_FCWML056	0.21667	-0.034102
MRI_FCWML056	0.225	0.091783
MRI_FCWML056	0.23333	0.20906
MRI_FCWML056	0.24167	0.29259
MRI_FCWML056	0.25	0.16144
MRI_FCWML057	0	-0.47099
MRI_FCWML057	0.0083333	-1.0042
MRI_FCWML057	0.016667	-1.1678
MRI_FCWML057	0.025	-1.3737
MRI_FCWML057	0.033333	-1.5506
MRI_FCWML057	0.041667	-1.6422
MRI_FCWML057	0.05	-1.6261
MRI_FCWML057	0.058333	-1.5161
MRI_FCWML057	0.066667	-1.3498
MRI_FCWML057	0.075	-1.17
MRI_FCWML057	0.083333	-1.0081
MRI_FCWML057	0.091667	-0.87661
MRI_FCWML057	0.1	-0.77225
MRI_FCWML057	0.10833	-0.68394
MRI_FCWML057	0.11667	-0.60133
MRI_FCWML057	0.125	-0.51901
MRI_FCWML057	0.13333	-0.43608
MRI_FCWML057	0.14167	-0.35318
MRI_FCWML057	0.15	-0.26991
MRI_FCWML057	0.15833	-0.18455
MRI_FCWML057	0.16667	-0.09586
MRI_FCWML057	0.175	-0.0053504
MRI_FCWML057	0.18333	0.081637
MRI_FCWML057	0.19167	0.157
MRI_FCWML057	0.2	0.21261
MRI_FCWML057	0.20833	0.24351
MRI_FCWML057	0.21667	0.25011
MRI_FCWML057	0.225	0.23842
MRI_FCWML057	0.23333	0.2184
MRI_FCWML057	0.24167	0.20084
MRI_FCWML057	0.25	0.096986
MRI_FCWML061	0	-0.48562
MRI_FCWML061	0.0083333	-0.9671
MRI_FCWML061	0.016667	-0.94916
MRI_FCWML061	0.025	-0.90472
MRI_FCWML061	0.033333	-0.82288
MRI_FCWML061	0.041667	-0.70331
MRI_FCWML061	0.05	-0.55908
MRI_FCWML061	0.058333	-0.41188
MRI_FCWML061	0.066667	-0.2822
MRI_FCWML061	0.075	-0.18029
MRI_FCWML061	0.083333	-0.10274
MRI_FCWML061	0.091667	-0.036659
MRI_FCWML061	0.1	0.031751
MRI_FCWML061	0.10833	0.10905
MRI_FCWML061	0.11667	0.19152
MRI_FCWML061	0.125	0.26821
MRI_FCWML061	0.13333	0.32754
MRI_FCWML061	0.14167	0.36318
MRI_FCWML061	0.15	0.37581
MRI_FCWML061	0.15833	0.3707
MRI_FCWML061	0.16667	0.35339
MRI_FCWML061	0.175	0.32685
MRI_FCWML061	0.18333	0.29182
MRI_FCWML061	0.19167	0.24966
MRI_FCWML061	0.2	0.20483
MRI_FCWML061	0.20833	0.16487
MRI_FCWML061	0.21667	0.13731
MRI_FCWML061	0.225	0.12551
MRI_FCWML061	0.23333	0.12654
MRI_FCWML061	0.24167	0.13262
MRI_FCWML061	0.25	0.067883
MRI_FCWML063	0	0.60524
MRI_FCWML063	0.0083333	1.1709
MRI_FCWML063	0.016667	1.053
MRI_FCWML063	0.025	0.86048
MRI_FCWML063	0.033333	0.6028
MRI_FCWML063	0.041667	0.29854
MRI_FCWML063	0.05	-0.023921
MRI_FCWML063	0.058333	-0.32923
MRI_FCWML063	0.066667	-0.58167
MRI_FCWML063	0.075	-0.75344
MRI_FCWML063	0.083333	-0.83162
MRI_FCWML063	0.091667	-0.82075
MRI_FCWML063	0.1	-0.74006
MRI_FCWML063	0.10833	-0.6165
MRI_FCWML063	0.11667	-0.47685
MRI_FCWML063	0.125	-0.3419
MRI_FCWML063	0.13333	-0.22447
MRI_FCWML063	0.14167	-0.13062
MRI_FCWML063	0.15	-0.062156
MRI_FCWML063	0.15833	-0.018468
MRI_FCWML063	0.16667	0.0028911
MRI_FCWML063	0.175	0.0061389
MRI_FCWML063	0.18333	-0.0033352
MRI_FCWML063	0.19167	-0.02045
MRI_FCWML063	0.2	-0.041985
MRI_FCWML063	0.20833	-0.066971
MRI_FCWML063	0.21667	-0.095388
MRI_FCWML063	0.225	-0.12597
MRI_FCWML063	0.23333	-0.15478
MRI_FCWML063	0.24167	-0.17583
MRI_FCWML063	0.25	-0.091799
MRI_FCWML064	0	NaN
MRI_FCWML064	0.0083333	NaN
MRI_FCWML064	0.016667	NaN
MRI_FCWML064	0.025	NaN
MRI_FCWML064	0.033333	NaN
MRI_FCWML064	0.041667	NaN
MRI_FCWML064	0.05	NaN
MRI_FCWML064	0.058333	NaN
MRI_FCWML064	0.066667	NaN
MRI_FCWML064	0.075	NaN
MRI_FCWML064	0.083333	NaN
MRI_FCWML064	0.091667	NaN
MRI_FCWML064	0.1	NaN
MRI_FCWML064	0.10833	NaN
MRI_FCWML064	0.11667	NaN
MRI_FCWML064	0.125	NaN
MRI_FCWML064	0.13333	NaN
MRI_FCWML064	0.14167	NaN
MRI_FCWML064	0.15	NaN
MRI_FCWML064	0.15833	NaN
MRI_FCWML064	0.16667	NaN
MRI_FCWML064	0.175	NaN
MRI_FCWML064	0.18333	NaN
MRI_FCWML064	0.19167	NaN
MRI_FCWML064	0.2	NaN
MRI_FCWML064	0.20833	NaN
MRI_FCWML064	0.21667	NaN
MRI_FCWML064	0.225	NaN
MRI_FCWML064	0.23333	NaN
MRI_FCWML064	0.24167	NaN
MRI_FCWML064	0.25	NaN
MRI_FCWML104	0	-0.77194
MRI_FCWML104	0.0083333	-1.4901
MRI_FCWML104	0.016667	-1.3391
MRI_FCWML104	0.025	-1.1188
MRI_FCWML104	0.033333	-0.86677
MRI_FCWML104	0.041667	-0.6206
MRI_FCWML104	0.05	-0.40884
MRI_FCWML104	0.058333	-0.24635
MRI_FCWML104	0.066667	-0.13428
MRI_FCWML104	0.075	-0.063947
MRI_FCWML104	0.083333	-0.02246
MRI_FCWML104	0.091667	0.0024906
MRI_FCWML104	0.1	0.019878
MRI_FCWML104	0.10833	0.034804
MRI_FCWML104	0.11667	0.04923
MRI_FCWML104	0.125	0.062977
MRI_FCWML104	0.13333	0.074491
MRI_FCWML104	0.14167	0.081557
MRI_FCWML104	0.15	0.082224
MRI_FCWML104	0.15833	0.075828
MRI_FCWML104	0.16667	0.063451
MRI_FCWML104	0.175	0.047208
MRI_FCWML104	0.18333	0.028434
MRI_FCWML104	0.19167	0.005886
MRI_FCWML104	0.2	-0.024534
MRI_FCWML104	0.20833	-0.067651
MRI_FCWML104	0.21667	-0.12521
MRI_FCWML104	0.225	-0.19251
MRI_FCWML104	0.23333	-0.25787
MRI_FCWML104	0.24167	-0.30593
MRI_FCWML104	0.25	-0.16183
MRI_FCWML107	0	0.076056
MRI_FCWML107	0.0083333	0.18033
MRI_FCWML107	0.016667	0.26043
MRI_FCWML107	0.025	0.38031
MRI_FCWML107	0.033333	0.52387
MRI_FCWML107	0.041667	0.6744
MRI_FCWML107	0.05	0.81597
MRI_FCWML107	0.058333	0.93317
MRI_FCWML107	0.066667	1.011
MRI_FCWML107	0.075	1.0366
MRI_FCWML107	0.083333	1.0037
MRI_FCWML107	0.091667	0.91613
MRI_FCWML107	0.1	0.78936
MRI_FCWML107	0.10833	0.64745
MRI_FCWML107	0.11667	0.51621
MRI_FCWML107	0.125	0.4158
MRI_FCWML107	0.13333	0.35566
MRI_FCWML107	0.14167	0.33336
MRI_FCWML107	0.15	0.33695
MRI_FCWML107	0.15833	0.34905
MRI_FCWML107	0.16667	0.35117
MRI_FCWML107	0.175	0.32759
MRI_FCWML107	0.18333	0.26875
MRI_FCWML107	0.19167	0.17369
MRI_FCWML107	0.2	0.050715
MRI_FCWML107	0.20833	-0.084692
MRI_FCWML107	0.21667	-0.21445
MRI_FCWML107	0.225	-0.32327
MRI_FCWML107	0.23333	-0.40218
MRI_FCWML107	0.24167	-0.44873
MRI_FCWML107	0.25	-0.23198
MRI_FCWML108	0	-0.77641
MRI_FCWML108	0.0083333	-1.5547
MRI_FCWML108	0.016667	-1.5519
MRI_FCWML108	0.025	-1.5241
MRI_FCWML108	0.033333	-1.4491
MRI_FCWML108	0.041667	-1.315
MRI_FCWML108	0.05	-1.1272
MRI_FCWML108	0.058333	-0.90739
MRI_FCWML108	0.066667	-0.68474
MRI_FCWML108	0.075	-0.48447
MRI_FCWML108	0.083333	-0.31928
MRI_FCWML108	0.091667	-0.188
MRI_FCWML108	0.1	-0.081532
MRI_FCWML108	0.10833	0.0079277
MRI_FCWML108	0.11667	0.079943
MRI_FCWML108	0.125	0.12543
MRI_FCWML108	0.13333	0.13283
MRI_FCWML108	0.14167	0.096921
MRI_FCWML108	0.15	0.025103
MRI_FCWML108	0.15833	-0.062846
MRI_FCWML108	0.16667	-0.1412
MRI_FCWML108	0.175	-0.1875
MRI_FCWML108	0.18333	-0.18971
MRI_FCWML108	0.19167	-0.14844
MRI_FCWML108	0.2	-0.074114
MRI_FCWML108	0.20833	0.018322
MRI_FCWML108	0.21667	0.11407
MRI_FCWML108	0.225	0.20092
MRI_FCWML108	0.23333	0.26968
MRI_FCWML108	0.24167	0.31373
MRI_FCWML108	0.25	0.16445
MRI_FCWML109	0	-0.36628
MRI_FCWML109	0.0083333	-0.72198
MRI_FCWML109	0.016667	-0.68681
MRI_FCWML109	0.025	-0.61905
MRI_FCWML109	0.033333	-0.51174
MRI_FCWML109	0.041667	-0.36493
MRI_FCWML109	0.05	-0.18878
MRI_FCWML109	0.058333	-0.0020985
MRI_FCWML109	0.066667	0.17312
MRI_FCWML109	0.075	0.31869
MRI_FCWML109	0.083333	0.42565
MRI_FCWML109	0.091667	0.49598
MRI_FCWML109	0.1	0.54019
MRI_FCWML109	0.10833	0.5721
MRI_FCWML109	0.11667	0.60308
MRI_FCWML109	0.125	0.63774
MRI_FCWML109	0.13333	0.67244
MRI_FCWML109	0.14167	0.69663
MRI_FCWML109	0.15	0.69661
MRI_FCWML109	0.15833	0.66045
MRI_FCWML109	0.16667	0.58286
MRI_FCWML109	0.175	0.46852
MRI_FCWML109	0.18333	0.33262
MRI_FCWML109	0.19167	0.19796
MRI_FCWML109	0.2	0.088861
MRI_FCWML109	0.20833	0.023714
MRI_FCWML109	0.21667	0.008617
MRI_FCWML109	0.225	0.034865
MRI_FCWML109	0.23333	0.081692
MRI_FCWML109	0.24167	0.1237
MRI_FCWML109	0.25	0.070159
MRI_FCWML119	0	-0.50164
MRI_FCWML119	0.0083333	-0.91691
MRI_FCWML119	0.016667	-0.67646
MRI_FCWML119	0.025	-0.33279
MRI_FCWML119	0.033333	0.045124
MRI_FCWML119	0.041667	0.389
MRI_FCWML119	0.05	0.64887
MRI_FCWML119	0.058333	0.8038
MRI_FCWML119	0.066667	0.86228
MRI_FCWML119	0.075	0.85269
MRI_FCWML119	0.083333	0.80855
MRI_FCWML119	0.091667	0.75521
MRI_FCWML119	0.1	0.70337
MRI_FCWML119	0.10833	0.65094
MRI_FCWML119	0.11667	0.59066
MRI_FCWML119	0.125	0.51812
MRI_FCWML119	0.13333	0.43571
MRI_FCWML119	0.14167	0.35149
MRI_FCWML119	0.15	0.27468
MRI_FCWML119	0.15833	0.21172
MRI_FCWML119	0.16667	0.16503
MRI_FCWML119	0.175	0.13465
MRI_FCWML119	0.18333	0.12069
MRI_FCWML119	0.19167	0.12437
MRI_FCWML119	0.2	0.14693
MRI_FCWML119	0.20833	0.18737
MRI_FCWML119	0.21667	0.24076
MRI_FCWML119	0.225	0.29842
MRI_FCWML119	0.23333	0.34981
MRI_FCWML119	0.24167	0.38517
MRI_FCWML119	0.25	0.19887
MRI_FCWML121	0	0.85066
MRI_FCWML121	0.0083333	1.6583
MRI_FCWML121	0.016667	1.5309
MRI_FCWML121	0.025	1.326
MRI_FCWML121	0.033333	1.0605
MRI_FCWML121	0.041667	0.76455
MRI_FCWML121	0.05	0.4774
MRI_FCWML121	0.058333	0.23786
MRI_FCWML121	0.066667	0.071715
MRI_FCWML121	0.075	-0.016781
MRI_FCWML121	0.083333	-0.044963
MRI_FCWML121	0.091667	-0.042714
MRI_FCWML121	0.1	-0.03884
MRI_FCWML121	0.10833	-0.049551
MRI_FCWML121	0.11667	-0.0744
MRI_FCWML121	0.125	-0.10085
MRI_FCWML121	0.13333	-0.11412
MRI_FCWML121	0.14167	-0.10663
MRI_FCWML121	0.15	-0.082243
MRI_FCWML121	0.15833	-0.053843
MRI_FCWML121	0.16667	-0.036486
MRI_FCWML121	0.175	-0.040196
MRI_FCWML121	0.18333	-0.066095
MRI_FCWML121	0.19167	-0.10718
MRI_FCWML121	0.2	-0.15249
MRI_FCWML121	0.20833	-0.19205
MRI_FCWML121	0.21667	-0.22021
MRI_FCWML121	0.225	-0.23629
MRI_FCWML121	0.23333	-0.2432
MRI_FCWML121	0.24167	-0.24509
MRI_FCWML121	0.25	-0.12265
MRI_FCWML128	0	-0.47277
MRI_FCWML128	0.0083333	-0.90553
MRI_FCWML128	0.016667	-0.79795
MRI_FCWML128	0.025	-0.65583
MRI_FCWML128	0.033333	-0.5212
MRI_FCWML128	0.041667	-0.43088
MRI_FCWML128	0.05	-0.40487
MRI_FCWML128	0.058333	-0.44159
MRI_FCWML128	0.066667	-0.52099
MRI_FCWML128	0.075	-0.61347
MRI_FCWML128	0.083333	-0.69042
MRI_FCWML128	0.091667	-0.73198
MRI_FCWML128	0.1	-0.72981
MRI_FCWML128	0.10833	-0.68534
MRI_FCWML128	0.11667	-0.6059
MRI_FCWML128	0.125	-0.5016
MRI_FCWML128	0.13333	-0.38409
MRI_FCWML128	0.14167	-0.26653
MRI_FCWML128	0.15	-0.16304
MRI_FCWML128	0.15833	-0.086353
MRI_FCWML128	0.16667	-0.044096
MRI_FCWML128	0.175	-0.035666
MRI_FCWML128	0.18333	-0.051796
MRI_FCWML128	0.19167	-0.077592
MRI_FCWML128	0.2	-0.097906
MRI_FCWML128	0.20833	-0.10259
MRI_FCWML128	0.21667	-0.08933
MRI_FCWML128	0.225	-0.063239
MRI_FCWML128	0.23333	-0.033847
MRI_FCWML128	0.24167	-0.01125
MRI_FCWML128	0.25	-0.0014134
MRI_FCWML129	0	0.32824
MRI_FCWML129	0.0083333	0.67817
MRI_FCWML129	0.016667	0.73747
MRI_FCWML129	0.025	0.81843
MRI_FCWML129	0.033333	0.89899
MRI_FCWML129	0.041667	0.95577
MRI_FCWML129	0.05	0.96865
MRI_FCWML129	0.058333	0.92414
MRI_FCWML129	0.066667	0.81796
MRI_FCWML129	0.075	0.65657
MRI_FCWML129	0.083333	0.45751
MRI_FCWML129	0.091667	0.24733
MRI_FCWML129	0.1	0.05673
MRI_FCWML129	0.10833	-0.086513
MRI_FCWML129	0.11667	-0.16447
MRI_FCWML129	0.125	-0.17307
MRI_FCWML129	0.13333	-0.12125
MRI_FCWML129	0.14167	-0.025755
MRI_FCWML129	0.15	0.095789
MRI_FCWML129	0.15833	0.22991
MRI_FCWML129	0.16667	0.36822
MRI_FCWML129	0.175	0.50438
MRI_FCWML129	0.18333	0.62983
MRI_FCWML129	0.19167	0.73177
MRI_FCWML129	0.2	0.79528
MRI_FCWML129	0.20833	0.80926
MRI_FCWML129	0.21667	0.77304
MRI_FCWML129	0.225	0.69995
MRI_FCWML129	0.23333	0.61523
MRI_FCWML129	0.24167	0.54843
MRI_FCWML129	0.25	0.26158
MRI_FCWML134	0	-0.52176
MRI_FCWML134	0.0083333	-1.0039
MRI_FCWML134	0.016667	-0.89499
MRI_FCWML134	0.025	-0.74361
MRI_FCWML134	0.033333	-0.58603
MRI_FCWML134	0.041667	-0.45818
MRI_FCWML134	0.05	-0.38682
MRI_FCWML134	0.058333	-0.38383
MRI_FCWML134	0.066667	-0.44455
MRI_FCWML134	0.075	-0.54987
MRI_FCWML134	0.083333	-0.67093
MRI_FCWML134	0.091667	-0.77516
MRI_FCWML134	0.1	-0.83273
MRI_FCWML134	0.10833	-0.82229
MRI_FCWML134	0.11667	-0.73528
MRI_FCWML134	0.125	-0.5778
MRI_FCWML134	0.13333	-0.36952
MRI_FCWML134	0.14167	-0.1396
MRI_FCWML134	0.15	0.079509
MRI_FCWML134	0.15833	0.25904
MRI_FCWML134	0.16667	0.37997
MRI_FCWML134	0.175	0.4367
MRI_FCWML134	0.18333	0.43733
MRI_FCWML134	0.19167	0.40056
MRI_FCWML134	0.2	0.34978
MRI_FCWML134	0.20833	0.30621
MRI_FCWML134	0.21667	0.28298
MRI_FCWML134	0.225	0.28223
MRI_FCWML134	0.23333	0.2963
MRI_FCWML134	0.24167	0.31245
MRI_FCWML134	0.25	0.15966
MRI_FCWML150	0	-0.73097
MRI_FCWML150	0.0083333	-1.4519
MRI_FCWML150	0.016667	-1.4186
MRI_FCWML150	0.025	-1.3554
MRI_FCWML150	0.033333	-1.2568
MRI_FCWML150	0.041667	-1.1249
MRI_FCWML150	0.05	-0.97239
MRI_FCWML150	0.058333	-0.81951
MRI_FCWML150	0.066667	-0.68788
MRI_FCWML150	0.075	-0.59185
MRI_FCWML150	0.083333	-0.53301
MRI_FCWML150	0.091667	-0.50098
MRI_FCWML150	0.1	-0.48012
MRI_FCWML150	0.10833	-0.45886
MRI_FCWML150	0.11667	-0.43625
MRI_FCWML150	0.125	-0.42167
MRI_FCWML150	0.13333	-0.428
MRI_FCWML150	0.14167	-0.46201
MRI_FCWML150	0.15	-0.5181
MRI_FCWML150	0.15833	-0.57897
MRI_FCWML150	0.16667	-0.62314
MRI_FCWML150	0.175	-0.63491
MRI_FCWML150	0.18333	-0.61123
MRI_FCWML150	0.19167	-0.5621
MRI_FCWML150	0.2	-0.50482
MRI_FCWML150	0.20833	-0.45594
MRI_FCWML150	0.21667	-0.42499
MRI_FCWML150	0.225	-0.41265
MRI_FCWML150	0.23333	-0.413
MRI_FCWML150	0.24167	-0.41771
MRI_FCWML150	0.25	-0.21006
MRI_FCWML158	0	0.47907
MRI_FCWML158	0.0083333	0.96265
MRI_FCWML158	0.016667	0.97221
MRI_FCWML158	0.025	0.97635
MRI_FCWML158	0.033333	0.96173
MRI_FCWML158	0.041667	0.91725
MRI_FCWML158	0.05	0.83899
MRI_FCWML158	0.058333	0.73292
MRI_FCWML158	0.066667	0.61404
MRI_FCWML158	0.075	0.50167
MRI_FCWML158	0.083333	0.41283
MRI_FCWML158	0.091667	0.35628
MRI_FCWML158	0.1	0.33
MRI_FCWML158	0.10833	0.32298
MRI_FCWML158	0.11667	0.32015
MRI_FCWML158	0.125	0.30813
MRI_FCWML158	0.13333	0.2792
MRI_FCWML158	0.14167	0.23247
MRI_FCWML158	0.15	0.17265
MRI_FCWML158	0.15833	0.10771
MRI_FCWML158	0.16667	0.046581
MRI_FCWML158	0.175	-0.0026525
MRI_FCWML158	0.18333	-0.034178
MRI_FCWML158	0.19167	-0.045617
MRI_FCWML158	0.2	-0.03862
MRI_FCWML158	0.20833	-0.018416
MRI_FCWML158	0.21667	0.0078292
MRI_FCWML158	0.225	0.033264
MRI_FCWML158	0.23333	0.053144
MRI_FCWML158	0.24167	0.06531
MRI_FCWML158	0.25	0.034673
MRI_FCWML159	0	0.33337
MRI_FCWML159	0.0083333	0.65994
MRI_FCWML159	0.016667	0.63322
MRI_FCWML159	0.025	0.57181
MRI_FCWML159	0.033333	0.46274
MRI_FCWML159	0.041667	0.30517
MRI_FCWML159	0.05	0.11522
MRI_FCWML159	0.058333	-0.077532
MRI_FCWML159	0.066667	-0.23999
MRI_FCWML159	0.075	-0.34691
MRI_FCWML159	0.083333	-0.38851
MRI_FCWML159	0.091667	-0.37168
MRI_FCWML159	0.1	-0.31525
MRI_FCWML159	0.10833	-0.24267
MRI_FCWML159	0.11667	-0.17516
MRI_FCWML159	0.125	-0.12758
MRI_FCWML159	0.13333	-0.10689
MRI_FCWML159	0.14167	-0.11241
MRI_FCWML159	0.15	-0.13679
MRI_FCWML159	0.15833	-0.16747
MRI_FCWML159	0.16667	-0.18884
MRI_FCWML159	0.175	-0.18539
MRI_FCWML159	0.18333	-0.14532
MRI_FCWML159	0.19167	-0.063674
MRI_FCWML159	0.2	0.056077
MRI_FCWML159	0.20833	0.20254
MRI_FCWML159	0.21667	0.3588
MRI_FCWML159	0.225	0.5057
MRI_FCWML159	0.23333	0.62523
MRI_FCWML159	0.24167	0.70304
MRI_FCWML159	0.25	0.365
MRI_FCWML160	0	0.33926
MRI_FCWML160	0.0083333	0.71232
MRI_FCWML160	0.016667	0.80074
MRI_FCWML160	0.025	0.91052
MRI_FCWML160	0.033333	1.0021
MRI_FCWML160	0.041667	1.0448
MRI_FCWML160	0.05	1.0265
MRI_FCWML160	0.058333	0.95375
MRI_FCWML160	0.066667	0.84485
MRI_FCWML160	0.075	0.72028
MRI_FCWML160	0.083333	0.59577
MRI_FCWML160	0.091667	0.47997
MRI_FCWML160	0.1	0.37567
MRI_FCWML160	0.10833	0.28223
MRI_FCWML160	0.11667	0.19717
MRI_FCWML160	0.125	0.11681
MRI_FCWML160	0.13333	0.037018
MRI_FCWML160	0.14167	-0.045129
MRI_FCWML160	0.15	-0.12926
MRI_FCWML160	0.15833	-0.21049
MRI_FCWML160	0.16667	-0.28029
MRI_FCWML160	0.175	-0.32947
MRI_FCWML160	0.18333	-0.35177
MRI_FCWML160	0.19167	-0.34641
MRI_FCWML160	0.2	-0.31824
MRI_FCWML160	0.20833	-0.27585
MRI_FCWML160	0.21667	-0.22878
MRI_FCWML160	0.225	-0.18525
MRI_FCWML160	0.23333	-0.151
MRI_FCWML160	0.24167	-0.1294
MRI_FCWML160	0.25	-0.061028
MRI_FCWML162	0	0.4773
MRI_FCWML162	0.0083333	0.99988
MRI_FCWML162	0.016667	1.1171
MRI_FCWML162	0.025	1.2579
MRI_FCWML162	0.033333	1.3634
MRI_FCWML162	0.041667	1.3857
MRI_FCWML162	0.05	1.3039
MRI_FCWML162	0.058333	1.127
MRI_FCWML162	0.066667	0.88718
MRI_FCWML162	0.075	0.62613
MRI_FCWML162	0.083333	0.38239
MRI_FCWML162	0.091667	0.18337
MRI_FCWML162	0.1	0.042904
MRI_FCWML162	0.10833	-0.037164
MRI_FCWML162	0.11667	-0.063621
[truncated: 171 more rows]
