# Supplementary material for: Pupil size reflects activation of subcortical ascending arousal system nuclei during rest
Source: eLife. 2023 Jun 27;12:e84822. doi: 10.7554/eLife.84822 (PMC10299825; doi:10.7554/eLife.84822)
Supplement: Figure 6—source data 1. [file elife-84822-fig6-data1.zip › Figure6-SourceData/Pxy_cpsd_stat_ses-day2_LC.csv]

subj	F_cpsd	Pxy
MRI_FCWML001	0	0.24245
MRI_FCWML001	0.0083333	0.50542
MRI_FCWML001	0.016667	0.56348
MRI_FCWML001	0.025	0.64934
MRI_FCWML001	0.033333	0.74914
MRI_FCWML001	0.041667	0.84741
MRI_FCWML001	0.05	0.92932
MRI_FCWML001	0.058333	0.98249
MRI_FCWML001	0.066667	0.99863
MRI_FCWML001	0.075	0.97498
MRI_FCWML001	0.083333	0.91485
MRI_FCWML001	0.091667	0.82654
MRI_FCWML001	0.1	0.7203
MRI_FCWML001	0.10833	0.60438
MRI_FCWML001	0.11667	0.48224
MRI_FCWML001	0.125	0.35269
MRI_FCWML001	0.13333	0.21313
MRI_FCWML001	0.14167	0.064048
MRI_FCWML001	0.15	-0.087873
MRI_FCWML001	0.15833	-0.23036
MRI_FCWML001	0.16667	-0.34956
MRI_FCWML001	0.175	-0.4354
MRI_FCWML001	0.18333	-0.48521
MRI_FCWML001	0.19167	-0.50389
MRI_FCWML001	0.2	-0.50098
MRI_FCWML001	0.20833	-0.48662
MRI_FCWML001	0.21667	-0.46859
MRI_FCWML001	0.225	-0.45161
MRI_FCWML001	0.23333	-0.43809
MRI_FCWML001	0.24167	-0.42941
MRI_FCWML001	0.25	-0.21321
MRI_FCWML002	0	1.2231
MRI_FCWML002	0.0083333	2.406
MRI_FCWML002	0.016667	2.2921
MRI_FCWML002	0.025	2.1215
MRI_FCWML002	0.033333	1.916
MRI_FCWML002	0.041667	1.6942
MRI_FCWML002	0.05	1.4663
MRI_FCWML002	0.058333	1.2334
MRI_FCWML002	0.066667	0.99066
MRI_FCWML002	0.075	0.73462
MRI_FCWML002	0.083333	0.46941
MRI_FCWML002	0.091667	0.2099
MRI_FCWML002	0.1	-0.020434
MRI_FCWML002	0.10833	-0.19647
MRI_FCWML002	0.11667	-0.30011
MRI_FCWML002	0.125	-0.32715
MRI_FCWML002	0.13333	-0.28928
MRI_FCWML002	0.14167	-0.21038
MRI_FCWML002	0.15	-0.11877
MRI_FCWML002	0.15833	-0.038631
MRI_FCWML002	0.16667	0.016034
MRI_FCWML002	0.175	0.042951
MRI_FCWML002	0.18333	0.048875
MRI_FCWML002	0.19167	0.044454
MRI_FCWML002	0.2	0.039224
MRI_FCWML002	0.20833	0.038603
MRI_FCWML002	0.21667	0.043497
MRI_FCWML002	0.225	0.051767
MRI_FCWML002	0.23333	0.060282
MRI_FCWML002	0.24167	0.066412
MRI_FCWML002	0.25	0.034308
MRI_FCWML003	0	0.23386
MRI_FCWML003	0.0083333	0.46721
MRI_FCWML003	0.016667	0.46517
MRI_FCWML003	0.025	0.46005
MRI_FCWML003	0.033333	0.44971
MRI_FCWML003	0.041667	0.4321
MRI_FCWML003	0.05	0.40612
MRI_FCWML003	0.058333	0.37226
MRI_FCWML003	0.066667	0.33242
MRI_FCWML003	0.075	0.28889
MRI_FCWML003	0.083333	0.24297
MRI_FCWML003	0.091667	0.1943
MRI_FCWML003	0.1	0.1415
MRI_FCWML003	0.10833	0.08423
MRI_FCWML003	0.11667	0.025369
MRI_FCWML003	0.125	-0.028011
MRI_FCWML003	0.13333	-0.065915
MRI_FCWML003	0.14167	-0.078651
MRI_FCWML003	0.15	-0.060553
MRI_FCWML003	0.15833	-0.012366
MRI_FCWML003	0.16667	0.05892
MRI_FCWML003	0.175	0.14263
MRI_FCWML003	0.18333	0.22808
MRI_FCWML003	0.19167	0.30754
MRI_FCWML003	0.2	0.37738
MRI_FCWML003	0.20833	0.43726
MRI_FCWML003	0.21667	0.48814
MRI_FCWML003	0.225	0.53042
MRI_FCWML003	0.23333	0.56309
MRI_FCWML003	0.24167	0.58407
MRI_FCWML003	0.25	0.29567
MRI_FCWML004	0	-0.26487
MRI_FCWML004	0.0083333	-0.50131
MRI_FCWML004	0.016667	-0.42331
MRI_FCWML004	0.025	-0.31533
MRI_FCWML004	0.033333	-0.20289
MRI_FCWML004	0.041667	-0.10928
MRI_FCWML004	0.05	-0.048418
MRI_FCWML004	0.058333	-0.02117
MRI_FCWML004	0.066667	-0.016409
MRI_FCWML004	0.075	-0.016295
MRI_FCWML004	0.083333	-0.0036837
MRI_FCWML004	0.091667	0.031305
MRI_FCWML004	0.1	0.088098
MRI_FCWML004	0.10833	0.15696
MRI_FCWML004	0.11667	0.2239
MRI_FCWML004	0.125	0.27692
MRI_FCWML004	0.13333	0.31077
MRI_FCWML004	0.14167	0.32834
MRI_FCWML004	0.15	0.33842
MRI_FCWML004	0.15833	0.35125
MRI_FCWML004	0.16667	0.37394
MRI_FCWML004	0.175	0.40796
MRI_FCWML004	0.18333	0.44927
MRI_FCWML004	0.19167	0.49076
MRI_FCWML004	0.2	0.52545
MRI_FCWML004	0.20833	0.54906
MRI_FCWML004	0.21667	0.56099
MRI_FCWML004	0.225	0.56374
MRI_FCWML004	0.23333	0.5614
MRI_FCWML004	0.24167	0.55807
MRI_FCWML004	0.25	0.27831
MRI_FCWML006	0	-0.043901
MRI_FCWML006	0.0083333	-0.055445
MRI_FCWML006	0.016667	0.029803
MRI_FCWML006	0.025	0.13708
MRI_FCWML006	0.033333	0.22826
MRI_FCWML006	0.041667	0.27188
MRI_FCWML006	0.05	0.2536
MRI_FCWML006	0.058333	0.17973
MRI_FCWML006	0.066667	0.07336
MRI_FCWML006	0.075	-0.034515
MRI_FCWML006	0.083333	-0.11524
MRI_FCWML006	0.091667	-0.15075
MRI_FCWML006	0.1	-0.13779
MRI_FCWML006	0.10833	-0.087078
MRI_FCWML006	0.11667	-0.018298
MRI_FCWML006	0.125	0.047468
MRI_FCWML006	0.13333	0.095005
MRI_FCWML006	0.14167	0.11913
MRI_FCWML006	0.15	0.12414
MRI_FCWML006	0.15833	0.11913
MRI_FCWML006	0.16667	0.11182
MRI_FCWML006	0.175	0.10451
MRI_FCWML006	0.18333	0.094055
MRI_FCWML006	0.19167	0.075664
MRI_FCWML006	0.2	0.047486
MRI_FCWML006	0.20833	0.01289
MRI_FCWML006	0.21667	-0.021054
MRI_FCWML006	0.225	-0.047592
MRI_FCWML006	0.23333	-0.06382
MRI_FCWML006	0.24167	-0.071237
MRI_FCWML006	0.25	-0.036581
MRI_FCWML007	0	-0.080167
MRI_FCWML007	0.0083333	-0.15767
MRI_FCWML007	0.016667	-0.14641
MRI_FCWML007	0.025	-0.11848
MRI_FCWML007	0.033333	-0.065372
MRI_FCWML007	0.041667	0.016858
MRI_FCWML007	0.05	0.12406
MRI_FCWML007	0.058333	0.24375
MRI_FCWML007	0.066667	0.35813
MRI_FCWML007	0.075	0.44918
MRI_FCWML007	0.083333	0.50337
MRI_FCWML007	0.091667	0.51424
MRI_FCWML007	0.1	0.48217
MRI_FCWML007	0.10833	0.41229
MRI_FCWML007	0.11667	0.31213
MRI_FCWML007	0.125	0.19052
MRI_FCWML007	0.13333	0.057656
MRI_FCWML007	0.14167	-0.074598
MRI_FCWML007	0.15	-0.19343
MRI_FCWML007	0.15833	-0.28727
MRI_FCWML007	0.16667	-0.34856
MRI_FCWML007	0.175	-0.37533
MRI_FCWML007	0.18333	-0.37077
MRI_FCWML007	0.19167	-0.34084
MRI_FCWML007	0.2	-0.29175
MRI_FCWML007	0.20833	-0.22877
MRI_FCWML007	0.21667	-0.15716
MRI_FCWML007	0.225	-0.084066
MRI_FCWML007	0.23333	-0.019373
MRI_FCWML007	0.24167	0.025663
MRI_FCWML007	0.25	0.020931
MRI_FCWML008	0	-0.31335
MRI_FCWML008	0.0083333	-0.6027
MRI_FCWML008	0.016667	-0.53589
MRI_FCWML008	0.025	-0.43978
MRI_FCWML008	0.033333	-0.3312
MRI_FCWML008	0.041667	-0.22455
MRI_FCWML008	0.05	-0.12771
MRI_FCWML008	0.058333	-0.041228
MRI_FCWML008	0.066667	0.039456
MRI_FCWML008	0.075	0.12015
MRI_FCWML008	0.083333	0.20432
MRI_FCWML008	0.091667	0.29122
MRI_FCWML008	0.1	0.37591
MRI_FCWML008	0.10833	0.45086
MRI_FCWML008	0.11667	0.50803
MRI_FCWML008	0.125	0.54064
MRI_FCWML008	0.13333	0.54439
MRI_FCWML008	0.14167	0.51808
MRI_FCWML008	0.15	0.46382
MRI_FCWML008	0.15833	0.38698
MRI_FCWML008	0.16667	0.29584
MRI_FCWML008	0.175	0.20078
MRI_FCWML008	0.18333	0.113
MRI_FCWML008	0.19167	0.042712
MRI_FCWML008	0.2	-0.0027859
MRI_FCWML008	0.20833	-0.020816
MRI_FCWML008	0.21667	-0.014185
MRI_FCWML008	0.225	0.0092204
MRI_FCWML008	0.23333	0.038262
MRI_FCWML008	0.24167	0.061469
MRI_FCWML008	0.25	0.035132
MRI_FCWML009	0	0.089624
MRI_FCWML009	0.0083333	0.1489
MRI_FCWML009	0.016667	0.067407
MRI_FCWML009	0.025	-0.039999
MRI_FCWML009	0.033333	-0.14127
MRI_FCWML009	0.041667	-0.2085
MRI_FCWML009	0.05	-0.22699
MRI_FCWML009	0.058333	-0.19919
MRI_FCWML009	0.066667	-0.14264
MRI_FCWML009	0.075	-0.083189
MRI_FCWML009	0.083333	-0.046201
MRI_FCWML009	0.091667	-0.049125
MRI_FCWML009	0.1	-0.097644
MRI_FCWML009	0.10833	-0.18615
MRI_FCWML009	0.11667	-0.30153
MRI_FCWML009	0.125	-0.42803
MRI_FCWML009	0.13333	-0.55107
MRI_FCWML009	0.14167	-0.65853
MRI_FCWML009	0.15	-0.73986
MRI_FCWML009	0.15833	-0.78455
MRI_FCWML009	0.16667	-0.78177
MRI_FCWML009	0.175	-0.72244
MRI_FCWML009	0.18333	-0.60307
MRI_FCWML009	0.19167	-0.42946
MRI_FCWML009	0.2	-0.21779
MRI_FCWML009	0.20833	0.0080464
MRI_FCWML009	0.21667	0.22214
MRI_FCWML009	0.225	0.40276
MRI_FCWML009	0.23333	0.53622
MRI_FCWML009	0.24167	0.61676
MRI_FCWML009	0.25	0.32177
MRI_FCWML010	0	0.14815
MRI_FCWML010	0.0083333	0.37248
MRI_FCWML010	0.016667	0.57765
MRI_FCWML010	0.025	0.84966
MRI_FCWML010	0.033333	1.1085
MRI_FCWML010	0.041667	1.2816
MRI_FCWML010	0.05	1.3248
MRI_FCWML010	0.058333	1.2318
MRI_FCWML010	0.066667	1.032
MRI_FCWML010	0.075	0.77778
MRI_FCWML010	0.083333	0.52879
MRI_FCWML010	0.091667	0.33588
MRI_FCWML010	0.1	0.22991
MRI_FCWML010	0.10833	0.21647
MRI_FCWML010	0.11667	0.27734
MRI_FCWML010	0.125	0.3778
MRI_FCWML010	0.13333	0.47766
MRI_FCWML010	0.14167	0.54259
MRI_FCWML010	0.15	0.55206
MRI_FCWML010	0.15833	0.50174
MRI_FCWML010	0.16667	0.40033
MRI_FCWML010	0.175	0.26331
MRI_FCWML010	0.18333	0.1069
MRI_FCWML010	0.19167	-0.055413
MRI_FCWML010	0.2	-0.21339
MRI_FCWML010	0.20833	-0.35902
MRI_FCWML010	0.21667	-0.4856
MRI_FCWML010	0.225	-0.58774
MRI_FCWML010	0.23333	-0.66189
MRI_FCWML010	0.24167	-0.7065
MRI_FCWML010	0.25	-0.36067
MRI_FCWML011	0	0.70126
MRI_FCWML011	0.0083333	1.3889
MRI_FCWML011	0.016667	1.3449
MRI_FCWML011	0.025	1.2631
MRI_FCWML011	0.033333	1.137
MRI_FCWML011	0.041667	0.96789
MRI_FCWML011	0.05	0.76899
MRI_FCWML011	0.058333	0.56576
MRI_FCWML011	0.066667	0.39011
MRI_FCWML011	0.075	0.2705
MRI_FCWML011	0.083333	0.22148
MRI_FCWML011	0.091667	0.23737
MRI_FCWML011	0.1	0.29338
MRI_FCWML011	0.10833	0.35445
MRI_FCWML011	0.11667	0.38828
MRI_FCWML011	0.125	0.37701
MRI_FCWML011	0.13333	0.32246
MRI_FCWML011	0.14167	0.24299
MRI_FCWML011	0.15	0.16376
MRI_FCWML011	0.15833	0.10528
MRI_FCWML011	0.16667	0.075375
MRI_FCWML011	0.175	0.067681
MRI_FCWML011	0.18333	0.066414
MRI_FCWML011	0.19167	0.054376
MRI_FCWML011	0.2	0.020272
MRI_FCWML011	0.20833	-0.037552
MRI_FCWML011	0.21667	-0.11169
MRI_FCWML011	0.225	-0.18926
MRI_FCWML011	0.23333	-0.25635
MRI_FCWML011	0.24167	-0.30145
MRI_FCWML011	0.25	-0.15865
MRI_FCWML012	0	0.41451
MRI_FCWML012	0.0083333	0.87041
MRI_FCWML012	0.016667	0.98236
MRI_FCWML012	0.025	1.1327
MRI_FCWML012	0.033333	1.2804
MRI_FCWML012	0.041667	1.3892
MRI_FCWML012	0.05	1.4369
MRI_FCWML012	0.058333	1.4185
MRI_FCWML012	0.066667	1.3428
MRI_FCWML012	0.075	1.2247
MRI_FCWML012	0.083333	1.0798
MRI_FCWML012	0.091667	0.92022
MRI_FCWML012	0.1	0.75593
MRI_FCWML012	0.10833	0.59639
MRI_FCWML012	0.11667	0.45189
MRI_FCWML012	0.125	0.33253
MRI_FCWML012	0.13333	0.24541
MRI_FCWML012	0.14167	0.19201
MRI_FCWML012	0.15	0.16743
MRI_FCWML012	0.15833	0.16224
MRI_FCWML012	0.16667	0.16584
MRI_FCWML012	0.175	0.16966
MRI_FCWML012	0.18333	0.16861
MRI_FCWML012	0.19167	0.16069
MRI_FCWML012	0.2	0.14564
MRI_FCWML012	0.20833	0.12396
MRI_FCWML012	0.21667	0.096969
MRI_FCWML012	0.225	0.067463
MRI_FCWML012	0.23333	0.040083
MRI_FCWML012	0.24167	0.020456
MRI_FCWML012	0.25	0.0066486
MRI_FCWML013	0	-0.20041
MRI_FCWML013	0.0083333	-0.42917
MRI_FCWML013	0.016667	-0.50397
MRI_FCWML013	0.025	-0.59861
MRI_FCWML013	0.033333	-0.68053
MRI_FCWML013	0.041667	-0.72349
MRI_FCWML013	0.05	-0.71641
MRI_FCWML013	0.058333	-0.66541
MRI_FCWML013	0.066667	-0.58871
MRI_FCWML013	0.075	-0.50739
MRI_FCWML013	0.083333	-0.43646
MRI_FCWML013	0.091667	-0.37995
MRI_FCWML013	0.1	-0.33158
MRI_FCWML013	0.10833	-0.27957
MRI_FCWML013	0.11667	-0.2127
MRI_FCWML013	0.125	-0.12494
MRI_FCWML013	0.13333	-0.017059
MRI_FCWML013	0.14167	0.10419
MRI_FCWML013	0.15	0.22823
MRI_FCWML013	0.15833	0.34301
MRI_FCWML013	0.16667	0.43726
MRI_FCWML013	0.175	0.50287
MRI_FCWML013	0.18333	0.5372
MRI_FCWML013	0.19167	0.54452
MRI_FCWML013	0.2	0.53539
MRI_FCWML013	0.20833	0.52325
MRI_FCWML013	0.21667	0.51935
MRI_FCWML013	0.225	0.52812
MRI_FCWML013	0.23333	0.54572
MRI_FCWML013	0.24167	0.56272
MRI_FCWML013	0.25	0.28484
MRI_FCWML014	0	-0.12664
MRI_FCWML014	0.0083333	-0.25358
MRI_FCWML014	0.016667	-0.25222
MRI_FCWML014	0.025	-0.24345
MRI_FCWML014	0.033333	-0.22086
MRI_FCWML014	0.041667	-0.1803
MRI_FCWML014	0.05	-0.12174
MRI_FCWML014	0.058333	-0.049212
MRI_FCWML014	0.066667	0.030676
MRI_FCWML014	0.075	0.11074
MRI_FCWML014	0.083333	0.18473
MRI_FCWML014	0.091667	0.24788
MRI_FCWML014	0.1	0.29673
MRI_FCWML014	0.10833	0.32865
MRI_FCWML014	0.11667	0.34169
MRI_FCWML014	0.125	0.33488
MRI_FCWML014	0.13333	0.30908
MRI_FCWML014	0.14167	0.26781
MRI_FCWML014	0.15	0.21756
MRI_FCWML014	0.15833	0.16712
MRI_FCWML014	0.16667	0.12541
MRI_FCWML014	0.175	0.098347
MRI_FCWML014	0.18333	0.08592
MRI_FCWML014	0.19167	0.081091
MRI_FCWML014	0.2	0.071803
MRI_FCWML014	0.20833	0.045978
MRI_FCWML014	0.21667	-0.0023626
MRI_FCWML014	0.225	-0.068801
MRI_FCWML014	0.23333	-0.13864
MRI_FCWML014	0.24167	-0.192
MRI_FCWML014	0.25	-0.106
MRI_FCWML015	0	-0.25625
MRI_FCWML015	0.0083333	-0.52874
MRI_FCWML015	0.016667	-0.56389
MRI_FCWML015	0.025	-0.58437
MRI_FCWML015	0.033333	-0.55396
MRI_FCWML015	0.041667	-0.45245
MRI_FCWML015	0.05	-0.28609
MRI_FCWML015	0.058333	-0.085294
MRI_FCWML015	0.066667	0.10793
MRI_FCWML015	0.075	0.25603
MRI_FCWML015	0.083333	0.3377
MRI_FCWML015	0.091667	0.35142
MRI_FCWML015	0.1	0.31138
MRI_FCWML015	0.10833	0.23939
MRI_FCWML015	0.11667	0.15728
MRI_FCWML015	0.125	0.082141
MRI_FCWML015	0.13333	0.024686
MRI_FCWML015	0.14167	-0.010242
MRI_FCWML015	0.15	-0.022368
MRI_FCWML015	0.15833	-0.014651
MRI_FCWML015	0.16667	0.0077503
MRI_FCWML015	0.175	0.038094
MRI_FCWML015	0.18333	0.06838
MRI_FCWML015	0.19167	0.0898
MRI_FCWML015	0.2	0.093934
MRI_FCWML015	0.20833	0.075041
MRI_FCWML015	0.21667	0.032892
MRI_FCWML015	0.225	-0.025311
MRI_FCWML015	0.23333	-0.085593
MRI_FCWML015	0.24167	-0.1311
MRI_FCWML015	0.25	-0.074021
MRI_FCWML016	0	0.41152
MRI_FCWML016	0.0083333	0.87151
MRI_FCWML016	0.016667	1.0057
MRI_FCWML016	0.025	1.1952
MRI_FCWML016	0.033333	1.399
MRI_FCWML016	0.041667	1.5758
MRI_FCWML016	0.05	1.6924
MRI_FCWML016	0.058333	1.7289
MRI_FCWML016	0.066667	1.6787
MRI_FCWML016	0.075	1.5473
MRI_FCWML016	0.083333	1.3491
MRI_FCWML016	0.091667	1.1059
MRI_FCWML016	0.1	0.84445
MRI_FCWML016	0.10833	0.59342
MRI_FCWML016	0.11667	0.37955
MRI_FCWML016	0.125	0.22268
MRI_FCWML016	0.13333	0.13184
MRI_FCWML016	0.14167	0.1037
MRI_FCWML016	0.15	0.12426
MRI_FCWML016	0.15833	0.17345
MRI_FCWML016	0.16667	0.23099
MRI_FCWML016	0.175	0.28164
MRI_FCWML016	0.18333	0.31819
MRI_FCWML016	0.19167	0.3415
MRI_FCWML016	0.2	0.35777
MRI_FCWML016	0.20833	0.37454
MRI_FCWML016	0.21667	0.39669
MRI_FCWML016	0.225	0.42418
MRI_FCWML016	0.23333	0.45217
MRI_FCWML016	0.24167	0.47332
MRI_FCWML016	0.25	0.2406
MRI_FCWML017	0	-0.10618
MRI_FCWML017	0.0083333	-0.14108
MRI_FCWML017	0.016667	0.056516
MRI_FCWML017	0.025	0.33597
MRI_FCWML017	0.033333	0.63611
MRI_FCWML017	0.041667	0.89398
MRI_FCWML017	0.05	1.0588
MRI_FCWML017	0.058333	1.1018
MRI_FCWML017	0.066667	1.0199
MRI_FCWML017	0.075	0.83377
MRI_FCWML017	0.083333	0.58194
MRI_FCWML017	0.091667	0.31115
MRI_FCWML017	0.1	0.06607
MRI_FCWML017	0.10833	-0.12028
MRI_FCWML017	0.11667	-0.23277
MRI_FCWML017	0.125	-0.27544
MRI_FCWML017	0.13333	-0.26704
MRI_FCWML017	0.14167	-0.23265
MRI_FCWML017	0.15	-0.19426
MRI_FCWML017	0.15833	-0.16408
MRI_FCWML017	0.16667	-0.14272
MRI_FCWML017	0.175	-0.12253
MRI_FCWML017	0.18333	-0.093695
MRI_FCWML017	0.19167	-0.050074
MRI_FCWML017	0.2	0.0078122
MRI_FCWML017	0.20833	0.07345
MRI_FCWML017	0.21667	0.13759
MRI_FCWML017	0.225	0.19198
MRI_FCWML017	0.23333	0.23168
MRI_FCWML017	0.24167	0.25521
MRI_FCWML017	0.25	0.13146
MRI_FCWML018	0	0.80579
MRI_FCWML018	0.0083333	1.5761
MRI_FCWML018	0.016667	1.4713
MRI_FCWML018	0.025	1.3025
MRI_FCWML018	0.033333	1.0807
MRI_FCWML018	0.041667	0.82366
MRI_FCWML018	0.05	0.55596
MRI_FCWML018	0.058333	0.30556
MRI_FCWML018	0.066667	0.098514
MRI_FCWML018	0.075	-0.047498
MRI_FCWML018	0.083333	-0.12826
MRI_FCWML018	0.091667	-0.15465
MRI_FCWML018	0.1	-0.14942
MRI_FCWML018	0.10833	-0.13973
MRI_FCWML018	0.11667	-0.14774
MRI_FCWML018	0.125	-0.18288
MRI_FCWML018	0.13333	-0.23926
MRI_FCWML018	0.14167	-0.29954
MRI_FCWML018	0.15	-0.34383
MRI_FCWML018	0.15833	-0.35942
MRI_FCWML018	0.16667	-0.34663
MRI_FCWML018	0.175	-0.31776
MRI_FCWML018	0.18333	-0.28989
MRI_FCWML018	0.19167	-0.27557
MRI_FCWML018	0.2	-0.27676
MRI_FCWML018	0.20833	-0.28526
MRI_FCWML018	0.21667	-0.28915
MRI_FCWML018	0.225	-0.28103
MRI_FCWML018	0.23333	-0.26287
MRI_FCWML018	0.24167	-0.24446
MRI_FCWML018	0.25	-0.11838
MRI_FCWML020	0	NaN
MRI_FCWML020	0.0083333	NaN
MRI_FCWML020	0.016667	NaN
MRI_FCWML020	0.025	NaN
MRI_FCWML020	0.033333	NaN
MRI_FCWML020	0.041667	NaN
MRI_FCWML020	0.05	NaN
MRI_FCWML020	0.058333	NaN
MRI_FCWML020	0.066667	NaN
MRI_FCWML020	0.075	NaN
MRI_FCWML020	0.083333	NaN
MRI_FCWML020	0.091667	NaN
MRI_FCWML020	0.1	NaN
MRI_FCWML020	0.10833	NaN
MRI_FCWML020	0.11667	NaN
MRI_FCWML020	0.125	NaN
MRI_FCWML020	0.13333	NaN
MRI_FCWML020	0.14167	NaN
MRI_FCWML020	0.15	NaN
MRI_FCWML020	0.15833	NaN
MRI_FCWML020	0.16667	NaN
MRI_FCWML020	0.175	NaN
MRI_FCWML020	0.18333	NaN
MRI_FCWML020	0.19167	NaN
MRI_FCWML020	0.2	NaN
MRI_FCWML020	0.20833	NaN
MRI_FCWML020	0.21667	NaN
MRI_FCWML020	0.225	NaN
MRI_FCWML020	0.23333	NaN
MRI_FCWML020	0.24167	NaN
MRI_FCWML020	0.25	NaN
MRI_FCWML022	0	NaN
MRI_FCWML022	0.0083333	NaN
MRI_FCWML022	0.016667	NaN
MRI_FCWML022	0.025	NaN
MRI_FCWML022	0.033333	NaN
MRI_FCWML022	0.041667	NaN
MRI_FCWML022	0.05	NaN
MRI_FCWML022	0.058333	NaN
MRI_FCWML022	0.066667	NaN
MRI_FCWML022	0.075	NaN
MRI_FCWML022	0.083333	NaN
MRI_FCWML022	0.091667	NaN
MRI_FCWML022	0.1	NaN
MRI_FCWML022	0.10833	NaN
MRI_FCWML022	0.11667	NaN
MRI_FCWML022	0.125	NaN
MRI_FCWML022	0.13333	NaN
MRI_FCWML022	0.14167	NaN
MRI_FCWML022	0.15	NaN
MRI_FCWML022	0.15833	NaN
MRI_FCWML022	0.16667	NaN
MRI_FCWML022	0.175	NaN
MRI_FCWML022	0.18333	NaN
MRI_FCWML022	0.19167	NaN
MRI_FCWML022	0.2	NaN
MRI_FCWML022	0.20833	NaN
MRI_FCWML022	0.21667	NaN
MRI_FCWML022	0.225	NaN
MRI_FCWML022	0.23333	NaN
MRI_FCWML022	0.24167	NaN
MRI_FCWML022	0.25	NaN
MRI_FCWML023	0	-0.63692
MRI_FCWML023	0.0083333	-1.2789
MRI_FCWML023	0.016667	-1.2879
MRI_FCWML023	0.025	-1.2842
MRI_FCWML023	0.033333	-1.2463
MRI_FCWML023	0.041667	-1.1542
MRI_FCWML023	0.05	-0.99746
MRI_FCWML023	0.058333	-0.78006
MRI_FCWML023	0.066667	-0.52159
MRI_FCWML023	0.075	-0.25386
MRI_FCWML023	0.083333	-0.012949
MRI_FCWML023	0.091667	0.17065
MRI_FCWML023	0.1	0.28058
MRI_FCWML023	0.10833	0.31828
MRI_FCWML023	0.11667	0.29987
MRI_FCWML023	0.125	0.24773
MRI_FCWML023	0.13333	0.18033
MRI_FCWML023	0.14167	0.10544
MRI_FCWML023	0.15	0.020053
MRI_FCWML023	0.15833	-0.083246
MRI_FCWML023	0.16667	-0.20721
MRI_FCWML023	0.175	-0.34346
MRI_FCWML023	0.18333	-0.47239
MRI_FCWML023	0.19167	-0.56978
MRI_FCWML023	0.2	-0.61646
MRI_FCWML023	0.20833	-0.60621
MRI_FCWML023	0.21667	-0.54827
MRI_FCWML023	0.225	-0.46382
MRI_FCWML023	0.23333	-0.37894
MRI_FCWML023	0.24167	-0.3173
MRI_FCWML023	0.25	-0.14745
MRI_FCWML025	0	-0.32929
MRI_FCWML025	0.0083333	-0.6417
MRI_FCWML025	0.016667	-0.58833
MRI_FCWML025	0.025	-0.49342
MRI_FCWML025	0.033333	-0.3572
MRI_FCWML025	0.041667	-0.19159
MRI_FCWML025	0.05	-0.020972
MRI_FCWML025	0.058333	0.1243
MRI_FCWML025	0.066667	0.21844
MRI_FCWML025	0.075	0.24974
MRI_FCWML025	0.083333	0.22449
MRI_FCWML025	0.091667	0.16394
MRI_FCWML025	0.1	0.096277
MRI_FCWML025	0.10833	0.04718
MRI_FCWML025	0.11667	0.032234
MRI_FCWML025	0.125	0.053268
MRI_FCWML025	0.13333	0.099066
MRI_FCWML025	0.14167	0.15001
MRI_FCWML025	0.15	0.18536
MRI_FCWML025	0.15833	0.19102
MRI_FCWML025	0.16667	0.16509
MRI_FCWML025	0.175	0.11853
MRI_FCWML025	0.18333	0.070509
MRI_FCWML025	0.19167	0.040094
MRI_FCWML025	0.2	0.038339
MRI_FCWML025	0.20833	0.064605
MRI_FCWML025	0.21667	0.10857
MRI_FCWML025	0.225	0.15618
MRI_FCWML025	0.23333	0.19571
MRI_FCWML025	0.24167	0.22073
MRI_FCWML025	0.25	0.11458
MRI_FCWML026	0	-0.59169
MRI_FCWML026	0.0083333	-1.1163
MRI_FCWML026	0.016667	-0.92149
MRI_FCWML026	0.025	-0.61845
MRI_FCWML026	0.033333	-0.24003
MRI_FCWML026	0.041667	0.16972
MRI_FCWML026	0.05	0.56134
MRI_FCWML026	0.058333	0.88882
MRI_FCWML026	0.066667	1.1187
MRI_FCWML026	0.075	1.2364
MRI_FCWML026	0.083333	1.2471
MRI_FCWML026	0.091667	1.1719
MRI_FCWML026	0.1	1.041
MRI_FCWML026	0.10833	0.88548
MRI_FCWML026	0.11667	0.73157
MRI_FCWML026	0.125	0.59618
MRI_FCWML026	0.13333	0.48553
MRI_FCWML026	0.14167	0.3964
MRI_FCWML026	0.15	0.31984
MRI_FCWML026	0.15833	0.24651
MRI_FCWML026	0.16667	0.17166
MRI_FCWML026	0.175	0.09753
MRI_FCWML026	0.18333	0.032153
MRI_FCWML026	0.19167	-0.015115
MRI_FCWML026	0.2	-0.038632
MRI_FCWML026	0.20833	-0.039402
MRI_FCWML026	0.21667	-0.024411
MRI_FCWML026	0.225	-0.003157
MRI_FCWML026	0.23333	0.016216
MRI_FCWML026	0.24167	0.028956
MRI_FCWML026	0.25	0.016654
MRI_FCWML027	0	-0.98999
MRI_FCWML027	0.0083333	-1.9318
MRI_FCWML027	0.016667	-1.7927
MRI_FCWML027	0.025	-1.58
MRI_FCWML027	0.033333	-1.3223
MRI_FCWML027	0.041667	-1.0566
MRI_FCWML027	0.05	-0.82137
MRI_FCWML027	0.058333	-0.64628
MRI_FCWML027	0.066667	-0.54302
MRI_FCWML027	0.075	-0.50207
MRI_FCWML027	0.083333	-0.49692
MRI_FCWML027	0.091667	-0.49453
MRI_FCWML027	0.1	-0.46735
MRI_FCWML027	0.10833	-0.40203
MRI_FCWML027	0.11667	-0.3018
MRI_FCWML027	0.125	-0.18293
MRI_FCWML027	0.13333	-0.068053
MRI_FCWML027	0.14167	0.020757
MRI_FCWML027	0.15	0.066748
MRI_FCWML027	0.15833	0.060945
MRI_FCWML027	0.16667	0.0027108
MRI_FCWML027	0.175	-0.10093
MRI_FCWML027	0.18333	-0.23701
MRI_FCWML027	0.19167	-0.38922
MRI_FCWML027	0.2	-0.54113
MRI_FCWML027	0.20833	-0.67917
MRI_FCWML027	0.21667	-0.79444
MRI_FCWML027	0.225	-0.8829
MRI_FCWML027	0.23333	-0.94422
MRI_FCWML027	0.24167	-0.97988
MRI_FCWML027	0.25	-0.49577
MRI_FCWML028	0	NaN
MRI_FCWML028	0.0083333	NaN
MRI_FCWML028	0.016667	NaN
MRI_FCWML028	0.025	NaN
MRI_FCWML028	0.033333	NaN
MRI_FCWML028	0.041667	NaN
MRI_FCWML028	0.05	NaN
MRI_FCWML028	0.058333	NaN
MRI_FCWML028	0.066667	NaN
MRI_FCWML028	0.075	NaN
MRI_FCWML028	0.083333	NaN
MRI_FCWML028	0.091667	NaN
MRI_FCWML028	0.1	NaN
MRI_FCWML028	0.10833	NaN
MRI_FCWML028	0.11667	NaN
MRI_FCWML028	0.125	NaN
MRI_FCWML028	0.13333	NaN
MRI_FCWML028	0.14167	NaN
MRI_FCWML028	0.15	NaN
MRI_FCWML028	0.15833	NaN
MRI_FCWML028	0.16667	NaN
MRI_FCWML028	0.175	NaN
MRI_FCWML028	0.18333	NaN
MRI_FCWML028	0.19167	NaN
MRI_FCWML028	0.2	NaN
MRI_FCWML028	0.20833	NaN
MRI_FCWML028	0.21667	NaN
MRI_FCWML028	0.225	NaN
MRI_FCWML028	0.23333	NaN
MRI_FCWML028	0.24167	NaN
MRI_FCWML028	0.25	NaN
MRI_FCWML029	0	0.84985
MRI_FCWML029	0.0083333	1.6902
MRI_FCWML029	0.016667	1.66
MRI_FCWML029	0.025	1.6038
MRI_FCWML029	0.033333	1.5135
MRI_FCWML029	0.041667	1.3813
MRI_FCWML029	0.05	1.2026
MRI_FCWML029	0.058333	0.98149
MRI_FCWML029	0.066667	0.73297
MRI_FCWML029	0.075	0.48223
MRI_FCWML029	0.083333	0.25899
MRI_FCWML029	0.091667	0.088757
MRI_FCWML029	0.1	-0.015407
MRI_FCWML029	0.10833	-0.056885
MRI_FCWML029	0.11667	-0.05309
MRI_FCWML029	0.125	-0.027543
MRI_FCWML029	0.13333	-7.4104e-05
MRI_FCWML029	0.14167	0.020235
MRI_FCWML029	0.15	0.036228
MRI_FCWML029	0.15833	0.057862
MRI_FCWML029	0.16667	0.094331
MRI_FCWML029	0.175	0.1474
MRI_FCWML029	0.18333	0.20928
MRI_FCWML029	0.19167	0.26566
MRI_FCWML029	0.2	0.30204
MRI_FCWML029	0.20833	0.30992
MRI_FCWML029	0.21667	0.29001
MRI_FCWML029	0.225	0.25162
MRI_FCWML029	0.23333	0.20896
MRI_FCWML029	0.24167	0.1764
MRI_FCWML029	0.25	0.082147
MRI_FCWML030	0	0.037027
MRI_FCWML030	0.0083333	0.068083
MRI_FCWML030	0.016667	0.053583
MRI_FCWML030	0.025	0.039042
MRI_FCWML030	0.033333	0.033948
MRI_FCWML030	0.041667	0.045061
MRI_FCWML030	0.05	0.075107
MRI_FCWML030	0.058333	0.12381
MRI_FCWML030	0.066667	0.18942
MRI_FCWML030	0.075	0.26879
MRI_FCWML030	0.083333	0.3558
MRI_FCWML030	0.091667	0.43999
MRI_FCWML030	0.1	0.50741
MRI_FCWML030	0.10833	0.54458
MRI_FCWML030	0.11667	0.54346
MRI_FCWML030	0.125	0.5047
MRI_FCWML030	0.13333	0.43681
MRI_FCWML030	0.14167	0.35203
MRI_FCWML030	0.15	0.26139
MRI_FCWML030	0.15833	0.17216
MRI_FCWML030	0.16667	0.088391
MRI_FCWML030	0.175	0.013296
MRI_FCWML030	0.18333	-0.049217
MRI_FCWML030	0.19167	-0.095287
MRI_FCWML030	0.2	-0.12341
MRI_FCWML030	0.20833	-0.13611
MRI_FCWML030	0.21667	-0.13923
MRI_FCWML030	0.225	-0.13908
MRI_FCWML030	0.23333	-0.13949
MRI_FCWML030	0.24167	-0.14082
MRI_FCWML030	0.25	-0.070782
MRI_FCWML031	0	-0.90127
MRI_FCWML031	0.0083333	-1.7411
MRI_FCWML031	0.016667	-1.57
MRI_FCWML031	0.025	-1.3247
MRI_FCWML031	0.033333	-1.0507
MRI_FCWML031	0.041667	-0.7896
MRI_FCWML031	0.05	-0.56791
MRI_FCWML031	0.058333	-0.39268
MRI_FCWML031	0.066667	-0.25513
MRI_FCWML031	0.075	-0.13902
MRI_FCWML031	0.083333	-0.029989
MRI_FCWML031	0.091667	0.078285
MRI_FCWML031	0.1	0.18294
MRI_FCWML031	0.10833	0.27515
MRI_FCWML031	0.11667	0.3453
MRI_FCWML031	0.125	0.38744
MRI_FCWML031	0.13333	0.40125
MRI_FCWML031	0.14167	0.39137
MRI_FCWML031	0.15	0.36507
MRI_FCWML031	0.15833	0.32969
MRI_FCWML031	0.16667	0.29094
MRI_FCWML031	0.175	0.25223
MRI_FCWML031	0.18333	0.21484
MRI_FCWML031	0.19167	0.17855
MRI_FCWML031	0.2	0.14249
MRI_FCWML031	0.20833	0.10603
MRI_FCWML031	0.21667	0.069565
MRI_FCWML031	0.225	0.035099
MRI_FCWML031	0.23333	0.0060622
MRI_FCWML031	0.24167	-0.013544
MRI_FCWML031	0.25	-0.010246
MRI_FCWML032	0	-0.080365
MRI_FCWML032	0.0083333	-0.18541
MRI_FCWML032	0.016667	-0.25792
MRI_FCWML032	0.025	-0.37294
MRI_FCWML032	0.033333	-0.5198
MRI_FCWML032	0.041667	-0.68127
MRI_FCWML032	0.05	-0.83427
MRI_FCWML032	0.058333	-0.95305
MRI_FCWML032	0.066667	-1.0147
MRI_FCWML032	0.075	-1.0055
MRI_FCWML032	0.083333	-0.92512
MRI_FCWML032	0.091667	-0.78822
MRI_FCWML032	0.1	-0.62097
MRI_FCWML032	0.10833	-0.45436
MRI_FCWML032	0.11667	-0.31612
MRI_FCWML032	0.125	-0.22388
MRI_FCWML032	0.13333	-0.18198
MRI_FCWML032	0.14167	-0.18241
MRI_FCWML032	0.15	-0.20917
MRI_FCWML032	0.15833	-0.24396
MRI_FCWML032	0.16667	-0.27114
MRI_FCWML032	0.175	-0.28043
MRI_FCWML032	0.18333	-0.26722
MRI_FCWML032	0.19167	-0.23142
MRI_FCWML032	0.2	-0.17598
MRI_FCWML032	0.20833	-0.10599
MRI_FCWML032	0.21667	-0.028485
MRI_FCWML032	0.225	0.047646
MRI_FCWML032	0.23333	0.11233
MRI_FCWML032	0.24167	0.15591
MRI_FCWML032	0.25	0.085653
MRI_FCWML033	0	NaN
MRI_FCWML033	0.0083333	NaN
MRI_FCWML033	0.016667	NaN
MRI_FCWML033	0.025	NaN
MRI_FCWML033	0.033333	NaN
MRI_FCWML033	0.041667	NaN
MRI_FCWML033	0.05	NaN
MRI_FCWML033	0.058333	NaN
MRI_FCWML033	0.066667	NaN
MRI_FCWML033	0.075	NaN
MRI_FCWML033	0.083333	NaN
MRI_FCWML033	0.091667	NaN
MRI_FCWML033	0.1	NaN
MRI_FCWML033	0.10833	NaN
MRI_FCWML033	0.11667	NaN
MRI_FCWML033	0.125	NaN
MRI_FCWML033	0.13333	NaN
MRI_FCWML033	0.14167	NaN
MRI_FCWML033	0.15	NaN
MRI_FCWML033	0.15833	NaN
MRI_FCWML033	0.16667	NaN
MRI_FCWML033	0.175	NaN
MRI_FCWML033	0.18333	NaN
MRI_FCWML033	0.19167	NaN
MRI_FCWML033	0.2	NaN
MRI_FCWML033	0.20833	NaN
MRI_FCWML033	0.21667	NaN
MRI_FCWML033	0.225	NaN
MRI_FCWML033	0.23333	NaN
MRI_FCWML033	0.24167	NaN
MRI_FCWML033	0.25	NaN
MRI_FCWML035	0	-0.22419
MRI_FCWML035	0.0083333	-0.45641
MRI_FCWML035	0.016667	-0.47134
MRI_FCWML035	0.025	-0.47053
MRI_FCWML035	0.033333	-0.4301
MRI_FCWML035	0.041667	-0.33841
MRI_FCWML035	0.05	-0.20399
MRI_FCWML035	0.058333	-0.054129
MRI_FCWML035	0.066667	0.075552
MRI_FCWML035	0.075	0.15525
MRI_FCWML035	0.083333	0.17241
MRI_FCWML035	0.091667	0.13521
MRI_FCWML035	0.1	0.067241
MRI_FCWML035	0.10833	-0.0033947
MRI_FCWML035	0.11667	-0.054981
MRI_FCWML035	0.125	-0.078225
MRI_FCWML035	0.13333	-0.075789
MRI_FCWML035	0.14167	-0.057063
MRI_FCWML035	0.15	-0.031923
MRI_FCWML035	0.15833	-0.0067068
MRI_FCWML035	0.16667	0.016465
MRI_FCWML035	0.175	0.038107
MRI_FCWML035	0.18333	0.059498
MRI_FCWML035	0.19167	0.081828
MRI_FCWML035	0.2	0.10627
MRI_FCWML035	0.20833	0.13397
MRI_FCWML035	0.21667	0.16528
MRI_FCWML035	0.225	0.19849
MRI_FCWML035	0.23333	0.22919
MRI_FCWML035	0.24167	0.25129
MRI_FCWML035	0.25	0.12969
MRI_FCWML036	0	NaN
MRI_FCWML036	0.0083333	NaN
MRI_FCWML036	0.016667	NaN
MRI_FCWML036	0.025	NaN
MRI_FCWML036	0.033333	NaN
MRI_FCWML036	0.041667	NaN
MRI_FCWML036	0.05	NaN
MRI_FCWML036	0.058333	NaN
MRI_FCWML036	0.066667	NaN
MRI_FCWML036	0.075	NaN
MRI_FCWML036	0.083333	NaN
MRI_FCWML036	0.091667	NaN
MRI_FCWML036	0.1	NaN
MRI_FCWML036	0.10833	NaN
MRI_FCWML036	0.11667	NaN
MRI_FCWML036	0.125	NaN
MRI_FCWML036	0.13333	NaN
MRI_FCWML036	0.14167	NaN
MRI_FCWML036	0.15	NaN
MRI_FCWML036	0.15833	NaN
MRI_FCWML036	0.16667	NaN
MRI_FCWML036	0.175	NaN
MRI_FCWML036	0.18333	NaN
MRI_FCWML036	0.19167	NaN
MRI_FCWML036	0.2	NaN
MRI_FCWML036	0.20833	NaN
MRI_FCWML036	0.21667	NaN
MRI_FCWML036	0.225	NaN
MRI_FCWML036	0.23333	NaN
MRI_FCWML036	0.24167	NaN
MRI_FCWML036	0.25	NaN
MRI_FCWML037	0	0.085591
MRI_FCWML037	0.0083333	0.14436
MRI_FCWML037	0.016667	0.068387
MRI_FCWML037	0.025	-0.044513
MRI_FCWML037	0.033333	-0.17752
MRI_FCWML037	0.041667	-0.31313
MRI_FCWML037	0.05	-0.43653
MRI_FCWML037	0.058333	-0.5374
MRI_FCWML037	0.066667	-0.61029
MRI_FCWML037	0.075	-0.65362
MRI_FCWML037	0.083333	-0.6684
MRI_FCWML037	0.091667	-0.6569
MRI_FCWML037	0.1	-0.62189
MRI_FCWML037	0.10833	-0.56629
MRI_FCWML037	0.11667	-0.49338
MRI_FCWML037	0.125	-0.40722
MRI_FCWML037	0.13333	-0.31299
MRI_FCWML037	0.14167	-0.21703
MRI_FCWML037	0.15	-0.12627
MRI_FCWML037	0.15833	-0.047122
MRI_FCWML037	0.16667	0.015559
MRI_FCWML037	0.175	0.059195
MRI_FCWML037	0.18333	0.083435
MRI_FCWML037	0.19167	0.089558
MRI_FCWML037	0.2	0.079815
MRI_FCWML037	0.20833	0.057182
MRI_FCWML037	0.21667	0.025623
MRI_FCWML037	0.225	-0.0095516
MRI_FCWML037	0.23333	-0.041847
MRI_FCWML037	0.24167	-0.064639
MRI_FCWML037	0.25	-0.036435
MRI_FCWML038	0	0.2935
MRI_FCWML038	0.0083333	0.60331
MRI_FCWML038	0.016667	0.64685
MRI_FCWML038	0.025	0.70375
MRI_FCWML038	0.033333	0.75724
MRI_FCWML038	0.041667	0.79395
MRI_FCWML038	0.05	0.80807
MRI_FCWML038	0.058333	0.80176
MRI_FCWML038	0.066667	0.78216
MRI_FCWML038	0.075	0.75701
MRI_FCWML038	0.083333	0.73133
MRI_FCWML038	0.091667	0.70647
MRI_FCWML038	0.1	0.68147
MRI_FCWML038	0.10833	0.65525
MRI_FCWML038	0.11667	0.62777
MRI_FCWML038	0.125	0.59967
MRI_FCWML038	0.13333	0.57088
MRI_FCWML038	0.14167	0.53961
MRI_FCWML038	0.15	0.50284
MRI_FCWML038	0.15833	0.45838
MRI_FCWML038	0.16667	0.40696
MRI_FCWML038	0.175	0.35303
MRI_FCWML038	0.18333	0.30325
MRI_FCWML038	0.19167	0.26357
MRI_FCWML038	0.2	0.23651
MRI_FCWML038	0.20833	0.22036
MRI_FCWML038	0.21667	0.21076
MRI_FCWML038	0.225	0.20348
MRI_FCWML038	0.23333	0.19668
MRI_FCWML038	0.24167	0.19123
MRI_FCWML038	0.25	0.094548
MRI_FCWML040	0	0.12796
MRI_FCWML040	0.0083333	0.27893
MRI_FCWML040	0.016667	0.34379
MRI_FCWML040	0.025	0.43796
MRI_FCWML040	0.033333	0.5414
MRI_FCWML040	0.041667	0.6291
MRI_FCWML040	0.05	0.67584
MRI_FCWML040	0.058333	0.66281
MRI_FCWML040	0.066667	0.58373
MRI_FCWML040	0.075	0.44828
MRI_FCWML040	0.083333	0.28073
MRI_FCWML040	0.091667	0.11378
MRI_FCWML040	0.1	-0.020415
MRI_FCWML040	0.10833	-0.099082
MRI_FCWML040	0.11667	-0.11436
MRI_FCWML040	0.125	-0.074002
MRI_FCWML040	0.13333	0.0024881
MRI_FCWML040	0.14167	0.090483
MRI_FCWML040	0.15	0.16718
MRI_FCWML040	0.15833	0.21687
MRI_FCWML040	0.16667	0.2335
MRI_FCWML040	0.175	0.22046
MRI_FCWML040	0.18333	0.18829
MRI_FCWML040	0.19167	0.15105
MRI_FCWML040	0.2	0.12223
MRI_FCWML040	0.20833	0.11112
MRI_FCWML040	0.21667	0.12031
MRI_FCWML040	0.225	0.14527
MRI_FCWML040	0.23333	0.17605
MRI_FCWML040	0.24167	0.20087
MRI_FCWML040	0.25	0.10517
MRI_FCWML041	0	-1.9899
MRI_FCWML041	0.0083333	-3.8951
MRI_FCWML041	0.016667	-3.6533
MRI_FCWML041	0.025	-3.2882
MRI_FCWML041	0.033333	-2.8467
MRI_FCWML041	0.041667	-2.377
MRI_FCWML041	0.05	-1.9203
MRI_FCWML041	0.058333	-1.5049
MRI_FCWML041	0.066667	-1.1461
MRI_FCWML041	0.075	-0.84823
MRI_FCWML041	0.083333	-0.60854
MRI_FCWML041	0.091667	-0.42017
MRI_FCWML041	0.1	-0.27422
MRI_FCWML041	0.10833	-0.16099
MRI_FCWML041	0.11667	-0.070966
MRI_FCWML041	0.125	0.0041342
MRI_FCWML041	0.13333	0.07048
MRI_FCWML041	0.14167	0.13156
MRI_FCWML041	0.15	0.1882
MRI_FCWML041	0.15833	0.23908
MRI_FCWML041	0.16667	0.28158
MRI_FCWML041	0.175	0.31275
MRI_FCWML041	0.18333	0.33023
MRI_FCWML041	0.19167	0.33309
MRI_FCWML041	0.2	0.32228
MRI_FCWML041	0.20833	0.30076
MRI_FCWML041	0.21667	0.27305
MRI_FCWML041	0.225	0.24439
MRI_FCWML041	0.23333	0.21983
MRI_FCWML041	0.24167	0.20338
MRI_FCWML041	0.25	0.098807
MRI_FCWML042	0	0.41146
MRI_FCWML042	0.0083333	0.81375
MRI_FCWML042	0.016667	0.79165
MRI_FCWML042	0.025	0.77047
MRI_FCWML042	0.033333	0.76625
MRI_FCWML042	0.041667	0.78946
MRI_FCWML042	0.05	0.83886
MRI_FCWML042	0.058333	0.8996
MRI_FCWML042	0.066667	0.94708
MRI_FCWML042	0.075	0.95532
MRI_FCWML042	0.083333	0.90691
MRI_FCWML042	0.091667	0.80035
MRI_FCWML042	0.1	0.65135
MRI_FCWML042	0.10833	0.48728
MRI_FCWML042	0.11667	0.33694
MRI_FCWML042	0.125	0.22015
MRI_FCWML042	0.13333	0.14177
MRI_FCWML042	0.14167	0.092715
MRI_FCWML042	0.15	0.057071
MRI_FCWML042	0.15833	0.021328
MRI_FCWML042	0.16667	-0.018886
MRI_FCWML042	0.175	-0.057845
MRI_FCWML042	0.18333	-0.084421
MRI_FCWML042	0.19167	-0.089352
MRI_FCWML042	0.2	-0.070842
MRI_FCWML042	0.20833	-0.03557
MRI_FCWML042	0.21667	0.0049533
MRI_FCWML042	0.225	0.040048
MRI_FCWML042	0.23333	0.064038
MRI_FCWML042	0.24167	0.076717
MRI_FCWML042	0.25	0.040247
MRI_FCWML043	0	0.5875
MRI_FCWML043	0.0083333	1.1491
MRI_FCWML043	0.016667	1.0727
MRI_FCWML043	0.025	0.94995
MRI_FCWML043	0.033333	0.78937
MRI_FCWML043	0.041667	0.60509
MRI_FCWML043	0.05	0.41608
MRI_FCWML043	0.058333	0.24352
MRI_FCWML043	0.066667	0.10675
MRI_FCWML043	0.075	0.018855
MRI_FCWML043	0.083333	-0.016609
MRI_FCWML043	0.091667	-0.0067412
MRI_FCWML043	0.1	0.032168
MRI_FCWML043	0.10833	0.078693
MRI_FCWML043	0.11667	0.11211
MRI_FCWML043	0.125	0.1185
MRI_FCWML043	0.13333	0.095126
MRI_FCWML043	0.14167	0.051089
MRI_FCWML043	0.15	0.0036363
MRI_FCWML043	0.15833	-0.028799
MRI_FCWML043	0.16667	-0.034035
MRI_FCWML043	0.175	-0.0108
MRI_FCWML043	0.18333	0.03143
MRI_FCWML043	0.19167	0.077127
MRI_FCWML043	0.2	0.11147
MRI_FCWML043	0.20833	0.1259
MRI_FCWML043	0.21667	0.1202
MRI_FCWML043	0.225	0.10096
MRI_FCWML043	0.23333	0.07784
MRI_FCWML043	0.24167	0.059898
MRI_FCWML043	0.25	0.026609
MRI_FCWML046	0	0.040667
MRI_FCWML046	0.0083333	0.12151
MRI_FCWML046	0.016667	0.23622
MRI_FCWML046	0.025	0.40861
MRI_FCWML046	0.033333	0.61274
MRI_FCWML046	0.041667	0.81694
MRI_FCWML046	0.05	0.98856
MRI_FCWML046	0.058333	1.0999
MRI_FCWML046	0.066667	1.1342
MRI_FCWML046	0.075	1.0895
MRI_FCWML046	0.083333	0.97936
MRI_FCWML046	0.091667	0.82853
MRI_FCWML046	0.1	0.66511
MRI_FCWML046	0.10833	0.51196
MRI_FCWML046	0.11667	0.381
MRI_FCWML046	0.125	0.27277
MRI_FCWML046	0.13333	0.18112
MRI_FCWML046	0.14167	0.10006
MRI_FCWML046	0.15	0.028958
MRI_FCWML046	0.15833	-0.026635
MRI_FCWML046	0.16667	-0.058427
MRI_FCWML046	0.175	-0.060504
MRI_FCWML046	0.18333	-0.032924
MRI_FCWML046	0.19167	0.018077
MRI_FCWML046	0.2	0.082795
MRI_FCWML046	0.20833	0.15154
MRI_FCWML046	0.21667	0.21682
MRI_FCWML046	0.225	0.27344
MRI_FCWML046	0.23333	0.31752
MRI_FCWML046	0.24167	0.34571
MRI_FCWML046	0.25	0.17772
MRI_FCWML047	0	0.014089
MRI_FCWML047	0.0083333	0.056578
MRI_FCWML047	0.016667	0.13871
MRI_FCWML047	0.025	0.26476
MRI_FCWML047	0.033333	0.41743
MRI_FCWML047	0.041667	0.57363
MRI_FCWML047	0.05	0.70974
MRI_FCWML047	0.058333	0.80906
MRI_FCWML047	0.066667	0.86737
MRI_FCWML047	0.075	0.89329
MRI_FCWML047	0.083333	0.90254
MRI_FCWML047	0.091667	0.90931
MRI_FCWML047	0.1	0.91948
MRI_FCWML047	0.10833	0.9294
MRI_FCWML047	0.11667	0.93021
MRI_FCWML047	0.125	0.91436
MRI_FCWML047	0.13333	0.88015
MRI_FCWML047	0.14167	0.83184
MRI_FCWML047	0.15	0.77611
MRI_FCWML047	0.15833	0.71783
MRI_FCWML047	0.16667	0.65787
MRI_FCWML047	0.175	0.59399
MRI_FCWML047	0.18333	0.52347
MRI_FCWML047	0.19167	0.44551
MRI_FCWML047	0.2	0.3621
MRI_FCWML047	0.20833	0.27739
MRI_FCWML047	0.21667	0.19663
MRI_FCWML047	0.225	0.12539
MRI_FCWML047	0.23333	0.069185
MRI_FCWML047	0.24167	0.033019
MRI_FCWML047	0.25	0.010258
MRI_FCWML048	0	-0.85875
MRI_FCWML048	0.0083333	-1.67
MRI_FCWML048	0.016667	-1.5374
MRI_FCWML048	0.025	-1.3453
MRI_FCWML048	0.033333	-1.1253
MRI_FCWML048	0.041667	-0.90449
MRI_FCWML048	0.05	-0.69822
MRI_FCWML048	0.058333	-0.50967
MRI_FCWML048	0.066667	-0.33505
MRI_FCWML048	0.075	-0.17115
MRI_FCWML048	0.083333	-0.021031
MRI_FCWML048	0.091667	0.10491
MRI_FCWML048	0.1	0.19266
MRI_FCWML048	0.10833	0.23094
MRI_FCWML048	0.11667	0.21712
MRI_FCWML048	0.125	0.16
MRI_FCWML048	0.13333	0.078359
MRI_FCWML048	0.14167	-0.0040448
MRI_FCWML048	0.15	-0.065272
MRI_FCWML048	0.15833	-0.09134
MRI_FCWML048	0.16667	-0.079763
MRI_FCWML048	0.175	-0.039421
MRI_FCWML048	0.18333	0.013056
MRI_FCWML048	0.19167	0.059037
MRI_FCWML048	0.2	0.083771
MRI_FCWML048	0.20833	0.0805
MRI_FCWML048	0.21667	0.051671
MRI_FCWML048	0.225	0.0072582
MRI_FCWML048	0.23333	-0.038849
MRI_FCWML048	0.24167	-0.073044
MRI_FCWML048	0.25	-0.042805
MRI_FCWML049	0	-0.40024
MRI_FCWML049	0.0083333	-0.7615
MRI_FCWML049	0.016667	-0.64733
MRI_FCWML049	0.025	-0.46766
MRI_FCWML049	0.033333	-0.24173
MRI_FCWML049	0.041667	-2.462e-05
MRI_FCWML049	0.05	0.21786
MRI_FCWML049	0.058333	0.37027
MRI_FCWML049	0.066667	0.42437
MRI_FCWML049	0.075	0.36703
MRI_FCWML049	0.083333	0.21143
MRI_FCWML049	0.091667	-0.0042948
MRI_FCWML049	0.1	-0.22658
MRI_FCWML049	0.10833	-0.40141
MRI_FCWML049	0.11667	-0.48935
MRI_FCWML049	0.125	-0.47553
MRI_FCWML049	0.13333	-0.37153
MRI_FCWML049	0.14167	-0.20955
MRI_FCWML049	0.15	-0.031821
MRI_FCWML049	0.15833	0.12043
MRI_FCWML049	0.16667	0.21546
MRI_FCWML049	0.175	0.23534
MRI_FCWML049	0.18333	0.1766
MRI_FCWML049	0.19167	0.048366
MRI_FCWML049	0.2	-0.1309
MRI_FCWML049	0.20833	-0.33726
MRI_FCWML049	0.21667	-0.54528
MRI_FCWML049	0.225	-0.73159
MRI_FCWML049	0.23333	-0.87745
MRI_FCWML049	0.24167	-0.96986
MRI_FCWML049	0.25	-0.50072
MRI_FCWML051	0	0.30184
MRI_FCWML051	0.0083333	0.59057
MRI_FCWML051	0.016667	0.55784
MRI_FCWML051	0.025	0.52193
MRI_FCWML051	0.033333	0.50097
MRI_FCWML051	0.041667	0.50581
MRI_FCWML051	0.05	0.53452
MRI_FCWML051	0.058333	0.57271
MRI_FCWML051	0.066667	0.59906
MRI_FCWML051	0.075	0.59319
MRI_FCWML051	0.083333	0.54252
MRI_FCWML051	0.091667	0.44598
MRI_FCWML051	0.1	0.31399
MRI_FCWML051	0.10833	0.16577
MRI_FCWML051	0.11667	0.025005
MRI_FCWML051	0.125	-0.085025
MRI_FCWML051	0.13333	-0.14639
MRI_FCWML051	0.14167	-0.1508
MRI_FCWML051	0.15	-0.10229
MRI_FCWML051	0.15833	-0.017032
MRI_FCWML051	0.16667	0.080266
MRI_FCWML051	0.175	0.16267
MRI_FCWML051	0.18333	0.20826
MRI_FCWML051	0.19167	0.20573
MRI_FCWML051	0.2	0.15647
MRI_FCWML051	0.20833	0.07266
MRI_FCWML051	0.21667	-0.027466
MRI_FCWML051	0.225	-0.12504
MRI_FCWML051	0.23333	-0.20463
MRI_FCWML051	0.24167	-0.25597
MRI_FCWML051	0.25	-0.13681
MRI_FCWML052	0	-0.19865
MRI_FCWML052	0.0083333	-0.4108
MRI_FCWML052	0.016667	-0.44237
MRI_FCWML052	0.025	-0.46959
MRI_FCWML052	0.033333	-0.46743
MRI_FCWML052	0.041667	-0.42008
MRI_FCWML052	0.05	-0.32821
MRI_FCWML052	0.058333	-0.20849
MRI_FCWML052	0.066667	-0.086922
MRI_FCWML052	0.075	0.010542
MRI_FCWML052	0.083333	0.065624
MRI_FCWML052	0.091667	0.071326
MRI_FCWML052	0.1	0.031476
MRI_FCWML052	0.10833	-0.042185
MRI_FCWML052	0.11667	-0.13361
MRI_FCWML052	0.125	-0.2257
MRI_FCWML052	0.13333	-0.303
MRI_FCWML052	0.14167	-0.35378
MRI_FCWML052	0.15	-0.37155
MRI_FCWML052	0.15833	-0.35583
MRI_FCWML052	0.16667	-0.3122
MRI_FCWML052	0.175	-0.25161
MRI_FCWML052	0.18333	-0.18915
MRI_FCWML052	0.19167	-0.14188
MRI_FCWML052	0.2	-0.1254
MRI_FCWML052	0.20833	-0.1494
MRI_FCWML052	0.21667	-0.21327
MRI_FCWML052	0.225	-0.30405
MRI_FCWML052	0.23333	-0.3985
MRI_FCWML052	0.24167	-0.46971
MRI_FCWML052	0.25	-0.24809
MRI_FCWML053	0	0.084805
MRI_FCWML053	0.0083333	0.18606
MRI_FCWML053	0.016667	0.23271
MRI_FCWML053	0.025	0.3014
MRI_FCWML053	0.033333	0.37884
MRI_FCWML053	0.041667	0.44818
MRI_FCWML053	0.05	0.49232
MRI_FCWML053	0.058333	0.49839
MRI_FCWML053	0.066667	0.46175
MRI_FCWML053	0.075	0.38774
MRI_FCWML053	0.083333	0.29049
MRI_FCWML053	0.091667	0.18909
MRI_FCWML053	0.1	0.10281
MRI_FCWML053	0.10833	0.046855
MRI_FCWML053	0.11667	0.029608
MRI_FCWML053	0.125	0.051416
MRI_FCWML053	0.13333	0.10471
MRI_FCWML053	0.14167	0.17535
MRI_FCWML053	0.15	0.24537
MRI_FCWML053	0.15833	0.29726
MRI_FCWML053	0.16667	0.31901
MRI_FCWML053	0.175	0.30843
MRI_FCWML053	0.18333	0.27468
MRI_FCWML053	0.19167	0.23581
MRI_FCWML053	0.2	0.21257
MRI_FCWML053	0.20833	0.22067
MRI_FCWML053	0.21667	0.26442
MRI_FCWML053	0.225	0.33446
MRI_FCWML053	0.23333	0.41068
MRI_FCWML053	0.24167	0.46922
MRI_FCWML053	0.25	0.24557
MRI_FCWML054	0	-0.22438
MRI_FCWML054	0.0083333	-0.44811
MRI_FCWML054	0.016667	-0.44429
MRI_FCWML054	0.025	-0.43331
MRI_FCWML054	0.033333	-0.41275
MRI_FCWML054	0.041667	-0.3844
MRI_FCWML054	0.05	-0.35337
MRI_FCWML054	0.058333	-0.32415
MRI_FCWML054	0.066667	-0.29622
MRI_FCWML054	0.075	-0.26286
MRI_FCWML054	0.083333	-0.21454
MRI_FCWML054	0.091667	-0.14531
MRI_FCWML054	0.1	-0.058353
MRI_FCWML054	0.10833	0.032969
MRI_FCWML054	0.11667	0.10961
MRI_FCWML054	0.125	0.15476
MRI_FCWML054	0.13333	0.16115
MRI_FCWML054	0.14167	0.13428
MRI_FCWML054	0.15	0.090398
MRI_FCWML054	0.15833	0.050405
MRI_FCWML054	0.16667	0.032785
MRI_FCWML054	0.175	0.048118
MRI_FCWML054	0.18333	0.096807
MRI_FCWML054	0.19167	0.17016
MRI_FCWML054	0.2	0.25396
MRI_FCWML054	0.20833	0.33323
MRI_FCWML054	0.21667	0.39666
MRI_FCWML054	0.225	0.43932
MRI_FCWML054	0.23333	0.46285
MRI_FCWML054	0.24167	0.47297
MRI_FCWML054	0.25	0.23777
MRI_FCWML055	0	0.015547
MRI_FCWML055	0.0083333	-0.0066138
MRI_FCWML055	0.016667	-0.11079
MRI_FCWML055	0.025	-0.25782
MRI_FCWML055	0.033333	-0.41751
MRI_FCWML055	0.041667	-0.56209
MRI_FCWML055	0.05	-0.6723
MRI_FCWML055	0.058333	-0.73874
MRI_FCWML055	0.066667	-0.75951
MRI_FCWML055	0.075	-0.73645
MRI_FCWML055	0.083333	-0.67263
MRI_FCWML055	0.091667	-0.57184
MRI_FCWML055	0.1	-0.4397
MRI_FCWML055	0.10833	-0.28529
MRI_FCWML055	0.11667	-0.12214
MRI_FCWML055	0.125	0.032079
MRI_FCWML055	0.13333	0.1577
MRI_FCWML055	0.14167	0.23707
MRI_FCWML055	0.15	0.25988
MRI_FCWML055	0.15833	0.22782
MRI_FCWML055	0.16667	0.15617
MRI_FCWML055	0.175	0.070191
MRI_FCWML055	0.18333	-0.0030676
MRI_FCWML055	0.19167	-0.044575
MRI_FCWML055	0.2	-0.049835
MRI_FCWML055	0.20833	-0.028672
MRI_FCWML055	0.21667	0.001651
MRI_FCWML055	0.225	0.026016
MRI_FCWML055	0.23333	0.038166
MRI_FCWML055	0.24167	0.040963
MRI_FCWML055	0.25	0.020421
MRI_FCWML056	0	0.53519
MRI_FCWML056	0.0083333	1.0209
MRI_FCWML056	0.016667	0.87777
MRI_FCWML056	0.025	0.65701
MRI_FCWML056	0.033333	0.38361
MRI_FCWML056	0.041667	0.08821
MRI_FCWML056	0.05	-0.19842
MRI_FCWML056	0.058333	-0.451
MRI_FCWML056	0.066667	-0.65288
MRI_FCWML056	0.075	-0.795
MRI_FCWML056	0.083333	-0.87187
MRI_FCWML056	0.091667	-0.8776
MRI_FCWML056	0.1	-0.8058
MRI_FCWML056	0.10833	-0.65422
MRI_FCWML056	0.11667	-0.43163
MRI_FCWML056	0.125	-0.16233
MRI_FCWML056	0.13333	0.11589
MRI_FCWML056	0.14167	0.36064
MRI_FCWML056	0.15	0.53709
MRI_FCWML056	0.15833	0.62798
MRI_FCWML056	0.16667	0.63703
MRI_FCWML056	0.175	0.58478
MRI_FCWML056	0.18333	0.49971
MRI_FCWML056	0.19167	0.40884
MRI_FCWML056	0.2	0.33136
MRI_FCWML056	0.20833	0.27658
MRI_FCWML056	0.21667	0.24524
MRI_FCWML056	0.225	0.2325
MRI_FCWML056	0.23333	0.23101
MRI_FCWML056	0.24167	0.23359
MRI_FCWML056	0.25	0.11753
MRI_FCWML057	0	-0.34251
MRI_FCWML057	0.0083333	-0.71504
MRI_FCWML057	0.016667	-0.79466
MRI_FCWML057	0.025	-0.89635
MRI_FCWML057	0.033333	-0.98518
MRI_FCWML057	0.041667	-1.0307
MRI_FCWML057	0.05	-1.0161
MRI_FCWML057	0.058333	-0.94215
MRI_FCWML057	0.066667	-0.82333
MRI_FCWML057	0.075	-0.68029
MRI_FCWML057	0.083333	-0.53133
MRI_FCWML057	0.091667	-0.38749
MRI_FCWML057	0.1	-0.25287
MRI_FCWML057	0.10833	-0.12936
MRI_FCWML057	0.11667	-0.022008
MRI_FCWML057	0.125	0.058605
MRI_FCWML057	0.13333	0.098941
MRI_FCWML057	0.14167	0.088954
MRI_FCWML057	0.15	0.028852
MRI_FCWML057	0.15833	-0.067899
MRI_FCWML057	0.16667	-0.1775
MRI_FCWML057	0.175	-0.27376
MRI_FCWML057	0.18333	-0.3374
MRI_FCWML057	0.19167	-0.36243
MRI_FCWML057	0.2	-0.35657
MRI_FCWML057	0.20833	-0.33594
MRI_FCWML057	0.21667	-0.31686
MRI_FCWML057	0.225	-0.30883
MRI_FCWML057	0.23333	-0.3119
MRI_FCWML057	0.24167	-0.31922
MRI_FCWML057	0.25	-0.1614
MRI_FCWML061	0	0.24605
MRI_FCWML061	0.0083333	0.51556
MRI_FCWML061	0.016667	0.58306
MRI_FCWML061	0.025	0.68512
MRI_FCWML061	0.033333	0.80404
MRI_FCWML061	0.041667	0.9139
MRI_FCWML061	0.05	0.98396
MRI_FCWML061	0.058333	0.98597
MRI_FCWML061	0.066667	0.90311
MRI_FCWML061	0.075	0.73706
MRI_FCWML061	0.083333	0.50965
MRI_FCWML061	0.091667	0.25787
MRI_FCWML061	0.1	0.023438
MRI_FCWML061	0.10833	-0.15929
MRI_FCWML061	0.11667	-0.27262
MRI_FCWML061	0.125	-0.31896
MRI_FCWML061	0.13333	-0.31773
MRI_FCWML061	0.14167	-0.29754
MRI_FCWML061	0.15	-0.28696
MRI_FCWML061	0.15833	-0.30703
MRI_FCWML061	0.16667	-0.36744
MRI_FCWML061	0.175	-0.46668
MRI_FCWML061	0.18333	-0.59494
MRI_FCWML061	0.19167	-0.73817
MRI_FCWML061	0.2	-0.88194
MRI_FCWML061	0.20833	-1.0141
MRI_FCWML061	0.21667	-1.1262
MRI_FCWML061	0.225	-1.2138
MRI_FCWML061	0.23333	-1.2754
MRI_FCWML061	0.24167	-1.3117
MRI_FCWML061	0.25	-0.6618
MRI_FCWML063	0	-0.44042
MRI_FCWML063	0.0083333	-0.86249
MRI_FCWML063	0.016667	-0.81017
MRI_FCWML063	0.025	-0.72987
MRI_FCWML063	0.033333	-0.62579
MRI_FCWML063	0.041667	-0.49643
MRI_FCWML063	0.05	-0.33525
MRI_FCWML063	0.058333	-0.13598
MRI_FCWML063	0.066667	0.10005
MRI_FCWML063	0.075	0.35912
MRI_FCWML063	0.083333	0.61576
MRI_FCWML063	0.091667	0.83879
MRI_FCWML063	0.1	0.99997
MRI_FCWML063	0.10833	1.0814
MRI_FCWML063	0.11667	1.0794
MRI_FCWML063	0.125	1.0037
MRI_FCWML063	0.13333	0.87381
MRI_FCWML063	0.14167	0.71332
MRI_FCWML063	0.15	0.54476
MRI_FCWML063	0.15833	0.38506
MRI_FCWML063	0.16667	0.24339
MRI_FCWML063	0.175	0.1218
MRI_FCWML063	0.18333	0.018246
MRI_FCWML063	0.19167	-0.069209
MRI_FCWML063	0.2	-0.1396
MRI_FCWML063	0.20833	-0.18927
MRI_FCWML063	0.21667	-0.21501
MRI_FCWML063	0.225	-0.21816
MRI_FCWML063	0.23333	-0.20647
MRI_FCWML063	0.24167	-0.19196
MRI_FCWML063	0.25	-0.092825
MRI_FCWML064	0	NaN
MRI_FCWML064	0.0083333	NaN
MRI_FCWML064	0.016667	NaN
MRI_FCWML064	0.025	NaN
MRI_FCWML064	0.033333	NaN
MRI_FCWML064	0.041667	NaN
MRI_FCWML064	0.05	NaN
MRI_FCWML064	0.058333	NaN
MRI_FCWML064	0.066667	NaN
MRI_FCWML064	0.075	NaN
MRI_FCWML064	0.083333	NaN
MRI_FCWML064	0.091667	NaN
MRI_FCWML064	0.1	NaN
MRI_FCWML064	0.10833	NaN
MRI_FCWML064	0.11667	NaN
MRI_FCWML064	0.125	NaN
MRI_FCWML064	0.13333	NaN
MRI_FCWML064	0.14167	NaN
MRI_FCWML064	0.15	NaN
MRI_FCWML064	0.15833	NaN
MRI_FCWML064	0.16667	NaN
MRI_FCWML064	0.175	NaN
MRI_FCWML064	0.18333	NaN
MRI_FCWML064	0.19167	NaN
MRI_FCWML064	0.2	NaN
MRI_FCWML064	0.20833	NaN
MRI_FCWML064	0.21667	NaN
MRI_FCWML064	0.225	NaN
MRI_FCWML064	0.23333	NaN
MRI_FCWML064	0.24167	NaN
MRI_FCWML064	0.25	NaN
MRI_FCWML104	0	-0.63931
MRI_FCWML104	0.0083333	-1.2815
MRI_FCWML104	0.016667	-1.2792
MRI_FCWML104	0.025	-1.2454
MRI_FCWML104	0.033333	-1.1532
MRI_FCWML104	0.041667	-0.99222
MRI_FCWML104	0.05	-0.777
MRI_FCWML104	0.058333	-0.54462
MRI_FCWML104	0.066667	-0.34112
MRI_FCWML104	0.075	-0.20426
MRI_FCWML104	0.083333	-0.15026
MRI_FCWML104	0.091667	-0.17024
MRI_FCWML104	0.1	-0.23664
MRI_FCWML104	0.10833	-0.31582
MRI_FCWML104	0.11667	-0.38038
MRI_FCWML104	0.125	-0.41625
MRI_FCWML104	0.13333	-0.4227
MRI_FCWML104	0.14167	-0.40698
MRI_FCWML104	0.15	-0.37759
MRI_FCWML104	0.15833	-0.33996
MRI_FCWML104	0.16667	-0.2962
MRI_FCWML104	0.175	-0.2483
MRI_FCWML104	0.18333	-0.20185
MRI_FCWML104	0.19167	-0.16748
MRI_FCWML104	0.2	-0.15843
MRI_FCWML104	0.20833	-0.18496
MRI_FCWML104	0.21667	-0.24822
MRI_FCWML104	0.225	-0.33693
MRI_FCWML104	0.23333	-0.42906
MRI_FCWML104	0.24167	-0.49852
MRI_FCWML104	0.25	-0.26217
MRI_FCWML107	0	-0.69157
MRI_FCWML107	0.0083333	-1.343
MRI_FCWML107	0.016667	-1.2271
MRI_FCWML107	0.025	-1.0486
MRI_FCWML107	0.033333	-0.82917
MRI_FCWML107	0.041667	-0.59625
MRI_FCWML107	0.05	-0.37863
MRI_FCWML107	0.058333	-0.19999
MRI_FCWML107	0.066667	-0.073502
MRI_FCWML107	0.075	0.00041199
MRI_FCWML107	0.083333	0.032411
MRI_FCWML107	0.091667	0.039519
MRI_FCWML107	0.1	0.039684
MRI_FCWML107	0.10833	0.047543
MRI_FCWML107	0.11667	0.072161
MRI_FCWML107	0.125	0.11633
MRI_FCWML107	0.13333	0.17669
MRI_FCWML107	0.14167	0.24447
MRI_FCWML107	0.15	0.30714
MRI_FCWML107	0.15833	0.35127
MRI_FCWML107	0.16667	0.36604
MRI_FCWML107	0.175	0.34609
MRI_FCWML107	0.18333	0.29244
MRI_FCWML107	0.19167	0.21121
MRI_FCWML107	0.2	0.11104
MRI_FCWML107	0.20833	0.001051
MRI_FCWML107	0.21667	-0.10987
MRI_FCWML107	0.225	-0.21246
MRI_FCWML107	0.23333	-0.29662
MRI_FCWML107	0.24167	-0.35233
MRI_FCWML107	0.25	-0.18593
MRI_FCWML108	0	-0.03241
MRI_FCWML108	0.0083333	-0.063291
MRI_FCWML108	0.016667	-0.054686
MRI_FCWML108	0.025	-0.029985
MRI_FCWML108	0.033333	0.017703
MRI_FCWML108	0.041667	0.086372
MRI_FCWML108	0.05	0.16297
MRI_FCWML108	0.058333	0.22721
MRI_FCWML108	0.066667	0.25928
MRI_FCWML108	0.075	0.24744
MRI_FCWML108	0.083333	0.19203
MRI_FCWML108	0.091667	0.10471
MRI_FCWML108	0.1	0.0041011
MRI_FCWML108	0.10833	-0.090083
MRI_FCWML108	0.11667	-0.1623
MRI_FCWML108	0.125	-0.20463
MRI_FCWML108	0.13333	-0.21779
MRI_FCWML108	0.14167	-0.20955
MRI_FCWML108	0.15	-0.1907
MRI_FCWML108	0.15833	-0.17009
MRI_FCWML108	0.16667	-0.15077
MRI_FCWML108	0.175	-0.12948
MRI_FCWML108	0.18333	-0.1001
MRI_FCWML108	0.19167	-0.05906
MRI_FCWML108	0.2	-0.0095269
MRI_FCWML108	0.20833	0.03886
MRI_FCWML108	0.21667	0.074786
MRI_FCWML108	0.225	0.091782
MRI_FCWML108	0.23333	0.092109
MRI_FCWML108	0.24167	0.085195
MRI_FCWML108	0.25	0.040705
MRI_FCWML109	0	0.24361
MRI_FCWML109	0.0083333	0.54866
MRI_FCWML109	0.016667	0.71684
MRI_FCWML109	0.025	0.94833
MRI_FCWML109	0.033333	1.1854
MRI_FCWML109	0.041667	1.3729
MRI_FCWML109	0.05	1.4727
MRI_FCWML109	0.058333	1.4725
MRI_FCWML109	0.066667	1.3856
MRI_FCWML109	0.075	1.2439
MRI_FCWML109	0.083333	1.0859
MRI_FCWML109	0.091667	0.94469
MRI_FCWML109	0.1	0.83893
MRI_FCWML109	0.10833	0.76895
MRI_FCWML109	0.11667	0.71913
MRI_FCWML109	0.125	0.66505
MRI_FCWML109	0.13333	0.58309
MRI_FCWML109	0.14167	0.45931
MRI_FCWML109	0.15	0.29474
MRI_FCWML109	0.15833	0.10542
MRI_FCWML109	0.16667	-0.082567
MRI_FCWML109	0.175	-0.24118
MRI_FCWML109	0.18333	-0.34855
MRI_FCWML109	0.19167	-0.39459
MRI_FCWML109	0.2	-0.38244
MRI_FCWML109	0.20833	-0.32595
MRI_FCWML109	0.21667	-0.24479
MRI_FCWML109	0.225	-0.15925
MRI_FCWML109	0.23333	-0.086374
MRI_FCWML109	0.24167	-0.038146
MRI_FCWML109	0.25	-0.010676
MRI_FCWML119	0	0.35825
MRI_FCWML119	0.0083333	0.72431
MRI_FCWML119	0.016667	0.7438
MRI_FCWML119	0.025	0.76406
MRI_FCWML119	0.033333	0.77033
MRI_FCWML119	0.041667	0.74862
MRI_FCWML119	0.05	0.6911
MRI_FCWML119	0.058333	0.60012
MRI_FCWML119	0.066667	0.48894
MRI_FCWML119	0.075	0.37813
MRI_FCWML119	0.083333	0.28864
MRI_FCWML119	0.091667	0.23416
MRI_FCWML119	0.1	0.21606
MRI_FCWML119	0.10833	0.22323
MRI_FCWML119	0.11667	0.23665
MRI_FCWML119	0.125	0.23684
MRI_FCWML119	0.13333	0.21115
MRI_FCWML119	0.14167	0.15824
MRI_FCWML119	0.15	0.088394
MRI_FCWML119	0.15833	0.019806
MRI_FCWML119	0.16667	-0.027808
MRI_FCWML119	0.175	-0.040376
MRI_FCWML119	0.18333	-0.014964
MRI_FCWML119	0.19167	0.038502
MRI_FCWML119	0.2	0.10041
MRI_FCWML119	0.20833	0.14888
MRI_FCWML119	0.21667	0.1686
MRI_FCWML119	0.225	0.15735
MRI_FCWML119	0.23333	0.12667
MRI_FCWML119	0.24167	0.096134
MRI_FCWML119	0.25	0.041786
MRI_FCWML121	0	-0.64498
MRI_FCWML121	0.0083333	-1.2697
MRI_FCWML121	0.016667	-1.2082
MRI_FCWML121	0.025	-1.104
MRI_FCWML121	0.033333	-0.95769
MRI_FCWML121	0.041667	-0.7757
MRI_FCWML121	0.05	-0.57128
MRI_FCWML121	0.058333	-0.36349
MRI_FCWML121	0.066667	-0.17301
MRI_FCWML121	0.075	-0.016592
MRI_FCWML121	0.083333	0.097378
MRI_FCWML121	0.091667	0.17011
MRI_FCWML121	0.1	0.20988
MRI_FCWML121	0.10833	0.22714
MRI_FCWML121	0.11667	0.23016
MRI_FCWML121	0.125	0.22333
MRI_FCWML121	0.13333	0.20887
MRI_FCWML121	0.14167	0.19015
MRI_FCWML121	0.15	0.17391
MRI_FCWML121	0.15833	0.16946
MRI_FCWML121	0.16667	0.18499
MRI_FCWML121	0.175	0.22307
MRI_FCWML121	0.18333	0.27825
MRI_FCWML121	0.19167	0.3384
MRI_FCWML121	0.2	0.38933
MRI_FCWML121	0.20833	0.42029
MRI_FCWML121	0.21667	0.42781
MRI_FCWML121	0.225	0.41638
MRI_FCWML121	0.23333	0.39594
MRI_FCWML121	0.24167	0.37784
MRI_FCWML121	0.25	0.18536
MRI_FCWML128	0	0.95739
MRI_FCWML128	0.0083333	1.8966
MRI_FCWML128	0.016667	1.8359
MRI_FCWML128	0.025	1.7194
MRI_FCWML128	0.033333	1.5361
MRI_FCWML128	0.041667	1.2885
MRI_FCWML128	0.05	0.99646
MRI_FCWML128	0.058333	0.69321
MRI_FCWML128	0.066667	0.41468
MRI_FCWML128	0.075	0.18738
MRI_FCWML128	0.083333	0.020975
MRI_FCWML128	0.091667	-0.091798
MRI_FCWML128	0.1	-0.16847
MRI_FCWML128	0.10833	-0.22752
MRI_FCWML128	0.11667	-0.28078
MRI_FCWML128	0.125	-0.33037
MRI_FCWML128	0.13333	-0.37051
MRI_FCWML128	0.14167	-0.39227
MRI_FCWML128	0.15	-0.38856
MRI_FCWML128	0.15833	-0.3574
MRI_FCWML128	0.16667	-0.30255
MRI_FCWML128	0.175	-0.23193
MRI_FCWML128	0.18333	-0.15505
MRI_FCWML128	0.19167	-0.080368
MRI_FCWML128	0.2	-0.013703
MRI_FCWML128	0.20833	0.042137
MRI_FCWML128	0.21667	0.086672
MRI_FCWML128	0.225	0.12056
MRI_FCWML128	0.23333	0.14455
MRI_FCWML128	0.24167	0.15897
MRI_FCWML128	0.25	0.081898
MRI_FCWML129	0	-0.15014
MRI_FCWML129	0.0083333	-0.29557
MRI_FCWML129	0.016667	-0.28147
MRI_FCWML129	0.025	-0.25844
MRI_FCWML129	0.033333	-0.2282
MRI_FCWML129	0.041667	-0.19405
MRI_FCWML129	0.05	-0.16
MRI_FCWML129	0.058333	-0.12915
MRI_FCWML129	0.066667	-0.10225
MRI_FCWML129	0.075	-0.077609
MRI_FCWML129	0.083333	-0.052515
MRI_FCWML129	0.091667	-0.025362
MRI_FCWML129	0.1	0.0027286
MRI_FCWML129	0.10833	0.027729
MRI_FCWML129	0.11667	0.043869
MRI_FCWML129	0.125	0.045339
MRI_FCWML129	0.13333	0.027684
MRI_FCWML129	0.14167	-0.011364
MRI_FCWML129	0.15	-0.071279
MRI_FCWML129	0.15833	-0.14794
MRI_FCWML129	0.16667	-0.23281
MRI_FCWML129	0.175	-0.31287
MRI_FCWML129	0.18333	-0.37233
MRI_FCWML129	0.19167	-0.39628
MRI_FCWML129	0.2	-0.37526
MRI_FCWML129	0.20833	-0.30922
MRI_FCWML129	0.21667	-0.20883
MRI_FCWML129	0.225	-0.093637
MRI_FCWML129	0.23333	0.012423
MRI_FCWML129	0.24167	0.086777
MRI_FCWML129	0.25	0.056737
MRI_FCWML134	0	0.39901
MRI_FCWML134	0.0083333	0.7959
MRI_FCWML134	0.016667	0.7873
MRI_FCWML134	0.025	0.76634
MRI_FCWML134	0.033333	0.72578
MRI_FCWML134	0.041667	0.65983
MRI_FCWML134	0.05	0.56677
MRI_FCWML134	0.058333	0.45079
MRI_FCWML134	0.066667	0.32292
MRI_FCWML134	0.075	0.20052
MRI_FCWML134	0.083333	0.10483
MRI_FCWML134	0.091667	0.056231
MRI_FCWML134	0.1	0.067679
MRI_FCWML134	0.10833	0.13858
MRI_FCWML134	0.11667	0.25179
MRI_FCWML134	0.125	0.37601
MRI_FCWML134	0.13333	0.47393
MRI_FCWML134	0.14167	0.51331
MRI_FCWML134	0.15	0.47718
MRI_FCWML134	0.15833	0.36878
MRI_FCWML134	0.16667	0.20989
MRI_FCWML134	0.175	0.033331
MRI_FCWML134	0.18333	-0.12682
MRI_FCWML134	0.19167	-0.24395
MRI_FCWML134	0.2	-0.30405
MRI_FCWML134	0.20833	-0.30697
MRI_FCWML134	0.21667	-0.2644
MRI_FCWML134	0.225	-0.19608
MRI_FCWML134	0.23333	-0.12496
MRI_FCWML134	0.24167	-0.072263
MRI_FCWML134	0.25	-0.026454
MRI_FCWML150	0	-0.26355
MRI_FCWML150	0.0083333	-0.51485
MRI_FCWML150	0.016667	-0.47912
MRI_FCWML150	0.025	-0.42333
MRI_FCWML150	0.033333	-0.3537
MRI_FCWML150	0.041667	-0.27919
MRI_FCWML150	0.05	-0.2102
MRI_FCWML150	0.058333	-0.15601
MRI_FCWML150	0.066667	-0.12178
MRI_FCWML150	0.075	-0.1063
MRI_FCWML150	0.083333	-0.1018
MRI_FCWML150	0.091667	-0.09597
MRI_FCWML150	0.1	-0.075937
MRI_FCWML150	0.10833	-0.032692
MRI_FCWML150	0.11667	0.035448
MRI_FCWML150	0.125	0.12145
MRI_FCWML150	0.13333	0.21061
MRI_FCWML150	0.14167	0.28384
MRI_FCWML150	0.15	0.32227
MRI_FCWML150	0.15833	0.31235
MRI_FCWML150	0.16667	0.25031
MRI_FCWML150	0.175	0.1447
MRI_FCWML150	0.18333	0.015893
MRI_FCWML150	0.19167	-0.10802
MRI_FCWML150	0.2	-0.19858
MRI_FCWML150	0.20833	-0.23567
MRI_FCWML150	0.21667	-0.21463
MRI_FCWML150	0.225	-0.1488
MRI_FCWML150	0.23333	-0.065807
MRI_FCWML150	0.24167	0.0016422
MRI_FCWML150	0.25	0.013719
MRI_FCWML158	0	-0.46057
MRI_FCWML158	0.0083333	-0.97472
MRI_FCWML158	0.016667	-1.1112
MRI_FCWML158	0.025	-1.2682
MRI_FCWML158	0.033333	-1.3716
MRI_FCWML158	0.041667	-1.3656
MRI_FCWML158	0.05	-1.2329
MRI_FCWML158	0.058333	-0.99767
MRI_FCWML158	0.066667	-0.7123
MRI_FCWML158	0.075	-0.43645
MRI_FCWML158	0.083333	-0.21747
MRI_FCWML158	0.091667	-0.079824
MRI_FCWML158	0.1	-0.0245
MRI_FCWML158	0.10833	-0.035521
MRI_FCWML158	0.11667	-0.088705
MRI_FCWML158	0.125	-0.15928
MRI_FCWML158	0.13333	-0.22695
MRI_FCWML158	0.14167	-0.27866
MRI_FCWML158	0.15	-0.30945
MRI_FCWML158	0.15833	-0.32154
MRI_FCWML158	0.16667	-0.3216
MRI_FCWML158	0.175	-0.31693
MRI_FCWML158	0.18333	-0.31173
MRI_FCWML158	0.19167	-0.30536
MRI_FCWML158	0.2	-0.29329
MRI_FCWML158	0.20833	-0.27037
MRI_FCWML158	0.21667	-0.23469
MRI_FCWML158	0.225	-0.19002
MRI_FCWML158	0.23333	-0.14547
MRI_FCWML158	0.24167	-0.1124
MRI_FCWML158	0.25	-0.050089
MRI_FCWML159	0	-0.49289
MRI_FCWML159	0.0083333	-0.96792
MRI_FCWML159	0.016667	-0.92134
MRI_FCWML159	0.025	-0.86367
MRI_FCWML159	0.033333	-0.81477
MRI_FCWML159	0.041667	-0.78716
MRI_FCWML159	0.05	-0.77985
MRI_FCWML159	0.058333	-0.77852
MRI_FCWML159	0.066667	-0.76196
MRI_FCWML159	0.075	-0.71169
MRI_FCWML159	0.083333	-0.62008
MRI_FCWML159	0.091667	-0.4933
MRI_FCWML159	0.1	-0.34811
MRI_FCWML159	0.10833	-0.20461
MRI_FCWML159	0.11667	-0.079112
MRI_FCWML159	0.125	0.019301
MRI_FCWML159	0.13333	0.087591
MRI_FCWML159	0.14167	0.1248
MRI_FCWML159	0.15	0.12888
MRI_FCWML159	0.15833	0.097067
MRI_FCWML159	0.16667	0.029951
MRI_FCWML159	0.175	-0.063442
MRI_FCWML159	0.18333	-0.16328
MRI_FCWML159	0.19167	-0.24199
MRI_FCWML159	0.2	-0.27242
MRI_FCWML159	0.20833	-0.23813
MRI_FCWML159	0.21667	-0.14116
MRI_FCWML159	0.225	-0.0036116
MRI_FCWML159	0.23333	0.13793
MRI_FCWML159	0.24167	0.24353
MRI_FCWML159	0.25	0.14127
MRI_FCWML160	0	-0.060616
MRI_FCWML160	0.0083333	-0.096877
MRI_FCWML160	0.016667	-0.032272
MRI_FCWML160	0.025	0.050788
MRI_FCWML160	0.033333	0.12618
MRI_FCWML160	0.041667	0.17369
MRI_FCWML160	0.05	0.18585
MRI_FCWML160	0.058333	0.16883
MRI_FCWML160	0.066667	0.13755
MRI_FCWML160	0.075	0.10801
MRI_FCWML160	0.083333	0.090424
MRI_FCWML160	0.091667	0.08593
MRI_FCWML160	0.1	0.087586
MRI_FCWML160	0.10833	0.084554
MRI_FCWML160	0.11667	0.067239
MRI_FCWML160	0.125	0.031304
MRI_FCWML160	0.13333	-0.020711
MRI_FCWML160	0.14167	-0.080388
MRI_FCWML160	0.15	-0.13631
MRI_FCWML160	0.15833	-0.1776
MRI_FCWML160	0.16667	-0.19688
MRI_FCWML160	0.175	-0.19157
MRI_FCWML160	0.18333	-0.16359
MRI_FCWML160	0.19167	-0.11773
MRI_FCWML160	0.2	-0.059827
MRI_FCWML160	0.20833	0.0043576
MRI_FCWML160	0.21667	0.069328
MRI_FCWML160	0.225	0.12944
MRI_FCWML160	0.23333	0.17866
MRI_FCWML160	0.24167	0.21116
MRI_FCWML160	0.25	0.11127
MRI_FCWML162	0	0.63387
MRI_FCWML162	0.0083333	1.2863
MRI_FCWML162	0.016667	1.3303
MRI_FCWML162	0.025	1.3696
MRI_FCWML162	0.033333	1.3696
MRI_FCWML162	0.041667	1.3056
MRI_FCWML162	0.05	1.1714
MRI_FCWML162	0.058333	0.97954
MRI_FCWML162	0.066667	0.75479
MRI_FCWML162	0.075	0.52586
MRI_FCWML162	0.083333	0.31913
MRI_FCWML162	0.091667	0.15569
MRI_FCWML162	0.1	0.050111
MRI_FCWML162	0.10833	0.0088499
MRI_FCWML162	0.11667	0.028259
[truncated: 171 more rows]
