# Supplementary material for: Pupil size reflects activation of subcortical ascending arousal system nuclei during rest
Source: eLife. 2023 Jun 27;12:e84822. doi: 10.7554/eLife.84822 (PMC10299825; doi:10.7554/eLife.84822)
Supplement: Figure 6—source data 1. [file elife-84822-fig6-data1.zip › Figure6-SourceData/Pxy_cpsd_stat_ses-day2_MR.csv]

subj	F_cpsd	Pxy
MRI_FCWML001	0	-0.37681
MRI_FCWML001	0.0083333	-0.79453
MRI_FCWML001	0.016667	-0.90209
MRI_FCWML001	0.025	-1.0365
MRI_FCWML001	0.033333	-1.1477
MRI_FCWML001	0.041667	-1.193
MRI_FCWML001	0.05	-1.1505
MRI_FCWML001	0.058333	-1.0231
MRI_FCWML001	0.066667	-0.83412
MRI_FCWML001	0.075	-0.61578
MRI_FCWML001	0.083333	-0.39762
MRI_FCWML001	0.091667	-0.19969
MRI_FCWML001	0.1	-0.031978
MRI_FCWML001	0.10833	0.10124
MRI_FCWML001	0.11667	0.19628
MRI_FCWML001	0.125	0.24764
MRI_FCWML001	0.13333	0.24947
MRI_FCWML001	0.14167	0.19947
MRI_FCWML001	0.15	0.10203
MRI_FCWML001	0.15833	-0.031532
MRI_FCWML001	0.16667	-0.186
MRI_FCWML001	0.175	-0.34666
MRI_FCWML001	0.18333	-0.50259
MRI_FCWML001	0.19167	-0.64742
MRI_FCWML001	0.2	-0.77791
MRI_FCWML001	0.20833	-0.89192
MRI_FCWML001	0.21667	-0.98725
MRI_FCWML001	0.225	-1.0619
MRI_FCWML001	0.23333	-1.1147
MRI_FCWML001	0.24167	-1.1458
MRI_FCWML001	0.25	-0.57802
MRI_FCWML002	0	1.0523
MRI_FCWML002	0.0083333	2.1304
MRI_FCWML002	0.016667	2.196
MRI_FCWML002	0.025	2.2708
MRI_FCWML002	0.033333	2.3189
MRI_FCWML002	0.041667	2.3122
MRI_FCWML002	0.05	2.2399
MRI_FCWML002	0.058333	2.1089
MRI_FCWML002	0.066667	1.9376
MRI_FCWML002	0.075	1.7463
MRI_FCWML002	0.083333	1.5496
MRI_FCWML002	0.091667	1.3541
MRI_FCWML002	0.1	1.1596
MRI_FCWML002	0.10833	0.96332
MRI_FCWML002	0.11667	0.76546
MRI_FCWML002	0.125	0.57203
MRI_FCWML002	0.13333	0.39581
MRI_FCWML002	0.14167	0.25377
MRI_FCWML002	0.15	0.16163
MRI_FCWML002	0.15833	0.12715
MRI_FCWML002	0.16667	0.1451
MRI_FCWML002	0.175	0.19655
MRI_FCWML002	0.18333	0.25384
MRI_FCWML002	0.19167	0.28952
MRI_FCWML002	0.2	0.28565
MRI_FCWML002	0.20833	0.23915
MRI_FCWML002	0.21667	0.16113
MRI_FCWML002	0.225	0.071248
MRI_FCWML002	0.23333	-0.0095728
MRI_FCWML002	0.24167	-0.064701
MRI_FCWML002	0.25	-0.042078
MRI_FCWML003	0	-0.38582
MRI_FCWML003	0.0083333	-0.79265
MRI_FCWML003	0.016667	-0.84496
MRI_FCWML003	0.025	-0.90065
MRI_FCWML003	0.033333	-0.92551
MRI_FCWML003	0.041667	-0.89214
MRI_FCWML003	0.05	-0.7899
MRI_FCWML003	0.058333	-0.62817
MRI_FCWML003	0.066667	-0.43243
MRI_FCWML003	0.075	-0.23548
MRI_FCWML003	0.083333	-0.067812
MRI_FCWML003	0.091667	0.049411
MRI_FCWML003	0.1	0.10708
MRI_FCWML003	0.10833	0.10704
MRI_FCWML003	0.11667	0.058905
MRI_FCWML003	0.125	-0.023112
MRI_FCWML003	0.13333	-0.12263
MRI_FCWML003	0.14167	-0.22269
MRI_FCWML003	0.15	-0.30729
MRI_FCWML003	0.15833	-0.36324
MRI_FCWML003	0.16667	-0.38224
MRI_FCWML003	0.175	-0.36226
MRI_FCWML003	0.18333	-0.30761
MRI_FCWML003	0.19167	-0.22742
MRI_FCWML003	0.2	-0.13319
MRI_FCWML003	0.20833	-0.036257
MRI_FCWML003	0.21667	0.053867
MRI_FCWML003	0.225	0.13012
MRI_FCWML003	0.23333	0.18766
MRI_FCWML003	0.24167	0.22337
MRI_FCWML003	0.25	0.11773
MRI_FCWML004	0	-0.44886
MRI_FCWML004	0.0083333	-0.86086
MRI_FCWML004	0.016667	-0.75466
MRI_FCWML004	0.025	-0.59271
MRI_FCWML004	0.033333	-0.39793
MRI_FCWML004	0.041667	-0.20049
MRI_FCWML004	0.05	-0.032435
MRI_FCWML004	0.058333	0.079988
MRI_FCWML004	0.066667	0.12308
MRI_FCWML004	0.075	0.098262
MRI_FCWML004	0.083333	0.019351
MRI_FCWML004	0.091667	-0.093906
MRI_FCWML004	0.1	-0.22234
MRI_FCWML004	0.10833	-0.35086
MRI_FCWML004	0.11667	-0.46813
MRI_FCWML004	0.125	-0.56419
MRI_FCWML004	0.13333	-0.62889
MRI_FCWML004	0.14167	-0.65288
MRI_FCWML004	0.15	-0.63085
MRI_FCWML004	0.15833	-0.56473
MRI_FCWML004	0.16667	-0.46447
MRI_FCWML004	0.175	-0.34547
MRI_FCWML004	0.18333	-0.22391
MRI_FCWML004	0.19167	-0.1122
MRI_FCWML004	0.2	-0.016678
MRI_FCWML004	0.20833	0.061757
MRI_FCWML004	0.21667	0.1251
MRI_FCWML004	0.225	0.17538
MRI_FCWML004	0.23333	0.213
MRI_FCWML004	0.24167	0.23671
MRI_FCWML004	0.25	0.12243
MRI_FCWML006	0	0.22316
MRI_FCWML006	0.0083333	0.43658
MRI_FCWML006	0.016667	0.4086
MRI_FCWML006	0.025	0.36628
MRI_FCWML006	0.033333	0.31636
MRI_FCWML006	0.041667	0.26772
MRI_FCWML006	0.05	0.22939
MRI_FCWML006	0.058333	0.20773
MRI_FCWML006	0.066667	0.20418
MRI_FCWML006	0.075	0.21486
MRI_FCWML006	0.083333	0.23259
MRI_FCWML006	0.091667	0.25028
MRI_FCWML006	0.1	0.26388
MRI_FCWML006	0.10833	0.27313
MRI_FCWML006	0.11667	0.27967
MRI_FCWML006	0.125	0.28365
MRI_FCWML006	0.13333	0.28088
MRI_FCWML006	0.14167	0.26261
MRI_FCWML006	0.15	0.2185
MRI_FCWML006	0.15833	0.14184
MRI_FCWML006	0.16667	0.034622
MRI_FCWML006	0.175	-0.0898
MRI_FCWML006	0.18333	-0.20835
MRI_FCWML006	0.19167	-0.29392
MRI_FCWML006	0.2	-0.32364
MRI_FCWML006	0.20833	-0.28686
MRI_FCWML006	0.21667	-0.19016
MRI_FCWML006	0.225	-0.057092
MRI_FCWML006	0.23333	0.0774
MRI_FCWML006	0.24167	0.17669
MRI_FCWML006	0.25	0.1066
MRI_FCWML007	0	-0.22663
MRI_FCWML007	0.0083333	-0.43321
MRI_FCWML007	0.016667	-0.37247
MRI_FCWML007	0.025	-0.2703
MRI_FCWML007	0.033333	-0.12864
MRI_FCWML007	0.041667	0.044852
MRI_FCWML007	0.05	0.23527
MRI_FCWML007	0.058333	0.42185
MRI_FCWML007	0.066667	0.58251
MRI_FCWML007	0.075	0.69995
MRI_FCWML007	0.083333	0.76662
MRI_FCWML007	0.091667	0.78602
MRI_FCWML007	0.1	0.76951
MRI_FCWML007	0.10833	0.73019
MRI_FCWML007	0.11667	0.6771
MRI_FCWML007	0.125	0.61288
MRI_FCWML007	0.13333	0.53582
MRI_FCWML007	0.14167	0.44463
MRI_FCWML007	0.15	0.34264
MRI_FCWML007	0.15833	0.2387
MRI_FCWML007	0.16667	0.14419
MRI_FCWML007	0.175	0.068205
MRI_FCWML007	0.18333	0.013763
MRI_FCWML007	0.19167	-0.022643
MRI_FCWML007	0.2	-0.048368
MRI_FCWML007	0.20833	-0.070581
MRI_FCWML007	0.21667	-0.093217
MRI_FCWML007	0.225	-0.11618
MRI_FCWML007	0.23333	-0.13657
MRI_FCWML007	0.24167	-0.15069
MRI_FCWML007	0.25	-0.077872
MRI_FCWML008	0	0.015164
MRI_FCWML008	0.0083333	0.013159
MRI_FCWML008	0.016667	-0.033462
MRI_FCWML008	0.025	-0.095491
MRI_FCWML008	0.033333	-0.15209
MRI_FCWML008	0.041667	-0.18059
MRI_FCWML008	0.05	-0.16358
MRI_FCWML008	0.058333	-0.095773
MRI_FCWML008	0.066667	0.012977
MRI_FCWML008	0.075	0.14059
MRI_FCWML008	0.083333	0.26086
MRI_FCWML008	0.091667	0.35273
MRI_FCWML008	0.1	0.40632
MRI_FCWML008	0.10833	0.42298
MRI_FCWML008	0.11667	0.41066
MRI_FCWML008	0.125	0.37811
MRI_FCWML008	0.13333	0.33155
MRI_FCWML008	0.14167	0.27493
MRI_FCWML008	0.15	0.21201
MRI_FCWML008	0.15833	0.14776
MRI_FCWML008	0.16667	0.087297
MRI_FCWML008	0.175	0.03342
MRI_FCWML008	0.18333	-0.01521
MRI_FCWML008	0.19167	-0.063301
MRI_FCWML008	0.2	-0.11586
MRI_FCWML008	0.20833	-0.17477
MRI_FCWML008	0.21667	-0.2372
MRI_FCWML008	0.225	-0.29659
MRI_FCWML008	0.23333	-0.34531
MRI_FCWML008	0.24167	-0.37705
MRI_FCWML008	0.25	-0.19402
MRI_FCWML009	0	0.13916
MRI_FCWML009	0.0083333	0.27593
MRI_FCWML009	0.016667	0.27146
MRI_FCWML009	0.025	0.27151
MRI_FCWML009	0.033333	0.28226
MRI_FCWML009	0.041667	0.30446
MRI_FCWML009	0.05	0.33011
MRI_FCWML009	0.058333	0.34297
MRI_FCWML009	0.066667	0.32336
MRI_FCWML009	0.075	0.25582
MRI_FCWML009	0.083333	0.13604
MRI_FCWML009	0.091667	-0.026285
MRI_FCWML009	0.1	-0.21045
MRI_FCWML009	0.10833	-0.39213
MRI_FCWML009	0.11667	-0.55159
MRI_FCWML009	0.125	-0.67832
MRI_FCWML009	0.13333	-0.77053
MRI_FCWML009	0.14167	-0.83019
MRI_FCWML009	0.15	-0.85768
MRI_FCWML009	0.15833	-0.84914
MRI_FCWML009	0.16667	-0.79827
MRI_FCWML009	0.175	-0.70082
MRI_FCWML009	0.18333	-0.55905
MRI_FCWML009	0.19167	-0.38312
MRI_FCWML009	0.2	-0.18916
MRI_FCWML009	0.20833	0.0047006
MRI_FCWML009	0.21667	0.18216
MRI_FCWML009	0.225	0.33076
MRI_FCWML009	0.23333	0.44204
MRI_FCWML009	0.24167	0.51072
MRI_FCWML009	0.25	0.26696
MRI_FCWML010	0	0.033826
MRI_FCWML010	0.0083333	0.10247
MRI_FCWML010	0.016667	0.20094
MRI_FCWML010	0.025	0.34609
MRI_FCWML010	0.033333	0.51308
MRI_FCWML010	0.041667	0.67418
MRI_FCWML010	0.05	0.80465
MRI_FCWML010	0.058333	0.88825
MRI_FCWML010	0.066667	0.92066
MRI_FCWML010	0.075	0.90949
MRI_FCWML010	0.083333	0.87107
MRI_FCWML010	0.091667	0.82524
MRI_FCWML010	0.1	0.78997
MRI_FCWML010	0.10833	0.77732
MRI_FCWML010	0.11667	0.79143
MRI_FCWML010	0.125	0.82813
MRI_FCWML010	0.13333	0.87581
MRI_FCWML010	0.14167	0.91717
MRI_FCWML010	0.15	0.9322
MRI_FCWML010	0.15833	0.90242
MRI_FCWML010	0.16667	0.81595
MRI_FCWML010	0.175	0.67188
MRI_FCWML010	0.18333	0.48205
MRI_FCWML010	0.19167	0.26906
MRI_FCWML010	0.2	0.060508
MRI_FCWML010	0.20833	-0.11863
MRI_FCWML010	0.21667	-0.2527
MRI_FCWML010	0.225	-0.33862
MRI_FCWML010	0.23333	-0.38436
MRI_FCWML010	0.24167	-0.40355
MRI_FCWML010	0.25	-0.20418
MRI_FCWML011	0	0.14376
MRI_FCWML011	0.0083333	0.28154
MRI_FCWML011	0.016667	0.26381
MRI_FCWML011	0.025	0.23577
MRI_FCWML011	0.033333	0.2019
MRI_FCWML011	0.041667	0.17074
MRI_FCWML011	0.05	0.15399
MRI_FCWML011	0.058333	0.16322
MRI_FCWML011	0.066667	0.20566
MRI_FCWML011	0.075	0.28085
MRI_FCWML011	0.083333	0.37987
MRI_FCWML011	0.091667	0.48751
MRI_FCWML011	0.1	0.58618
MRI_FCWML011	0.10833	0.66014
MRI_FCWML011	0.11667	0.69854
MRI_FCWML011	0.125	0.69678
MRI_FCWML011	0.13333	0.65649
MRI_FCWML011	0.14167	0.58468
MRI_FCWML011	0.15	0.49238
MRI_FCWML011	0.15833	0.39271
MRI_FCWML011	0.16667	0.29833
MRI_FCWML011	0.175	0.21855
MRI_FCWML011	0.18333	0.15703
MRI_FCWML011	0.19167	0.11119
MRI_FCWML011	0.2	0.073822
MRI_FCWML011	0.20833	0.036706
MRI_FCWML011	0.21667	-0.0053172
MRI_FCWML011	0.225	-0.051597
MRI_FCWML011	0.23333	-0.095611
MRI_FCWML011	0.24167	-0.12773
MRI_FCWML011	0.25	-0.069768
MRI_FCWML012	0	-0.27175
MRI_FCWML012	0.0083333	-0.55975
MRI_FCWML012	0.016667	-0.60058
MRI_FCWML012	0.025	-0.64609
MRI_FCWML012	0.033333	-0.67418
MRI_FCWML012	0.041667	-0.67147
MRI_FCWML012	0.05	-0.63994
MRI_FCWML012	0.058333	-0.59574
MRI_FCWML012	0.066667	-0.56068
MRI_FCWML012	0.075	-0.55039
MRI_FCWML012	0.083333	-0.56523
MRI_FCWML012	0.091667	-0.58875
MRI_FCWML012	0.1	-0.59468
MRI_FCWML012	0.10833	-0.55905
MRI_FCWML012	0.11667	-0.47146
MRI_FCWML012	0.125	-0.34
MRI_FCWML012	0.13333	-0.18789
MRI_FCWML012	0.14167	-0.044032
MRI_FCWML012	0.15	0.067478
MRI_FCWML012	0.15833	0.13422
MRI_FCWML012	0.16667	0.15658
MRI_FCWML012	0.175	0.14429
MRI_FCWML012	0.18333	0.11128
MRI_FCWML012	0.19167	0.071426
MRI_FCWML012	0.2	0.036102
MRI_FCWML012	0.20833	0.013052
MRI_FCWML012	0.21667	0.0055846
MRI_FCWML012	0.225	0.012044
MRI_FCWML012	0.23333	0.026283
MRI_FCWML012	0.24167	0.039815
MRI_FCWML012	0.25	0.022647
MRI_FCWML013	0	0.13162
MRI_FCWML013	0.0083333	0.26576
MRI_FCWML013	0.016667	0.26878
MRI_FCWML013	0.025	0.26096
MRI_FCWML013	0.033333	0.2296
MRI_FCWML013	0.041667	0.16707
MRI_FCWML013	0.05	0.075064
MRI_FCWML013	0.058333	-0.034878
MRI_FCWML013	0.066667	-0.1446
MRI_FCWML013	0.075	-0.23461
MRI_FCWML013	0.083333	-0.28906
MRI_FCWML013	0.091667	-0.29855
MRI_FCWML013	0.1	-0.26033
MRI_FCWML013	0.10833	-0.17677
MRI_FCWML013	0.11667	-0.053678
MRI_FCWML013	0.125	0.10036
MRI_FCWML013	0.13333	0.27351
MRI_FCWML013	0.14167	0.44997
MRI_FCWML013	0.15	0.61045
MRI_FCWML013	0.15833	0.73461
MRI_FCWML013	0.16667	0.8054
MRI_FCWML013	0.175	0.81359
MRI_FCWML013	0.18333	0.76089
MRI_FCWML013	0.19167	0.65996
MRI_FCWML013	0.2	0.53118
MRI_FCWML013	0.20833	0.3971
MRI_FCWML013	0.21667	0.27685
MRI_FCWML013	0.225	0.18232
MRI_FCWML013	0.23333	0.11755
MRI_FCWML013	0.24167	0.08097
MRI_FCWML013	0.25	0.034647
MRI_FCWML014	0	-0.6999
MRI_FCWML014	0.0083333	-1.3717
MRI_FCWML014	0.016667	-1.2897
MRI_FCWML014	0.025	-1.1601
MRI_FCWML014	0.033333	-0.99316
MRI_FCWML014	0.041667	-0.8022
MRI_FCWML014	0.05	-0.60236
MRI_FCWML014	0.058333	-0.40881
MRI_FCWML014	0.066667	-0.23445
MRI_FCWML014	0.075	-0.087809
MRI_FCWML014	0.083333	0.028328
MRI_FCWML014	0.091667	0.11656
MRI_FCWML014	0.1	0.18289
MRI_FCWML014	0.10833	0.23377
MRI_FCWML014	0.11667	0.2733
MRI_FCWML014	0.125	0.30194
MRI_FCWML014	0.13333	0.31727
MRI_FCWML014	0.14167	0.31619
MRI_FCWML014	0.15	0.29754
MRI_FCWML014	0.15833	0.26386
MRI_FCWML014	0.16667	0.22153
MRI_FCWML014	0.175	0.17964
MRI_FCWML014	0.18333	0.14796
MRI_FCWML014	0.19167	0.13483
MRI_FCWML014	0.2	0.14529
MRI_FCWML014	0.20833	0.17977
MRI_FCWML014	0.21667	0.2334
MRI_FCWML014	0.225	0.29634
MRI_FCWML014	0.23333	0.35556
MRI_FCWML014	0.24167	0.39779
MRI_FCWML014	0.25	0.20655
MRI_FCWML015	0	0.36717
MRI_FCWML015	0.0083333	0.75299
MRI_FCWML015	0.016667	0.81174
MRI_FCWML015	0.025	0.91475
MRI_FCWML015	0.033333	1.0577
MRI_FCWML015	0.041667	1.2195
MRI_FCWML015	0.05	1.3623
MRI_FCWML015	0.058333	1.441
MRI_FCWML015	0.066667	1.419
MRI_FCWML015	0.075	1.2815
MRI_FCWML015	0.083333	1.0412
MRI_FCWML015	0.091667	0.73372
MRI_FCWML015	0.1	0.40576
MRI_FCWML015	0.10833	0.10183
MRI_FCWML015	0.11667	-0.14526
MRI_FCWML015	0.125	-0.31814
MRI_FCWML015	0.13333	-0.41353
MRI_FCWML015	0.14167	-0.43815
MRI_FCWML015	0.15	-0.40418
MRI_FCWML015	0.15833	-0.32581
MRI_FCWML015	0.16667	-0.21737
MRI_FCWML015	0.175	-0.093018
MRI_FCWML015	0.18333	0.032813
MRI_FCWML015	0.19167	0.14513
MRI_FCWML015	0.2	0.22957
MRI_FCWML015	0.20833	0.27551
MRI_FCWML015	0.21667	0.28009
MRI_FCWML015	0.225	0.25103
MRI_FCWML015	0.23333	0.20583
MRI_FCWML015	0.24167	0.16639
MRI_FCWML015	0.25	0.075444
MRI_FCWML016	0	0.27701
MRI_FCWML016	0.0083333	0.6173
MRI_FCWML016	0.016667	0.77946
MRI_FCWML016	0.025	0.9693
MRI_FCWML016	0.033333	1.1018
MRI_FCWML016	0.041667	1.112
MRI_FCWML016	0.05	0.97878
MRI_FCWML016	0.058333	0.72836
MRI_FCWML016	0.066667	0.42049
MRI_FCWML016	0.075	0.12427
MRI_FCWML016	0.083333	-0.10448
MRI_FCWML016	0.091667	-0.23622
MRI_FCWML016	0.1	-0.26923
MRI_FCWML016	0.10833	-0.22261
MRI_FCWML016	0.11667	-0.12614
MRI_FCWML016	0.125	-0.011062
MRI_FCWML016	0.13333	0.096146
MRI_FCWML016	0.14167	0.17715
MRI_FCWML016	0.15	0.2229
MRI_FCWML016	0.15833	0.23305
MRI_FCWML016	0.16667	0.21374
MRI_FCWML016	0.175	0.17432
MRI_FCWML016	0.18333	0.12392
MRI_FCWML016	0.19167	0.0691
MRI_FCWML016	0.2	0.013307
MRI_FCWML016	0.20833	-0.041995
MRI_FCWML016	0.21667	-0.095449
MRI_FCWML016	0.225	-0.14439
MRI_FCWML016	0.23333	-0.18461
MRI_FCWML016	0.24167	-0.21131
MRI_FCWML016	0.25	-0.11035
MRI_FCWML017	0	0.29056
MRI_FCWML017	0.0083333	0.59321
MRI_FCWML017	0.016667	0.63055
MRI_FCWML017	0.025	0.69428
MRI_FCWML017	0.033333	0.78085
MRI_FCWML017	0.041667	0.87779
MRI_FCWML017	0.05	0.96334
MRI_FCWML017	0.058333	1.0114
MRI_FCWML017	0.066667	1.0003
MRI_FCWML017	0.075	0.92149
MRI_FCWML017	0.083333	0.78343
MRI_FCWML017	0.091667	0.60917
MRI_FCWML017	0.1	0.42761
MRI_FCWML017	0.10833	0.2629
MRI_FCWML017	0.11667	0.12699
MRI_FCWML017	0.125	0.018489
MRI_FCWML017	0.13333	-0.072191
MRI_FCWML017	0.14167	-0.15458
MRI_FCWML017	0.15	-0.23152
MRI_FCWML017	0.15833	-0.29735
MRI_FCWML017	0.16667	-0.34138
MRI_FCWML017	0.175	-0.35394
MRI_FCWML017	0.18333	-0.33178
MRI_FCWML017	0.19167	-0.27978
MRI_FCWML017	0.2	-0.20904
MRI_FCWML017	0.20833	-0.13267
MRI_FCWML017	0.21667	-0.061895
MRI_FCWML017	0.225	-0.003965
MRI_FCWML017	0.23333	0.037787
MRI_FCWML017	0.24167	0.062622
MRI_FCWML017	0.25	0.035413
MRI_FCWML018	0	-0.30876
MRI_FCWML018	0.0083333	-0.59823
MRI_FCWML018	0.016667	-0.54036
MRI_FCWML018	0.025	-0.44406
MRI_FCWML018	0.033333	-0.31036
MRI_FCWML018	0.041667	-0.14263
MRI_FCWML018	0.05	0.051336
MRI_FCWML018	0.058333	0.25775
MRI_FCWML018	0.066667	0.4569
MRI_FCWML018	0.075	0.62573
MRI_FCWML018	0.083333	0.74256
MRI_FCWML018	0.091667	0.79223
MRI_FCWML018	0.1	0.7699
MRI_FCWML018	0.10833	0.68221
MRI_FCWML018	0.11667	0.54578
MRI_FCWML018	0.125	0.38381
MRI_FCWML018	0.13333	0.22191
MRI_FCWML018	0.14167	0.083761
MRI_FCWML018	0.15	-0.013002
MRI_FCWML018	0.15833	-0.060139
MRI_FCWML018	0.16667	-0.060471
MRI_FCWML018	0.175	-0.02681
MRI_FCWML018	0.18333	0.02211
MRI_FCWML018	0.19167	0.067608
MRI_FCWML018	0.2	0.096673
MRI_FCWML018	0.20833	0.10493
MRI_FCWML018	0.21667	0.095964
MRI_FCWML018	0.225	0.077818
MRI_FCWML018	0.23333	0.058937
MRI_FCWML018	0.24167	0.045474
MRI_FCWML018	0.25	0.020337
MRI_FCWML020	0	NaN
MRI_FCWML020	0.0083333	NaN
MRI_FCWML020	0.016667	NaN
MRI_FCWML020	0.025	NaN
MRI_FCWML020	0.033333	NaN
MRI_FCWML020	0.041667	NaN
MRI_FCWML020	0.05	NaN
MRI_FCWML020	0.058333	NaN
MRI_FCWML020	0.066667	NaN
MRI_FCWML020	0.075	NaN
MRI_FCWML020	0.083333	NaN
MRI_FCWML020	0.091667	NaN
MRI_FCWML020	0.1	NaN
MRI_FCWML020	0.10833	NaN
MRI_FCWML020	0.11667	NaN
MRI_FCWML020	0.125	NaN
MRI_FCWML020	0.13333	NaN
MRI_FCWML020	0.14167	NaN
MRI_FCWML020	0.15	NaN
MRI_FCWML020	0.15833	NaN
MRI_FCWML020	0.16667	NaN
MRI_FCWML020	0.175	NaN
MRI_FCWML020	0.18333	NaN
MRI_FCWML020	0.19167	NaN
MRI_FCWML020	0.2	NaN
MRI_FCWML020	0.20833	NaN
MRI_FCWML020	0.21667	NaN
MRI_FCWML020	0.225	NaN
MRI_FCWML020	0.23333	NaN
MRI_FCWML020	0.24167	NaN
MRI_FCWML020	0.25	NaN
MRI_FCWML022	0	NaN
MRI_FCWML022	0.0083333	NaN
MRI_FCWML022	0.016667	NaN
MRI_FCWML022	0.025	NaN
MRI_FCWML022	0.033333	NaN
MRI_FCWML022	0.041667	NaN
MRI_FCWML022	0.05	NaN
MRI_FCWML022	0.058333	NaN
MRI_FCWML022	0.066667	NaN
MRI_FCWML022	0.075	NaN
MRI_FCWML022	0.083333	NaN
MRI_FCWML022	0.091667	NaN
MRI_FCWML022	0.1	NaN
MRI_FCWML022	0.10833	NaN
MRI_FCWML022	0.11667	NaN
MRI_FCWML022	0.125	NaN
MRI_FCWML022	0.13333	NaN
MRI_FCWML022	0.14167	NaN
MRI_FCWML022	0.15	NaN
MRI_FCWML022	0.15833	NaN
MRI_FCWML022	0.16667	NaN
MRI_FCWML022	0.175	NaN
MRI_FCWML022	0.18333	NaN
MRI_FCWML022	0.19167	NaN
MRI_FCWML022	0.2	NaN
MRI_FCWML022	0.20833	NaN
MRI_FCWML022	0.21667	NaN
MRI_FCWML022	0.225	NaN
MRI_FCWML022	0.23333	NaN
MRI_FCWML022	0.24167	NaN
MRI_FCWML022	0.25	NaN
MRI_FCWML023	0	-0.17005
MRI_FCWML023	0.0083333	-0.37071
MRI_FCWML023	0.016667	-0.45184
MRI_FCWML023	0.025	-0.55518
MRI_FCWML023	0.033333	-0.64458
MRI_FCWML023	0.041667	-0.68833
MRI_FCWML023	0.05	-0.66924
MRI_FCWML023	0.058333	-0.58897
MRI_FCWML023	0.066667	-0.4655
MRI_FCWML023	0.075	-0.32505
MRI_FCWML023	0.083333	-0.19214
MRI_FCWML023	0.091667	-0.081852
MRI_FCWML023	0.1	0.0028924
MRI_FCWML023	0.10833	0.068522
MRI_FCWML023	0.11667	0.12455
MRI_FCWML023	0.125	0.17717
MRI_FCWML023	0.13333	0.2258
MRI_FCWML023	0.14167	0.26395
MRI_FCWML023	0.15	0.28318
MRI_FCWML023	0.15833	0.27788
MRI_FCWML023	0.16667	0.2478
MRI_FCWML023	0.175	0.19726
MRI_FCWML023	0.18333	0.13192
MRI_FCWML023	0.19167	0.055258
MRI_FCWML023	0.2	-0.032574
MRI_FCWML023	0.20833	-0.13271
MRI_FCWML023	0.21667	-0.24344
MRI_FCWML023	0.225	-0.35665
MRI_FCWML023	0.23333	-0.45747
MRI_FCWML023	0.24167	-0.52795
MRI_FCWML023	0.25	-0.27667
MRI_FCWML025	0	-0.10217
MRI_FCWML025	0.0083333	-0.21729
MRI_FCWML025	0.016667	-0.25374
MRI_FCWML025	0.025	-0.30715
MRI_FCWML025	0.033333	-0.36887
MRI_FCWML025	0.041667	-0.43015
MRI_FCWML025	0.05	-0.48371
MRI_FCWML025	0.058333	-0.52437
MRI_FCWML025	0.066667	-0.54929
MRI_FCWML025	0.075	-0.55822
MRI_FCWML025	0.083333	-0.55351
MRI_FCWML025	0.091667	-0.53974
MRI_FCWML025	0.1	-0.52227
MRI_FCWML025	0.10833	-0.50538
MRI_FCWML025	0.11667	-0.4906
MRI_FCWML025	0.125	-0.47654
MRI_FCWML025	0.13333	-0.46019
MRI_FCWML025	0.14167	-0.43909
MRI_FCWML025	0.15	-0.4128
MRI_FCWML025	0.15833	-0.38272
MRI_FCWML025	0.16667	-0.35056
MRI_FCWML025	0.175	-0.31645
MRI_FCWML025	0.18333	-0.27847
MRI_FCWML025	0.19167	-0.23382
MRI_FCWML025	0.2	-0.18106
MRI_FCWML025	0.20833	-0.12188
MRI_FCWML025	0.21667	-0.06119
MRI_FCWML025	0.225	-0.005667
MRI_FCWML025	0.23333	0.038365
MRI_FCWML025	0.24167	0.066379
MRI_FCWML025	0.25	0.037978
MRI_FCWML026	0	-0.6906
MRI_FCWML026	0.0083333	-1.3736
MRI_FCWML026	0.016667	-1.3505
MRI_FCWML026	0.025	-1.3099
MRI_FCWML026	0.033333	-1.2457
MRI_FCWML026	0.041667	-1.1473
MRI_FCWML026	0.05	-1.0027
MRI_FCWML026	0.058333	-0.80513
MRI_FCWML026	0.066667	-0.55998
MRI_FCWML026	0.075	-0.2882
MRI_FCWML026	0.083333	-0.022819
MRI_FCWML026	0.091667	0.2004
MRI_FCWML026	0.1	0.35442
MRI_FCWML026	0.10833	0.42922
MRI_FCWML026	0.11667	0.43337
MRI_FCWML026	0.125	0.3885
MRI_FCWML026	0.13333	0.32008
MRI_FCWML026	0.14167	0.2491
MRI_FCWML026	0.15	0.18828
MRI_FCWML026	0.15833	0.14325
MRI_FCWML026	0.16667	0.11651
MRI_FCWML026	0.175	0.11082
MRI_FCWML026	0.18333	0.12974
MRI_FCWML026	0.19167	0.17546
MRI_FCWML026	0.2	0.24583
MRI_FCWML026	0.20833	0.33311
MRI_FCWML026	0.21667	0.42535
MRI_FCWML026	0.225	0.50974
MRI_FCWML026	0.23333	0.57592
MRI_FCWML026	0.24167	0.61749
MRI_FCWML026	0.25	0.3158
MRI_FCWML027	0	0.3202
MRI_FCWML027	0.0083333	0.6256
MRI_FCWML027	0.016667	0.58174
MRI_FCWML027	0.025	0.51159
MRI_FCWML027	0.033333	0.42213
MRI_FCWML027	0.041667	0.32534
MRI_FCWML027	0.05	0.23591
MRI_FCWML027	0.058333	0.16639
MRI_FCWML027	0.066667	0.1223
MRI_FCWML027	0.075	0.10029
MRI_FCWML027	0.083333	0.090567
MRI_FCWML027	0.091667	0.082456
MRI_FCWML027	0.1	0.069875
MRI_FCWML027	0.10833	0.053709
MRI_FCWML027	0.11667	0.040103
MRI_FCWML027	0.125	0.036117
MRI_FCWML027	0.13333	0.045552
MRI_FCWML027	0.14167	0.067206
MRI_FCWML027	0.15	0.096032
MRI_FCWML027	0.15833	0.12586
MRI_FCWML027	0.16667	0.15173
MRI_FCWML027	0.175	0.1707
MRI_FCWML027	0.18333	0.18111
MRI_FCWML027	0.19167	0.18164
MRI_FCWML027	0.2	0.17104
MRI_FCWML027	0.20833	0.14898
MRI_FCWML027	0.21667	0.11729
MRI_FCWML027	0.225	0.080694
MRI_FCWML027	0.23333	0.046258
MRI_FCWML027	0.24167	0.021621
MRI_FCWML027	0.25	0.0063364
MRI_FCWML028	0	NaN
MRI_FCWML028	0.0083333	NaN
MRI_FCWML028	0.016667	NaN
MRI_FCWML028	0.025	NaN
MRI_FCWML028	0.033333	NaN
MRI_FCWML028	0.041667	NaN
MRI_FCWML028	0.05	NaN
MRI_FCWML028	0.058333	NaN
MRI_FCWML028	0.066667	NaN
MRI_FCWML028	0.075	NaN
MRI_FCWML028	0.083333	NaN
MRI_FCWML028	0.091667	NaN
MRI_FCWML028	0.1	NaN
MRI_FCWML028	0.10833	NaN
MRI_FCWML028	0.11667	NaN
MRI_FCWML028	0.125	NaN
MRI_FCWML028	0.13333	NaN
MRI_FCWML028	0.14167	NaN
MRI_FCWML028	0.15	NaN
MRI_FCWML028	0.15833	NaN
MRI_FCWML028	0.16667	NaN
MRI_FCWML028	0.175	NaN
MRI_FCWML028	0.18333	NaN
MRI_FCWML028	0.19167	NaN
MRI_FCWML028	0.2	NaN
MRI_FCWML028	0.20833	NaN
MRI_FCWML028	0.21667	NaN
MRI_FCWML028	0.225	NaN
MRI_FCWML028	0.23333	NaN
MRI_FCWML028	0.24167	NaN
MRI_FCWML028	0.25	NaN
MRI_FCWML029	0	-0.12043
MRI_FCWML029	0.0083333	-0.24293
MRI_FCWML029	0.016667	-0.24575
MRI_FCWML029	0.025	-0.24168
MRI_FCWML029	0.033333	-0.22515
MRI_FCWML029	0.041667	-0.19828
MRI_FCWML029	0.05	-0.17219
MRI_FCWML029	0.058333	-0.16212
MRI_FCWML029	0.066667	-0.17879
MRI_FCWML029	0.075	-0.22056
MRI_FCWML029	0.083333	-0.27119
MRI_FCWML029	0.091667	-0.30512
MRI_FCWML029	0.1	-0.29824
MRI_FCWML029	0.10833	-0.23875
MRI_FCWML029	0.11667	-0.1328
MRI_FCWML029	0.125	-0.0022289
MRI_FCWML029	0.13333	0.12433
MRI_FCWML029	0.14167	0.22213
MRI_FCWML029	0.15	0.27792
MRI_FCWML029	0.15833	0.29166
MRI_FCWML029	0.16667	0.27321
MRI_FCWML029	0.175	0.23709
MRI_FCWML029	0.18333	0.19825
MRI_FCWML029	0.19167	0.17009
MRI_FCWML029	0.2	0.16356
MRI_FCWML029	0.20833	0.18563
MRI_FCWML029	0.21667	0.2366
MRI_FCWML029	0.225	0.30785
MRI_FCWML029	0.23333	0.38221
MRI_FCWML029	0.24167	0.43863
MRI_FCWML029	0.25	0.22985
MRI_FCWML030	0	-0.20929
MRI_FCWML030	0.0083333	-0.42749
MRI_FCWML030	0.016667	-0.45214
MRI_FCWML030	0.025	-0.4858
MRI_FCWML030	0.033333	-0.51655
MRI_FCWML030	0.041667	-0.52874
MRI_FCWML030	0.05	-0.50736
MRI_FCWML030	0.058333	-0.44385
MRI_FCWML030	0.066667	-0.34022
MRI_FCWML030	0.075	-0.20855
MRI_FCWML030	0.083333	-0.066063
MRI_FCWML030	0.091667	0.071606
MRI_FCWML030	0.1	0.19507
MRI_FCWML030	0.10833	0.30161
MRI_FCWML030	0.11667	0.39205
MRI_FCWML030	0.125	0.46715
MRI_FCWML030	0.13333	0.52584
MRI_FCWML030	0.14167	0.56602
MRI_FCWML030	0.15	0.58628
MRI_FCWML030	0.15833	0.58642
MRI_FCWML030	0.16667	0.56653
MRI_FCWML030	0.175	0.52574
MRI_FCWML030	0.18333	0.4627
MRI_FCWML030	0.19167	0.37807
MRI_FCWML030	0.2	0.27737
MRI_FCWML030	0.20833	0.17161
MRI_FCWML030	0.21667	0.074404
MRI_FCWML030	0.225	-0.0029454
MRI_FCWML030	0.23333	-0.055353
MRI_FCWML030	0.24167	-0.084051
MRI_FCWML030	0.25	-0.046477
MRI_FCWML031	0	-0.41466
MRI_FCWML031	0.0083333	-0.74886
MRI_FCWML031	0.016667	-0.52486
MRI_FCWML031	0.025	-0.20552
MRI_FCWML031	0.033333	0.14117
MRI_FCWML031	0.041667	0.44366
MRI_FCWML031	0.05	0.6445
MRI_FCWML031	0.058333	0.71445
MRI_FCWML031	0.066667	0.65852
MRI_FCWML031	0.075	0.51152
MRI_FCWML031	0.083333	0.32489
MRI_FCWML031	0.091667	0.1496
MRI_FCWML031	0.1	0.021779
MRI_FCWML031	0.10833	-0.044306
MRI_FCWML031	0.11667	-0.054514
MRI_FCWML031	0.125	-0.026896
MRI_FCWML031	0.13333	0.017926
MRI_FCWML031	0.14167	0.06399
MRI_FCWML031	0.15	0.10287
MRI_FCWML031	0.15833	0.13268
MRI_FCWML031	0.16667	0.15505
MRI_FCWML031	0.175	0.17212
MRI_FCWML031	0.18333	0.18461
MRI_FCWML031	0.19167	0.19135
MRI_FCWML031	0.2	0.19011
MRI_FCWML031	0.20833	0.17903
MRI_FCWML031	0.21667	0.1583
MRI_FCWML031	0.225	0.13116
MRI_FCWML031	0.23333	0.1037
MRI_FCWML031	0.24167	0.083199
MRI_FCWML031	0.25	0.037801
MRI_FCWML032	0	0.31695
MRI_FCWML032	0.0083333	0.61384
MRI_FCWML032	0.016667	0.55738
MRI_FCWML032	0.025	0.4753
MRI_FCWML032	0.033333	0.38387
MRI_FCWML032	0.041667	0.30169
MRI_FCWML032	0.05	0.24494
MRI_FCWML032	0.058333	0.22225
MRI_FCWML032	0.066667	0.23132
MRI_FCWML032	0.075	0.25894
MRI_FCWML032	0.083333	0.28523
MRI_FCWML032	0.091667	0.29052
MRI_FCWML032	0.1	0.26213
MRI_FCWML032	0.10833	0.19834
MRI_FCWML032	0.11667	0.108
MRI_FCWML032	0.125	0.0066338
MRI_FCWML032	0.13333	-0.089016
MRI_FCWML032	0.14167	-0.1654
MRI_FCWML032	0.15	-0.21426
MRI_FCWML032	0.15833	-0.23249
MRI_FCWML032	0.16667	-0.22108
MRI_FCWML032	0.175	-0.18429
MRI_FCWML032	0.18333	-0.12947
MRI_FCWML032	0.19167	-0.066778
MRI_FCWML032	0.2	-0.0079361
MRI_FCWML032	0.20833	0.036429
MRI_FCWML032	0.21667	0.0601
MRI_FCWML032	0.225	0.063598
MRI_FCWML032	0.23333	0.054014
MRI_FCWML032	0.24167	0.041946
MRI_FCWML032	0.25	0.018349
MRI_FCWML033	0	NaN
MRI_FCWML033	0.0083333	NaN
MRI_FCWML033	0.016667	NaN
MRI_FCWML033	0.025	NaN
MRI_FCWML033	0.033333	NaN
MRI_FCWML033	0.041667	NaN
MRI_FCWML033	0.05	NaN
MRI_FCWML033	0.058333	NaN
MRI_FCWML033	0.066667	NaN
MRI_FCWML033	0.075	NaN
MRI_FCWML033	0.083333	NaN
MRI_FCWML033	0.091667	NaN
MRI_FCWML033	0.1	NaN
MRI_FCWML033	0.10833	NaN
MRI_FCWML033	0.11667	NaN
MRI_FCWML033	0.125	NaN
MRI_FCWML033	0.13333	NaN
MRI_FCWML033	0.14167	NaN
MRI_FCWML033	0.15	NaN
MRI_FCWML033	0.15833	NaN
MRI_FCWML033	0.16667	NaN
MRI_FCWML033	0.175	NaN
MRI_FCWML033	0.18333	NaN
MRI_FCWML033	0.19167	NaN
MRI_FCWML033	0.2	NaN
MRI_FCWML033	0.20833	NaN
MRI_FCWML033	0.21667	NaN
MRI_FCWML033	0.225	NaN
MRI_FCWML033	0.23333	NaN
MRI_FCWML033	0.24167	NaN
MRI_FCWML033	0.25	NaN
MRI_FCWML035	0	0.24026
MRI_FCWML035	0.0083333	0.48339
MRI_FCWML035	0.016667	0.48265
MRI_FCWML035	0.025	0.4554
MRI_FCWML035	0.033333	0.37786
MRI_FCWML035	0.041667	0.23906
MRI_FCWML035	0.05	0.048731
MRI_FCWML035	0.058333	-0.16429
MRI_FCWML035	0.066667	-0.36165
MRI_FCWML035	0.075	-0.5083
MRI_FCWML035	0.083333	-0.58295
MRI_FCWML035	0.091667	-0.58245
MRI_FCWML035	0.1	-0.5199
MRI_FCWML035	0.10833	-0.4182
MRI_FCWML035	0.11667	-0.3024
MRI_FCWML035	0.125	-0.19292
MRI_FCWML035	0.13333	-0.1013
MRI_FCWML035	0.14167	-0.028892
MRI_FCWML035	0.15	0.03149
MRI_FCWML035	0.15833	0.091636
MRI_FCWML035	0.16667	0.16286
MRI_FCWML035	0.175	0.25152
MRI_FCWML035	0.18333	0.35678
MRI_FCWML035	0.19167	0.47128
MRI_FCWML035	0.2	0.58419
MRI_FCWML035	0.20833	0.68515
MRI_FCWML035	0.21667	0.76717
MRI_FCWML035	0.225	0.82772
MRI_FCWML035	0.23333	0.86782
MRI_FCWML035	0.24167	0.89017
MRI_FCWML035	0.25	0.44865
MRI_FCWML036	0	NaN
MRI_FCWML036	0.0083333	NaN
MRI_FCWML036	0.016667	NaN
MRI_FCWML036	0.025	NaN
MRI_FCWML036	0.033333	NaN
MRI_FCWML036	0.041667	NaN
MRI_FCWML036	0.05	NaN
MRI_FCWML036	0.058333	NaN
MRI_FCWML036	0.066667	NaN
MRI_FCWML036	0.075	NaN
MRI_FCWML036	0.083333	NaN
MRI_FCWML036	0.091667	NaN
MRI_FCWML036	0.1	NaN
MRI_FCWML036	0.10833	NaN
MRI_FCWML036	0.11667	NaN
MRI_FCWML036	0.125	NaN
MRI_FCWML036	0.13333	NaN
MRI_FCWML036	0.14167	NaN
MRI_FCWML036	0.15	NaN
MRI_FCWML036	0.15833	NaN
MRI_FCWML036	0.16667	NaN
MRI_FCWML036	0.175	NaN
MRI_FCWML036	0.18333	NaN
MRI_FCWML036	0.19167	NaN
MRI_FCWML036	0.2	NaN
MRI_FCWML036	0.20833	NaN
MRI_FCWML036	0.21667	NaN
MRI_FCWML036	0.225	NaN
MRI_FCWML036	0.23333	NaN
MRI_FCWML036	0.24167	NaN
MRI_FCWML036	0.25	NaN
MRI_FCWML037	0	0.24959
MRI_FCWML037	0.0083333	0.51172
MRI_FCWML037	0.016667	0.54635
MRI_FCWML037	0.025	0.59458
MRI_FCWML037	0.033333	0.64334
MRI_FCWML037	0.041667	0.67693
MRI_FCWML037	0.05	0.67971
MRI_FCWML037	0.058333	0.63967
MRI_FCWML037	0.066667	0.55206
MRI_FCWML037	0.075	0.42196
MRI_FCWML037	0.083333	0.26435
MRI_FCWML037	0.091667	0.10085
MRI_FCWML037	0.1	-0.046117
MRI_FCWML037	0.10833	-0.15968
MRI_FCWML037	0.11667	-0.23275
MRI_FCWML037	0.125	-0.26823
MRI_FCWML037	0.13333	-0.27538
MRI_FCWML037	0.14167	-0.26459
MRI_FCWML037	0.15	-0.24332
MRI_FCWML037	0.15833	-0.21534
MRI_FCWML037	0.16667	-0.18269
MRI_FCWML037	0.175	-0.14869
MRI_FCWML037	0.18333	-0.11925
MRI_FCWML037	0.19167	-0.10166
MRI_FCWML037	0.2	-0.1015
MRI_FCWML037	0.20833	-0.11984
MRI_FCWML037	0.21667	-0.15235
MRI_FCWML037	0.225	-0.19087
MRI_FCWML037	0.23333	-0.22616
MRI_FCWML037	0.24167	-0.25055
MRI_FCWML037	0.25	-0.12961
MRI_FCWML038	0	0.16522
MRI_FCWML038	0.0083333	0.33806
MRI_FCWML038	0.016667	0.36093
MRI_FCWML038	0.025	0.3987
MRI_FCWML038	0.033333	0.44961
MRI_FCWML038	0.041667	0.50973
MRI_FCWML038	0.05	0.57323
MRI_FCWML038	0.058333	0.63349
MRI_FCWML038	0.066667	0.68451
MRI_FCWML038	0.075	0.72176
MRI_FCWML038	0.083333	0.742
MRI_FCWML038	0.091667	0.74277
MRI_FCWML038	0.1	0.72195
MRI_FCWML038	0.10833	0.67835
MRI_FCWML038	0.11667	0.6129
MRI_FCWML038	0.125	0.52982
MRI_FCWML038	0.13333	0.43673
MRI_FCWML038	0.14167	0.34334
MRI_FCWML038	0.15	0.25913
MRI_FCWML038	0.15833	0.19084
MRI_FCWML038	0.16667	0.14088
MRI_FCWML038	0.175	0.10711
MRI_FCWML038	0.18333	0.083908
MRI_FCWML038	0.19167	0.064177
MRI_FCWML038	0.2	0.041477
MRI_FCWML038	0.20833	0.011928
MRI_FCWML038	0.21667	-0.024619
MRI_FCWML038	0.225	-0.064439
MRI_FCWML038	0.23333	-0.10096
MRI_FCWML038	0.24167	-0.12678
MRI_FCWML038	0.25	-0.068056
MRI_FCWML040	0	0.96038
MRI_FCWML040	0.0083333	1.9024
MRI_FCWML040	0.016667	1.8487
MRI_FCWML040	0.025	1.7638
MRI_FCWML040	0.033333	1.6528
MRI_FCWML040	0.041667	1.5218
MRI_FCWML040	0.05	1.377
MRI_FCWML040	0.058333	1.2248
MRI_FCWML040	0.066667	1.0721
MRI_FCWML040	0.075	0.92582
MRI_FCWML040	0.083333	0.79152
MRI_FCWML040	0.091667	0.67276
MRI_FCWML040	0.1	0.5708
MRI_FCWML040	0.10833	0.48505
MRI_FCWML040	0.11667	0.41382
MRI_FCWML040	0.125	0.35447
MRI_FCWML040	0.13333	0.30301
MRI_FCWML040	0.14167	0.25382
MRI_FCWML040	0.15	0.20053
MRI_FCWML040	0.15833	0.1384
MRI_FCWML040	0.16667	0.06732
MRI_FCWML040	0.175	-0.0062385
MRI_FCWML040	0.18333	-0.069994
MRI_FCWML040	0.19167	-0.10967
MRI_FCWML040	0.2	-0.11442
MRI_FCWML040	0.20833	-0.081446
MRI_FCWML040	0.21667	-0.017824
MRI_FCWML040	0.225	0.061209
MRI_FCWML040	0.23333	0.13652
MRI_FCWML040	0.24167	0.19013
MRI_FCWML040	0.25	0.10475
MRI_FCWML041	0	0.051422
MRI_FCWML041	0.0083333	0.12035
MRI_FCWML041	0.016667	0.16094
MRI_FCWML041	0.025	0.19675
MRI_FCWML041	0.033333	0.20261
MRI_FCWML041	0.041667	0.17296
MRI_FCWML041	0.05	0.12597
MRI_FCWML041	0.058333	0.092696
MRI_FCWML041	0.066667	0.098349
MRI_FCWML041	0.075	0.14768
MRI_FCWML041	0.083333	0.22269
MRI_FCWML041	0.091667	0.29272
MRI_FCWML041	0.1	0.3296
MRI_FCWML041	0.10833	0.31873
MRI_FCWML041	0.11667	0.26154
MRI_FCWML041	0.125	0.17033
MRI_FCWML041	0.13333	0.060962
MRI_FCWML041	0.14167	-0.052133
MRI_FCWML041	0.15	-0.15738
MRI_FCWML041	0.15833	-0.24566
MRI_FCWML041	0.16667	-0.31034
MRI_FCWML041	0.175	-0.34821
MRI_FCWML041	0.18333	-0.36
MRI_FCWML041	0.19167	-0.34944
MRI_FCWML041	0.2	-0.32105
MRI_FCWML041	0.20833	-0.27854
MRI_FCWML041	0.21667	-0.22532
MRI_FCWML041	0.225	-0.16677
MRI_FCWML041	0.23333	-0.11188
MRI_FCWML041	0.24167	-0.072143
MRI_FCWML041	0.25	-0.028782
MRI_FCWML042	0	-0.46688
MRI_FCWML042	0.0083333	-0.95147
MRI_FCWML042	0.016667	-0.99899
MRI_FCWML042	0.025	-1.0613
MRI_FCWML042	0.033333	-1.1181
MRI_FCWML042	0.041667	-1.1493
MRI_FCWML042	0.05	-1.1388
MRI_FCWML042	0.058333	-1.0774
MRI_FCWML042	0.066667	-0.96275
MRI_FCWML042	0.075	-0.80029
MRI_FCWML042	0.083333	-0.6026
MRI_FCWML042	0.091667	-0.38876
MRI_FCWML042	0.1	-0.18194
MRI_FCWML042	0.10833	-0.0049739
MRI_FCWML042	0.11667	0.12529
MRI_FCWML042	0.125	0.20255
MRI_FCWML042	0.13333	0.23241
MRI_FCWML042	0.14167	0.22933
MRI_FCWML042	0.15	0.21034
MRI_FCWML042	0.15833	0.18859
MRI_FCWML042	0.16667	0.16985
MRI_FCWML042	0.175	0.15366
MRI_FCWML042	0.18333	0.1379
MRI_FCWML042	0.19167	0.12382
MRI_FCWML042	0.2	0.11782
MRI_FCWML042	0.20833	0.12882
MRI_FCWML042	0.21667	0.16236
MRI_FCWML042	0.225	0.21526
MRI_FCWML042	0.23333	0.27443
MRI_FCWML042	0.24167	0.32109
MRI_FCWML042	0.25	0.1694
MRI_FCWML043	0	0.75613
MRI_FCWML043	0.0083333	1.4228
MRI_FCWML043	0.016667	1.1732
MRI_FCWML043	0.025	0.81427
MRI_FCWML043	0.033333	0.41277
MRI_FCWML043	0.041667	0.032522
MRI_FCWML043	0.05	-0.28071
MRI_FCWML043	0.058333	-0.50577
MRI_FCWML043	0.066667	-0.64355
MRI_FCWML043	0.075	-0.70872
MRI_FCWML043	0.083333	-0.7204
MRI_FCWML043	0.091667	-0.69583
MRI_FCWML043	0.1	-0.64829
MRI_FCWML043	0.10833	-0.58817
MRI_FCWML043	0.11667	-0.52493
MRI_FCWML043	0.125	-0.46793
MRI_FCWML043	0.13333	-0.42554
MRI_FCWML043	0.14167	-0.40317
MRI_FCWML043	0.15	-0.40148
MRI_FCWML043	0.15833	-0.41568
MRI_FCWML043	0.16667	-0.4364
MRI_FCWML043	0.175	-0.45168
MRI_FCWML043	0.18333	-0.44954
MRI_FCWML043	0.19167	-0.42073
MRI_FCWML043	0.2	-0.36097
MRI_FCWML043	0.20833	-0.27257
MRI_FCWML043	0.21667	-0.16476
MRI_FCWML043	0.225	-0.052576
MRI_FCWML043	0.23333	0.0459
MRI_FCWML043	0.24167	0.11337
MRI_FCWML043	0.25	0.068685
MRI_FCWML046	0	0.66633
MRI_FCWML046	0.0083333	1.3461
MRI_FCWML046	0.016667	1.382
MRI_FCWML046	0.025	1.4289
MRI_FCWML046	0.033333	1.4717
MRI_FCWML046	0.041667	1.4959
MRI_FCWML046	0.05	1.4921
MRI_FCWML046	0.058333	1.4573
MRI_FCWML046	0.066667	1.3947
MRI_FCWML046	0.075	1.312
MRI_FCWML046	0.083333	1.2184
MRI_FCWML046	0.091667	1.1231
MRI_FCWML046	0.1	1.034
MRI_FCWML046	0.10833	0.95692
MRI_FCWML046	0.11667	0.89594
MRI_FCWML046	0.125	0.8527
MRI_FCWML046	0.13333	0.82638
MRI_FCWML046	0.14167	0.81395
MRI_FCWML046	0.15	0.81115
MRI_FCWML046	0.15833	0.81384
MRI_FCWML046	0.16667	0.81907
MRI_FCWML046	0.175	0.82517
MRI_FCWML046	0.18333	0.83078
MRI_FCWML046	0.19167	0.83371
MRI_FCWML046	0.2	0.83051
MRI_FCWML046	0.20833	0.81758
MRI_FCWML046	0.21667	0.79345
MRI_FCWML046	0.225	0.76079
MRI_FCWML046	0.23333	0.72673
MRI_FCWML046	0.24167	0.70078
MRI_FCWML046	0.25	0.34554
MRI_FCWML047	0	0.58837
MRI_FCWML047	0.0083333	1.2039
MRI_FCWML047	0.016667	1.2769
MRI_FCWML047	0.025	1.3728
MRI_FCWML047	0.033333	1.4622
MRI_FCWML047	0.041667	1.519
MRI_FCWML047	0.05	1.5271
MRI_FCWML047	0.058333	1.4848
MRI_FCWML047	0.066667	1.4019
MRI_FCWML047	0.075	1.2943
MRI_FCWML047	0.083333	1.1773
MRI_FCWML047	0.091667	1.0603
MRI_FCWML047	0.1	0.94579
MRI_FCWML047	0.10833	0.83069
MRI_FCWML047	0.11667	0.71071
MRI_FCWML047	0.125	0.58423
MRI_FCWML047	0.13333	0.45459
MRI_FCWML047	0.14167	0.32996
MRI_FCWML047	0.15	0.22101
MRI_FCWML047	0.15833	0.13749
MRI_FCWML047	0.16667	0.084951
MRI_FCWML047	0.175	0.062703
MRI_FCWML047	0.18333	0.063659
MRI_FCWML047	0.19167	0.076173
MRI_FCWML047	0.2	0.087387
MRI_FCWML047	0.20833	0.087126
MRI_FCWML047	0.21667	0.071085
MRI_FCWML047	0.225	0.042107
MRI_FCWML047	0.23333	0.0089455
MRI_FCWML047	0.24167	-0.017193
MRI_FCWML047	0.25	-0.013544
MRI_FCWML048	0	0.52044
MRI_FCWML048	0.0083333	1.0034
MRI_FCWML048	0.016667	0.90331
MRI_FCWML048	0.025	0.77245
MRI_FCWML048	0.033333	0.64928
MRI_FCWML048	0.041667	0.56446
MRI_FCWML048	0.05	0.53104
MRI_FCWML048	0.058333	0.54285
MRI_FCWML048	0.066667	0.57982
MRI_FCWML048	0.075	0.61677
MRI_FCWML048	0.083333	0.63152
MRI_FCWML048	0.091667	0.61025
MRI_FCWML048	0.1	0.54974
MRI_FCWML048	0.10833	0.45736
MRI_FCWML048	0.11667	0.3491
MRI_FCWML048	0.125	0.24567
MRI_FCWML048	0.13333	0.16691
MRI_FCWML048	0.14167	0.12569
MRI_FCWML048	0.15	0.12359
MRI_FCWML048	0.15833	0.15028
MRI_FCWML048	0.16667	0.18703
MRI_FCWML048	0.175	0.21284
MRI_FCWML048	0.18333	0.21066
MRI_FCWML048	0.19167	0.17119
MRI_FCWML048	0.2	0.093954
MRI_FCWML048	0.20833	-0.013835
MRI_FCWML048	0.21667	-0.13916
MRI_FCWML048	0.225	-0.26513
MRI_FCWML048	0.23333	-0.37328
MRI_FCWML048	0.24167	-0.44645
MRI_FCWML048	0.25	-0.23617
MRI_FCWML049	0	-0.25604
MRI_FCWML049	0.0083333	-0.43008
MRI_FCWML049	0.016667	-0.20188
MRI_FCWML049	0.025	0.12358
MRI_FCWML049	0.033333	0.4781
MRI_FCWML049	0.041667	0.79069
MRI_FCWML049	0.05	1.0041
MRI_FCWML049	0.058333	1.087
MRI_FCWML049	0.066667	1.039
MRI_FCWML049	0.075	0.88748
MRI_FCWML049	0.083333	0.67756
MRI_FCWML049	0.091667	0.45913
MRI_FCWML049	0.1	0.27453
MRI_FCWML049	0.10833	0.15008
MRI_FCWML049	0.11667	0.093044
MRI_FCWML049	0.125	0.093552
MRI_FCWML049	0.13333	0.13004
MRI_FCWML049	0.14167	0.17621
MRI_FCWML049	0.15	0.20785
MRI_FCWML049	0.15833	0.20823
MRI_FCWML049	0.16667	0.17133
MRI_FCWML049	0.175	0.10248
MRI_FCWML049	0.18333	0.016184
MRI_FCWML049	0.19167	-0.068361
MRI_FCWML049	0.2	-0.13295
MRI_FCWML049	0.20833	-0.16574
MRI_FCWML049	0.21667	-0.16465
MRI_FCWML049	0.225	-0.13765
MRI_FCWML049	0.23333	-0.09984
MRI_FCWML049	0.24167	-0.068237
MRI_FCWML049	0.25	-0.028025
MRI_FCWML051	0	0.10577
MRI_FCWML051	0.0083333	0.24132
MRI_FCWML051	0.016667	0.32258
MRI_FCWML051	0.025	0.43326
MRI_FCWML051	0.033333	0.54316
MRI_FCWML051	0.041667	0.62234
MRI_FCWML051	0.05	0.64978
MRI_FCWML051	0.058333	0.61949
MRI_FCWML051	0.066667	0.54182
MRI_FCWML051	0.075	0.43912
MRI_FCWML051	0.083333	0.3374
MRI_FCWML051	0.091667	0.25702
MRI_FCWML051	0.1	0.20624
MRI_FCWML051	0.10833	0.17967
MRI_FCWML051	0.11667	0.16171
MRI_FCWML051	0.125	0.13308
MRI_FCWML051	0.13333	0.077743
MRI_FCWML051	0.14167	-0.011974
MRI_FCWML051	0.15	-0.13302
MRI_FCWML051	0.15833	-0.27215
MRI_FCWML051	0.16667	-0.40892
MRI_FCWML051	0.175	-0.52049
MRI_FCWML051	0.18333	-0.58735
MRI_FCWML051	0.19167	-0.59851
MRI_FCWML051	0.2	-0.55456
MRI_FCWML051	0.20833	-0.46741
MRI_FCWML051	0.21667	-0.35675
MRI_FCWML051	0.225	-0.24469
MRI_FCWML051	0.23333	-0.15083
MRI_FCWML051	0.24167	-0.089224
MRI_FCWML051	0.25	-0.033927
MRI_FCWML052	0	-0.24451
MRI_FCWML052	0.0083333	-0.48153
MRI_FCWML052	0.016667	-0.46558
MRI_FCWML052	0.025	-0.45635
MRI_FCWML052	0.033333	-0.46711
MRI_FCWML052	0.041667	-0.49924
MRI_FCWML052	0.05	-0.53882
MRI_FCWML052	0.058333	-0.562
MRI_FCWML052	0.066667	-0.54602
MRI_FCWML052	0.075	-0.47987
MRI_FCWML052	0.083333	-0.36932
MRI_FCWML052	0.091667	-0.23461
MRI_FCWML052	0.1	-0.10277
MRI_FCWML052	0.10833	0.0014403
MRI_FCWML052	0.11667	0.062575
MRI_FCWML052	0.125	0.077646
MRI_FCWML052	0.13333	0.055484
MRI_FCWML052	0.14167	0.012983
MRI_FCWML052	0.15	-0.030642
MRI_FCWML052	0.15833	-0.060185
MRI_FCWML052	0.16667	-0.069388
MRI_FCWML052	0.175	-0.062508
MRI_FCWML052	0.18333	-0.051546
MRI_FCWML052	0.19167	-0.050163
MRI_FCWML052	0.2	-0.067209
MRI_FCWML052	0.20833	-0.10306
MRI_FCWML052	0.21667	-0.15042
MRI_FCWML052	0.225	-0.19852
MRI_FCWML052	0.23333	-0.23787
MRI_FCWML052	0.24167	-0.26283
MRI_FCWML052	0.25	-0.13564
MRI_FCWML053	0	0.1843
MRI_FCWML053	0.0083333	0.3636
MRI_FCWML053	0.016667	0.35244
MRI_FCWML053	0.025	0.34459
MRI_FCWML053	0.033333	0.35005
MRI_FCWML053	0.041667	0.37324
MRI_FCWML053	0.05	0.40892
MRI_FCWML053	0.058333	0.44254
MRI_FCWML053	0.066667	0.45533
MRI_FCWML053	0.075	0.43208
MRI_FCWML053	0.083333	0.36797
MRI_FCWML053	0.091667	0.27076
MRI_FCWML053	0.1	0.15747
MRI_FCWML053	0.10833	0.047773
MRI_FCWML053	0.11667	-0.042091
MRI_FCWML053	0.125	-0.10171
MRI_FCWML053	0.13333	-0.12517
MRI_FCWML053	0.14167	-0.1087
MRI_FCWML053	0.15	-0.050424
MRI_FCWML053	0.15833	0.046947
MRI_FCWML053	0.16667	0.17291
MRI_FCWML053	0.175	0.3093
MRI_FCWML053	0.18333	0.43576
MRI_FCWML053	0.19167	0.53829
MRI_FCWML053	0.2	0.61564
MRI_FCWML053	0.20833	0.67865
MRI_FCWML053	0.21667	0.74195
MRI_FCWML053	0.225	0.81298
MRI_FCWML053	0.23333	0.88533
MRI_FCWML053	0.24167	0.94139
MRI_FCWML053	0.25	0.48134
MRI_FCWML054	0	-0.27586
MRI_FCWML054	0.0083333	-0.51577
MRI_FCWML054	0.016667	-0.41905
MRI_FCWML054	0.025	-0.29025
MRI_FCWML054	0.033333	-0.16398
MRI_FCWML054	0.041667	-0.067952
MRI_FCWML054	0.05	-0.014995
MRI_FCWML054	0.058333	-0.0028954
MRI_FCWML054	0.066667	-0.020636
MRI_FCWML054	0.075	-0.056524
MRI_FCWML054	0.083333	-0.10344
MRI_FCWML054	0.091667	-0.15901
MRI_FCWML054	0.1	-0.22197
MRI_FCWML054	0.10833	-0.28823
MRI_FCWML054	0.11667	-0.34988
MRI_FCWML054	0.125	-0.39787
MRI_FCWML054	0.13333	-0.42653
MRI_FCWML054	0.14167	-0.43661
MRI_FCWML054	0.15	-0.43463
MRI_FCWML054	0.15833	-0.42888
MRI_FCWML054	0.16667	-0.42451
MRI_FCWML054	0.175	-0.42082
MRI_FCWML054	0.18333	-0.4124
MRI_FCWML054	0.19167	-0.3932
MRI_FCWML054	0.2	-0.3608
MRI_FCWML054	0.20833	-0.31839
MRI_FCWML054	0.21667	-0.27327
MRI_FCWML054	0.225	-0.23335
MRI_FCWML054	0.23333	-0.20392
MRI_FCWML054	0.24167	-0.18668
MRI_FCWML054	0.25	-0.090551
MRI_FCWML055	0	-0.51775
MRI_FCWML055	0.0083333	-1.0044
MRI_FCWML055	0.016667	-0.90819
MRI_FCWML055	0.025	-0.74242
MRI_FCWML055	0.033333	-0.51083
MRI_FCWML055	0.041667	-0.23296
MRI_FCWML055	0.05	0.056599
MRI_FCWML055	0.058333	0.31825
MRI_FCWML055	0.066667	0.52147
MRI_FCWML055	0.075	0.6551
MRI_FCWML055	0.083333	0.72856
MRI_FCWML055	0.091667	0.76424
MRI_FCWML055	0.1	0.78606
MRI_FCWML055	0.10833	0.81041
MRI_FCWML055	0.11667	0.84284
MRI_FCWML055	0.125	0.88008
MRI_FCWML055	0.13333	0.91429
MRI_FCWML055	0.14167	0.93684
MRI_FCWML055	0.15	0.94053
MRI_FCWML055	0.15833	0.92087
MRI_FCWML055	0.16667	0.87725
MRI_FCWML055	0.175	0.81357
MRI_FCWML055	0.18333	0.73752
MRI_FCWML055	0.19167	0.65813
MRI_FCWML055	0.2	0.58264
MRI_FCWML055	0.20833	0.51459
MRI_FCWML055	0.21667	0.45445
MRI_FCWML055	0.225	0.40216
MRI_FCWML055	0.23333	0.3596
MRI_FCWML055	0.24167	0.331
MRI_FCWML055	0.25	0.16041
MRI_FCWML056	0	-0.24782
MRI_FCWML056	0.0083333	-0.48418
MRI_FCWML056	0.016667	-0.44969
MRI_FCWML056	0.025	-0.39197
MRI_FCWML056	0.033333	-0.31138
MRI_FCWML056	0.041667	-0.20992
MRI_FCWML056	0.05	-0.092588
MRI_FCWML056	0.058333	0.031716
MRI_FCWML056	0.066667	0.15051
MRI_FCWML056	0.075	0.25
MRI_FCWML056	0.083333	0.31897
MRI_FCWML056	0.091667	0.35296
MRI_FCWML056	0.1	0.35675
MRI_FCWML056	0.10833	0.34333
MRI_FCWML056	0.11667	0.32928
MRI_FCWML056	0.125	0.32808
MRI_FCWML056	0.13333	0.34435
MRI_FCWML056	0.14167	0.37201
MRI_FCWML056	0.15	0.39737
MRI_FCWML056	0.15833	0.40579
MRI_FCWML056	0.16667	0.38855
MRI_FCWML056	0.175	0.34664
MRI_FCWML056	0.18333	0.28962
MRI_FCWML056	0.19167	0.23073
MRI_FCWML056	0.2	0.18095
MRI_FCWML056	0.20833	0.14537
MRI_FCWML056	0.21667	0.12313
MRI_FCWML056	0.225	0.11013
MRI_FCWML056	0.23333	0.10241
MRI_FCWML056	0.24167	0.097961
MRI_FCWML056	0.25	0.04822
MRI_FCWML057	0	-0.0041752
MRI_FCWML057	0.0083333	-0.010819
MRI_FCWML057	0.016667	-0.019883
MRI_FCWML057	0.025	-0.038395
MRI_FCWML057	0.033333	-0.065604
MRI_FCWML057	0.041667	-0.093419
MRI_FCWML057	0.05	-0.1071
MRI_FCWML057	0.058333	-0.091107
MRI_FCWML057	0.066667	-0.037507
MRI_FCWML057	0.075	0.047623
MRI_FCWML057	0.083333	0.14363
MRI_FCWML057	0.091667	0.2216
MRI_FCWML057	0.1	0.25494
MRI_FCWML057	0.10833	0.22965
MRI_FCWML057	0.11667	0.14972
MRI_FCWML057	0.125	0.035621
MRI_FCWML057	0.13333	-0.083281
MRI_FCWML057	0.14167	-0.17893
MRI_FCWML057	0.15	-0.23349
MRI_FCWML057	0.15833	-0.24393
MRI_FCWML057	0.16667	-0.22132
MRI_FCWML057	0.175	-0.18579
MRI_FCWML057	0.18333	-0.15934
MRI_FCWML057	0.19167	-0.15915
MRI_FCWML057	0.2	-0.19321
MRI_FCWML057	0.20833	-0.25916
MRI_FCWML057	0.21667	-0.34605
MRI_FCWML057	0.225	-0.43799
MRI_FCWML057	0.23333	-0.51824
MRI_FCWML057	0.24167	-0.57261
MRI_FCWML057	0.25	-0.2959
MRI_FCWML061	0	0.48757
MRI_FCWML061	0.0083333	0.99223
MRI_FCWML061	0.016667	1.034
MRI_FCWML061	0.025	1.0753
MRI_FCWML061	0.033333	1.085
MRI_FCWML061	0.041667	1.0381
MRI_FCWML061	0.05	0.92661
MRI_FCWML061	0.058333	0.7636
MRI_FCWML061	0.066667	0.57928
MRI_FCWML061	0.075	0.40936
MRI_FCWML061	0.083333	0.28113
MRI_FCWML061	0.091667	0.20359
MRI_FCWML061	0.1	0.16623
MRI_FCWML061	0.10833	0.14671
MRI_FCWML061	0.11667	0.12267
MRI_FCWML061	0.125	0.081496
MRI_FCWML061	0.13333	0.023041
MRI_FCWML061	0.14167	-0.044698
MRI_FCWML061	0.15	-0.11303
MRI_FCWML061	0.15833	-0.17774
MRI_FCWML061	0.16667	-0.23882
MRI_FCWML061	0.175	-0.29566
MRI_FCWML061	0.18333	-0.34184
MRI_FCWML061	0.19167	-0.36391
MRI_FCWML061	0.2	-0.34587
MRI_FCWML061	0.20833	-0.27741
MRI_FCWML061	0.21667	-0.1616
MRI_FCWML061	0.225	-0.017666
MRI_FCWML061	0.23333	0.12282
MRI_FCWML061	0.24167	0.22515
MRI_FCWML061	0.25	0.1313
MRI_FCWML063	0	-0.063119
MRI_FCWML063	0.0083333	-0.11159
MRI_FCWML063	0.016667	-0.072814
MRI_FCWML063	0.025	-0.02272
MRI_FCWML063	0.033333	0.024741
MRI_FCWML063	0.041667	0.06043
MRI_FCWML063	0.05	0.082101
MRI_FCWML063	0.058333	0.092186
MRI_FCWML063	0.066667	0.093985
MRI_FCWML063	0.075	0.089632
MRI_FCWML063	0.083333	0.08118
MRI_FCWML063	0.091667	0.073153
MRI_FCWML063	0.1	0.073432
MRI_FCWML063	0.10833	0.090594
MRI_FCWML063	0.11667	0.12881
MRI_FCWML063	0.125	0.18378
MRI_FCWML063	0.13333	0.24291
MRI_FCWML063	0.14167	0.29034
MRI_FCWML063	0.15	0.31393
MRI_FCWML063	0.15833	0.31021
MRI_FCWML063	0.16667	0.28441
MRI_FCWML063	0.175	0.24616
MRI_FCWML063	0.18333	0.20375
MRI_FCWML063	0.19167	0.16063
MRI_FCWML063	0.2	0.11577
MRI_FCWML063	0.20833	0.066771
MRI_FCWML063	0.21667	0.013511
MRI_FCWML063	0.225	-0.04014
MRI_FCWML063	0.23333	-0.087061
MRI_FCWML063	0.24167	-0.1193
MRI_FCWML063	0.25	-0.065399
MRI_FCWML064	0	NaN
MRI_FCWML064	0.0083333	NaN
MRI_FCWML064	0.016667	NaN
MRI_FCWML064	0.025	NaN
MRI_FCWML064	0.033333	NaN
MRI_FCWML064	0.041667	NaN
MRI_FCWML064	0.05	NaN
MRI_FCWML064	0.058333	NaN
MRI_FCWML064	0.066667	NaN
MRI_FCWML064	0.075	NaN
MRI_FCWML064	0.083333	NaN
MRI_FCWML064	0.091667	NaN
MRI_FCWML064	0.1	NaN
MRI_FCWML064	0.10833	NaN
MRI_FCWML064	0.11667	NaN
MRI_FCWML064	0.125	NaN
MRI_FCWML064	0.13333	NaN
MRI_FCWML064	0.14167	NaN
MRI_FCWML064	0.15	NaN
MRI_FCWML064	0.15833	NaN
MRI_FCWML064	0.16667	NaN
MRI_FCWML064	0.175	NaN
MRI_FCWML064	0.18333	NaN
MRI_FCWML064	0.19167	NaN
MRI_FCWML064	0.2	NaN
MRI_FCWML064	0.20833	NaN
MRI_FCWML064	0.21667	NaN
MRI_FCWML064	0.225	NaN
MRI_FCWML064	0.23333	NaN
MRI_FCWML064	0.24167	NaN
MRI_FCWML064	0.25	NaN
MRI_FCWML104	0	0.31395
MRI_FCWML104	0.0083333	0.60054
MRI_FCWML104	0.016667	0.52493
MRI_FCWML104	0.025	0.41787
MRI_FCWML104	0.033333	0.29989
MRI_FCWML104	0.041667	0.1882
MRI_FCWML104	0.05	0.092501
MRI_FCWML104	0.058333	0.015304
MRI_FCWML104	0.066667	-0.044565
MRI_FCWML104	0.075	-0.088047
MRI_FCWML104	0.083333	-0.11443
MRI_FCWML104	0.091667	-0.12327
MRI_FCWML104	0.1	-0.11792
MRI_FCWML104	0.10833	-0.10776
MRI_FCWML104	0.11667	-0.10647
MRI_FCWML104	0.125	-0.12654
MRI_FCWML104	0.13333	-0.17248
MRI_FCWML104	0.14167	-0.23672
MRI_FCWML104	0.15	-0.30109
MRI_FCWML104	0.15833	-0.34374
MRI_FCWML104	0.16667	-0.34868
MRI_FCWML104	0.175	-0.31315
MRI_FCWML104	0.18333	-0.24938
MRI_FCWML104	0.19167	-0.1799
MRI_FCWML104	0.2	-0.12864
MRI_FCWML104	0.20833	-0.11183
MRI_FCWML104	0.21667	-0.13262
MRI_FCWML104	0.225	-0.18086
MRI_FCWML104	0.23333	-0.23764
MRI_FCWML104	0.24167	-0.28225
MRI_FCWML104	0.25	-0.14952
MRI_FCWML107	0	-0.072734
MRI_FCWML107	0.0083333	-0.11951
MRI_FCWML107	0.016667	-0.049631
MRI_FCWML107	0.025	0.0427
MRI_FCWML107	0.033333	0.12927
MRI_FCWML107	0.041667	0.18392
MRI_FCWML107	0.05	0.19047
MRI_FCWML107	0.058333	0.14707
MRI_FCWML107	0.066667	0.065384
MRI_FCWML107	0.075	-0.034904
MRI_FCWML107	0.083333	-0.13401
MRI_FCWML107	0.091667	-0.21916
MRI_FCWML107	0.1	-0.2881
MRI_FCWML107	0.10833	-0.348
MRI_FCWML107	0.11667	-0.41079
MRI_FCWML107	0.125	-0.48727
MRI_FCWML107	0.13333	-0.58256
MRI_FCWML107	0.14167	-0.6945
MRI_FCWML107	0.15	-0.81467
MRI_FCWML107	0.15833	-0.9313
MRI_FCWML107	0.16667	-1.0324
MRI_FCWML107	0.175	-1.1082
MRI_FCWML107	0.18333	-1.1532
MRI_FCWML107	0.19167	-1.1663
MRI_FCWML107	0.2	-1.1512
MRI_FCWML107	0.20833	-1.1153
MRI_FCWML107	0.21667	-1.0681
MRI_FCWML107	0.225	-1.0198
MRI_FCWML107	0.23333	-0.97887
MRI_FCWML107	0.24167	-0.95183
MRI_FCWML107	0.25	-0.47121
MRI_FCWML108	0	-0.16542
MRI_FCWML108	0.0083333	-0.32357
MRI_FCWML108	0.016667	-0.29924
MRI_FCWML108	0.025	-0.25234
MRI_FCWML108	0.033333	-0.17944
MRI_FCWML108	0.041667	-0.084126
MRI_FCWML108	0.05	0.021231
MRI_FCWML108	0.058333	0.11823
MRI_FCWML108	0.066667	0.18861
MRI_FCWML108	0.075	0.22091
MRI_FCWML108	0.083333	0.21446
MRI_FCWML108	0.091667	0.17915
MRI_FCWML108	0.1	0.13132
MRI_FCWML108	0.10833	0.088146
MRI_FCWML108	0.11667	0.062852
MRI_FCWML108	0.125	0.062354
MRI_FCWML108	0.13333	0.087363
MRI_FCWML108	0.14167	0.13387
MRI_FCWML108	0.15	0.19476
MRI_FCWML108	0.15833	0.26106
MRI_FCWML108	0.16667	0.32289
MRI_FCWML108	0.175	0.37079
MRI_FCWML108	0.18333	0.39759
MRI_FCWML108	0.19167	0.40024
MRI_FCWML108	0.2	0.38083
MRI_FCWML108	0.20833	0.34592
MRI_FCWML108	0.21667	0.30449
MRI_FCWML108	0.225	0.26513
MRI_FCWML108	0.23333	0.23411
MRI_FCWML108	0.24167	0.21475
MRI_FCWML108	0.25	0.10412
MRI_FCWML109	0	-0.81081
MRI_FCWML109	0.0083333	-1.5657
MRI_FCWML109	0.016667	-1.4011
MRI_FCWML109	0.025	-1.1374
MRI_FCWML109	0.033333	-0.79154
MRI_FCWML109	0.041667	-0.38879
MRI_FCWML109	0.05	0.037175
MRI_FCWML109	0.058333	0.44561
MRI_FCWML109	0.066667	0.79308
MRI_FCWML109	0.075	1.0405
MRI_FCWML109	0.083333	1.1614
MRI_FCWML109	0.091667	1.1486
MRI_FCWML109	0.1	1.0165
MRI_FCWML109	0.10833	0.79799
MRI_FCWML109	0.11667	0.536
MRI_FCWML109	0.125	0.27324
MRI_FCWML109	0.13333	0.042844
MRI_FCWML109	0.14167	-0.13692
MRI_FCWML109	0.15	-0.26292
MRI_FCWML109	0.15833	-0.34289
MRI_FCWML109	0.16667	-0.38852
MRI_FCWML109	0.175	-0.40857
MRI_FCWML109	0.18333	-0.40442
MRI_FCWML109	0.19167	-0.36977
MRI_FCWML109	0.2	-0.29497
MRI_FCWML109	0.20833	-0.17422
MRI_FCWML109	0.21667	-0.012903
MRI_FCWML109	0.225	0.16878
MRI_FCWML109	0.23333	0.33828
MRI_FCWML109	0.24167	0.45927
MRI_FCWML109	0.25	0.2516
MRI_FCWML119	0	0.2894
MRI_FCWML119	0.0083333	0.62155
MRI_FCWML119	0.016667	0.73922
MRI_FCWML119	0.025	0.90191
MRI_FCWML119	0.033333	1.0664
MRI_FCWML119	0.041667	1.1861
MRI_FCWML119	0.05	1.222
MRI_FCWML119	0.058333	1.1538
MRI_FCWML119	0.066667	0.98506
MRI_FCWML119	0.075	0.74056
MRI_FCWML119	0.083333	0.45772
MRI_FCWML119	0.091667	0.17435
MRI_FCWML119	0.1	-0.081242
MRI_FCWML119	0.10833	-0.29419
MRI_FCWML119	0.11667	-0.46068
MRI_FCWML119	0.125	-0.58212
MRI_FCWML119	0.13333	-0.65998
MRI_FCWML119	0.14167	-0.6942
MRI_FCWML119	0.15	-0.68496
MRI_FCWML119	0.15833	-0.63538
MRI_FCWML119	0.16667	-0.55225
MRI_FCWML119	0.175	-0.4438
MRI_FCWML119	0.18333	-0.31572
MRI_FCWML119	0.19167	-0.16861
MRI_FCWML119	0.2	0.00075662
MRI_FCWML119	0.20833	0.19439
MRI_FCWML119	0.21667	0.40657
MRI_FCWML119	0.225	0.61986
MRI_FCWML119	0.23333	0.80643
MRI_FCWML119	0.24167	0.93502
MRI_FCWML119	0.25	0.4905
MRI_FCWML121	0	0.8735
MRI_FCWML121	0.0083333	1.7146
MRI_FCWML121	0.016667	1.6177
MRI_FCWML121	0.025	1.4579
MRI_FCWML121	0.033333	1.2413
MRI_FCWML121	0.041667	0.98099
MRI_FCWML121	0.05	0.69937
MRI_FCWML121	0.058333	0.42633
MRI_FCWML121	0.066667	0.1938
MRI_FCWML121	0.075	0.027481
MRI_FCWML121	0.083333	-0.061089
MRI_FCWML121	0.091667	-0.07832
MRI_FCWML121	0.1	-0.045916
MRI_FCWML121	0.10833	0.0074735
MRI_FCWML121	0.11667	0.056699
MRI_FCWML121	0.125	0.087953
MRI_FCWML121	0.13333	0.10079
MRI_FCWML121	0.14167	0.10418
MRI_FCWML121	0.15	0.10945
MRI_FCWML121	0.15833	0.12379
MRI_FCWML121	0.16667	0.1472
MRI_FCWML121	0.175	0.17321
MRI_FCWML121	0.18333	0.19193
MRI_FCWML121	0.19167	0.19363
MRI_FCWML121	0.2	0.17164
MRI_FCWML121	0.20833	0.12428
MRI_FCWML121	0.21667	0.055973
MRI_FCWML121	0.225	-0.022646
MRI_FCWML121	0.23333	-0.096398
MRI_FCWML121	0.24167	-0.14909
MRI_FCWML121	0.25	-0.084111
MRI_FCWML128	0	0.49387
MRI_FCWML128	0.0083333	1.0245
MRI_FCWML128	0.016667	1.1238
MRI_FCWML128	0.025	1.2562
MRI_FCWML128	0.033333	1.3844
MRI_FCWML128	0.041667	1.4742
MRI_FCWML128	0.05	1.5025
MRI_FCWML128	0.058333	1.4594
MRI_FCWML128	0.066667	1.3457
MRI_FCWML128	0.075	1.17
MRI_FCWML128	0.083333	0.94672
MRI_FCWML128	0.091667	0.6955
MRI_FCWML128	0.1	0.44115
MRI_FCWML128	0.10833	0.21124
MRI_FCWML128	0.11667	0.031344
MRI_FCWML128	0.125	-0.080848
MRI_FCWML128	0.13333	-0.1202
MRI_FCWML128	0.14167	-0.095761
MRI_FCWML128	0.15	-0.02869
MRI_FCWML128	0.15833	0.052784
MRI_FCWML128	0.16667	0.12013
MRI_FCWML128	0.175	0.15146
MRI_FCWML128	0.18333	0.13703
MRI_FCWML128	0.19167	0.081606
MRI_FCWML128	0.2	0.0023343
MRI_FCWML128	0.20833	-0.077795
MRI_FCWML128	0.21667	-0.13884
MRI_FCWML128	0.225	-0.17144
MRI_FCWML128	0.23333	-0.17922
MRI_FCWML128	0.24167	-0.17484
MRI_FCWML128	0.25	-0.085765
MRI_FCWML129	0	0.1509
MRI_FCWML129	0.0083333	0.29643
MRI_FCWML129	0.016667	0.28039
MRI_FCWML129	0.025	0.25366
MRI_FCWML129	0.033333	0.2159
MRI_FCWML129	0.041667	0.16649
MRI_FCWML129	0.05	0.10515
MRI_FCWML129	0.058333	0.033529
MRI_FCWML129	0.066667	-0.043065
MRI_FCWML129	0.075	-0.11436
MRI_FCWML129	0.083333	-0.1656
MRI_FCWML129	0.091667	-0.18028
MRI_FCWML129	0.1	-0.14489
MRI_FCWML129	0.10833	-0.054088
MRI_FCWML129	0.11667	0.085765
MRI_FCWML129	0.125	0.25653
MRI_FCWML129	0.13333	0.43217
MRI_FCWML129	0.14167	0.58543
MRI_FCWML129	0.15	0.69491
MRI_FCWML129	0.15833	0.74987
MRI_FCWML129	0.16667	0.75117
MRI_FCWML129	0.175	0.7085
MRI_FCWML129	0.18333	0.63551
MRI_FCWML129	0.19167	0.54517
MRI_FCWML129	0.2	0.44723
MRI_FCWML129	0.20833	0.3482
MRI_FCWML129	0.21667	0.25314
MRI_FCWML129	0.225	0.16761
MRI_FCWML129	0.23333	0.098491
MRI_FCWML129	0.24167	0.053124
MRI_FCWML129	0.25	0.018635
MRI_FCWML134	0	-0.59601
MRI_FCWML134	0.0083333	-1.1674
MRI_FCWML134	0.016667	-1.0952
MRI_FCWML134	0.025	-0.98023
MRI_FCWML134	0.033333	-0.83265
MRI_FCWML134	0.041667	-0.66854
MRI_FCWML134	0.05	-0.50966
MRI_FCWML134	0.058333	-0.38063
MRI_FCWML134	0.066667	-0.30403
MRI_FCWML134	0.075	-0.29459
MRI_FCWML134	0.083333	-0.35436
MRI_FCWML134	0.091667	-0.47061
MRI_FCWML134	0.1	-0.61747
MRI_FCWML134	0.10833	-0.76134
MRI_FCWML134	0.11667	-0.86843
MRI_FCWML134	0.125	-0.9126
MRI_FCWML134	0.13333	-0.8812
MRI_FCWML134	0.14167	-0.77744
MRI_FCWML134	0.15	-0.61877
MRI_FCWML134	0.15833	-0.43192
MRI_FCWML134	0.16667	-0.24604
MRI_FCWML134	0.175	-0.085958
MRI_FCWML134	0.18333	0.032807
MRI_FCWML134	0.19167	0.10592
MRI_FCWML134	0.2	0.13896
MRI_FCWML134	0.20833	0.14366
MRI_FCWML134	0.21667	0.13327
MRI_FCWML134	0.225	0.11864
MRI_FCWML134	0.23333	0.10634
MRI_FCWML134	0.24167	0.098861
MRI_FCWML134	0.25	0.048216
MRI_FCWML150	0	0.81804
MRI_FCWML150	0.0083333	1.6256
MRI_FCWML150	0.016667	1.592
MRI_FCWML150	0.025	1.5293
MRI_FCWML150	0.033333	1.4312
MRI_FCWML150	0.041667	1.2956
MRI_FCWML150	0.05	1.1282
MRI_FCWML150	0.058333	0.945
MRI_FCWML150	0.066667	0.76971
MRI_FCWML150	0.075	0.62776
MRI_FCWML150	0.083333	0.53792
MRI_FCWML150	0.091667	0.5053
MRI_FCWML150	0.1	0.51914
MRI_FCWML150	0.10833	0.55685
MRI_FCWML150	0.11667	0.5927
MRI_FCWML150	0.125	0.60735
MRI_FCWML150	0.13333	0.5937
MRI_FCWML150	0.14167	0.55685
MRI_FCWML150	0.15	0.50854
MRI_FCWML150	0.15833	0.45973
MRI_FCWML150	0.16667	0.41506
MRI_FCWML150	0.175	0.37191
MRI_FCWML150	0.18333	0.32377
MRI_FCWML150	0.19167	0.26545
MRI_FCWML150	0.2	0.19695
MRI_FCWML150	0.20833	0.12398
MRI_FCWML150	0.21667	0.055287
MRI_FCWML150	0.225	-0.0012084
MRI_FCWML150	0.23333	-0.041199
MRI_FCWML150	0.24167	-0.064198
MRI_FCWML150	0.25	-0.035796
MRI_FCWML158	0	0.20799
MRI_FCWML158	0.0083333	0.43172
MRI_FCWML158	0.016667	0.46918
MRI_FCWML158	0.025	0.50341
MRI_FCWML158	0.033333	0.50554
MRI_FCWML158	0.041667	0.45568
MRI_FCWML158	0.05	0.35181
MRI_FCWML158	0.058333	0.21088
MRI_FCWML158	0.066667	0.06221
MRI_FCWML158	0.075	-0.063628
MRI_FCWML158	0.083333	-0.14539
MRI_FCWML158	0.091667	-0.17705
MRI_FCWML158	0.1	-0.16737
MRI_FCWML158	0.10833	-0.13431
MRI_FCWML158	0.11667	-0.097485
MRI_FCWML158	0.125	-0.071942
MRI_FCWML158	0.13333	-0.065266
MRI_FCWML158	0.14167	-0.078164
MRI_FCWML158	0.15	-0.10707
MRI_FCWML158	0.15833	-0.14692
MRI_FCWML158	0.16667	-0.19276
MRI_FCWML158	0.175	-0.23993
MRI_FCWML158	0.18333	-0.28354
MRI_FCWML158	0.19167	-0.31826
MRI_FCWML158	0.2	-0.3391
MRI_FCWML158	0.20833	-0.34297
MRI_FCWML158	0.21667	-0.33038
MRI_FCWML158	0.225	-0.30616
MRI_FCWML158	0.23333	-0.27861
MRI_FCWML158	0.24167	-0.25711
MRI_FCWML158	0.25	-0.12451
MRI_FCWML159	0	-0.02787
MRI_FCWML159	0.0083333	-0.060169
MRI_FCWML159	0.016667	-0.074103
MRI_FCWML159	0.025	-0.10027
MRI_FCWML159	0.033333	-0.14446
MRI_FCWML159	0.041667	-0.21402
MRI_FCWML159	0.05	-0.31264
MRI_FCWML159	0.058333	-0.43364
MRI_FCWML159	0.066667	-0.5564
MRI_FCWML159	0.075	-0.65001
MRI_FCWML159	0.083333	-0.68397
MRI_FCWML159	0.091667	-0.64129
MRI_FCWML159	0.1	-0.52696
MRI_FCWML159	0.10833	-0.36714
MRI_FCWML159	0.11667	-0.19941
MRI_FCWML159	0.125	-0.059225
MRI_FCWML159	0.13333	0.030609
MRI_FCWML159	0.14167	0.063385
MRI_FCWML159	0.15	0.045291
MRI_FCWML159	0.15833	-0.010572
MRI_FCWML159	0.16667	-0.088772
MRI_FCWML159	0.175	-0.17301
MRI_FCWML159	0.18333	-0.24585
MRI_FCWML159	0.19167	-0.28939
MRI_FCWML159	0.2	-0.2887
MRI_FCWML159	0.20833	-0.23702
MRI_FCWML159	0.21667	-0.1402
MRI_FCWML159	0.225	-0.017495
MRI_FCWML159	0.23333	0.10254
MRI_FCWML159	0.24167	0.18984
MRI_FCWML159	0.25	0.11087
MRI_FCWML160	0	0.37757
MRI_FCWML160	0.0083333	0.79325
MRI_FCWML160	0.016667	0.8911
MRI_FCWML160	0.025	1.0065
MRI_FCWML160	0.033333	1.0899
MRI_FCWML160	0.041667	1.1051
MRI_FCWML160	0.05	1.0434
MRI_FCWML160	0.058333	0.92518
MRI_FCWML160	0.066667	0.78999
MRI_FCWML160	0.075	0.67938
MRI_FCWML160	0.083333	0.6217
MRI_FCWML160	0.091667	0.62382
MRI_FCWML160	0.1	0.67203
MRI_FCWML160	0.10833	0.74005
MRI_FCWML160	0.11667	0.79947
MRI_FCWML160	0.125	0.82837
MRI_FCWML160	0.13333	0.81551
MRI_FCWML160	0.14167	0.75997
MRI_FCWML160	0.15	0.66807
MRI_FCWML160	0.15833	0.54973
MRI_FCWML160	0.16667	0.41623
MRI_FCWML160	0.175	0.27951
MRI_FCWML160	0.18333	0.15256
MRI_FCWML160	0.19167	0.049129
MRI_FCWML160	0.2	-0.018209
MRI_FCWML160	0.20833	-0.0417
MRI_FCWML160	0.21667	-0.022275
MRI_FCWML160	0.225	0.028537
MRI_FCWML160	0.23333	0.090436
MRI_FCWML160	0.24167	0.14011
MRI_FCWML160	0.25	0.079506
MRI_FCWML162	0	-0.15124
MRI_FCWML162	0.0083333	-0.26386
MRI_FCWML162	0.016667	-0.16203
MRI_FCWML162	0.025	-0.033204
MRI_FCWML162	0.033333	0.079614
MRI_FCWML162	0.041667	0.14389
MRI_FCWML162	0.05	0.14914
MRI_FCWML162	0.058333	0.10826
MRI_FCWML162	0.066667	0.049042
MRI_FCWML162	0.075	0.00093375
MRI_FCWML162	0.083333	-0.016697
MRI_FCWML162	0.091667	-5.234e-05
MRI_FCWML162	0.1	0.040971
MRI_FCWML162	0.10833	0.089749
MRI_FCWML162	0.11667	0.13103
[truncated: 171 more rows]
