# Supplementary material for: Pupil size reflects activation of subcortical ascending arousal system nuclei during rest
Source: eLife. 2023 Jun 27;12:e84822. doi: 10.7554/eLife.84822 (PMC10299825; doi:10.7554/eLife.84822)
Supplement: Figure 6—source data 1. [file elife-84822-fig6-data1.zip › Figure6-SourceData/Pxy_cpsd_stat_ses-day2_OCC.csv]

subj	F_cpsd	Pxy
MRI_FCWML001	0	0.18261
MRI_FCWML001	0.0083333	0.36003
MRI_FCWML001	0.016667	0.34332
MRI_FCWML001	0.025	0.31335
MRI_FCWML001	0.033333	0.27117
MRI_FCWML001	0.041667	0.22371
MRI_FCWML001	0.05	0.18386
MRI_FCWML001	0.058333	0.16685
MRI_FCWML001	0.066667	0.18435
MRI_FCWML001	0.075	0.23908
MRI_FCWML001	0.083333	0.32278
MRI_FCWML001	0.091667	0.41858
MRI_FCWML001	0.1	0.50684
MRI_FCWML001	0.10833	0.57166
MRI_FCWML001	0.11667	0.60525
MRI_FCWML001	0.125	0.60861
MRI_FCWML001	0.13333	0.58878
MRI_FCWML001	0.14167	0.55459
MRI_FCWML001	0.15	0.51304
MRI_FCWML001	0.15833	0.4678
MRI_FCWML001	0.16667	0.41977
MRI_FCWML001	0.175	0.3689
MRI_FCWML001	0.18333	0.31576
MRI_FCWML001	0.19167	0.26216
MRI_FCWML001	0.2	0.21081
MRI_FCWML001	0.20833	0.16443
MRI_FCWML001	0.21667	0.12506
MRI_FCWML001	0.225	0.09387
MRI_FCWML001	0.23333	0.071393
MRI_FCWML001	0.24167	0.057841
MRI_FCWML001	0.25	0.026656
MRI_FCWML002	0	1.0366
MRI_FCWML002	0.0083333	2.0409
MRI_FCWML002	0.016667	1.9541
MRI_FCWML002	0.025	1.8388
MRI_FCWML002	0.033333	1.7248
MRI_FCWML002	0.041667	1.6324
MRI_FCWML002	0.05	1.5645
MRI_FCWML002	0.058333	1.5058
MRI_FCWML002	0.066667	1.4321
MRI_FCWML002	0.075	1.3216
MRI_FCWML002	0.083333	1.1659
MRI_FCWML002	0.091667	0.97264
MRI_FCWML002	0.1	0.76151
MRI_FCWML002	0.10833	0.5549
MRI_FCWML002	0.11667	0.36951
MRI_FCWML002	0.125	0.2125
MRI_FCWML002	0.13333	0.08334
MRI_FCWML002	0.14167	-0.020863
MRI_FCWML002	0.15	-0.10061
MRI_FCWML002	0.15833	-0.15276
MRI_FCWML002	0.16667	-0.17301
MRI_FCWML002	0.175	-0.15994
MRI_FCWML002	0.18333	-0.11772
MRI_FCWML002	0.19167	-0.05562
MRI_FCWML002	0.2	0.014984
MRI_FCWML002	0.20833	0.084085
MRI_FCWML002	0.21667	0.14507
MRI_FCWML002	0.225	0.19459
MRI_FCWML002	0.23333	0.2311
MRI_FCWML002	0.24167	0.25359
MRI_FCWML002	0.25	0.1306
MRI_FCWML003	0	-1.1399
MRI_FCWML003	0.0083333	-2.2391
MRI_FCWML003	0.016667	-2.117
MRI_FCWML003	0.025	-1.916
MRI_FCWML003	0.033333	-1.6442
MRI_FCWML003	0.041667	-1.3189
MRI_FCWML003	0.05	-0.96694
MRI_FCWML003	0.058333	-0.62183
MRI_FCWML003	0.066667	-0.31736
MRI_FCWML003	0.075	-0.080646
MRI_FCWML003	0.083333	0.073348
MRI_FCWML003	0.091667	0.14446
MRI_FCWML003	0.1	0.14659
MRI_FCWML003	0.10833	0.10413
MRI_FCWML003	0.11667	0.046372
MRI_FCWML003	0.125	0.0009881
MRI_FCWML003	0.13333	-0.012142
MRI_FCWML003	0.14167	0.01479
MRI_FCWML003	0.15	0.07647
MRI_FCWML003	0.15833	0.15717
MRI_FCWML003	0.16667	0.23644
MRI_FCWML003	0.175	0.29587
MRI_FCWML003	0.18333	0.32438
MRI_FCWML003	0.19167	0.32036
MRI_FCWML003	0.2	0.29039
MRI_FCWML003	0.20833	0.24555
MRI_FCWML003	0.21667	0.19731
MRI_FCWML003	0.225	0.15449
MRI_FCWML003	0.23333	0.12228
MRI_FCWML003	0.24167	0.10273
MRI_FCWML003	0.25	0.048117
MRI_FCWML004	0	-1.2504
MRI_FCWML004	0.0083333	-2.3996
MRI_FCWML004	0.016667	-2.115
MRI_FCWML004	0.025	-1.6987
MRI_FCWML004	0.033333	-1.2209
MRI_FCWML004	0.041667	-0.75181
MRI_FCWML004	0.05	-0.34679
MRI_FCWML004	0.058333	-0.037808
MRI_FCWML004	0.066667	0.16695
MRI_FCWML004	0.075	0.27766
MRI_FCWML004	0.083333	0.31501
MRI_FCWML004	0.091667	0.3028
MRI_FCWML004	0.1	0.26284
MRI_FCWML004	0.10833	0.21224
MRI_FCWML004	0.11667	0.16251
MRI_FCWML004	0.125	0.12013
MRI_FCWML004	0.13333	0.087832
MRI_FCWML004	0.14167	0.066317
MRI_FCWML004	0.15	0.055657
MRI_FCWML004	0.15833	0.055845
MRI_FCWML004	0.16667	0.066223
MRI_FCWML004	0.175	0.084251
MRI_FCWML004	0.18333	0.10457
MRI_FCWML004	0.19167	0.11939
MRI_FCWML004	0.2	0.12052
MRI_FCWML004	0.20833	0.10247
MRI_FCWML004	0.21667	0.065289
MRI_FCWML004	0.225	0.015642
MRI_FCWML004	0.23333	-0.03458
MRI_FCWML004	0.24167	-0.071875
MRI_FCWML004	0.25	-0.042821
MRI_FCWML006	0	0.024592
MRI_FCWML006	0.0083333	0.076969
MRI_FCWML006	0.016667	0.15057
MRI_FCWML006	0.025	0.24487
MRI_FCWML006	0.033333	0.32991
MRI_FCWML006	0.041667	0.38343
MRI_FCWML006	0.05	0.39977
MRI_FCWML006	0.058333	0.39142
MRI_FCWML006	0.066667	0.38245
MRI_FCWML006	0.075	0.3967
MRI_FCWML006	0.083333	0.44593
MRI_FCWML006	0.091667	0.52325
MRI_FCWML006	0.1	0.60465
MRI_FCWML006	0.10833	0.65809
MRI_FCWML006	0.11667	0.65619
MRI_FCWML006	0.125	0.58716
MRI_FCWML006	0.13333	0.45955
MRI_FCWML006	0.14167	0.29921
MRI_FCWML006	0.15	0.14001
MRI_FCWML006	0.15833	0.012467
MRI_FCWML006	0.16667	-0.065461
MRI_FCWML006	0.175	-0.092289
MRI_FCWML006	0.18333	-0.080971
MRI_FCWML006	0.19167	-0.052493
MRI_FCWML006	0.2	-0.027921
MRI_FCWML006	0.20833	-0.021743
MRI_FCWML006	0.21667	-0.038378
MRI_FCWML006	0.225	-0.072387
MRI_FCWML006	0.23333	-0.1117
MRI_FCWML006	0.24167	-0.1425
MRI_FCWML006	0.25	-0.077047
MRI_FCWML007	0	0.11232
MRI_FCWML007	0.0083333	0.29888
MRI_FCWML007	0.016667	0.50589
MRI_FCWML007	0.025	0.80264
MRI_FCWML007	0.033333	1.1301
MRI_FCWML007	0.041667	1.428
MRI_FCWML007	0.05	1.6488
MRI_FCWML007	0.058333	1.7671
MRI_FCWML007	0.066667	1.7822
MRI_FCWML007	0.075	1.7137
MRI_FCWML007	0.083333	1.5925
MRI_FCWML007	0.091667	1.4503
MRI_FCWML007	0.1	1.3112
MRI_FCWML007	0.10833	1.1872
MRI_FCWML007	0.11667	1.0795
MRI_FCWML007	0.125	0.98277
MRI_FCWML007	0.13333	0.89113
MRI_FCWML007	0.14167	0.80162
MRI_FCWML007	0.15	0.71494
MRI_FCWML007	0.15833	0.63319
MRI_FCWML007	0.16667	0.55705
MRI_FCWML007	0.175	0.4846
MRI_FCWML007	0.18333	0.41275
MRI_FCWML007	0.19167	0.34022
MRI_FCWML007	0.2	0.26979
MRI_FCWML007	0.20833	0.20787
MRI_FCWML007	0.21667	0.16137
MRI_FCWML007	0.225	0.13363
MRI_FCWML007	0.23333	0.12224
MRI_FCWML007	0.24167	0.12031
MRI_FCWML007	0.25	0.060337
MRI_FCWML008	0	-1.8298
MRI_FCWML008	0.0083333	-3.5084
MRI_FCWML008	0.016667	-3.0805
MRI_FCWML008	0.025	-2.4451
MRI_FCWML008	0.033333	-1.6967
MRI_FCWML008	0.041667	-0.9316
MRI_FCWML008	0.05	-0.22837
MRI_FCWML008	0.058333	0.36363
MRI_FCWML008	0.066667	0.82414
MRI_FCWML008	0.075	1.1542
MRI_FCWML008	0.083333	1.3653
MRI_FCWML008	0.091667	1.4707
MRI_FCWML008	0.1	1.482
MRI_FCWML008	0.10833	1.4104
MRI_FCWML008	0.11667	1.2704
MRI_FCWML008	0.125	1.0827
MRI_FCWML008	0.13333	0.87375
MRI_FCWML008	0.14167	0.67164
MRI_FCWML008	0.15	0.49989
MRI_FCWML008	0.15833	0.37212
MRI_FCWML008	0.16667	0.28965
MRI_FCWML008	0.175	0.24329
MRI_FCWML008	0.18333	0.21835
MRI_FCWML008	0.19167	0.20063
MRI_FCWML008	0.2	0.18096
MRI_FCWML008	0.20833	0.15671
MRI_FCWML008	0.21667	0.13028
MRI_FCWML008	0.225	0.10603
MRI_FCWML008	0.23333	0.087508
MRI_FCWML008	0.24167	0.076324
MRI_FCWML008	0.25	0.03632
MRI_FCWML009	0	-0.85595
MRI_FCWML009	0.0083333	-1.7134
MRI_FCWML009	0.016667	-1.7085
MRI_FCWML009	0.025	-1.6729
MRI_FCWML009	0.033333	-1.5789
MRI_FCWML009	0.041667	-1.4085
MRI_FCWML009	0.05	-1.1642
MRI_FCWML009	0.058333	-0.87048
MRI_FCWML009	0.066667	-0.56738
MRI_FCWML009	0.075	-0.29796
MRI_FCWML009	0.083333	-0.094818
MRI_FCWML009	0.091667	0.028258
MRI_FCWML009	0.1	0.076791
MRI_FCWML009	0.10833	0.069191
MRI_FCWML009	0.11667	0.027543
MRI_FCWML009	0.125	-0.029647
MRI_FCWML009	0.13333	-0.089957
MRI_FCWML009	0.14167	-0.14528
MRI_FCWML009	0.15	-0.18868
MRI_FCWML009	0.15833	-0.21298
MRI_FCWML009	0.16667	-0.21232
MRI_FCWML009	0.175	-0.18537
MRI_FCWML009	0.18333	-0.13758
MRI_FCWML009	0.19167	-0.080466
MRI_FCWML009	0.2	-0.027832
MRI_FCWML009	0.20833	0.0092527
MRI_FCWML009	0.21667	0.026126
MRI_FCWML009	0.225	0.025349
MRI_FCWML009	0.23333	0.014664
MRI_FCWML009	0.24167	0.0033683
MRI_FCWML009	0.25	-0.00064885
MRI_FCWML010	0	-0.042299
MRI_FCWML010	0.0083333	-0.015738
MRI_FCWML010	0.016667	0.17271
MRI_FCWML010	0.025	0.43306
MRI_FCWML010	0.033333	0.70506
MRI_FCWML010	0.041667	0.93555
MRI_FCWML010	0.05	1.0925
MRI_FCWML010	0.058333	1.169
MRI_FCWML010	0.066667	1.1775
MRI_FCWML010	0.075	1.1394
MRI_FCWML010	0.083333	1.076
MRI_FCWML010	0.091667	1.003
MRI_FCWML010	0.1	0.9301
MRI_FCWML010	0.10833	0.86266
MRI_FCWML010	0.11667	0.80252
MRI_FCWML010	0.125	0.74809
MRI_FCWML010	0.13333	0.69395
MRI_FCWML010	0.14167	0.63185
MRI_FCWML010	0.15	0.55367
MRI_FCWML010	0.15833	0.45551
MRI_FCWML010	0.16667	0.34077
MRI_FCWML010	0.175	0.22044
MRI_FCWML010	0.18333	0.11005
MRI_FCWML010	0.19167	0.024572
MRI_FCWML010	0.2	-0.026454
MRI_FCWML010	0.20833	-0.041688
MRI_FCWML010	0.21667	-0.027773
MRI_FCWML010	0.225	0.0032979
MRI_FCWML010	0.23333	0.037856
MRI_FCWML010	0.24167	0.063926
MRI_FCWML010	0.25	0.03677
MRI_FCWML011	0	0.017898
MRI_FCWML011	0.0083333	0.1276
MRI_FCWML011	0.016667	0.38953
MRI_FCWML011	0.025	0.78246
MRI_FCWML011	0.033333	1.2459
MRI_FCWML011	0.041667	1.7064
MRI_FCWML011	0.05	2.09
MRI_FCWML011	0.058333	2.3361
MRI_FCWML011	0.066667	2.4098
MRI_FCWML011	0.075	2.3077
MRI_FCWML011	0.083333	2.0563
MRI_FCWML011	0.091667	1.7024
MRI_FCWML011	0.1	1.3017
MRI_FCWML011	0.10833	0.90664
MRI_FCWML011	0.11667	0.55805
MRI_FCWML011	0.125	0.28157
MRI_FCWML011	0.13333	0.087021
MRI_FCWML011	0.14167	-0.029528
MRI_FCWML011	0.15	-0.082277
MRI_FCWML011	0.15833	-0.091232
MRI_FCWML011	0.16667	-0.077282
MRI_FCWML011	0.175	-0.057773
MRI_FCWML011	0.18333	-0.043666
MRI_FCWML011	0.19167	-0.039034
MRI_FCWML011	0.2	-0.042687
MRI_FCWML011	0.20833	-0.050908
MRI_FCWML011	0.21667	-0.059956
MRI_FCWML011	0.225	-0.067451
MRI_FCWML011	0.23333	-0.07254
MRI_FCWML011	0.24167	-0.075334
MRI_FCWML011	0.25	-0.038103
MRI_FCWML012	0	0.96247
MRI_FCWML012	0.0083333	1.8327
MRI_FCWML012	0.016667	1.5755
MRI_FCWML012	0.025	1.2083
MRI_FCWML012	0.033333	0.80871
MRI_FCWML012	0.041667	0.45907
MRI_FCWML012	0.05	0.22595
MRI_FCWML012	0.058333	0.1433
MRI_FCWML012	0.066667	0.20467
MRI_FCWML012	0.075	0.36764
MRI_FCWML012	0.083333	0.56906
MRI_FCWML012	0.091667	0.74526
MRI_FCWML012	0.1	0.84984
MRI_FCWML012	0.10833	0.8629
MRI_FCWML012	0.11667	0.79013
MRI_FCWML012	0.125	0.6545
MRI_FCWML012	0.13333	0.48554
MRI_FCWML012	0.14167	0.31102
MRI_FCWML012	0.15	0.15261
MRI_FCWML012	0.15833	0.025009
MRI_FCWML012	0.16667	-0.063763
MRI_FCWML012	0.175	-0.11215
MRI_FCWML012	0.18333	-0.12511
MRI_FCWML012	0.19167	-0.11328
MRI_FCWML012	0.2	-0.090513
MRI_FCWML012	0.20833	-0.070019
MRI_FCWML012	0.21667	-0.06042
MRI_FCWML012	0.225	-0.063526
MRI_FCWML012	0.23333	-0.074814
MRI_FCWML012	0.24167	-0.086405
MRI_FCWML012	0.25	-0.045604
MRI_FCWML013	0	2.8933
MRI_FCWML013	0.0083333	5.6519
MRI_FCWML013	0.016667	5.2623
MRI_FCWML013	0.025	4.6601
MRI_FCWML013	0.033333	3.9104
MRI_FCWML013	0.041667	3.0925
MRI_FCWML013	0.05	2.2882
MRI_FCWML013	0.058333	1.5681
MRI_FCWML013	0.066667	0.97958
MRI_FCWML013	0.075	0.54034
MRI_FCWML013	0.083333	0.23908
MRI_FCWML013	0.091667	0.044087
MRI_FCWML013	0.1	-0.083446
MRI_FCWML013	0.10833	-0.17618
MRI_FCWML013	0.11667	-0.25198
MRI_FCWML013	0.125	-0.31264
MRI_FCWML013	0.13333	-0.34923
MRI_FCWML013	0.14167	-0.35111
MRI_FCWML013	0.15	-0.31404
MRI_FCWML013	0.15833	-0.24409
MRI_FCWML013	0.16667	-0.15631
MRI_FCWML013	0.175	-0.069381
MRI_FCWML013	0.18333	0.0006464
MRI_FCWML013	0.19167	0.044858
MRI_FCWML013	0.2	0.062668
MRI_FCWML013	0.20833	0.059918
MRI_FCWML013	0.21667	0.045368
MRI_FCWML013	0.225	0.027325
MRI_FCWML013	0.23333	0.011667
MRI_FCWML013	0.24167	0.0015177
MRI_FCWML013	0.25	-0.00097348
MRI_FCWML014	0	-1.0243
MRI_FCWML014	0.0083333	-1.9953
MRI_FCWML014	0.016667	-1.839
MRI_FCWML014	0.025	-1.5901
MRI_FCWML014	0.033333	-1.264
MRI_FCWML014	0.041667	-0.88071
MRI_FCWML014	0.05	-0.46266
MRI_FCWML014	0.058333	-0.034851
MRI_FCWML014	0.066667	0.37569
MRI_FCWML014	0.075	0.74062
MRI_FCWML014	0.083333	1.0328
MRI_FCWML014	0.091667	1.2308
MRI_FCWML014	0.1	1.3244
MRI_FCWML014	0.10833	1.3184
MRI_FCWML014	0.11667	1.2322
MRI_FCWML014	0.125	1.0951
MRI_FCWML014	0.13333	0.93692
MRI_FCWML014	0.14167	0.78019
MRI_FCWML014	0.15	0.63565
MRI_FCWML014	0.15833	0.5043
MRI_FCWML014	0.16667	0.38362
MRI_FCWML014	0.175	0.27426
MRI_FCWML014	0.18333	0.18317
MRI_FCWML014	0.19167	0.12161
MRI_FCWML014	0.2	0.099364
MRI_FCWML014	0.20833	0.11891
MRI_FCWML014	0.21667	0.1727
MRI_FCWML014	0.225	0.24472
MRI_FCWML014	0.23333	0.31516
MRI_FCWML014	0.24167	0.36578
MRI_FCWML014	0.25	0.19206
MRI_FCWML015	0	0.67439
MRI_FCWML015	0.0083333	1.3764
MRI_FCWML015	0.016667	1.4507
MRI_FCWML015	0.025	1.5487
MRI_FCWML015	0.033333	1.6396
MRI_FCWML015	0.041667	1.6928
MRI_FCWML015	0.05	1.6871
MRI_FCWML015	0.058333	1.6151
MRI_FCWML015	0.066667	1.4847
MRI_FCWML015	0.075	1.3151
MRI_FCWML015	0.083333	1.13
MRI_FCWML015	0.091667	0.95102
MRI_FCWML015	0.1	0.79283
MRI_FCWML015	0.10833	0.66114
MRI_FCWML015	0.11667	0.55389
MRI_FCWML015	0.125	0.46407
MRI_FCWML015	0.13333	0.3831
MRI_FCWML015	0.14167	0.30403
MRI_FCWML015	0.15	0.22407
MRI_FCWML015	0.15833	0.14603
MRI_FCWML015	0.16667	0.077994
MRI_FCWML015	0.175	0.031001
MRI_FCWML015	0.18333	0.014914
MRI_FCWML015	0.19167	0.034118
MRI_FCWML015	0.2	0.084947
MRI_FCWML015	0.20833	0.15631
MRI_FCWML015	0.21667	0.23336
MRI_FCWML015	0.225	0.30236
MRI_FCWML015	0.23333	0.35432
MRI_FCWML015	0.24167	0.3856
MRI_FCWML015	0.25	0.19796
MRI_FCWML016	0	-0.045039
MRI_FCWML016	0.0083333	-0.059094
MRI_FCWML016	0.016667	0.028546
MRI_FCWML016	0.025	0.1577
MRI_FCWML016	0.033333	0.30557
MRI_FCWML016	0.041667	0.44477
MRI_FCWML016	0.05	0.54696
MRI_FCWML016	0.058333	0.58731
MRI_FCWML016	0.066667	0.5496
MRI_FCWML016	0.075	0.43125
MRI_FCWML016	0.083333	0.24644
MRI_FCWML016	0.091667	0.024948
MRI_FCWML016	0.1	-0.19413
MRI_FCWML016	0.10833	-0.37269
MRI_FCWML016	0.11667	-0.48427
MRI_FCWML016	0.125	-0.52075
MRI_FCWML016	0.13333	-0.49236
MRI_FCWML016	0.14167	-0.42135
MRI_FCWML016	0.15	-0.33244
MRI_FCWML016	0.15833	-0.24467
MRI_FCWML016	0.16667	-0.16756
MRI_FCWML016	0.175	-0.10239
MRI_FCWML016	0.18333	-0.046323
MRI_FCWML016	0.19167	0.0033857
MRI_FCWML016	0.2	0.04722
MRI_FCWML016	0.20833	0.083728
MRI_FCWML016	0.21667	0.11121
MRI_FCWML016	0.225	0.12928
MRI_FCWML016	0.23333	0.13934
MRI_FCWML016	0.24167	0.14385
MRI_FCWML016	0.25	0.072525
MRI_FCWML017	0	0.11049
MRI_FCWML017	0.0083333	0.35077
MRI_FCWML017	0.016667	0.71961
MRI_FCWML017	0.025	1.2686
MRI_FCWML017	0.033333	1.9089
MRI_FCWML017	0.041667	2.5353
MRI_FCWML017	0.05	3.045
MRI_FCWML017	0.058333	3.3571
MRI_FCWML017	0.066667	3.4286
MRI_FCWML017	0.075	3.2624
MRI_FCWML017	0.083333	2.9036
MRI_FCWML017	0.091667	2.4255
MRI_FCWML017	0.1	1.9099
MRI_FCWML017	0.10833	1.4279
MRI_FCWML017	0.11667	1.0268
MRI_FCWML017	0.125	0.72541
MRI_FCWML017	0.13333	0.51897
MRI_FCWML017	0.14167	0.38764
MRI_FCWML017	0.15	0.30672
MRI_FCWML017	0.15833	0.2541
MRI_FCWML017	0.16667	0.21404
MRI_FCWML017	0.175	0.17762
MRI_FCWML017	0.18333	0.14141
MRI_FCWML017	0.19167	0.10542
MRI_FCWML017	0.2	0.071439
MRI_FCWML017	0.20833	0.041724
MRI_FCWML017	0.21667	0.018036
MRI_FCWML017	0.225	0.0010936
MRI_FCWML017	0.23333	-0.0095512
MRI_FCWML017	0.24167	-0.015106
MRI_FCWML017	0.25	-0.0083947
MRI_FCWML018	0	0.35407
MRI_FCWML018	0.0083333	0.70744
MRI_FCWML018	0.016667	0.71052
MRI_FCWML018	0.025	0.73205
MRI_FCWML018	0.033333	0.79294
MRI_FCWML018	0.041667	0.91416
MRI_FCWML018	0.05	1.108
MRI_FCWML018	0.058333	1.3694
MRI_FCWML018	0.066667	1.6706
MRI_FCWML018	0.075	1.9642
MRI_FCWML018	0.083333	2.1931
MRI_FCWML018	0.091667	2.3071
MRI_FCWML018	0.1	2.2775
MRI_FCWML018	0.10833	2.1059
MRI_FCWML018	0.11667	1.8226
MRI_FCWML018	0.125	1.4758
MRI_FCWML018	0.13333	1.1168
MRI_FCWML018	0.14167	0.78682
MRI_FCWML018	0.15	0.51001
MRI_FCWML018	0.15833	0.29356
MRI_FCWML018	0.16667	0.13309
MRI_FCWML018	0.175	0.019305
MRI_FCWML018	0.18333	-0.057175
MRI_FCWML018	0.19167	-0.10401
MRI_FCWML018	0.2	-0.12762
MRI_FCWML018	0.20833	-0.13419
MRI_FCWML018	0.21667	-0.13011
MRI_FCWML018	0.225	-0.12133
MRI_FCWML018	0.23333	-0.11246
MRI_FCWML018	0.24167	-0.10631
MRI_FCWML018	0.25	-0.052077
MRI_FCWML020	0	NaN
MRI_FCWML020	0.0083333	NaN
MRI_FCWML020	0.016667	NaN
MRI_FCWML020	0.025	NaN
MRI_FCWML020	0.033333	NaN
MRI_FCWML020	0.041667	NaN
MRI_FCWML020	0.05	NaN
MRI_FCWML020	0.058333	NaN
MRI_FCWML020	0.066667	NaN
MRI_FCWML020	0.075	NaN
MRI_FCWML020	0.083333	NaN
MRI_FCWML020	0.091667	NaN
MRI_FCWML020	0.1	NaN
MRI_FCWML020	0.10833	NaN
MRI_FCWML020	0.11667	NaN
MRI_FCWML020	0.125	NaN
MRI_FCWML020	0.13333	NaN
MRI_FCWML020	0.14167	NaN
MRI_FCWML020	0.15	NaN
MRI_FCWML020	0.15833	NaN
MRI_FCWML020	0.16667	NaN
MRI_FCWML020	0.175	NaN
MRI_FCWML020	0.18333	NaN
MRI_FCWML020	0.19167	NaN
MRI_FCWML020	0.2	NaN
MRI_FCWML020	0.20833	NaN
MRI_FCWML020	0.21667	NaN
MRI_FCWML020	0.225	NaN
MRI_FCWML020	0.23333	NaN
MRI_FCWML020	0.24167	NaN
MRI_FCWML020	0.25	NaN
MRI_FCWML022	0	NaN
MRI_FCWML022	0.0083333	NaN
MRI_FCWML022	0.016667	NaN
MRI_FCWML022	0.025	NaN
MRI_FCWML022	0.033333	NaN
MRI_FCWML022	0.041667	NaN
MRI_FCWML022	0.05	NaN
MRI_FCWML022	0.058333	NaN
MRI_FCWML022	0.066667	NaN
MRI_FCWML022	0.075	NaN
MRI_FCWML022	0.083333	NaN
MRI_FCWML022	0.091667	NaN
MRI_FCWML022	0.1	NaN
MRI_FCWML022	0.10833	NaN
MRI_FCWML022	0.11667	NaN
MRI_FCWML022	0.125	NaN
MRI_FCWML022	0.13333	NaN
MRI_FCWML022	0.14167	NaN
MRI_FCWML022	0.15	NaN
MRI_FCWML022	0.15833	NaN
MRI_FCWML022	0.16667	NaN
MRI_FCWML022	0.175	NaN
MRI_FCWML022	0.18333	NaN
MRI_FCWML022	0.19167	NaN
MRI_FCWML022	0.2	NaN
MRI_FCWML022	0.20833	NaN
MRI_FCWML022	0.21667	NaN
MRI_FCWML022	0.225	NaN
MRI_FCWML022	0.23333	NaN
MRI_FCWML022	0.24167	NaN
MRI_FCWML022	0.25	NaN
MRI_FCWML023	0	0.050026
MRI_FCWML023	0.0083333	0.08193
MRI_FCWML023	0.016667	0.031668
MRI_FCWML023	0.025	-0.03893
MRI_FCWML023	0.033333	-0.11214
MRI_FCWML023	0.041667	-0.16774
MRI_FCWML023	0.05	-0.18779
MRI_FCWML023	0.058333	-0.16186
MRI_FCWML023	0.066667	-0.090534
MRI_FCWML023	0.075	0.014178
MRI_FCWML023	0.083333	0.13217
MRI_FCWML023	0.091667	0.24104
MRI_FCWML023	0.1	0.3222
MRI_FCWML023	0.10833	0.36491
MRI_FCWML023	0.11667	0.36715
MRI_FCWML023	0.125	0.3337
MRI_FCWML023	0.13333	0.27272
MRI_FCWML023	0.14167	0.19287
MRI_FCWML023	0.15	0.10171
MRI_FCWML023	0.15833	0.0057814
MRI_FCWML023	0.16667	-0.088525
MRI_FCWML023	0.175	-0.17406
MRI_FCWML023	0.18333	-0.24288
MRI_FCWML023	0.19167	-0.28734
MRI_FCWML023	0.2	-0.30197
MRI_FCWML023	0.20833	-0.28578
MRI_FCWML023	0.21667	-0.24366
MRI_FCWML023	0.225	-0.18649
MRI_FCWML023	0.23333	-0.12917
MRI_FCWML023	0.24167	-0.087026
MRI_FCWML023	0.25	-0.035777
MRI_FCWML025	0	0.8918
MRI_FCWML025	0.0083333	1.7444
MRI_FCWML025	0.016667	1.6344
MRI_FCWML025	0.025	1.4728
MRI_FCWML025	0.033333	1.2834
MRI_FCWML025	0.041667	1.0874
MRI_FCWML025	0.05	0.89977
MRI_FCWML025	0.058333	0.73052
MRI_FCWML025	0.066667	0.58777
MRI_FCWML025	0.075	0.47911
MRI_FCWML025	0.083333	0.40953
MRI_FCWML025	0.091667	0.37733
MRI_FCWML025	0.1	0.37159
MRI_FCWML025	0.10833	0.37394
MRI_FCWML025	0.11667	0.36484
MRI_FCWML025	0.125	0.33125
MRI_FCWML025	0.13333	0.27156
MRI_FCWML025	0.14167	0.19534
MRI_FCWML025	0.15	0.11837
MRI_FCWML025	0.15833	0.055871
MRI_FCWML025	0.16667	0.017517
MRI_FCWML025	0.175	0.0058289
MRI_FCWML025	0.18333	0.017672
MRI_FCWML025	0.19167	0.046998
MRI_FCWML025	0.2	0.087131
MRI_FCWML025	0.20833	0.1319
MRI_FCWML025	0.21667	0.17594
MRI_FCWML025	0.225	0.21471
MRI_FCWML025	0.23333	0.24473
MRI_FCWML025	0.24167	0.26359
MRI_FCWML025	0.25	0.13501
MRI_FCWML026	0	-0.48954
MRI_FCWML026	0.0083333	-0.97599
MRI_FCWML026	0.016667	-0.96159
MRI_FCWML026	0.025	-0.92424
MRI_FCWML026	0.033333	-0.85455
MRI_FCWML026	0.041667	-0.75318
MRI_FCWML026	0.05	-0.63245
MRI_FCWML026	0.058333	-0.51023
MRI_FCWML026	0.066667	-0.3997
MRI_FCWML026	0.075	-0.30136
MRI_FCWML026	0.083333	-0.20217
MRI_FCWML026	0.091667	-0.082946
MRI_FCWML026	0.1	0.070148
MRI_FCWML026	0.10833	0.25598
MRI_FCWML026	0.11667	0.45584
MRI_FCWML026	0.125	0.63898
MRI_FCWML026	0.13333	0.7735
MRI_FCWML026	0.14167	0.83737
MRI_FCWML026	0.15	0.82499
MRI_FCWML026	0.15833	0.74716
MRI_FCWML026	0.16667	0.62543
MRI_FCWML026	0.175	0.48377
MRI_FCWML026	0.18333	0.34126
MRI_FCWML026	0.19167	0.20821
MRI_FCWML026	0.2	0.086614
MRI_FCWML026	0.20833	-0.026067
MRI_FCWML026	0.21667	-0.13189
MRI_FCWML026	0.225	-0.22869
MRI_FCWML026	0.23333	-0.3092
MRI_FCWML026	0.24167	-0.36339
MRI_FCWML026	0.25	-0.19129
MRI_FCWML027	0	-0.99669
MRI_FCWML027	0.0083333	-1.9758
MRI_FCWML027	0.016667	-1.9194
MRI_FCWML027	0.025	-1.8161
MRI_FCWML027	0.033333	-1.6597
MRI_FCWML027	0.041667	-1.4517
MRI_FCWML027	0.05	-1.2048
MRI_FCWML027	0.058333	-0.94062
MRI_FCWML027	0.066667	-0.68394
MRI_FCWML027	0.075	-0.45589
MRI_FCWML027	0.083333	-0.26925
MRI_FCWML027	0.091667	-0.12736
MRI_FCWML027	0.1	-0.025974
MRI_FCWML027	0.10833	0.043454
MRI_FCWML027	0.11667	0.091004
MRI_FCWML027	0.125	0.12656
MRI_FCWML027	0.13333	0.15883
MRI_FCWML027	0.14167	0.19437
MRI_FCWML027	0.15	0.23651
MRI_FCWML027	0.15833	0.28459
MRI_FCWML027	0.16667	0.3345
MRI_FCWML027	0.175	0.38075
MRI_FCWML027	0.18333	0.4194
MRI_FCWML027	0.19167	0.45034
MRI_FCWML027	0.2	0.4775
MRI_FCWML027	0.20833	0.50668
MRI_FCWML027	0.21667	0.54192
MRI_FCWML027	0.225	0.58245
MRI_FCWML027	0.23333	0.62208
MRI_FCWML027	0.24167	0.65149
MRI_FCWML027	0.25	0.33119
MRI_FCWML028	0	NaN
MRI_FCWML028	0.0083333	NaN
MRI_FCWML028	0.016667	NaN
MRI_FCWML028	0.025	NaN
MRI_FCWML028	0.033333	NaN
MRI_FCWML028	0.041667	NaN
MRI_FCWML028	0.05	NaN
MRI_FCWML028	0.058333	NaN
MRI_FCWML028	0.066667	NaN
MRI_FCWML028	0.075	NaN
MRI_FCWML028	0.083333	NaN
MRI_FCWML028	0.091667	NaN
MRI_FCWML028	0.1	NaN
MRI_FCWML028	0.10833	NaN
MRI_FCWML028	0.11667	NaN
MRI_FCWML028	0.125	NaN
MRI_FCWML028	0.13333	NaN
MRI_FCWML028	0.14167	NaN
MRI_FCWML028	0.15	NaN
MRI_FCWML028	0.15833	NaN
MRI_FCWML028	0.16667	NaN
MRI_FCWML028	0.175	NaN
MRI_FCWML028	0.18333	NaN
MRI_FCWML028	0.19167	NaN
MRI_FCWML028	0.2	NaN
MRI_FCWML028	0.20833	NaN
MRI_FCWML028	0.21667	NaN
MRI_FCWML028	0.225	NaN
MRI_FCWML028	0.23333	NaN
MRI_FCWML028	0.24167	NaN
MRI_FCWML028	0.25	NaN
MRI_FCWML029	0	-1.2489
MRI_FCWML029	0.0083333	-2.4167
MRI_FCWML029	0.016667	-2.1844
MRI_FCWML029	0.025	-1.8326
MRI_FCWML029	0.033333	-1.4074
MRI_FCWML029	0.041667	-0.96006
MRI_FCWML029	0.05	-0.53844
MRI_FCWML029	0.058333	-0.17826
MRI_FCWML029	0.066667	0.10122
MRI_FCWML029	0.075	0.29749
MRI_FCWML029	0.083333	0.42085
MRI_FCWML029	0.091667	0.48812
MRI_FCWML029	0.1	0.51616
MRI_FCWML029	0.10833	0.51743
MRI_FCWML029	0.11667	0.49864
MRI_FCWML029	0.125	0.46212
MRI_FCWML029	0.13333	0.4087
MRI_FCWML029	0.14167	0.34034
MRI_FCWML029	0.15	0.26154
MRI_FCWML029	0.15833	0.17915
MRI_FCWML029	0.16667	0.10114
MRI_FCWML029	0.175	0.035237
MRI_FCWML029	0.18333	-0.012179
MRI_FCWML029	0.19167	-0.036817
MRI_FCWML029	0.2	-0.037014
MRI_FCWML029	0.20833	-0.01434
MRI_FCWML029	0.21667	0.025957
MRI_FCWML029	0.225	0.075108
MRI_FCWML029	0.23333	0.12205
MRI_FCWML029	0.24167	0.15575
MRI_FCWML029	0.25	0.083994
MRI_FCWML030	0	-0.34967
MRI_FCWML030	0.0083333	-0.64089
MRI_FCWML030	0.016667	-0.47324
MRI_FCWML030	0.025	-0.2191
MRI_FCWML030	0.033333	0.08563
MRI_FCWML030	0.041667	0.3964
MRI_FCWML030	0.05	0.66786
MRI_FCWML030	0.058333	0.86362
MRI_FCWML030	0.066667	0.96461
MRI_FCWML030	0.075	0.97273
MRI_FCWML030	0.083333	0.90788
MRI_FCWML030	0.091667	0.79959
MRI_FCWML030	0.1	0.67675
MRI_FCWML030	0.10833	0.55989
MRI_FCWML030	0.11667	0.45842
MRI_FCWML030	0.125	0.37303
MRI_FCWML030	0.13333	0.30059
MRI_FCWML030	0.14167	0.23848
MRI_FCWML030	0.15	0.18634
MRI_FCWML030	0.15833	0.14499
MRI_FCWML030	0.16667	0.11439
MRI_FCWML030	0.175	0.092426
MRI_FCWML030	0.18333	0.075451
MRI_FCWML030	0.19167	0.060156
MRI_FCWML030	0.2	0.045281
MRI_FCWML030	0.20833	0.031945
MRI_FCWML030	0.21667	0.02238
MRI_FCWML030	0.225	0.017976
MRI_FCWML030	0.23333	0.018015
MRI_FCWML030	0.24167	0.019945
MRI_FCWML030	0.25	0.010492
MRI_FCWML031	0	-1.1426
MRI_FCWML031	0.0083333	-2.174
MRI_FCWML031	0.016667	-1.8577
MRI_FCWML031	0.025	-1.3833
MRI_FCWML031	0.033333	-0.81595
MRI_FCWML031	0.041667	-0.22425
MRI_FCWML031	0.05	0.33074
MRI_FCWML031	0.058333	0.80109
MRI_FCWML031	0.066667	1.1529
MRI_FCWML031	0.075	1.3653
MRI_FCWML031	0.083333	1.4312
MRI_FCWML031	0.091667	1.3588
MRI_FCWML031	0.1	1.1738
MRI_FCWML031	0.10833	0.91703
MRI_FCWML031	0.11667	0.63827
MRI_FCWML031	0.125	0.3853
MRI_FCWML031	0.13333	0.19325
MRI_FCWML031	0.14167	0.077635
MRI_FCWML031	0.15	0.033657
MRI_FCWML031	0.15833	0.041566
MRI_FCWML031	0.16667	0.075157
MRI_FCWML031	0.175	0.10998
MRI_FCWML031	0.18333	0.12863
MRI_FCWML031	0.19167	0.1224
MRI_FCWML031	0.2	0.090276
MRI_FCWML031	0.20833	0.036914
MRI_FCWML031	0.21667	-0.029357
MRI_FCWML031	0.225	-0.09803
MRI_FCWML031	0.23333	-0.15787
MRI_FCWML031	0.24167	-0.19865
MRI_FCWML031	0.25	-0.10656
MRI_FCWML032	0	1.4542
MRI_FCWML032	0.0083333	2.9162
MRI_FCWML032	0.016667	2.9319
MRI_FCWML032	0.025	2.9365
MRI_FCWML032	0.033333	2.9076
MRI_FCWML032	0.041667	2.8285
MRI_FCWML032	0.05	2.6933
MRI_FCWML032	0.058333	2.5067
MRI_FCWML032	0.066667	2.2789
MRI_FCWML032	0.075	2.0215
MRI_FCWML032	0.083333	1.7447
MRI_FCWML032	0.091667	1.4586
MRI_FCWML032	0.1	1.1757
MRI_FCWML032	0.10833	0.91203
MRI_FCWML032	0.11667	0.68458
MRI_FCWML032	0.125	0.50698
MRI_FCWML032	0.13333	0.38457
MRI_FCWML032	0.14167	0.31259
MRI_FCWML032	0.15	0.27828
MRI_FCWML032	0.15833	0.26582
MRI_FCWML032	0.16667	0.26152
MRI_FCWML032	0.175	0.25671
MRI_FCWML032	0.18333	0.24767
MRI_FCWML032	0.19167	0.23336
MRI_FCWML032	0.2	0.21323
MRI_FCWML032	0.20833	0.18651
MRI_FCWML032	0.21667	0.15333
MRI_FCWML032	0.225	0.11635
MRI_FCWML032	0.23333	0.081364
MRI_FCWML032	0.24167	0.055967
MRI_FCWML032	0.25	0.023324
MRI_FCWML033	0	NaN
MRI_FCWML033	0.0083333	NaN
MRI_FCWML033	0.016667	NaN
MRI_FCWML033	0.025	NaN
MRI_FCWML033	0.033333	NaN
MRI_FCWML033	0.041667	NaN
MRI_FCWML033	0.05	NaN
MRI_FCWML033	0.058333	NaN
MRI_FCWML033	0.066667	NaN
MRI_FCWML033	0.075	NaN
MRI_FCWML033	0.083333	NaN
MRI_FCWML033	0.091667	NaN
MRI_FCWML033	0.1	NaN
MRI_FCWML033	0.10833	NaN
MRI_FCWML033	0.11667	NaN
MRI_FCWML033	0.125	NaN
MRI_FCWML033	0.13333	NaN
MRI_FCWML033	0.14167	NaN
MRI_FCWML033	0.15	NaN
MRI_FCWML033	0.15833	NaN
MRI_FCWML033	0.16667	NaN
MRI_FCWML033	0.175	NaN
MRI_FCWML033	0.18333	NaN
MRI_FCWML033	0.19167	NaN
MRI_FCWML033	0.2	NaN
MRI_FCWML033	0.20833	NaN
MRI_FCWML033	0.21667	NaN
MRI_FCWML033	0.225	NaN
MRI_FCWML033	0.23333	NaN
MRI_FCWML033	0.24167	NaN
MRI_FCWML033	0.25	NaN
MRI_FCWML035	0	0.034343
MRI_FCWML035	0.0083333	0.14344
MRI_FCWML035	0.016667	0.35495
MRI_FCWML035	0.025	0.6666
MRI_FCWML035	0.033333	1.0232
MRI_FCWML035	0.041667	1.3601
MRI_FCWML035	0.05	1.6161
MRI_FCWML035	0.058333	1.7461
MRI_FCWML035	0.066667	1.7314
MRI_FCWML035	0.075	1.5828
MRI_FCWML035	0.083333	1.3361
MRI_FCWML035	0.091667	1.0404
MRI_FCWML035	0.1	0.74555
MRI_FCWML035	0.10833	0.49019
MRI_FCWML035	0.11667	0.29595
MRI_FCWML035	0.125	0.16678
MRI_FCWML035	0.13333	0.092963
MRI_FCWML035	0.14167	0.057663
MRI_FCWML035	0.15	0.043621
MRI_FCWML035	0.15833	0.038368
MRI_FCWML035	0.16667	0.036653
MRI_FCWML035	0.175	0.039666
MRI_FCWML035	0.18333	0.051665
MRI_FCWML035	0.19167	0.075673
MRI_FCWML035	0.2	0.11041
MRI_FCWML035	0.20833	0.15002
MRI_FCWML035	0.21667	0.18663
MRI_FCWML035	0.225	0.2141
MRI_FCWML035	0.23333	0.23051
MRI_FCWML035	0.24167	0.23796
MRI_FCWML035	0.25	0.11996
MRI_FCWML036	0	NaN
MRI_FCWML036	0.0083333	NaN
MRI_FCWML036	0.016667	NaN
MRI_FCWML036	0.025	NaN
MRI_FCWML036	0.033333	NaN
MRI_FCWML036	0.041667	NaN
MRI_FCWML036	0.05	NaN
MRI_FCWML036	0.058333	NaN
MRI_FCWML036	0.066667	NaN
MRI_FCWML036	0.075	NaN
MRI_FCWML036	0.083333	NaN
MRI_FCWML036	0.091667	NaN
MRI_FCWML036	0.1	NaN
MRI_FCWML036	0.10833	NaN
MRI_FCWML036	0.11667	NaN
MRI_FCWML036	0.125	NaN
MRI_FCWML036	0.13333	NaN
MRI_FCWML036	0.14167	NaN
MRI_FCWML036	0.15	NaN
MRI_FCWML036	0.15833	NaN
MRI_FCWML036	0.16667	NaN
MRI_FCWML036	0.175	NaN
MRI_FCWML036	0.18333	NaN
MRI_FCWML036	0.19167	NaN
MRI_FCWML036	0.2	NaN
MRI_FCWML036	0.20833	NaN
MRI_FCWML036	0.21667	NaN
MRI_FCWML036	0.225	NaN
MRI_FCWML036	0.23333	NaN
MRI_FCWML036	0.24167	NaN
MRI_FCWML036	0.25	NaN
MRI_FCWML037	0	-1.7774
MRI_FCWML037	0.0083333	-3.5228
MRI_FCWML037	0.016667	-3.4243
MRI_FCWML037	0.025	-3.2532
MRI_FCWML037	0.033333	-3.0059
MRI_FCWML037	0.041667	-2.6872
MRI_FCWML037	0.05	-2.3138
MRI_FCWML037	0.058333	-1.9126
MRI_FCWML037	0.066667	-1.5159
MRI_FCWML037	0.075	-1.1536
MRI_FCWML037	0.083333	-0.8468
MRI_FCWML037	0.091667	-0.60471
MRI_FCWML037	0.1	-0.42489
MRI_FCWML037	0.10833	-0.29692
MRI_FCWML037	0.11667	-0.20705
MRI_FCWML037	0.125	-0.1424
MRI_FCWML037	0.13333	-0.09344
MRI_FCWML037	0.14167	-0.054727
MRI_FCWML037	0.15	-0.024132
MRI_FCWML037	0.15833	-0.0014367
MRI_FCWML037	0.16667	0.013057
MRI_FCWML037	0.175	0.019449
MRI_FCWML037	0.18333	0.018577
MRI_FCWML037	0.19167	0.011882
MRI_FCWML037	0.2	0.001077
MRI_FCWML037	0.20833	-0.01212
MRI_FCWML037	0.21667	-0.026089
MRI_FCWML037	0.225	-0.039273
MRI_FCWML037	0.23333	-0.050152
MRI_FCWML037	0.24167	-0.057349
MRI_FCWML037	0.25	-0.029936
MRI_FCWML038	0	-0.7217
MRI_FCWML038	0.0083333	-1.3753
MRI_FCWML038	0.016667	-1.1772
MRI_FCWML038	0.025	-0.8672
MRI_FCWML038	0.033333	-0.47484
MRI_FCWML038	0.041667	-0.038247
MRI_FCWML038	0.05	0.4001
MRI_FCWML038	0.058333	0.79931
MRI_FCWML038	0.066667	1.1259
MRI_FCWML038	0.075	1.3581
MRI_FCWML038	0.083333	1.487
MRI_FCWML038	0.091667	1.5159
MRI_FCWML038	0.1	1.4569
MRI_FCWML038	0.10833	1.3283
MRI_FCWML038	0.11667	1.1516
MRI_FCWML038	0.125	0.94933
MRI_FCWML038	0.13333	0.74292
MRI_FCWML038	0.14167	0.55058
MRI_FCWML038	0.15	0.38536
MRI_FCWML038	0.15833	0.25408
MRI_FCWML038	0.16667	0.15761
MRI_FCWML038	0.175	0.092312
MRI_FCWML038	0.18333	0.052119
MRI_FCWML038	0.19167	0.030517
MRI_FCWML038	0.2	0.02175
MRI_FCWML038	0.20833	0.021238
MRI_FCWML038	0.21667	0.025453
MRI_FCWML038	0.225	0.031641
MRI_FCWML038	0.23333	0.037655
MRI_FCWML038	0.24167	0.041914
MRI_FCWML038	0.25	0.021721
MRI_FCWML040	0	0.0033061
MRI_FCWML040	0.0083333	0.10637
MRI_FCWML040	0.016667	0.37518
MRI_FCWML040	0.025	0.73245
MRI_FCWML040	0.033333	1.0751
MRI_FCWML040	0.041667	1.3117
MRI_FCWML040	0.05	1.3892
MRI_FCWML040	0.058333	1.3049
MRI_FCWML040	0.066667	1.0996
MRI_FCWML040	0.075	0.83855
MRI_FCWML040	0.083333	0.58746
MRI_FCWML040	0.091667	0.39354
MRI_FCWML040	0.1	0.27623
MRI_FCWML040	0.10833	0.22871
MRI_FCWML040	0.11667	0.22702
MRI_FCWML040	0.125	0.24219
MRI_FCWML040	0.13333	0.25069
MRI_FCWML040	0.14167	0.24029
MRI_FCWML040	0.15	0.21049
MRI_FCWML040	0.15833	0.16885
MRI_FCWML040	0.16667	0.12535
MRI_FCWML040	0.175	0.087455
MRI_FCWML040	0.18333	0.057566
MRI_FCWML040	0.19167	0.033396
MRI_FCWML040	0.2	0.010414
MRI_FCWML040	0.20833	-0.015167
MRI_FCWML040	0.21667	-0.044316
MRI_FCWML040	0.225	-0.074735
MRI_FCWML040	0.23333	-0.10188
MRI_FCWML040	0.24167	-0.12072
MRI_FCWML040	0.25	-0.063733
MRI_FCWML041	0	-1.3043
MRI_FCWML041	0.0083333	-2.5685
MRI_FCWML041	0.016667	-2.4559
MRI_FCWML041	0.025	-2.2899
MRI_FCWML041	0.033333	-2.0927
MRI_FCWML041	0.041667	-1.8811
MRI_FCWML041	0.05	-1.6638
MRI_FCWML041	0.058333	-1.4435
MRI_FCWML041	0.066667	-1.2232
MRI_FCWML041	0.075	-1.0098
MRI_FCWML041	0.083333	-0.81439
MRI_FCWML041	0.091667	-0.64713
MRI_FCWML041	0.1	-0.51259
MRI_FCWML041	0.10833	-0.40781
MRI_FCWML041	0.11667	-0.32484
MRI_FCWML041	0.125	-0.25585
MRI_FCWML041	0.13333	-0.19744
MRI_FCWML041	0.14167	-0.15145
MRI_FCWML041	0.15	-0.12238
MRI_FCWML041	0.15833	-0.11334
MRI_FCWML041	0.16667	-0.12314
MRI_FCWML041	0.175	-0.14606
MRI_FCWML041	0.18333	-0.17379
MRI_FCWML041	0.19167	-0.19816
MRI_FCWML041	0.2	-0.2133
MRI_FCWML041	0.20833	-0.21659
MRI_FCWML041	0.21667	-0.20877
MRI_FCWML041	0.225	-0.19342
MRI_FCWML041	0.23333	-0.176
MRI_FCWML041	0.24167	-0.16245
MRI_FCWML041	0.25	-0.07868
MRI_FCWML042	0	0.23413
MRI_FCWML042	0.0083333	0.51441
MRI_FCWML042	0.016667	0.64346
MRI_FCWML042	0.025	0.82907
MRI_FCWML042	0.033333	1.0333
MRI_FCWML042	0.041667	1.2142
MRI_FCWML042	0.05	1.3339
MRI_FCWML042	0.058333	1.3656
MRI_FCWML042	0.066667	1.2984
MRI_FCWML042	0.075	1.1384
MRI_FCWML042	0.083333	0.90687
MRI_FCWML042	0.091667	0.6346
MRI_FCWML042	0.1	0.35579
MRI_FCWML042	0.10833	0.10111
MRI_FCWML042	0.11667	-0.10736
MRI_FCWML042	0.125	-0.25869
MRI_FCWML042	0.13333	-0.35265
MRI_FCWML042	0.14167	-0.39691
MRI_FCWML042	0.15	-0.40307
MRI_FCWML042	0.15833	-0.38287
MRI_FCWML042	0.16667	-0.34564
MRI_FCWML042	0.175	-0.29736
MRI_FCWML042	0.18333	-0.24118
MRI_FCWML042	0.19167	-0.17878
MRI_FCWML042	0.2	-0.11179
MRI_FCWML042	0.20833	-0.042819
MRI_FCWML042	0.21667	0.024194
MRI_FCWML042	0.225	0.084261
MRI_FCWML042	0.23333	0.13207
MRI_FCWML042	0.24167	0.16293
MRI_FCWML042	0.25	0.086801
MRI_FCWML043	0	1.1909
MRI_FCWML043	0.0083333	2.3202
MRI_FCWML043	0.016667	2.1411
MRI_FCWML043	0.025	1.8633
MRI_FCWML043	0.033333	1.5208
MRI_FCWML043	0.041667	1.1624
MRI_FCWML043	0.05	0.84186
MRI_FCWML043	0.058333	0.6033
MRI_FCWML043	0.066667	0.46662
MRI_FCWML043	0.075	0.42177
MRI_FCWML043	0.083333	0.43499
MRI_FCWML043	0.091667	0.4646
MRI_FCWML043	0.1	0.47802
MRI_FCWML043	0.10833	0.46217
MRI_FCWML043	0.11667	0.42294
MRI_FCWML043	0.125	0.37636
MRI_FCWML043	0.13333	0.33739
MRI_FCWML043	0.14167	0.31273
MRI_FCWML043	0.15	0.30016
MRI_FCWML043	0.15833	0.29277
MRI_FCWML043	0.16667	0.28436
MRI_FCWML043	0.175	0.27256
MRI_FCWML043	0.18333	0.2587
MRI_FCWML043	0.19167	0.24574
MRI_FCWML043	0.2	0.23604
MRI_FCWML043	0.20833	0.23036
MRI_FCWML043	0.21667	0.22806
MRI_FCWML043	0.225	0.2279
MRI_FCWML043	0.23333	0.22867
MRI_FCWML043	0.24167	0.22947
MRI_FCWML043	0.25	0.1149
MRI_FCWML046	0	0.70021
MRI_FCWML046	0.0083333	1.5025
MRI_FCWML046	0.016667	1.7764
MRI_FCWML046	0.025	2.1361
MRI_FCWML046	0.033333	2.4704
MRI_FCWML046	0.041667	2.6781
MRI_FCWML046	0.05	2.6962
MRI_FCWML046	0.058333	2.5134
MRI_FCWML046	0.066667	2.1665
MRI_FCWML046	0.075	1.7222
MRI_FCWML046	0.083333	1.256
MRI_FCWML046	0.091667	0.83216
MRI_FCWML046	0.1	0.49225
MRI_FCWML046	0.10833	0.25199
MRI_FCWML046	0.11667	0.105
MRI_FCWML046	0.125	0.030313
MRI_FCWML046	0.13333	0.00096475
MRI_FCWML046	0.14167	-0.008748
MRI_FCWML046	0.15	-0.018363
MRI_FCWML046	0.15833	-0.039183
MRI_FCWML046	0.16667	-0.07463
MRI_FCWML046	0.175	-0.12214
MRI_FCWML046	0.18333	-0.17561
MRI_FCWML046	0.19167	-0.22764
MRI_FCWML046	0.2	-0.27141
MRI_FCWML046	0.20833	-0.30209
MRI_FCWML046	0.21667	-0.31801
MRI_FCWML046	0.225	-0.32107
MRI_FCWML046	0.23333	-0.31623
MRI_FCWML046	0.24167	-0.30979
MRI_FCWML046	0.25	-0.15348
MRI_FCWML047	0	1.5402
MRI_FCWML047	0.0083333	3.1311
MRI_FCWML047	0.016667	3.2727
MRI_FCWML047	0.025	3.4749
MRI_FCWML047	0.033333	3.6936
MRI_FCWML047	0.041667	3.8781
MRI_FCWML047	0.05	3.9795
MRI_FCWML047	0.058333	3.9591
MRI_FCWML047	0.066667	3.7948
MRI_FCWML047	0.075	3.4848
MRI_FCWML047	0.083333	3.049
MRI_FCWML047	0.091667	2.5258
MRI_FCWML047	0.1	1.9662
MRI_FCWML047	0.10833	1.4245
MRI_FCWML047	0.11667	0.94802
MRI_FCWML047	0.125	0.56958
MRI_FCWML047	0.13333	0.3022
MRI_FCWML047	0.14167	0.13977
MRI_FCWML047	0.15	0.061733
MRI_FCWML047	0.15833	0.040605
MRI_FCWML047	0.16667	0.049547
MRI_FCWML047	0.175	0.067953
MRI_FCWML047	0.18333	0.083812
MRI_FCWML047	0.19167	0.093013
MRI_FCWML047	0.2	0.096674
MRI_FCWML047	0.20833	0.097975
MRI_FCWML047	0.21667	0.099659
MRI_FCWML047	0.225	0.10281
MRI_FCWML047	0.23333	0.10683
MRI_FCWML047	0.24167	0.11021
MRI_FCWML047	0.25	0.055763
MRI_FCWML048	0	-0.28593
MRI_FCWML048	0.0083333	-0.57222
MRI_FCWML048	0.016667	-0.57512
MRI_FCWML048	0.025	-0.58382
MRI_FCWML048	0.033333	-0.59847
MRI_FCWML048	0.041667	-0.61294
MRI_FCWML048	0.05	-0.61627
MRI_FCWML048	0.058333	-0.59823
MRI_FCWML048	0.066667	-0.55567
MRI_FCWML048	0.075	-0.49514
MRI_FCWML048	0.083333	-0.42989
MRI_FCWML048	0.091667	-0.37311
MRI_FCWML048	0.1	-0.33169
MRI_FCWML048	0.10833	-0.3041
MRI_FCWML048	0.11667	-0.28335
MRI_FCWML048	0.125	-0.2624
MRI_FCWML048	0.13333	-0.23821
MRI_FCWML048	0.14167	-0.21226
MRI_FCWML048	0.15	-0.18779
MRI_FCWML048	0.15833	-0.16656
MRI_FCWML048	0.16667	-0.14744
MRI_FCWML048	0.175	-0.12776
MRI_FCWML048	0.18333	-0.10596
MRI_FCWML048	0.19167	-0.083404
MRI_FCWML048	0.2	-0.064057
MRI_FCWML048	0.20833	-0.052239
MRI_FCWML048	0.21667	-0.050117
MRI_FCWML048	0.225	-0.056391
MRI_FCWML048	0.23333	-0.0668
MRI_FCWML048	0.24167	-0.075964
MRI_FCWML048	0.25	-0.039782
MRI_FCWML049	0	-0.66205
MRI_FCWML049	0.0083333	-1.3186
MRI_FCWML049	0.016667	-1.2981
MRI_FCWML049	0.025	-1.2541
MRI_FCWML049	0.033333	-1.1822
MRI_FCWML049	0.041667	-1.0888
MRI_FCWML049	0.05	-0.99252
MRI_FCWML049	0.058333	-0.91658
MRI_FCWML049	0.066667	-0.87756
MRI_FCWML049	0.075	-0.87567
MRI_FCWML049	0.083333	-0.89268
MRI_FCWML049	0.091667	-0.89866
MRI_FCWML049	0.1	-0.86441
MRI_FCWML049	0.10833	-0.77362
MRI_FCWML049	0.11667	-0.62919
MRI_FCWML049	0.125	-0.45149
MRI_FCWML049	0.13333	-0.27026
MRI_FCWML049	0.14167	-0.11402
MRI_FCWML049	0.15	-0.0016294
MRI_FCWML049	0.15833	0.061539
MRI_FCWML049	0.16667	0.082249
MRI_FCWML049	0.175	0.074627
MRI_FCWML049	0.18333	0.054275
MRI_FCWML049	0.19167	0.033496
MRI_FCWML049	0.2	0.018929
MRI_FCWML049	0.20833	0.011765
MRI_FCWML049	0.21667	0.0097939
MRI_FCWML049	0.225	0.009961
MRI_FCWML049	0.23333	0.010232
MRI_FCWML049	0.24167	0.010107
MRI_FCWML049	0.25	0.0049857
MRI_FCWML051	0	0.96869
MRI_FCWML051	0.0083333	1.9224
MRI_FCWML051	0.016667	1.8735
MRI_FCWML051	0.025	1.7828
MRI_FCWML051	0.033333	1.6462
MRI_FCWML051	0.041667	1.4706
MRI_FCWML051	0.05	1.2754
MRI_FCWML051	0.058333	1.0868
MRI_FCWML051	0.066667	0.92732
MRI_FCWML051	0.075	0.80761
MRI_FCWML051	0.083333	0.72328
MRI_FCWML051	0.091667	0.65875
MRI_FCWML051	0.1	0.59527
MRI_FCWML051	0.10833	0.519
MRI_FCWML051	0.11667	0.42576
MRI_FCWML051	0.125	0.32138
MRI_FCWML051	0.13333	0.21864
MRI_FCWML051	0.14167	0.1325
MRI_FCWML051	0.15	0.07535
MRI_FCWML051	0.15833	0.053261
MRI_FCWML051	0.16667	0.064072
MRI_FCWML051	0.175	0.097789
MRI_FCWML051	0.18333	0.1395
MRI_FCWML051	0.19167	0.17406
MRI_FCWML051	0.2	0.1908
MRI_FCWML051	0.20833	0.18643
MRI_FCWML051	0.21667	0.16491
MRI_FCWML051	0.225	0.13479
MRI_FCWML051	0.23333	0.10562
MRI_FCWML051	0.24167	0.085049
MRI_FCWML051	0.25	0.038848
MRI_FCWML052	0	-1.0547
MRI_FCWML052	0.0083333	-2.091
MRI_FCWML052	0.016667	-2.0307
MRI_FCWML052	0.025	-1.9169
MRI_FCWML052	0.033333	-1.7404
MRI_FCWML052	0.041667	-1.5039
MRI_FCWML052	0.05	-1.2261
MRI_FCWML052	0.058333	-0.93874
MRI_FCWML052	0.066667	-0.67753
MRI_FCWML052	0.075	-0.47131
MRI_FCWML052	0.083333	-0.33432
MRI_FCWML052	0.091667	-0.26429
MRI_FCWML052	0.1	-0.24638
MRI_FCWML052	0.10833	-0.26014
MRI_FCWML052	0.11667	-0.28654
MRI_FCWML052	0.125	-0.31243
MRI_FCWML052	0.13333	-0.33182
MRI_FCWML052	0.14167	-0.34443
MRI_FCWML052	0.15	-0.35296
MRI_FCWML052	0.15833	-0.36025
MRI_FCWML052	0.16667	-0.36727
MRI_FCWML052	0.175	-0.37242
MRI_FCWML052	0.18333	-0.37209
MRI_FCWML052	0.19167	-0.3622
MRI_FCWML052	0.2	-0.34008
MRI_FCWML052	0.20833	-0.30593
MRI_FCWML052	0.21667	-0.26333
MRI_FCWML052	0.225	-0.21859
MRI_FCWML052	0.23333	-0.17928
MRI_FCWML052	0.24167	-0.15241
MRI_FCWML052	0.25	-0.071434
MRI_FCWML053	0	-1.1577
MRI_FCWML053	0.0083333	-2.2445
MRI_FCWML053	0.016667	-2.0382
MRI_FCWML053	0.025	-1.7151
MRI_FCWML053	0.033333	-1.3052
MRI_FCWML053	0.041667	-0.84774
MRI_FCWML053	0.05	-0.38779
MRI_FCWML053	0.058333	0.030016
MRI_FCWML053	0.066667	0.36888
MRI_FCWML053	0.075	0.60709
MRI_FCWML053	0.083333	0.74206
MRI_FCWML053	0.091667	0.7889
MRI_FCWML053	0.1	0.77338
MRI_FCWML053	0.10833	0.72192
MRI_FCWML053	0.11667	0.65316
MRI_FCWML053	0.125	0.57492
MRI_FCWML053	0.13333	0.48732
MRI_FCWML053	0.14167	0.38947
MRI_FCWML053	0.15	0.2851
MRI_FCWML053	0.15833	0.18346
MRI_FCWML053	0.16667	0.095207
MRI_FCWML053	0.175	0.026282
MRI_FCWML053	0.18333	-0.026075
MRI_FCWML053	0.19167	-0.072371
MRI_FCWML053	0.2	-0.12549
MRI_FCWML053	0.20833	-0.19395
MRI_FCWML053	0.21667	-0.27748
MRI_FCWML053	0.225	-0.36673
MRI_FCWML053	0.23333	-0.4468
MRI_FCWML053	0.24167	-0.50235
MRI_FCWML053	0.25	-0.26111
MRI_FCWML054	0	-0.74153
MRI_FCWML054	0.0083333	-1.416
MRI_FCWML054	0.016667	-1.2247
MRI_FCWML054	0.025	-0.93631
MRI_FCWML054	0.033333	-0.58833
MRI_FCWML054	0.041667	-0.22068
MRI_FCWML054	0.05	0.12998
MRI_FCWML054	0.058333	0.433
MRI_FCWML054	0.066667	0.66469
MRI_FCWML054	0.075	0.80964
MRI_FCWML054	0.083333	0.86338
MRI_FCWML054	0.091667	0.83517
MRI_FCWML054	0.1	0.74842
MRI_FCWML054	0.10833	0.63633
MRI_FCWML054	0.11667	0.53327
MRI_FCWML054	0.125	0.46472
MRI_FCWML054	0.13333	0.4402
MRI_FCWML054	0.14167	0.45255
MRI_FCWML054	0.15	0.4837
MRI_FCWML054	0.15833	0.51382
MRI_FCWML054	0.16667	0.52948
MRI_FCWML054	0.175	0.52705
MRI_FCWML054	0.18333	0.5109
MRI_FCWML054	0.19167	0.48821
MRI_FCWML054	0.2	0.46419
MRI_FCWML054	0.20833	0.44018
MRI_FCWML054	0.21667	0.41516
MRI_FCWML054	0.225	0.38883
MRI_FCWML054	0.23333	0.3638
MRI_FCWML054	0.24167	0.34525
MRI_FCWML054	0.25	0.16918
MRI_FCWML055	0	-0.79258
MRI_FCWML055	0.0083333	-1.5281
MRI_FCWML055	0.016667	-1.3669
MRI_FCWML055	0.025	-1.1278
MRI_FCWML055	0.033333	-0.84595
MRI_FCWML055	0.041667	-0.5561
MRI_FCWML055	0.05	-0.28679
MRI_FCWML055	0.058333	-0.058662
MRI_FCWML055	0.066667	0.11363
MRI_FCWML055	0.075	0.21883
MRI_FCWML055	0.083333	0.24875
MRI_FCWML055	0.091667	0.20095
MRI_FCWML055	0.1	0.082969
MRI_FCWML055	0.10833	-0.085062
MRI_FCWML055	0.11667	-0.272
MRI_FCWML055	0.125	-0.44201
MRI_FCWML055	0.13333	-0.5637
MRI_FCWML055	0.14167	-0.61853
MRI_FCWML055	0.15	-0.60507
MRI_FCWML055	0.15833	-0.53748
MRI_FCWML055	0.16667	-0.43909
MRI_FCWML055	0.175	-0.3338
MRI_FCWML055	0.18333	-0.23881
MRI_FCWML055	0.19167	-0.1611
MRI_FCWML055	0.2	-0.098539
MRI_FCWML055	0.20833	-0.044367
MRI_FCWML055	0.21667	0.007376
MRI_FCWML055	0.225	0.057925
MRI_FCWML055	0.23333	0.10294
MRI_FCWML055	0.24167	0.13474
MRI_FCWML055	0.25	0.073141
MRI_FCWML056	0	-0.28789
MRI_FCWML056	0.0083333	-0.61051
MRI_FCWML056	0.016667	-0.70056
MRI_FCWML056	0.025	-0.80926
MRI_FCWML056	0.033333	-0.89202
MRI_FCWML056	0.041667	-0.91365
MRI_FCWML056	0.05	-0.86121
MRI_FCWML056	0.058333	-0.74713
MRI_FCWML056	0.066667	-0.60222
MRI_FCWML056	0.075	-0.46213
MRI_FCWML056	0.083333	-0.35389
MRI_FCWML056	0.091667	-0.28807
MRI_FCWML056	0.1	-0.25913
MRI_FCWML056	0.10833	-0.2521
MRI_FCWML056	0.11667	-0.25105
MRI_FCWML056	0.125	-0.24498
MRI_FCWML056	0.13333	-0.22901
MRI_FCWML056	0.14167	-0.20191
MRI_FCWML056	0.15	-0.16301
MRI_FCWML056	0.15833	-0.111
MRI_FCWML056	0.16667	-0.045286
MRI_FCWML056	0.175	0.031767
MRI_FCWML056	0.18333	0.11376
MRI_FCWML056	0.19167	0.19167
MRI_FCWML056	0.2	0.25705
MRI_FCWML056	0.20833	0.30505
MRI_FCWML056	0.21667	0.33559
MRI_FCWML056	0.225	0.35227
MRI_FCWML056	0.23333	0.36
MRI_FCWML056	0.24167	0.36297
MRI_FCWML056	0.25	0.18185
MRI_FCWML057	0	-1.0077
MRI_FCWML057	0.0083333	-1.9434
MRI_FCWML057	0.016667	-1.7351
MRI_FCWML057	0.025	-1.4121
MRI_FCWML057	0.033333	-1.0073
MRI_FCWML057	0.041667	-0.56025
MRI_FCWML057	0.05	-0.11246
MRI_FCWML057	0.058333	0.29716
MRI_FCWML057	0.066667	0.63681
MRI_FCWML057	0.075	0.88517
MRI_FCWML057	0.083333	1.0336
MRI_FCWML057	0.091667	1.0863
MRI_FCWML057	0.1	1.0583
MRI_FCWML057	0.10833	0.97135
MRI_FCWML057	0.11667	0.84928
MRI_FCWML057	0.125	0.71331
MRI_FCWML057	0.13333	0.57927
MRI_FCWML057	0.14167	0.4567
MRI_FCWML057	0.15	0.34967
MRI_FCWML057	0.15833	0.25847
MRI_FCWML057	0.16667	0.18126
MRI_FCWML057	0.175	0.1153
MRI_FCWML057	0.18333	0.057757
MRI_FCWML057	0.19167	0.0061609
MRI_FCWML057	0.2	-0.041138
MRI_FCWML057	0.20833	-0.084685
MRI_FCWML057	0.21667	-0.12388
MRI_FCWML057	0.225	-0.15724
MRI_FCWML057	0.23333	-0.18287
MRI_FCWML057	0.24167	-0.19906
MRI_FCWML057	0.25	-0.1023
MRI_FCWML061	0	0.63643
MRI_FCWML061	0.0083333	1.3115
MRI_FCWML061	0.016667	1.4189
MRI_FCWML061	0.025	1.5719
MRI_FCWML061	0.033333	1.739
MRI_FCWML061	0.041667	1.8878
MRI_FCWML061	0.05	1.9924
MRI_FCWML061	0.058333	2.0376
MRI_FCWML061	0.066667	2.0193
MRI_FCWML061	0.075	1.9428
MRI_FCWML061	0.083333	1.8188
MRI_FCWML061	0.091667	1.6596
MRI_FCWML061	0.1	1.4763
MRI_FCWML061	0.10833	1.2779
MRI_FCWML061	0.11667	1.0717
MRI_FCWML061	0.125	0.8642
MRI_FCWML061	0.13333	0.66282
MRI_FCWML061	0.14167	0.47611
MRI_FCWML061	0.15	0.31318
MRI_FCWML061	0.15833	0.18219
MRI_FCWML061	0.16667	0.088617
MRI_FCWML061	0.175	0.034163
MRI_FCWML061	0.18333	0.016625
MRI_FCWML061	0.19167	0.030757
MRI_FCWML061	0.2	0.069469
MRI_FCWML061	0.20833	0.12477
MRI_FCWML061	0.21667	0.18821
MRI_FCWML061	0.225	0.25094
MRI_FCWML061	0.23333	0.30413
MRI_FCWML061	0.24167	0.33984
MRI_FCWML061	0.25	0.17621
MRI_FCWML063	0	-0.34376
MRI_FCWML063	0.0083333	-0.68629
MRI_FCWML063	0.016667	-0.67455
MRI_FCWML063	0.025	-0.6316
MRI_FCWML063	0.033333	-0.53277
MRI_FCWML063	0.041667	-0.35984
MRI_FCWML063	0.05	-0.10907
MRI_FCWML063	0.058333	0.20571
MRI_FCWML063	0.066667	0.55547
MRI_FCWML063	0.075	0.90228
MRI_FCWML063	0.083333	1.2073
MRI_FCWML063	0.091667	1.4388
MRI_FCWML063	0.1	1.5774
MRI_FCWML063	0.10833	1.62
MRI_FCWML063	0.11667	1.5781
MRI_FCWML063	0.125	1.4742
MRI_FCWML063	0.13333	1.3344
MRI_FCWML063	0.14167	1.1812
MRI_FCWML063	0.15	1.0287
MRI_FCWML063	0.15833	0.88138
MRI_FCWML063	0.16667	0.7373
MRI_FCWML063	0.175	0.5939
MRI_FCWML063	0.18333	0.45276
MRI_FCWML063	0.19167	0.32117
MRI_FCWML063	0.2	0.21008
MRI_FCWML063	0.20833	0.12927
MRI_FCWML063	0.21667	0.082779
MRI_FCWML063	0.225	0.066613
MRI_FCWML063	0.23333	0.069983
MRI_FCWML063	0.24167	0.079408
MRI_FCWML063	0.25	0.041972
MRI_FCWML064	0	NaN
MRI_FCWML064	0.0083333	NaN
MRI_FCWML064	0.016667	NaN
MRI_FCWML064	0.025	NaN
MRI_FCWML064	0.033333	NaN
MRI_FCWML064	0.041667	NaN
MRI_FCWML064	0.05	NaN
MRI_FCWML064	0.058333	NaN
MRI_FCWML064	0.066667	NaN
MRI_FCWML064	0.075	NaN
MRI_FCWML064	0.083333	NaN
MRI_FCWML064	0.091667	NaN
MRI_FCWML064	0.1	NaN
MRI_FCWML064	0.10833	NaN
MRI_FCWML064	0.11667	NaN
MRI_FCWML064	0.125	NaN
MRI_FCWML064	0.13333	NaN
MRI_FCWML064	0.14167	NaN
MRI_FCWML064	0.15	NaN
MRI_FCWML064	0.15833	NaN
MRI_FCWML064	0.16667	NaN
MRI_FCWML064	0.175	NaN
MRI_FCWML064	0.18333	NaN
MRI_FCWML064	0.19167	NaN
MRI_FCWML064	0.2	NaN
MRI_FCWML064	0.20833	NaN
MRI_FCWML064	0.21667	NaN
MRI_FCWML064	0.225	NaN
MRI_FCWML064	0.23333	NaN
MRI_FCWML064	0.24167	NaN
MRI_FCWML064	0.25	NaN
MRI_FCWML104	0	0.88958
MRI_FCWML104	0.0083333	1.8317
MRI_FCWML104	0.016667	1.9725
MRI_FCWML104	0.025	2.1558
MRI_FCWML104	0.033333	2.3208
MRI_FCWML104	0.041667	2.4098
MRI_FCWML104	0.05	2.3839
MRI_FCWML104	0.058333	2.2322
MRI_FCWML104	0.066667	1.9718
MRI_FCWML104	0.075	1.6399
MRI_FCWML104	0.083333	1.2814
MRI_FCWML104	0.091667	0.93721
MRI_FCWML104	0.1	0.63588
MRI_FCWML104	0.10833	0.39152
MRI_FCWML104	0.11667	0.20604
MRI_FCWML104	0.125	0.073703
MRI_FCWML104	0.13333	-0.01443
MRI_FCWML104	0.14167	-0.067876
MRI_FCWML104	0.15	-0.09582
MRI_FCWML104	0.15833	-0.1072
MRI_FCWML104	0.16667	-0.11074
MRI_FCWML104	0.175	-0.11444
MRI_FCWML104	0.18333	-0.12467
MRI_FCWML104	0.19167	-0.14524
MRI_FCWML104	0.2	-0.17697
MRI_FCWML104	0.20833	-0.21781
MRI_FCWML104	0.21667	-0.26345
MRI_FCWML104	0.225	-0.30817
MRI_FCWML104	0.23333	-0.34582
MRI_FCWML104	0.24167	-0.37096
MRI_FCWML104	0.25	-0.18989
MRI_FCWML107	0	-0.66168
MRI_FCWML107	0.0083333	-1.2474
MRI_FCWML107	0.016667	-1.0338
MRI_FCWML107	0.025	-0.7233
MRI_FCWML107	0.033333	-0.37528
MRI_FCWML107	0.041667	-0.0553
MRI_FCWML107	0.05	0.18142
MRI_FCWML107	0.058333	0.30486
MRI_FCWML107	0.066667	0.31745
MRI_FCWML107	0.075	0.24988
MRI_FCWML107	0.083333	0.14671
MRI_FCWML107	0.091667	0.048593
MRI_FCWML107	0.1	-0.020698
MRI_FCWML107	0.10833	-0.057233
MRI_FCWML107	0.11667	-0.070425
MRI_FCWML107	0.125	-0.07272
MRI_FCWML107	0.13333	-0.07206
MRI_FCWML107	0.14167	-0.070661
MRI_FCWML107	0.15	-0.068912
MRI_FCWML107	0.15833	-0.070179
MRI_FCWML107	0.16667	-0.082653
MRI_FCWML107	0.175	-0.11716
MRI_FCWML107	0.18333	-0.18283
MRI_FCWML107	0.19167	-0.28343
MRI_FCWML107	0.2	-0.41596
MRI_FCWML107	0.20833	-0.57134
MRI_FCWML107	0.21667	-0.73584
MRI_FCWML107	0.225	-0.89249
MRI_FCWML107	0.23333	-1.0228
MRI_FCWML107	0.24167	-1.1095
MRI_FCWML107	0.25	-0.56997
MRI_FCWML108	0	-1.2468
MRI_FCWML108	0.0083333	-2.4505
MRI_FCWML108	0.016667	-2.3211
MRI_FCWML108	0.025	-2.1061
MRI_FCWML108	0.033333	-1.8117
MRI_FCWML108	0.041667	-1.4539
MRI_FCWML108	0.05	-1.0601
MRI_FCWML108	0.058333	-0.6668
MRI_FCWML108	0.066667	-0.31261
MRI_FCWML108	0.075	-0.030451
MRI_FCWML108	0.083333	0.16024
MRI_FCWML108	0.091667	0.25772
MRI_FCWML108	0.1	0.27774
MRI_FCWML108	0.10833	0.24874
MRI_FCWML108	0.11667	0.20379
MRI_FCWML108	0.125	0.17162
MRI_FCWML108	0.13333	0.16953
MRI_FCWML108	0.14167	0.20046
MRI_FCWML108	0.15	0.25507
MRI_FCWML108	0.15833	0.31779
MRI_FCWML108	0.16667	0.37407
MRI_FCWML108	0.175	0.41565
MRI_FCWML108	0.18333	0.44201
MRI_FCWML108	0.19167	0.45793
MRI_FCWML108	0.2	0.46936
MRI_FCWML108	0.20833	0.48004
MRI_FCWML108	0.21667	0.49056
MRI_FCWML108	0.225	0.49956
MRI_FCWML108	0.23333	0.50576
MRI_FCWML108	0.24167	0.50902
MRI_FCWML108	0.25	0.25499
MRI_FCWML109	0	0.90447
MRI_FCWML109	0.0083333	1.8195
MRI_FCWML109	0.016667	1.8443
MRI_FCWML109	0.025	1.8664
MRI_FCWML109	0.033333	1.8656
MRI_FCWML109	0.041667	1.8263
MRI_FCWML109	0.05	1.7423
MRI_FCWML109	0.058333	1.6166
MRI_FCWML109	0.066667	1.4585
MRI_FCWML109	0.075	1.2802
MRI_FCWML109	0.083333	1.0948
MRI_FCWML109	0.091667	0.9154
MRI_FCWML109	0.1	0.75442
MRI_FCWML109	0.10833	0.62097
MRI_FCWML109	0.11667	0.51806
MRI_FCWML109	0.125	0.4408
MRI_FCWML109	0.13333	0.37784
MRI_FCWML109	0.14167	0.31615
MRI_FCWML109	0.15	0.24705
MRI_FCWML109	0.15833	0.17025
MRI_FCWML109	0.16667	0.09377
MRI_FCWML109	0.175	0.029774
MRI_FCWML109	0.18333	-0.01138
MRI_FCWML109	0.19167	-0.025693
MRI_FCWML109	0.2	-0.016681
MRI_FCWML109	0.20833	0.0069071
MRI_FCWML109	0.21667	0.035079
MRI_FCWML109	0.225	0.060099
MRI_FCWML109	0.23333	0.078043
MRI_FCWML109	0.24167	0.088236
MRI_FCWML109	0.25	0.045734
MRI_FCWML119	0	0.29438
MRI_FCWML119	0.0083333	0.59467
MRI_FCWML119	0.016667	0.60772
MRI_FCWML119	0.025	0.61502
MRI_FCWML119	0.033333	0.59935
MRI_FCWML119	0.041667	0.54495
MRI_FCWML119	0.05	0.44387
MRI_FCWML119	0.058333	0.30091
MRI_FCWML119	0.066667	0.13456
MRI_FCWML119	0.075	-0.026941
MRI_FCWML119	0.083333	-0.15375
MRI_FCWML119	0.091667	-0.22377
MRI_FCWML119	0.1	-0.22962
MRI_FCWML119	0.10833	-0.18036
MRI_FCWML119	0.11667	-0.097757
MRI_FCWML119	0.125	-0.0089194
MRI_FCWML119	0.13333	0.061559
MRI_FCWML119	0.14167	0.097113
MRI_FCWML119	0.15	0.091236
MRI_FCWML119	0.15833	0.046528
MRI_FCWML119	0.16667	-0.027826
MRI_FCWML119	0.175	-0.11884
MRI_FCWML119	0.18333	-0.21219
MRI_FCWML119	0.19167	-0.29441
MRI_FCWML119	0.2	-0.35504
MRI_FCWML119	0.20833	-0.38862
MRI_FCWML119	0.21667	-0.39584
MRI_FCWML119	0.225	-0.38336
MRI_FCWML119	0.23333	-0.36192
MRI_FCWML119	0.24167	-0.3431
MRI_FCWML119	0.25	-0.16787
MRI_FCWML121	0	-1.2153
MRI_FCWML121	0.0083333	-2.3865
MRI_FCWML121	0.016667	-2.2589
MRI_FCWML121	0.025	-2.0615
MRI_FCWML121	0.033333	-1.816
MRI_FCWML121	0.041667	-1.5488
MRI_FCWML121	0.05	-1.2869
MRI_FCWML121	0.058333	-1.0516
MRI_FCWML121	0.066667	-0.85442
MRI_FCWML121	0.075	-0.6958
MRI_FCWML121	0.083333	-0.56789
MRI_FCWML121	0.091667	-0.45922
MRI_FCWML121	0.1	-0.35936
MRI_FCWML121	0.10833	-0.2613
MRI_FCWML121	0.11667	-0.16135
MRI_FCWML121	0.125	-0.057624
MRI_FCWML121	0.13333	0.050838
MRI_FCWML121	0.14167	0.16347
MRI_FCWML121	0.15	0.2765
MRI_FCWML121	0.15833	0.38183
MRI_FCWML121	0.16667	0.46804
MRI_FCWML121	0.175	0.52359
MRI_FCWML121	0.18333	0.54116
MRI_FCWML121	0.19167	0.52077
MRI_FCWML121	0.2	0.47029
MRI_FCWML121	0.20833	0.4029
MRI_FCWML121	0.21667	0.33294
MRI_FCWML121	0.225	0.27197
MRI_FCWML121	0.23333	0.22678
MRI_FCWML121	0.24167	0.19975
MRI_FCWML121	0.25	0.095423
MRI_FCWML128	0	0.80636
MRI_FCWML128	0.0083333	1.7081
MRI_FCWML128	0.016667	1.9644
MRI_FCWML128	0.025	2.3014
MRI_FCWML128	0.033333	2.6144
MRI_FCWML128	0.041667	2.8063
MRI_FCWML128	0.05	2.8152
MRI_FCWML128	0.058333	2.6284
MRI_FCWML128	0.066667	2.2803
MRI_FCWML128	0.075	1.836
MRI_FCWML128	0.083333	1.3696
MRI_FCWML128	0.091667	0.94364
MRI_FCWML128	0.1	0.59721
MRI_FCWML128	0.10833	0.34349
MRI_FCWML128	0.11667	0.17559
MRI_FCWML128	0.125	0.075995
MRI_FCWML128	0.13333	0.02553
MRI_FCWML128	0.14167	0.0085988
MRI_FCWML128	0.15	0.014339
MRI_FCWML128	0.15833	0.03491
MRI_FCWML128	0.16667	0.063115
MRI_FCWML128	0.175	0.091184
MRI_FCWML128	0.18333	0.11138
MRI_FCWML128	0.19167	0.1178
MRI_FCWML128	0.2	0.10824
MRI_FCWML128	0.20833	0.084733
MRI_FCWML128	0.21667	0.052751
MRI_FCWML128	0.225	0.019236
MRI_FCWML128	0.23333	-0.0093525
MRI_FCWML128	0.24167	-0.028284
MRI_FCWML128	0.25	-0.017437
MRI_FCWML129	0	-0.23273
MRI_FCWML129	0.0083333	-0.42324
MRI_FCWML129	0.016667	-0.30892
MRI_FCWML129	0.025	-0.15384
MRI_FCWML129	0.033333	0.0055826
MRI_FCWML129	0.041667	0.1427
MRI_FCWML129	0.05	0.24911
MRI_FCWML129	0.058333	0.3331
MRI_FCWML129	0.066667	0.41007
MRI_FCWML129	0.075	0.49092
MRI_FCWML129	0.083333	0.57493
MRI_FCWML129	0.091667	0.65017
MRI_FCWML129	0.1	0.70027
MRI_FCWML129	0.10833	0.713
MRI_FCWML129	0.11667	0.68601
MRI_FCWML129	0.125	0.62725
MRI_FCWML129	0.13333	0.55089
MRI_FCWML129	0.14167	0.47185
MRI_FCWML129	0.15	0.40161
MRI_FCWML129	0.15833	0.34689
MRI_FCWML129	0.16667	0.31031
MRI_FCWML129	0.175	0.29175
MRI_FCWML129	0.18333	0.28899
MRI_FCWML129	0.19167	0.29774
MRI_FCWML129	0.2	0.31184
MRI_FCWML129	0.20833	0.32453
MRI_FCWML129	0.21667	0.33055
MRI_FCWML129	0.225	0.32829
MRI_FCWML129	0.23333	0.32031
MRI_FCWML129	0.24167	0.312
MRI_FCWML129	0.25	0.15426
MRI_FCWML134	0	-0.20835
MRI_FCWML134	0.0083333	-0.38619
MRI_FCWML134	0.016667	-0.29097
MRI_FCWML134	0.025	-0.12303
MRI_FCWML134	0.033333	0.12199
MRI_FCWML134	0.041667	0.43575
MRI_FCWML134	0.05	0.79132
MRI_FCWML134	0.058333	1.1443
MRI_FCWML134	0.066667	1.4416
MRI_FCWML134	0.075	1.6352
MRI_FCWML134	0.083333	1.6959
MRI_FCWML134	0.091667	1.6215
MRI_FCWML134	0.1	1.4355
MRI_FCWML134	0.10833	1.1788
MRI_FCWML134	0.11667	0.89616
MRI_FCWML134	0.125	0.62553
MRI_FCWML134	0.13333	0.39166
MRI_FCWML134	0.14167	0.20607
MRI_FCWML134	0.15	0.070585
MRI_FCWML134	0.15833	-0.018433
MRI_FCWML134	0.16667	-0.067379
MRI_FCWML134	0.175	-0.084169
MRI_FCWML134	0.18333	-0.077512
MRI_FCWML134	0.19167	-0.055768
MRI_FCWML134	0.2	-0.025563
MRI_FCWML134	0.20833	0.0088963
MRI_FCWML134	0.21667	0.04513
MRI_FCWML134	0.225	0.080696
MRI_FCWML134	0.23333	0.11181
MRI_FCWML134	0.24167	0.13351
MRI_FCWML134	0.25	0.07067
MRI_FCWML150	0	0.76839
MRI_FCWML150	0.0083333	1.5395
MRI_FCWML150	0.016667	1.5373
MRI_FCWML150	0.025	1.5048
MRI_FCWML150	0.033333	1.4152
MRI_FCWML150	0.041667	1.2547
MRI_FCWML150	0.05	1.0298
MRI_FCWML150	0.058333	0.76455
MRI_FCWML150	0.066667	0.48974
MRI_FCWML150	0.075	0.23184
MRI_FCWML150	0.083333	0.0061943
MRI_FCWML150	0.091667	-0.18226
MRI_FCWML150	0.1	-0.33341
MRI_FCWML150	0.10833	-0.44597
MRI_FCWML150	0.11667	-0.51522
MRI_FCWML150	0.125	-0.53528
MRI_FCWML150	0.13333	-0.50395
MRI_FCWML150	0.14167	-0.42672
MRI_FCWML150	0.15	-0.31751
MRI_FCWML150	0.15833	-0.19579
MRI_FCWML150	0.16667	-0.081931
MRI_FCWML150	0.175	0.0073765
MRI_FCWML150	0.18333	0.061834
MRI_FCWML150	0.19167	0.078233
MRI_FCWML150	0.2	0.05965
MRI_FCWML150	0.20833	0.013949
MRI_FCWML150	0.21667	-0.0479
MRI_FCWML150	0.225	-0.11352
MRI_FCWML150	0.23333	-0.17084
MRI_FCWML150	0.24167	-0.20975
MRI_FCWML150	0.25	-0.11175
MRI_FCWML158	0	0.30118
MRI_FCWML158	0.0083333	0.73544
MRI_FCWML158	0.016667	1.1042
MRI_FCWML158	0.025	1.6261
MRI_FCWML158	0.033333	2.1904
MRI_FCWML158	0.041667	2.6871
MRI_FCWML158	0.05	3.0325
MRI_FCWML158	0.058333	3.183
MRI_FCWML158	0.066667	3.1358
MRI_FCWML158	0.075	2.92
MRI_FCWML158	0.083333	2.5831
MRI_FCWML158	0.091667	2.1777
MRI_FCWML158	0.1	1.7523
MRI_FCWML158	0.10833	1.3456
MRI_FCWML158	0.11667	0.98382
MRI_FCWML158	0.125	0.68112
MRI_FCWML158	0.13333	0.44129
MRI_FCWML158	0.14167	0.26068
MRI_FCWML158	0.15	0.13151
MRI_FCWML158	0.15833	0.044566
MRI_FCWML158	0.16667	-0.0091293
MRI_FCWML158	0.175	-0.03783
MRI_FCWML158	0.18333	-0.049087
MRI_FCWML158	0.19167	-0.049739
MRI_FCWML158	0.2	-0.045548
MRI_FCWML158	0.20833	-0.040651
MRI_FCWML158	0.21667	-0.037265
MRI_FCWML158	0.225	-0.035886
MRI_FCWML158	0.23333	-0.035929
MRI_FCWML158	0.24167	-0.036453
MRI_FCWML158	0.25	-0.018359
MRI_FCWML159	0	0.47858
MRI_FCWML159	0.0083333	1.0598
MRI_FCWML159	0.016667	1.3377
MRI_FCWML159	0.025	1.7115
MRI_FCWML159	0.033333	2.0798
MRI_FCWML159	0.041667	2.3515
MRI_FCWML159	0.05	2.4697
MRI_FCWML159	0.058333	2.4216
MRI_FCWML159	0.066667	2.2306
MRI_FCWML159	0.075	1.9412
MRI_FCWML159	0.083333	1.6015
MRI_FCWML159	0.091667	1.2525
MRI_FCWML159	0.1	0.92286
MRI_FCWML159	0.10833	0.63045
MRI_FCWML159	0.11667	0.38426
MRI_FCWML159	0.125	0.18699
MRI_FCWML159	0.13333	0.036657
MRI_FCWML159	0.14167	-0.07188
MRI_FCWML159	0.15	-0.14505
MRI_FCWML159	0.15833	-0.18878
MRI_FCWML159	0.16667	-0.20764
MRI_FCWML159	0.175	-0.20514
MRI_FCWML159	0.18333	-0.18501
MRI_FCWML159	0.19167	-0.15224
MRI_FCWML159	0.2	-0.11321
MRI_FCWML159	0.20833	-0.074583
MRI_FCWML159	0.21667	-0.041725
MRI_FCWML159	0.225	-0.017515
MRI_FCWML159	0.23333	-0.002176
MRI_FCWML159	0.24167	0.0058068
MRI_FCWML159	0.25	0.0041069
MRI_FCWML160	0	0.052547
MRI_FCWML160	0.0083333	0.20437
MRI_FCWML160	0.016667	0.48038
MRI_FCWML160	0.025	0.87322
MRI_FCWML160	0.033333	1.3
MRI_FCWML160	0.041667	1.6751
MRI_FCWML160	0.05	1.9299
MRI_FCWML160	0.058333	2.0264
MRI_FCWML160	0.066667	1.9613
MRI_FCWML160	0.075	1.7605
MRI_FCWML160	0.083333	1.4677
MRI_FCWML160	0.091667	1.1313
MRI_FCWML160	0.1	0.79409
MRI_FCWML160	0.10833	0.48815
MRI_FCWML160	0.11667	0.23423
MRI_FCWML160	0.125	0.043096
MRI_FCWML160	0.13333	-0.082971
MRI_FCWML160	0.14167	-0.14935
MRI_FCWML160	0.15	-0.16834
MRI_FCWML160	0.15833	-0.15711
MRI_FCWML160	0.16667	-0.13413
MRI_FCWML160	0.175	-0.11478
MRI_FCWML160	0.18333	-0.10798
MRI_FCWML160	0.19167	-0.11521
MRI_FCWML160	0.2	-0.13229
MRI_FCWML160	0.20833	-0.15269
MRI_FCWML160	0.21667	-0.17071
MRI_FCWML160	0.225	-0.1834
MRI_FCWML160	0.23333	-0.19057
MRI_FCWML160	0.24167	-0.19373
MRI_FCWML160	0.25	-0.097278
MRI_FCWML162	0	-0.5813
MRI_FCWML162	0.0083333	-1.1283
MRI_FCWML162	0.016667	-1.0351
MRI_FCWML162	0.025	-0.90783
MRI_FCWML162	0.033333	-0.77567
MRI_FCWML162	0.041667	-0.66021
MRI_FCWML162	0.05	-0.56727
MRI_FCWML162	0.058333	-0.48651
MRI_FCWML162	0.066667	-0.39872
MRI_FCWML162	0.075	-0.28684
MRI_FCWML162	0.083333	-0.14526
MRI_FCWML162	0.091667	0.016907
MRI_FCWML162	0.1	0.17983
MRI_FCWML162	0.10833	0.32149
MRI_FCWML162	0.11667	0.42606
[truncated: 171 more rows]
