# Supplementary material for: Pupil size reflects activation of subcortical ascending arousal system nuclei during rest
Source: eLife. 2023 Jun 27;12:e84822. doi: 10.7554/eLife.84822 (PMC10299825; doi:10.7554/eLife.84822)
Supplement: Figure 6—source data 1. [file elife-84822-fig6-data1.zip › Figure6-SourceData/Pxy_cpsd_stat_ses-day2_SN.csv]

subj	F_cpsd	Pxy
MRI_FCWML001	0	-0.14112
MRI_FCWML001	0.0083333	-0.30469
MRI_FCWML001	0.016667	-0.36417
MRI_FCWML001	0.025	-0.44028
MRI_FCWML001	0.033333	-0.50833
MRI_FCWML001	0.041667	-0.54814
MRI_FCWML001	0.05	-0.54964
MRI_FCWML001	0.058333	-0.51341
MRI_FCWML001	0.066667	-0.44744
MRI_FCWML001	0.075	-0.36289
MRI_FCWML001	0.083333	-0.2713
MRI_FCWML001	0.091667	-0.18356
MRI_FCWML001	0.1	-0.10967
MRI_FCWML001	0.10833	-0.05767
MRI_FCWML001	0.11667	-0.031467
MRI_FCWML001	0.125	-0.028729
MRI_FCWML001	0.13333	-0.040522
MRI_FCWML001	0.14167	-0.053651
MRI_FCWML001	0.15	-0.055079
MRI_FCWML001	0.15833	-0.036537
MRI_FCWML001	0.16667	0.002676
MRI_FCWML001	0.175	0.055707
MRI_FCWML001	0.18333	0.11068
MRI_FCWML001	0.19167	0.15455
MRI_FCWML001	0.2	0.17693
MRI_FCWML001	0.20833	0.17295
MRI_FCWML001	0.21667	0.14468
MRI_FCWML001	0.225	0.10078
MRI_FCWML001	0.23333	0.054347
MRI_FCWML001	0.24167	0.019324
MRI_FCWML001	0.25	0.0031634
MRI_FCWML002	0	0.51291
MRI_FCWML002	0.0083333	1.0032
MRI_FCWML002	0.016667	0.94593
MRI_FCWML002	0.025	0.88252
MRI_FCWML002	0.033333	0.84884
MRI_FCWML002	0.041667	0.87475
MRI_FCWML002	0.05	0.97171
MRI_FCWML002	0.058333	1.1265
MRI_FCWML002	0.066667	1.3039
MRI_FCWML002	0.075	1.4586
MRI_FCWML002	0.083333	1.5512
MRI_FCWML002	0.091667	1.5611
MRI_FCWML002	0.1	1.4927
MRI_FCWML002	0.10833	1.3702
MRI_FCWML002	0.11667	1.2253
MRI_FCWML002	0.125	1.0848
MRI_FCWML002	0.13333	0.96203
MRI_FCWML002	0.14167	0.85615
MRI_FCWML002	0.15	0.75768
MRI_FCWML002	0.15833	0.65578
MRI_FCWML002	0.16667	0.54349
MRI_FCWML002	0.175	0.41917
MRI_FCWML002	0.18333	0.28495
MRI_FCWML002	0.19167	0.1445
MRI_FCWML002	0.2	0.001814
MRI_FCWML002	0.20833	-0.1385
MRI_FCWML002	0.21667	-0.27043
MRI_FCWML002	0.225	-0.38626
MRI_FCWML002	0.23333	-0.47736
MRI_FCWML002	0.24167	-0.53578
MRI_FCWML002	0.25	-0.27796
MRI_FCWML003	0	-1.3995
MRI_FCWML003	0.0083333	-2.7474
MRI_FCWML003	0.016667	-2.596
MRI_FCWML003	0.025	-2.3545
MRI_FCWML003	0.033333	-2.0401
MRI_FCWML003	0.041667	-1.6779
MRI_FCWML003	0.05	-1.2989
MRI_FCWML003	0.058333	-0.93627
MRI_FCWML003	0.066667	-0.61983
MRI_FCWML003	0.075	-0.37069
MRI_FCWML003	0.083333	-0.19763
MRI_FCWML003	0.091667	-0.096191
MRI_FCWML003	0.1	-0.050763
MRI_FCWML003	0.10833	-0.039099
MRI_FCWML003	0.11667	-0.038044
MRI_FCWML003	0.125	-0.02904
MRI_FCWML003	0.13333	-0.0019527
MRI_FCWML003	0.14167	0.043778
MRI_FCWML003	0.15	0.10095
MRI_FCWML003	0.15833	0.15863
MRI_FCWML003	0.16667	0.2069
MRI_FCWML003	0.175	0.24051
MRI_FCWML003	0.18333	0.26006
MRI_FCWML003	0.19167	0.27072
MRI_FCWML003	0.2	0.27923
MRI_FCWML003	0.20833	0.29079
MRI_FCWML003	0.21667	0.30723
MRI_FCWML003	0.225	0.32684
MRI_FCWML003	0.23333	0.34564
MRI_FCWML003	0.24167	0.35917
MRI_FCWML003	0.25	0.18205
MRI_FCWML004	0	-0.71226
MRI_FCWML004	0.0083333	-1.4081
MRI_FCWML004	0.016667	-1.3567
MRI_FCWML004	0.025	-1.2654
MRI_FCWML004	0.033333	-1.1303
MRI_FCWML004	0.041667	-0.95264
MRI_FCWML004	0.05	-0.74135
MRI_FCWML004	0.058333	-0.51258
MRI_FCWML004	0.066667	-0.28636
MRI_FCWML004	0.075	-0.082353
MRI_FCWML004	0.083333	0.083487
MRI_FCWML004	0.091667	0.19991
MRI_FCWML004	0.1	0.25968
MRI_FCWML004	0.10833	0.25903
MRI_FCWML004	0.11667	0.19906
MRI_FCWML004	0.125	0.088987
MRI_FCWML004	0.13333	-0.050694
MRI_FCWML004	0.14167	-0.18883
MRI_FCWML004	0.15	-0.28981
MRI_FCWML004	0.15833	-0.32447
MRI_FCWML004	0.16667	-0.28109
MRI_FCWML004	0.175	-0.17111
MRI_FCWML004	0.18333	-0.025946
MRI_FCWML004	0.19167	0.11415
MRI_FCWML004	0.2	0.21445
MRI_FCWML004	0.20833	0.25686
MRI_FCWML004	0.21667	0.24359
MRI_FCWML004	0.225	0.19309
MRI_FCWML004	0.23333	0.13138
MRI_FCWML004	0.24167	0.083045
MRI_FCWML004	0.25	0.032481
MRI_FCWML006	0	0.4071
MRI_FCWML006	0.0083333	0.84406
MRI_FCWML006	0.016667	0.92637
MRI_FCWML006	0.025	1.0419
MRI_FCWML006	0.033333	1.1657
MRI_FCWML006	0.041667	1.2742
MRI_FCWML006	0.05	1.35
MRI_FCWML006	0.058333	1.3838
MRI_FCWML006	0.066667	1.3725
MRI_FCWML006	0.075	1.3185
MRI_FCWML006	0.083333	1.2281
MRI_FCWML006	0.091667	1.1109
MRI_FCWML006	0.1	0.97947
MRI_FCWML006	0.10833	0.84649
MRI_FCWML006	0.11667	0.72116
MRI_FCWML006	0.125	0.60615
MRI_FCWML006	0.13333	0.49679
MRI_FCWML006	0.14167	0.38386
MRI_FCWML006	0.15	0.25899
MRI_FCWML006	0.15833	0.12016
MRI_FCWML006	0.16667	-0.025053
MRI_FCWML006	0.175	-0.1602
MRI_FCWML006	0.18333	-0.2644
MRI_FCWML006	0.19167	-0.31872
MRI_FCWML006	0.2	-0.31234
MRI_FCWML006	0.20833	-0.24652
MRI_FCWML006	0.21667	-0.13533
MRI_FCWML006	0.225	-0.0031099
MRI_FCWML006	0.23333	0.12075
MRI_FCWML006	0.24167	0.20841
MRI_FCWML006	0.25	0.12001
MRI_FCWML007	0	0.7749
MRI_FCWML007	0.0083333	1.574
MRI_FCWML007	0.016667	1.6398
MRI_FCWML007	0.025	1.7282
MRI_FCWML007	0.033333	1.8123
MRI_FCWML007	0.041667	1.8632
MRI_FCWML007	0.05	1.8569
MRI_FCWML007	0.058333	1.7797
MRI_FCWML007	0.066667	1.6317
MRI_FCWML007	0.075	1.4268
MRI_FCWML007	0.083333	1.1888
MRI_FCWML007	0.091667	0.94496
MRI_FCWML007	0.1	0.71909
MRI_FCWML007	0.10833	0.52595
MRI_FCWML007	0.11667	0.36932
MRI_FCWML007	0.125	0.24419
MRI_FCWML007	0.13333	0.14176
MRI_FCWML007	0.14167	0.054897
MRI_FCWML007	0.15	-0.018511
MRI_FCWML007	0.15833	-0.075737
MRI_FCWML007	0.16667	-0.11256
MRI_FCWML007	0.175	-0.12771
MRI_FCWML007	0.18333	-0.12592
MRI_FCWML007	0.19167	-0.1178
MRI_FCWML007	0.2	-0.11644
MRI_FCWML007	0.20833	-0.13225
MRI_FCWML007	0.21667	-0.16855
MRI_FCWML007	0.225	-0.21975
MRI_FCWML007	0.23333	-0.27311
MRI_FCWML007	0.24167	-0.31339
MRI_FCWML007	0.25	-0.16418
MRI_FCWML008	0	-0.085154
MRI_FCWML008	0.0083333	-0.14321
MRI_FCWML008	0.016667	-0.070714
MRI_FCWML008	0.025	0.024569
MRI_FCWML008	0.033333	0.11575
MRI_FCWML008	0.041667	0.18217
MRI_FCWML008	0.05	0.21607
MRI_FCWML008	0.058333	0.22278
MRI_FCWML008	0.066667	0.21551
MRI_FCWML008	0.075	0.20794
MRI_FCWML008	0.083333	0.20869
MRI_FCWML008	0.091667	0.21952
MRI_FCWML008	0.1	0.23714
MRI_FCWML008	0.10833	0.25641
MRI_FCWML008	0.11667	0.27268
MRI_FCWML008	0.125	0.28231
MRI_FCWML008	0.13333	0.28181
MRI_FCWML008	0.14167	0.26695
MRI_FCWML008	0.15	0.23311
MRI_FCWML008	0.15833	0.17681
MRI_FCWML008	0.16667	0.097716
MRI_FCWML008	0.175	-0.00014358
MRI_FCWML008	0.18333	-0.10869
MRI_FCWML008	0.19167	-0.21764
MRI_FCWML008	0.2	-0.31708
MRI_FCWML008	0.20833	-0.39978
MRI_FCWML008	0.21667	-0.46237
MRI_FCWML008	0.225	-0.5053
MRI_FCWML008	0.23333	-0.53161
MRI_FCWML008	0.24167	-0.54525
MRI_FCWML008	0.25	-0.2747
MRI_FCWML009	0	-0.67589
MRI_FCWML009	0.0083333	-1.331
MRI_FCWML009	0.016667	-1.2641
MRI_FCWML009	0.025	-1.1419
MRI_FCWML009	0.033333	-0.9595
MRI_FCWML009	0.041667	-0.72505
MRI_FCWML009	0.05	-0.46217
MRI_FCWML009	0.058333	-0.20404
MRI_FCWML009	0.066667	0.017169
MRI_FCWML009	0.075	0.18009
MRI_FCWML009	0.083333	0.27877
MRI_FCWML009	0.091667	0.32077
MRI_FCWML009	0.1	0.32137
MRI_FCWML009	0.10833	0.29706
MRI_FCWML009	0.11667	0.26108
MRI_FCWML009	0.125	0.22132
MRI_FCWML009	0.13333	0.17995
MRI_FCWML009	0.14167	0.13401
MRI_FCWML009	0.15	0.076971
MRI_FCWML009	0.15833	0.0015086
MRI_FCWML009	0.16667	-0.097183
MRI_FCWML009	0.175	-0.21876
MRI_FCWML009	0.18333	-0.35731
MRI_FCWML009	0.19167	-0.50352
MRI_FCWML009	0.2	-0.64796
MRI_FCWML009	0.20833	-0.78353
MRI_FCWML009	0.21667	-0.90559
MRI_FCWML009	0.225	-1.0102
MRI_FCWML009	0.23333	-1.0921
MRI_FCWML009	0.24167	-1.1451
MRI_FCWML009	0.25	-0.58176
MRI_FCWML010	0	0.079383
MRI_FCWML010	0.0083333	0.16986
MRI_FCWML010	0.016667	0.20235
MRI_FCWML010	0.025	0.2533
MRI_FCWML010	0.033333	0.31635
MRI_FCWML010	0.041667	0.38144
MRI_FCWML010	0.05	0.43651
MRI_FCWML010	0.058333	0.47089
MRI_FCWML010	0.066667	0.47887
MRI_FCWML010	0.075	0.46129
MRI_FCWML010	0.083333	0.42431
MRI_FCWML010	0.091667	0.37596
MRI_FCWML010	0.1	0.32243
MRI_FCWML010	0.10833	0.26626
MRI_FCWML010	0.11667	0.2071
MRI_FCWML010	0.125	0.14417
MRI_FCWML010	0.13333	0.078495
MRI_FCWML010	0.14167	0.013542
MRI_FCWML010	0.15	-0.04609
MRI_FCWML010	0.15833	-0.096606
MRI_FCWML010	0.16667	-0.136
MRI_FCWML010	0.175	-0.16327
MRI_FCWML010	0.18333	-0.17646
MRI_FCWML010	0.19167	-0.1713
MRI_FCWML010	0.2	-0.14209
MRI_FCWML010	0.20833	-0.08494
MRI_FCWML010	0.21667	-0.0020332
MRI_FCWML010	0.225	0.095643
MRI_FCWML010	0.23333	0.18926
MRI_FCWML010	0.24167	0.25714
MRI_FCWML010	0.25	0.14099
MRI_FCWML011	0	0.2242
MRI_FCWML011	0.0083333	0.45665
MRI_FCWML011	0.016667	0.47912
MRI_FCWML011	0.025	0.50927
MRI_FCWML011	0.033333	0.53745
MRI_FCWML011	0.041667	0.55246
MRI_FCWML011	0.05	0.54347
MRI_FCWML011	0.058333	0.50242
MRI_FCWML011	0.066667	0.42667
MRI_FCWML011	0.075	0.3214
MRI_FCWML011	0.083333	0.20056
MRI_FCWML011	0.091667	0.085247
MRI_FCWML011	0.1	-0.00094828
MRI_FCWML011	0.10833	-0.038651
MRI_FCWML011	0.11667	-0.01914
MRI_FCWML011	0.125	0.052122
MRI_FCWML011	0.13333	0.15656
MRI_FCWML011	0.14167	0.26792
MRI_FCWML011	0.15	0.36002
MRI_FCWML011	0.15833	0.41384
MRI_FCWML011	0.16667	0.42172
MRI_FCWML011	0.175	0.38749
MRI_FCWML011	0.18333	0.32352
MRI_FCWML011	0.19167	0.24609
MRI_FCWML011	0.2	0.17077
MRI_FCWML011	0.20833	0.10899
MRI_FCWML011	0.21667	0.066317
MRI_FCWML011	0.225	0.042441
MRI_FCWML011	0.23333	0.032663
MRI_FCWML011	0.24167	0.030477
MRI_FCWML011	0.25	0.015224
MRI_FCWML012	0	0.71143
MRI_FCWML012	0.0083333	1.3867
MRI_FCWML012	0.016667	1.2784
MRI_FCWML012	0.025	1.1018
MRI_FCWML012	0.033333	0.87244
MRI_FCWML012	0.041667	0.62296
MRI_FCWML012	0.05	0.39911
MRI_FCWML012	0.058333	0.24706
MRI_FCWML012	0.066667	0.197
MRI_FCWML012	0.075	0.25177
MRI_FCWML012	0.083333	0.38651
MRI_FCWML012	0.091667	0.55925
MRI_FCWML012	0.1	0.72663
MRI_FCWML012	0.10833	0.857
MRI_FCWML012	0.11667	0.93554
MRI_FCWML012	0.125	0.96128
MRI_FCWML012	0.13333	0.93983
MRI_FCWML012	0.14167	0.87702
MRI_FCWML012	0.15	0.7764
MRI_FCWML012	0.15833	0.64065
MRI_FCWML012	0.16667	0.47447
MRI_FCWML012	0.175	0.28652
MRI_FCWML012	0.18333	0.089112
MRI_FCWML012	0.19167	-0.1039
MRI_FCWML012	0.2	-0.2798
MRI_FCWML012	0.20833	-0.42917
MRI_FCWML012	0.21667	-0.54705
MRI_FCWML012	0.225	-0.63285
MRI_FCWML012	0.23333	-0.6893
MRI_FCWML012	0.24167	-0.72065
MRI_FCWML012	0.25	-0.36531
MRI_FCWML013	0	1.9449
MRI_FCWML013	0.0083333	3.8044
MRI_FCWML013	0.016667	3.5522
MRI_FCWML013	0.025	3.1477
MRI_FCWML013	0.033333	2.6215
MRI_FCWML013	0.041667	2.023
MRI_FCWML013	0.05	1.4165
MRI_FCWML013	0.058333	0.87011
MRI_FCWML013	0.066667	0.43989
MRI_FCWML013	0.075	0.15597
MRI_FCWML013	0.083333	0.016576
MRI_FCWML013	0.091667	-0.0079801
MRI_FCWML013	0.1	0.036658
MRI_FCWML013	0.10833	0.10372
MRI_FCWML013	0.11667	0.15752
MRI_FCWML013	0.125	0.17955
MRI_FCWML013	0.13333	0.16786
MRI_FCWML013	0.14167	0.13176
MRI_FCWML013	0.15	0.084924
MRI_FCWML013	0.15833	0.039523
MRI_FCWML013	0.16667	0.0030805
MRI_FCWML013	0.175	-0.021797
MRI_FCWML013	0.18333	-0.035684
MRI_FCWML013	0.19167	-0.040029
MRI_FCWML013	0.2	-0.035646
MRI_FCWML013	0.20833	-0.022684
MRI_FCWML013	0.21667	-0.0018619
MRI_FCWML013	0.225	0.024085
MRI_FCWML013	0.23333	0.049947
MRI_FCWML013	0.24167	0.069194
MRI_FCWML013	0.25	0.038164
MRI_FCWML014	0	-0.54658
MRI_FCWML014	0.0083333	-1.0788
MRI_FCWML014	0.016667	-1.0319
MRI_FCWML014	0.025	-0.94449
MRI_FCWML014	0.033333	-0.81162
MRI_FCWML014	0.041667	-0.63763
MRI_FCWML014	0.05	-0.43731
MRI_FCWML014	0.058333	-0.23098
MRI_FCWML014	0.066667	-0.036776
MRI_FCWML014	0.075	0.13511
MRI_FCWML014	0.083333	0.28329
MRI_FCWML014	0.091667	0.41162
MRI_FCWML014	0.1	0.52438
MRI_FCWML014	0.10833	0.6235
MRI_FCWML014	0.11667	0.70872
MRI_FCWML014	0.125	0.77934
MRI_FCWML014	0.13333	0.83521
MRI_FCWML014	0.14167	0.87595
MRI_FCWML014	0.15	0.89928
MRI_FCWML014	0.15833	0.90062
MRI_FCWML014	0.16667	0.87503
MRI_FCWML014	0.175	0.82078
MRI_FCWML014	0.18333	0.74225
MRI_FCWML014	0.19167	0.65001
MRI_FCWML014	0.2	0.55781
MRI_FCWML014	0.20833	0.47802
MRI_FCWML014	0.21667	0.41795
MRI_FCWML014	0.225	0.37872
MRI_FCWML014	0.23333	0.35674
MRI_FCWML014	0.24167	0.34658
MRI_FCWML014	0.25	0.17188
MRI_FCWML015	0	0.43745
MRI_FCWML015	0.0083333	0.84793
MRI_FCWML015	0.016667	0.77448
MRI_FCWML015	0.025	0.67417
MRI_FCWML015	0.033333	0.57167
MRI_FCWML015	0.041667	0.48881
MRI_FCWML015	0.05	0.43908
MRI_FCWML015	0.058333	0.42616
MRI_FCWML015	0.066667	0.44577
MRI_FCWML015	0.075	0.48874
MRI_FCWML015	0.083333	0.5435
MRI_FCWML015	0.091667	0.59748
MRI_FCWML015	0.1	0.63805
MRI_FCWML015	0.10833	0.65389
MRI_FCWML015	0.11667	0.63686
MRI_FCWML015	0.125	0.58387
MRI_FCWML015	0.13333	0.49738
MRI_FCWML015	0.14167	0.3846
MRI_FCWML015	0.15	0.25551
MRI_FCWML015	0.15833	0.12101
MRI_FCWML015	0.16667	-0.0081449
MRI_FCWML015	0.175	-0.12173
MRI_FCWML015	0.18333	-0.21045
MRI_FCWML015	0.19167	-0.26703
MRI_FCWML015	0.2	-0.28798
MRI_FCWML015	0.20833	-0.27517
MRI_FCWML015	0.21667	-0.23638
MRI_FCWML015	0.225	-0.18408
MRI_FCWML015	0.23333	-0.13276
MRI_FCWML015	0.24167	-0.095749
MRI_FCWML015	0.25	-0.041155
MRI_FCWML016	0	0.57149
MRI_FCWML016	0.0083333	1.1791
MRI_FCWML016	0.016667	1.271
MRI_FCWML016	0.025	1.3773
MRI_FCWML016	0.033333	1.4501
MRI_FCWML016	0.041667	1.4555
MRI_FCWML016	0.05	1.3847
MRI_FCWML016	0.058333	1.2521
MRI_FCWML016	0.066667	1.0841
MRI_FCWML016	0.075	0.90614
MRI_FCWML016	0.083333	0.73396
MRI_FCWML016	0.091667	0.57359
MRI_FCWML016	0.1	0.42603
MRI_FCWML016	0.10833	0.29263
MRI_FCWML016	0.11667	0.17767
MRI_FCWML016	0.125	0.08745
MRI_FCWML016	0.13333	0.027394
MRI_FCWML016	0.14167	-0.00056767
MRI_FCWML016	0.15	0.00066131
MRI_FCWML016	0.15833	0.023486
MRI_FCWML016	0.16667	0.057058
MRI_FCWML016	0.175	0.089954
MRI_FCWML016	0.18333	0.11376
MRI_FCWML016	0.19167	0.12638
MRI_FCWML016	0.2	0.13309
MRI_FCWML016	0.20833	0.1439
MRI_FCWML016	0.21667	0.1677
MRI_FCWML016	0.225	0.2062
MRI_FCWML016	0.23333	0.25126
MRI_FCWML016	0.24167	0.28798
MRI_FCWML016	0.25	0.15108
MRI_FCWML017	0	0.41544
MRI_FCWML017	0.0083333	0.81801
MRI_FCWML017	0.016667	0.78046
MRI_FCWML017	0.025	0.72182
MRI_FCWML017	0.033333	0.64899
MRI_FCWML017	0.041667	0.57218
MRI_FCWML017	0.05	0.50317
MRI_FCWML017	0.058333	0.45209
MRI_FCWML017	0.066667	0.42391
MRI_FCWML017	0.075	0.41646
MRI_FCWML017	0.083333	0.42099
MRI_FCWML017	0.091667	0.42508
MRI_FCWML017	0.1	0.41646
MRI_FCWML017	0.10833	0.38626
MRI_FCWML017	0.11667	0.3304
MRI_FCWML017	0.125	0.24945
MRI_FCWML017	0.13333	0.14758
MRI_FCWML017	0.14167	0.031828
MRI_FCWML017	0.15	-0.088378
MRI_FCWML017	0.15833	-0.20163
MRI_FCWML017	0.16667	-0.29581
MRI_FCWML017	0.175	-0.36039
MRI_FCWML017	0.18333	-0.38928
MRI_FCWML017	0.19167	-0.3829
MRI_FCWML017	0.2	-0.34838
MRI_FCWML017	0.20833	-0.29745
MRI_FCWML017	0.21667	-0.24286
MRI_FCWML017	0.225	-0.19492
MRI_FCWML017	0.23333	-0.15955
MRI_FCWML017	0.24167	-0.13862
MRI_FCWML017	0.25	-0.06589
MRI_FCWML018	0	1.3809
MRI_FCWML018	0.0083333	2.7232
MRI_FCWML018	0.016667	2.6138
MRI_FCWML018	0.025	2.4514
MRI_FCWML018	0.033333	2.2591
MRI_FCWML018	0.041667	2.0595
MRI_FCWML018	0.05	1.8681
MRI_FCWML018	0.058333	1.6909
MRI_FCWML018	0.066667	1.5242
MRI_FCWML018	0.075	1.3587
MRI_FCWML018	0.083333	1.1845
MRI_FCWML018	0.091667	0.99628
MRI_FCWML018	0.1	0.79677
MRI_FCWML018	0.10833	0.59693
MRI_FCWML018	0.11667	0.41293
MRI_FCWML018	0.125	0.26072
MRI_FCWML018	0.13333	0.1502
MRI_FCWML018	0.14167	0.081337
MRI_FCWML018	0.15	0.04397
MRI_FCWML018	0.15833	0.021712
MRI_FCWML018	0.16667	-0.0016237
MRI_FCWML018	0.175	-0.035679
MRI_FCWML018	0.18333	-0.080068
MRI_FCWML018	0.19167	-0.12526
MRI_FCWML018	0.2	-0.1574
MRI_FCWML018	0.20833	-0.16497
MRI_FCWML018	0.21667	-0.14433
MRI_FCWML018	0.225	-0.10196
MRI_FCWML018	0.23333	-0.052453
MRI_FCWML018	0.24167	-0.013312
MRI_FCWML018	0.25	0.00075169
MRI_FCWML020	0	NaN
MRI_FCWML020	0.0083333	NaN
MRI_FCWML020	0.016667	NaN
MRI_FCWML020	0.025	NaN
MRI_FCWML020	0.033333	NaN
MRI_FCWML020	0.041667	NaN
MRI_FCWML020	0.05	NaN
MRI_FCWML020	0.058333	NaN
MRI_FCWML020	0.066667	NaN
MRI_FCWML020	0.075	NaN
MRI_FCWML020	0.083333	NaN
MRI_FCWML020	0.091667	NaN
MRI_FCWML020	0.1	NaN
MRI_FCWML020	0.10833	NaN
MRI_FCWML020	0.11667	NaN
MRI_FCWML020	0.125	NaN
MRI_FCWML020	0.13333	NaN
MRI_FCWML020	0.14167	NaN
MRI_FCWML020	0.15	NaN
MRI_FCWML020	0.15833	NaN
MRI_FCWML020	0.16667	NaN
MRI_FCWML020	0.175	NaN
MRI_FCWML020	0.18333	NaN
MRI_FCWML020	0.19167	NaN
MRI_FCWML020	0.2	NaN
MRI_FCWML020	0.20833	NaN
MRI_FCWML020	0.21667	NaN
MRI_FCWML020	0.225	NaN
MRI_FCWML020	0.23333	NaN
MRI_FCWML020	0.24167	NaN
MRI_FCWML020	0.25	NaN
MRI_FCWML022	0	NaN
MRI_FCWML022	0.0083333	NaN
MRI_FCWML022	0.016667	NaN
MRI_FCWML022	0.025	NaN
MRI_FCWML022	0.033333	NaN
MRI_FCWML022	0.041667	NaN
MRI_FCWML022	0.05	NaN
MRI_FCWML022	0.058333	NaN
MRI_FCWML022	0.066667	NaN
MRI_FCWML022	0.075	NaN
MRI_FCWML022	0.083333	NaN
MRI_FCWML022	0.091667	NaN
MRI_FCWML022	0.1	NaN
MRI_FCWML022	0.10833	NaN
MRI_FCWML022	0.11667	NaN
MRI_FCWML022	0.125	NaN
MRI_FCWML022	0.13333	NaN
MRI_FCWML022	0.14167	NaN
MRI_FCWML022	0.15	NaN
MRI_FCWML022	0.15833	NaN
MRI_FCWML022	0.16667	NaN
MRI_FCWML022	0.175	NaN
MRI_FCWML022	0.18333	NaN
MRI_FCWML022	0.19167	NaN
MRI_FCWML022	0.2	NaN
MRI_FCWML022	0.20833	NaN
MRI_FCWML022	0.21667	NaN
MRI_FCWML022	0.225	NaN
MRI_FCWML022	0.23333	NaN
MRI_FCWML022	0.24167	NaN
MRI_FCWML022	0.25	NaN
MRI_FCWML023	0	0.34669
MRI_FCWML023	0.0083333	0.71413
MRI_FCWML023	0.016667	0.76347
MRI_FCWML023	0.025	0.80963
MRI_FCWML023	0.033333	0.81899
MRI_FCWML023	0.041667	0.77327
MRI_FCWML023	0.05	0.67747
MRI_FCWML023	0.058333	0.55517
MRI_FCWML023	0.066667	0.4351
MRI_FCWML023	0.075	0.33753
MRI_FCWML023	0.083333	0.26776
MRI_FCWML023	0.091667	0.21879
MRI_FCWML023	0.1	0.17962
MRI_FCWML023	0.10833	0.14323
MRI_FCWML023	0.11667	0.10961
MRI_FCWML023	0.125	0.083771
MRI_FCWML023	0.13333	0.071349
MRI_FCWML023	0.14167	0.07546
MRI_FCWML023	0.15	0.096272
MRI_FCWML023	0.15833	0.13227
MRI_FCWML023	0.16667	0.1811
MRI_FCWML023	0.175	0.23877
MRI_FCWML023	0.18333	0.29799
MRI_FCWML023	0.19167	0.34766
MRI_FCWML023	0.2	0.37504
MRI_FCWML023	0.20833	0.37045
MRI_FCWML023	0.21667	0.33236
MRI_FCWML023	0.225	0.27001
MRI_FCWML023	0.23333	0.20168
MRI_FCWML023	0.24167	0.14899
MRI_FCWML023	0.25	0.064614
MRI_FCWML025	0	-0.27882
MRI_FCWML025	0.0083333	-0.55782
MRI_FCWML025	0.016667	-0.55512
MRI_FCWML025	0.025	-0.54204
MRI_FCWML025	0.033333	-0.51226
MRI_FCWML025	0.041667	-0.46544
MRI_FCWML025	0.05	-0.4085
MRI_FCWML025	0.058333	-0.35245
MRI_FCWML025	0.066667	-0.30733
MRI_FCWML025	0.075	-0.2783
MRI_FCWML025	0.083333	-0.26525
MRI_FCWML025	0.091667	-0.26536
MRI_FCWML025	0.1	-0.27632
MRI_FCWML025	0.10833	-0.29764
MRI_FCWML025	0.11667	-0.32931
MRI_FCWML025	0.125	-0.36914
MRI_FCWML025	0.13333	-0.41117
MRI_FCWML025	0.14167	-0.4466
MRI_FCWML025	0.15	-0.46712
MRI_FCWML025	0.15833	-0.46847
MRI_FCWML025	0.16667	-0.4523
MRI_FCWML025	0.175	-0.42534
MRI_FCWML025	0.18333	-0.39642
MRI_FCWML025	0.19167	-0.3732
MRI_FCWML025	0.2	-0.35999
MRI_FCWML025	0.20833	-0.3573
MRI_FCWML025	0.21667	-0.36281
MRI_FCWML025	0.225	-0.37274
MRI_FCWML025	0.23333	-0.38317
MRI_FCWML025	0.24167	-0.39084
MRI_FCWML025	0.25	-0.19682
MRI_FCWML026	0	0.3115
MRI_FCWML026	0.0083333	0.61133
MRI_FCWML026	0.016667	0.57849
MRI_FCWML026	0.025	0.53062
MRI_FCWML026	0.033333	0.47661
MRI_FCWML026	0.041667	0.42643
MRI_FCWML026	0.05	0.3892
MRI_FCWML026	0.058333	0.37142
MRI_FCWML026	0.066667	0.37579
MRI_FCWML026	0.075	0.40094
MRI_FCWML026	0.083333	0.44242
MRI_FCWML026	0.091667	0.4947
MRI_FCWML026	0.1	0.55326
MRI_FCWML026	0.10833	0.61585
MRI_FCWML026	0.11667	0.68181
MRI_FCWML026	0.125	0.74987
MRI_FCWML026	0.13333	0.81543
MRI_FCWML026	0.14167	0.86929
MRI_FCWML026	0.15	0.89907
MRI_FCWML026	0.15833	0.89306
MRI_FCWML026	0.16667	0.84473
MRI_FCWML026	0.175	0.75561
MRI_FCWML026	0.18333	0.63494
MRI_FCWML026	0.19167	0.49639
MRI_FCWML026	0.2	0.35371
MRI_FCWML026	0.20833	0.21766
MRI_FCWML026	0.21667	0.095474
MRI_FCWML026	0.225	-0.007711
MRI_FCWML026	0.23333	-0.087051
MRI_FCWML026	0.24167	-0.13749
MRI_FCWML026	0.25	-0.077429
MRI_FCWML027	0	-0.953
MRI_FCWML027	0.0083333	-1.8887
MRI_FCWML027	0.016667	-1.8347
MRI_FCWML027	0.025	-1.7384
MRI_FCWML027	0.033333	-1.5952
MRI_FCWML027	0.041667	-1.4054
MRI_FCWML027	0.05	-1.1777
MRI_FCWML027	0.058333	-0.93068
MRI_FCWML027	0.066667	-0.68941
MRI_FCWML027	0.075	-0.48064
MRI_FCWML027	0.083333	-0.32547
MRI_FCWML027	0.091667	-0.23313
MRI_FCWML027	0.1	-0.19782
MRI_FCWML027	0.10833	-0.20042
MRI_FCWML027	0.11667	-0.21501
MRI_FCWML027	0.125	-0.218
MRI_FCWML027	0.13333	-0.19649
MRI_FCWML027	0.14167	-0.15204
MRI_FCWML027	0.15	-0.098281
MRI_FCWML027	0.15833	-0.053318
MRI_FCWML027	0.16667	-0.030767
MRI_FCWML027	0.175	-0.033584
MRI_FCWML027	0.18333	-0.05353
MRI_FCWML027	0.19167	-0.075984
MRI_FCWML027	0.2	-0.087148
MRI_FCWML027	0.20833	-0.079859
MRI_FCWML027	0.21667	-0.055455
MRI_FCWML027	0.225	-0.021689
MRI_FCWML027	0.23333	0.011343
MRI_FCWML027	0.24167	0.034856
MRI_FCWML027	0.25	0.021654
MRI_FCWML028	0	NaN
MRI_FCWML028	0.0083333	NaN
MRI_FCWML028	0.016667	NaN
MRI_FCWML028	0.025	NaN
MRI_FCWML028	0.033333	NaN
MRI_FCWML028	0.041667	NaN
MRI_FCWML028	0.05	NaN
MRI_FCWML028	0.058333	NaN
MRI_FCWML028	0.066667	NaN
MRI_FCWML028	0.075	NaN
MRI_FCWML028	0.083333	NaN
MRI_FCWML028	0.091667	NaN
MRI_FCWML028	0.1	NaN
MRI_FCWML028	0.10833	NaN
MRI_FCWML028	0.11667	NaN
MRI_FCWML028	0.125	NaN
MRI_FCWML028	0.13333	NaN
MRI_FCWML028	0.14167	NaN
MRI_FCWML028	0.15	NaN
MRI_FCWML028	0.15833	NaN
MRI_FCWML028	0.16667	NaN
MRI_FCWML028	0.175	NaN
MRI_FCWML028	0.18333	NaN
MRI_FCWML028	0.19167	NaN
MRI_FCWML028	0.2	NaN
MRI_FCWML028	0.20833	NaN
MRI_FCWML028	0.21667	NaN
MRI_FCWML028	0.225	NaN
MRI_FCWML028	0.23333	NaN
MRI_FCWML028	0.24167	NaN
MRI_FCWML028	0.25	NaN
MRI_FCWML029	0	0.90385
MRI_FCWML029	0.0083333	1.7665
MRI_FCWML029	0.016667	1.6518
MRI_FCWML029	0.025	1.4864
MRI_FCWML029	0.033333	1.2971
MRI_FCWML029	0.041667	1.1038
MRI_FCWML029	0.05	0.91559
MRI_FCWML029	0.058333	0.73258
MRI_FCWML029	0.066667	0.55418
MRI_FCWML029	0.075	0.38627
MRI_FCWML029	0.083333	0.24346
MRI_FCWML029	0.091667	0.14473
MRI_FCWML029	0.1	0.10484
MRI_FCWML029	0.10833	0.12636
MRI_FCWML029	0.11667	0.19665
MRI_FCWML029	0.125	0.29098
MRI_FCWML029	0.13333	0.38041
MRI_FCWML029	0.14167	0.44038
MRI_FCWML029	0.15	0.45678
MRI_FCWML029	0.15833	0.42772
MRI_FCWML029	0.16667	0.36123
MRI_FCWML029	0.175	0.27083
MRI_FCWML029	0.18333	0.17089
MRI_FCWML029	0.19167	0.073276
MRI_FCWML029	0.2	-0.014179
MRI_FCWML029	0.20833	-0.087604
MRI_FCWML029	0.21667	-0.14604
MRI_FCWML029	0.225	-0.1901
MRI_FCWML029	0.23333	-0.22078
MRI_FCWML029	0.24167	-0.23891
MRI_FCWML029	0.25	-0.12246
MRI_FCWML030	0	0.67082
MRI_FCWML030	0.0083333	1.3132
MRI_FCWML030	0.016667	1.2267
MRI_FCWML030	0.025	1.0808
MRI_FCWML030	0.033333	0.88068
MRI_FCWML030	0.041667	0.6438
MRI_FCWML030	0.05	0.39966
MRI_FCWML030	0.058333	0.18385
MRI_FCWML030	0.066667	0.027555
MRI_FCWML030	0.075	-0.05221
MRI_FCWML030	0.083333	-0.057594
MRI_FCWML030	0.091667	-0.0082456
MRI_FCWML030	0.1	0.065721
MRI_FCWML030	0.10833	0.13314
MRI_FCWML030	0.11667	0.17038
MRI_FCWML030	0.125	0.16679
MRI_FCWML030	0.13333	0.1262
MRI_FCWML030	0.14167	0.064272
MRI_FCWML030	0.15	0.00284
MRI_FCWML030	0.15833	-0.037402
MRI_FCWML030	0.16667	-0.043404
MRI_FCWML030	0.175	-0.013273
MRI_FCWML030	0.18333	0.044499
MRI_FCWML030	0.19167	0.11552
MRI_FCWML030	0.2	0.18542
MRI_FCWML030	0.20833	0.24448
MRI_FCWML030	0.21667	0.28908
MRI_FCWML030	0.225	0.32013
MRI_FCWML030	0.23333	0.34029
MRI_FCWML030	0.24167	0.35173
MRI_FCWML030	0.25	0.17773
MRI_FCWML031	0	0.74961
MRI_FCWML031	0.0083333	1.4965
MRI_FCWML031	0.016667	1.4801
MRI_FCWML031	0.025	1.4312
MRI_FCWML031	0.033333	1.3331
MRI_FCWML031	0.041667	1.1848
MRI_FCWML031	0.05	1.0049
MRI_FCWML031	0.058333	0.8258
MRI_FCWML031	0.066667	0.67915
MRI_FCWML031	0.075	0.58264
MRI_FCWML031	0.083333	0.53357
MRI_FCWML031	0.091667	0.51212
MRI_FCWML031	0.1	0.49166
MRI_FCWML031	0.10833	0.44999
MRI_FCWML031	0.11667	0.3766
MRI_FCWML031	0.125	0.27391
MRI_FCWML031	0.13333	0.15373
MRI_FCWML031	0.14167	0.03217
MRI_FCWML031	0.15	-0.074784
MRI_FCWML031	0.15833	-0.15406
MRI_FCWML031	0.16667	-0.19708
MRI_FCWML031	0.175	-0.2007
MRI_FCWML031	0.18333	-0.16776
MRI_FCWML031	0.19167	-0.10653
MRI_FCWML031	0.2	-0.028956
MRI_FCWML031	0.20833	0.052133
MRI_FCWML031	0.21667	0.12587
MRI_FCWML031	0.225	0.1852
MRI_FCWML031	0.23333	0.22712
MRI_FCWML031	0.24167	0.25156
MRI_FCWML031	0.25	0.12976
MRI_FCWML032	0	0.30045
MRI_FCWML032	0.0083333	0.56692
MRI_FCWML032	0.016667	0.46356
MRI_FCWML032	0.025	0.29041
MRI_FCWML032	0.033333	0.056682
MRI_FCWML032	0.041667	-0.21141
MRI_FCWML032	0.05	-0.47061
MRI_FCWML032	0.058333	-0.67004
MRI_FCWML032	0.066667	-0.76704
MRI_FCWML032	0.075	-0.7423
MRI_FCWML032	0.083333	-0.60751
MRI_FCWML032	0.091667	-0.40172
MRI_FCWML032	0.1	-0.17818
MRI_FCWML032	0.10833	0.012855
MRI_FCWML032	0.11667	0.13848
MRI_FCWML032	0.125	0.1897
MRI_FCWML032	0.13333	0.17895
MRI_FCWML032	0.14167	0.13102
MRI_FCWML032	0.15	0.072
MRI_FCWML032	0.15833	0.020563
MRI_FCWML032	0.16667	-0.015534
MRI_FCWML032	0.175	-0.037681
MRI_FCWML032	0.18333	-0.051378
MRI_FCWML032	0.19167	-0.060997
MRI_FCWML032	0.2	-0.066982
MRI_FCWML032	0.20833	-0.066485
MRI_FCWML032	0.21667	-0.056533
MRI_FCWML032	0.225	-0.037466
MRI_FCWML032	0.23333	-0.014349
MRI_FCWML032	0.24167	0.0046305
MRI_FCWML032	0.25	0.0059832
MRI_FCWML033	0	NaN
MRI_FCWML033	0.0083333	NaN
MRI_FCWML033	0.016667	NaN
MRI_FCWML033	0.025	NaN
MRI_FCWML033	0.033333	NaN
MRI_FCWML033	0.041667	NaN
MRI_FCWML033	0.05	NaN
MRI_FCWML033	0.058333	NaN
MRI_FCWML033	0.066667	NaN
MRI_FCWML033	0.075	NaN
MRI_FCWML033	0.083333	NaN
MRI_FCWML033	0.091667	NaN
MRI_FCWML033	0.1	NaN
MRI_FCWML033	0.10833	NaN
MRI_FCWML033	0.11667	NaN
MRI_FCWML033	0.125	NaN
MRI_FCWML033	0.13333	NaN
MRI_FCWML033	0.14167	NaN
MRI_FCWML033	0.15	NaN
MRI_FCWML033	0.15833	NaN
MRI_FCWML033	0.16667	NaN
MRI_FCWML033	0.175	NaN
MRI_FCWML033	0.18333	NaN
MRI_FCWML033	0.19167	NaN
MRI_FCWML033	0.2	NaN
MRI_FCWML033	0.20833	NaN
MRI_FCWML033	0.21667	NaN
MRI_FCWML033	0.225	NaN
MRI_FCWML033	0.23333	NaN
MRI_FCWML033	0.24167	NaN
MRI_FCWML033	0.25	NaN
MRI_FCWML035	0	0.96467
MRI_FCWML035	0.0083333	1.9385
MRI_FCWML035	0.016667	1.9535
MRI_FCWML035	0.025	1.944
MRI_FCWML035	0.033333	1.8782
MRI_FCWML035	0.041667	1.7399
MRI_FCWML035	0.05	1.5385
MRI_FCWML035	0.058333	1.3057
MRI_FCWML035	0.066667	1.0825
MRI_FCWML035	0.075	0.90434
MRI_FCWML035	0.083333	0.78949
MRI_FCWML035	0.091667	0.73656
MRI_FCWML035	0.1	0.72901
MRI_FCWML035	0.10833	0.74327
MRI_FCWML035	0.11667	0.75649
MRI_FCWML035	0.125	0.75154
MRI_FCWML035	0.13333	0.7194
MRI_FCWML035	0.14167	0.65955
MRI_FCWML035	0.15	0.57898
MRI_FCWML035	0.15833	0.48995
MRI_FCWML035	0.16667	0.40652
MRI_FCWML035	0.175	0.3405
MRI_FCWML035	0.18333	0.29825
MRI_FCWML035	0.19167	0.2796
MRI_FCWML035	0.2	0.27909
MRI_FCWML035	0.20833	0.28891
MRI_FCWML035	0.21667	0.30189
MRI_FCWML035	0.225	0.31333
MRI_FCWML035	0.23333	0.32125
MRI_FCWML035	0.24167	0.32559
MRI_FCWML035	0.25	0.16347
MRI_FCWML036	0	NaN
MRI_FCWML036	0.0083333	NaN
MRI_FCWML036	0.016667	NaN
MRI_FCWML036	0.025	NaN
MRI_FCWML036	0.033333	NaN
MRI_FCWML036	0.041667	NaN
MRI_FCWML036	0.05	NaN
MRI_FCWML036	0.058333	NaN
MRI_FCWML036	0.066667	NaN
MRI_FCWML036	0.075	NaN
MRI_FCWML036	0.083333	NaN
MRI_FCWML036	0.091667	NaN
MRI_FCWML036	0.1	NaN
MRI_FCWML036	0.10833	NaN
MRI_FCWML036	0.11667	NaN
MRI_FCWML036	0.125	NaN
MRI_FCWML036	0.13333	NaN
MRI_FCWML036	0.14167	NaN
MRI_FCWML036	0.15	NaN
MRI_FCWML036	0.15833	NaN
MRI_FCWML036	0.16667	NaN
MRI_FCWML036	0.175	NaN
MRI_FCWML036	0.18333	NaN
MRI_FCWML036	0.19167	NaN
MRI_FCWML036	0.2	NaN
MRI_FCWML036	0.20833	NaN
MRI_FCWML036	0.21667	NaN
MRI_FCWML036	0.225	NaN
MRI_FCWML036	0.23333	NaN
MRI_FCWML036	0.24167	NaN
MRI_FCWML036	0.25	NaN
MRI_FCWML037	0	0.33219
MRI_FCWML037	0.0083333	0.6349
MRI_FCWML037	0.016667	0.55034
MRI_FCWML037	0.025	0.42212
MRI_FCWML037	0.033333	0.26818
MRI_FCWML037	0.041667	0.11033
MRI_FCWML037	0.05	-0.030244
MRI_FCWML037	0.058333	-0.138
MRI_FCWML037	0.066667	-0.20669
MRI_FCWML037	0.075	-0.23959
MRI_FCWML037	0.083333	-0.24627
MRI_FCWML037	0.091667	-0.23742
MRI_FCWML037	0.1	-0.22032
MRI_FCWML037	0.10833	-0.19715
MRI_FCWML037	0.11667	-0.16627
MRI_FCWML037	0.125	-0.12528
MRI_FCWML037	0.13333	-0.073804
MRI_FCWML037	0.14167	-0.014601
MRI_FCWML037	0.15	0.047006
MRI_FCWML037	0.15833	0.1046
MRI_FCWML037	0.16667	0.15203
MRI_FCWML037	0.175	0.18422
MRI_FCWML037	0.18333	0.19773
MRI_FCWML037	0.19167	0.19134
MRI_FCWML037	0.2	0.16658
MRI_FCWML037	0.20833	0.12795
MRI_FCWML037	0.21667	0.082245
MRI_FCWML037	0.225	0.037192
MRI_FCWML037	0.23333	-0.00017285
MRI_FCWML037	0.24167	-0.024616
MRI_FCWML037	0.25	-0.016544
MRI_FCWML038	0	0.4069
MRI_FCWML038	0.0083333	0.77759
MRI_FCWML038	0.016667	0.67389
MRI_FCWML038	0.025	0.51764
MRI_FCWML038	0.033333	0.33328
MRI_FCWML038	0.041667	0.15205
MRI_FCWML038	0.05	0.0060138
MRI_FCWML038	0.058333	-0.080054
MRI_FCWML038	0.066667	-0.096162
MRI_FCWML038	0.075	-0.050421
MRI_FCWML038	0.083333	0.033806
MRI_FCWML038	0.091667	0.12625
MRI_FCWML038	0.1	0.2003
MRI_FCWML038	0.10833	0.24166
MRI_FCWML038	0.11667	0.25165
MRI_FCWML038	0.125	0.24457
MRI_FCWML038	0.13333	0.24059
MRI_FCWML038	0.14167	0.25726
MRI_FCWML038	0.15	0.30286
MRI_FCWML038	0.15833	0.37353
MRI_FCWML038	0.16667	0.45455
MRI_FCWML038	0.175	0.52507
MRI_FCWML038	0.18333	0.56433
MRI_FCWML038	0.19167	0.55768
MRI_FCWML038	0.2	0.50055
MRI_FCWML038	0.20833	0.39971
MRI_FCWML038	0.21667	0.27148
MRI_FCWML038	0.225	0.13793
MRI_FCWML038	0.23333	0.022154
MRI_FCWML038	0.24167	-0.056094
MRI_FCWML038	0.25	-0.041851
MRI_FCWML040	0	0.94885
MRI_FCWML040	0.0083333	1.8546
MRI_FCWML040	0.016667	1.7269
MRI_FCWML040	0.025	1.5213
MRI_FCWML040	0.033333	1.2523
MRI_FCWML040	0.041667	0.94514
MRI_FCWML040	0.05	0.6346
MRI_FCWML040	0.058333	0.35984
MRI_FCWML040	0.066667	0.15603
MRI_FCWML040	0.075	0.045648
MRI_FCWML040	0.083333	0.032941
MRI_FCWML040	0.091667	0.10328
MRI_FCWML040	0.1	0.22761
MRI_FCWML040	0.10833	0.37014
MRI_FCWML040	0.11667	0.49668
MRI_FCWML040	0.125	0.58138
MRI_FCWML040	0.13333	0.61064
MRI_FCWML040	0.14167	0.58393
MRI_FCWML040	0.15	0.51198
MRI_FCWML040	0.15833	0.41288
MRI_FCWML040	0.16667	0.30704
MRI_FCWML040	0.175	0.21186
MRI_FCWML040	0.18333	0.13756
MRI_FCWML040	0.19167	0.085299
MRI_FCWML040	0.2	0.048664
MRI_FCWML040	0.20833	0.017764
MRI_FCWML040	0.21667	-0.015451
MRI_FCWML040	0.225	-0.05313
MRI_FCWML040	0.23333	-0.090563
MRI_FCWML040	0.24167	-0.11877
MRI_FCWML040	0.25	-0.064658
MRI_FCWML041	0	-0.26941
MRI_FCWML041	0.0083333	-0.48844
MRI_FCWML041	0.016667	-0.35331
MRI_FCWML041	0.025	-0.1747
MRI_FCWML041	0.033333	-0.0017975
MRI_FCWML041	0.041667	0.12738
MRI_FCWML041	0.05	0.19819
MRI_FCWML041	0.058333	0.21997
MRI_FCWML041	0.066667	0.21644
MRI_FCWML041	0.075	0.2122
MRI_FCWML041	0.083333	0.22206
MRI_FCWML041	0.091667	0.24744
MRI_FCWML041	0.1	0.27964
MRI_FCWML041	0.10833	0.30642
MRI_FCWML041	0.11667	0.31803
MRI_FCWML041	0.125	0.31018
MRI_FCWML041	0.13333	0.284
MRI_FCWML041	0.14167	0.24455
MRI_FCWML041	0.15	0.19915
MRI_FCWML041	0.15833	0.15602
MRI_FCWML041	0.16667	0.12294
MRI_FCWML041	0.175	0.10535
MRI_FCWML041	0.18333	0.10449
MRI_FCWML041	0.19167	0.11641
MRI_FCWML041	0.2	0.13299
MRI_FCWML041	0.20833	0.14495
MRI_FCWML041	0.21667	0.14578
MRI_FCWML041	0.225	0.13464
MRI_FCWML041	0.23333	0.1167
MRI_FCWML041	0.24167	0.10062
MRI_FCWML041	0.25	0.047106
MRI_FCWML042	0	-0.33484
MRI_FCWML042	0.0083333	-0.63993
MRI_FCWML042	0.016667	-0.55859
MRI_FCWML042	0.025	-0.44679
MRI_FCWML042	0.033333	-0.33189
MRI_FCWML042	0.041667	-0.23875
MRI_FCWML042	0.05	-0.18241
MRI_FCWML042	0.058333	-0.1648
MRI_FCWML042	0.066667	-0.17669
MRI_FCWML042	0.075	-0.20335
MRI_FCWML042	0.083333	-0.23139
MRI_FCWML042	0.091667	-0.25336
MRI_FCWML042	0.1	-0.26848
MRI_FCWML042	0.10833	-0.27981
MRI_FCWML042	0.11667	-0.29014
MRI_FCWML042	0.125	-0.29935
MRI_FCWML042	0.13333	-0.30462
MRI_FCWML042	0.14167	-0.30297
MRI_FCWML042	0.15	-0.29414
MRI_FCWML042	0.15833	-0.28184
MRI_FCWML042	0.16667	-0.2725
MRI_FCWML042	0.175	-0.27242
MRI_FCWML042	0.18333	-0.28516
MRI_FCWML042	0.19167	-0.31052
MRI_FCWML042	0.2	-0.34523
MRI_FCWML042	0.20833	-0.38467
MRI_FCWML042	0.21667	-0.42428
MRI_FCWML042	0.225	-0.46011
MRI_FCWML042	0.23333	-0.48877
MRI_FCWML042	0.24167	-0.50737
MRI_FCWML042	0.25	-0.25691
MRI_FCWML043	0	0.76261
MRI_FCWML043	0.0083333	1.5249
MRI_FCWML043	0.016667	1.518
MRI_FCWML043	0.025	1.4905
MRI_FCWML043	0.033333	1.4279
MRI_FCWML043	0.041667	1.3237
MRI_FCWML043	0.05	1.1834
MRI_FCWML043	0.058333	1.023
MRI_FCWML043	0.066667	0.86241
MRI_FCWML043	0.075	0.71826
MRI_FCWML043	0.083333	0.59937
MRI_FCWML043	0.091667	0.50654
MRI_FCWML043	0.1	0.43585
MRI_FCWML043	0.10833	0.38291
MRI_FCWML043	0.11667	0.34564
MRI_FCWML043	0.125	0.32456
MRI_FCWML043	0.13333	0.32097
MRI_FCWML043	0.14167	0.33469
MRI_FCWML043	0.15	0.36255
MRI_FCWML043	0.15833	0.39856
MRI_FCWML043	0.16667	0.4354
MRI_FCWML043	0.175	0.46664
MRI_FCWML043	0.18333	0.48865
MRI_FCWML043	0.19167	0.50153
MRI_FCWML043	0.2	0.50864
MRI_FCWML043	0.20833	0.5148
MRI_FCWML043	0.21667	0.52388
MRI_FCWML043	0.225	0.5369
MRI_FCWML043	0.23333	0.55149
MRI_FCWML043	0.24167	0.56315
MRI_FCWML043	0.25	0.28381
MRI_FCWML046	0	-0.08924
MRI_FCWML046	0.0083333	-0.14695
MRI_FCWML046	0.016667	-0.059143
MRI_FCWML046	0.025	0.065782
MRI_FCWML046	0.033333	0.19984
MRI_FCWML046	0.041667	0.31241
MRI_FCWML046	0.05	0.3779
MRI_FCWML046	0.058333	0.38259
MRI_FCWML046	0.066667	0.32767
MRI_FCWML046	0.075	0.22692
MRI_FCWML046	0.083333	0.10026
MRI_FCWML046	0.091667	-0.033837
MRI_FCWML046	0.1	-0.16304
MRI_FCWML046	0.10833	-0.2815
MRI_FCWML046	0.11667	-0.38665
MRI_FCWML046	0.125	-0.47523
MRI_FCWML046	0.13333	-0.54116
MRI_FCWML046	0.14167	-0.57607
MRI_FCWML046	0.15	-0.57162
MRI_FCWML046	0.15833	-0.52211
MRI_FCWML046	0.16667	-0.42673
MRI_FCWML046	0.175	-0.29148
MRI_FCWML046	0.18333	-0.13055
MRI_FCWML046	0.19167	0.033692
MRI_FCWML046	0.2	0.17407
MRI_FCWML046	0.20833	0.26581
MRI_FCWML046	0.21667	0.29591
MRI_FCWML046	0.225	0.27005
MRI_FCWML046	0.23333	0.21266
MRI_FCWML046	0.24167	0.15806
MRI_FCWML046	0.25	0.067978
MRI_FCWML047	0	1.2792
MRI_FCWML047	0.0083333	2.5683
MRI_FCWML047	0.016667	2.5845
MRI_FCWML047	0.025	2.572
MRI_FCWML047	0.033333	2.4906
MRI_FCWML047	0.041667	2.3127
MRI_FCWML047	0.05	2.0361
MRI_FCWML047	0.058333	1.6853
MRI_FCWML047	0.066667	1.3031
MRI_FCWML047	0.075	0.93555
MRI_FCWML047	0.083333	0.61823
MRI_FCWML047	0.091667	0.36811
MRI_FCWML047	0.1	0.18399
MRI_FCWML047	0.10833	0.053068
MRI_FCWML047	0.11667	-0.040186
MRI_FCWML047	0.125	-0.10717
MRI_FCWML047	0.13333	-0.1527
MRI_FCWML047	0.14167	-0.17695
MRI_FCWML047	0.15	-0.17976
MRI_FCWML047	0.15833	-0.16418
MRI_FCWML047	0.16667	-0.13741
MRI_FCWML047	0.175	-0.10838
MRI_FCWML047	0.18333	-0.083698
MRI_FCWML047	0.19167	-0.06435
MRI_FCWML047	0.2	-0.045346
MRI_FCWML047	0.20833	-0.018931
MRI_FCWML047	0.21667	0.020188
MRI_FCWML047	0.225	0.070409
MRI_FCWML047	0.23333	0.12227
MRI_FCWML047	0.24167	0.16177
MRI_FCWML047	0.25	0.088286
MRI_FCWML048	0	0.60047
MRI_FCWML048	0.0083333	1.2047
MRI_FCWML048	0.016667	1.2162
MRI_FCWML048	0.025	1.2348
MRI_FCWML048	0.033333	1.259
MRI_FCWML048	0.041667	1.2849
MRI_FCWML048	0.05	1.3064
MRI_FCWML048	0.058333	1.3158
MRI_FCWML048	0.066667	1.3051
MRI_FCWML048	0.075	1.2673
MRI_FCWML048	0.083333	1.1987
MRI_FCWML048	0.091667	1.0989
MRI_FCWML048	0.1	0.97153
MRI_FCWML048	0.10833	0.82467
MRI_FCWML048	0.11667	0.67006
MRI_FCWML048	0.125	0.52221
MRI_FCWML048	0.13333	0.39617
MRI_FCWML048	0.14167	0.3041
MRI_FCWML048	0.15	0.25168
MRI_FCWML048	0.15833	0.23554
MRI_FCWML048	0.16667	0.24344
MRI_FCWML048	0.175	0.25776
MRI_FCWML048	0.18333	0.2612
MRI_FCWML048	0.19167	0.24262
MRI_FCWML048	0.2	0.20035
MRI_FCWML048	0.20833	0.14156
MRI_FCWML048	0.21667	0.078232
MRI_FCWML048	0.225	0.021953
MRI_FCWML048	0.23333	-0.019864
MRI_FCWML048	0.24167	-0.04466
MRI_FCWML048	0.25	-0.026377
MRI_FCWML049	0	0.87422
MRI_FCWML049	0.0083333	1.7624
MRI_FCWML049	0.016667	1.7925
MRI_FCWML049	0.025	1.8082
MRI_FCWML049	0.033333	1.7743
MRI_FCWML049	0.041667	1.6663
MRI_FCWML049	0.05	1.4806
MRI_FCWML049	0.058333	1.2354
MRI_FCWML049	0.066667	0.96232
MRI_FCWML049	0.075	0.69403
MRI_FCWML049	0.083333	0.45424
MRI_FCWML049	0.091667	0.25411
MRI_FCWML049	0.1	0.095838
MRI_FCWML049	0.10833	-0.020714
MRI_FCWML049	0.11667	-0.093392
MRI_FCWML049	0.125	-0.11839
MRI_FCWML049	0.13333	-0.095425
MRI_FCWML049	0.14167	-0.033451
MRI_FCWML049	0.15	0.047864
MRI_FCWML049	0.15833	0.12281
MRI_FCWML049	0.16667	0.16859
MRI_FCWML049	0.175	0.17376
MRI_FCWML049	0.18333	0.14164
MRI_FCWML049	0.19167	0.087072
MRI_FCWML049	0.2	0.028758
MRI_FCWML049	0.20833	-0.018593
MRI_FCWML049	0.21667	-0.04849
MRI_FCWML049	0.225	-0.062264
MRI_FCWML049	0.23333	-0.065613
MRI_FCWML049	0.24167	-0.064753
MRI_FCWML049	0.25	-0.031988
MRI_FCWML051	0	1.0595
MRI_FCWML051	0.0083333	2.0969
MRI_FCWML051	0.016667	2.0275
MRI_FCWML051	0.025	1.9049
MRI_FCWML051	0.033333	1.7252
MRI_FCWML051	0.041667	1.4921
MRI_FCWML051	0.05	1.219
MRI_FCWML051	0.058333	0.92799
MRI_FCWML051	0.066667	0.64396
MRI_FCWML051	0.075	0.38892
MRI_FCWML051	0.083333	0.17712
MRI_FCWML051	0.091667	0.013272
MRI_FCWML051	0.1	-0.10663
MRI_FCWML051	0.10833	-0.19242
MRI_FCWML051	0.11667	-0.2562
MRI_FCWML051	0.125	-0.30868
MRI_FCWML051	0.13333	-0.3564
MRI_FCWML051	0.14167	-0.40046
MRI_FCWML051	0.15	-0.43702
MRI_FCWML051	0.15833	-0.45967
MRI_FCWML051	0.16667	-0.46256
MRI_FCWML051	0.175	-0.443
MRI_FCWML051	0.18333	-0.40225
MRI_FCWML051	0.19167	-0.3447
MRI_FCWML051	0.2	-0.27595
MRI_FCWML051	0.20833	-0.20152
MRI_FCWML051	0.21667	-0.12668
MRI_FCWML051	0.225	-0.057177
MRI_FCWML051	0.23333	0.00025616
MRI_FCWML051	0.24167	0.038519
MRI_FCWML051	0.25	0.025996
MRI_FCWML052	0	-0.80257
MRI_FCWML052	0.0083333	-1.5273
MRI_FCWML052	0.016667	-1.3082
MRI_FCWML052	0.025	-0.98791
MRI_FCWML052	0.033333	-0.6213
MRI_FCWML052	0.041667	-0.26519
MRI_FCWML052	0.05	0.033898
MRI_FCWML052	0.058333	0.24773
MRI_FCWML052	0.066667	0.36882
MRI_FCWML052	0.075	0.40783
MRI_FCWML052	0.083333	0.38733
MRI_FCWML052	0.091667	0.33394
MRI_FCWML052	0.1	0.27101
MRI_FCWML052	0.10833	0.21359
MRI_FCWML052	0.11667	0.16691
MRI_FCWML052	0.125	0.12858
MRI_FCWML052	0.13333	0.093076
MRI_FCWML052	0.14167	0.056429
MRI_FCWML052	0.15	0.018882
MRI_FCWML052	0.15833	-0.015465
MRI_FCWML052	0.16667	-0.041288
MRI_FCWML052	0.175	-0.055045
MRI_FCWML052	0.18333	-0.056477
MRI_FCWML052	0.19167	-0.047985
MRI_FCWML052	0.2	-0.032747
MRI_FCWML052	0.20833	-0.013183
MRI_FCWML052	0.21667	0.0091655
MRI_FCWML052	0.225	0.032565
MRI_FCWML052	0.23333	0.054024
MRI_FCWML052	0.24167	0.069439
MRI_FCWML052	0.25	0.037541
MRI_FCWML053	0	0.27614
MRI_FCWML053	0.0083333	0.60162
MRI_FCWML053	0.016667	0.74033
MRI_FCWML053	0.025	0.94241
MRI_FCWML053	0.033333	1.1706
MRI_FCWML053	0.041667	1.3839
MRI_FCWML053	0.05	1.545
MRI_FCWML053	0.058333	1.6267
MRI_FCWML053	0.066667	1.6165
MRI_FCWML053	0.075	1.517
MRI_FCWML053	0.083333	1.3445
MRI_FCWML053	0.091667	1.1235
MRI_FCWML053	0.1	0.88095
MRI_FCWML053	0.10833	0.63979
MRI_FCWML053	0.11667	0.41503
MRI_FCWML053	0.125	0.2134
MRI_FCWML053	0.13333	0.03576
MRI_FCWML053	0.14167	-0.1194
MRI_FCWML053	0.15	-0.25338
MRI_FCWML053	0.15833	-0.3669
MRI_FCWML053	0.16667	-0.46135
MRI_FCWML053	0.175	-0.54012
MRI_FCWML053	0.18333	-0.60849
MRI_FCWML053	0.19167	-0.67178
MRI_FCWML053	0.2	-0.73295
MRI_FCWML053	0.20833	-0.79132
MRI_FCWML053	0.21667	-0.8434
MRI_FCWML053	0.225	-0.88518
MRI_FCWML053	0.23333	-0.91438
MRI_FCWML053	0.24167	-0.93101
MRI_FCWML053	0.25	-0.46816
MRI_FCWML054	0	0.15374
MRI_FCWML054	0.0083333	0.31904
MRI_FCWML054	0.016667	0.34909
MRI_FCWML054	0.025	0.3855
MRI_FCWML054	0.033333	0.41293
MRI_FCWML054	0.041667	0.41834
MRI_FCWML054	0.05	0.39561
MRI_FCWML054	0.058333	0.34744
MRI_FCWML054	0.066667	0.28392
MRI_FCWML054	0.075	0.21831
MRI_FCWML054	0.083333	0.16183
MRI_FCWML054	0.091667	0.11974
MRI_FCWML054	0.1	0.090206
MRI_FCWML054	0.10833	0.066312
MRI_FCWML054	0.11667	0.040059
MRI_FCWML054	0.125	0.0064134
MRI_FCWML054	0.13333	-0.034348
MRI_FCWML054	0.14167	-0.076817
MRI_FCWML054	0.15	-0.11276
MRI_FCWML054	0.15833	-0.13435
MRI_FCWML054	0.16667	-0.13698
MRI_FCWML054	0.175	-0.12072
MRI_FCWML054	0.18333	-0.090208
MRI_FCWML054	0.19167	-0.053102
MRI_FCWML054	0.2	-0.017868
MRI_FCWML054	0.20833	0.0086164
MRI_FCWML054	0.21667	0.022897
MRI_FCWML054	0.225	0.025679
MRI_FCWML054	0.23333	0.021163
MRI_FCWML054	0.24167	0.01514
MRI_FCWML054	0.25	0.0062489
MRI_FCWML055	0	0.4642
MRI_FCWML055	0.0083333	0.90067
MRI_FCWML055	0.016667	0.82615
MRI_FCWML055	0.025	0.72808
MRI_FCWML055	0.033333	0.63682
MRI_FCWML055	0.041667	0.58031
MRI_FCWML055	0.05	0.5756
MRI_FCWML055	0.058333	0.62352
MRI_FCWML055	0.066667	0.70788
MRI_FCWML055	0.075	0.79915
MRI_FCWML055	0.083333	0.86194
MRI_FCWML055	0.091667	0.86478
MRI_FCWML055	0.1	0.78954
MRI_FCWML055	0.10833	0.63759
MRI_FCWML055	0.11667	0.43004
MRI_FCWML055	0.125	0.20144
MRI_FCWML055	0.13333	-0.011008
MRI_FCWML055	0.14167	-0.17839
MRI_FCWML055	0.15	-0.28677
MRI_FCWML055	0.15833	-0.33746
MRI_FCWML055	0.16667	-0.34192
MRI_FCWML055	0.175	-0.31487
MRI_FCWML055	0.18333	-0.26937
MRI_FCWML055	0.19167	-0.21546
MRI_FCWML055	0.2	-0.16128
MRI_FCWML055	0.20833	-0.11417
MRI_FCWML055	0.21667	-0.08003
MRI_FCWML055	0.225	-0.061262
MRI_FCWML055	0.23333	-0.055425
MRI_FCWML055	0.24167	-0.056313
MRI_FCWML055	0.25	-0.028755
MRI_FCWML056	0	0.24776
MRI_FCWML056	0.0083333	0.48045
MRI_FCWML056	0.016667	0.4388
MRI_FCWML056	0.025	0.38004
MRI_FCWML056	0.033333	0.31631
MRI_FCWML056	0.041667	0.25783
MRI_FCWML056	0.05	0.20859
MRI_FCWML056	0.058333	0.16454
MRI_FCWML056	0.066667	0.11569
MRI_FCWML056	0.075	0.05207
MRI_FCWML056	0.083333	-0.029137
MRI_FCWML056	0.091667	-0.11912
MRI_FCWML056	0.1	-0.19858
MRI_FCWML056	0.10833	-0.24475
MRI_FCWML056	0.11667	-0.24116
MRI_FCWML056	0.125	-0.18544
MRI_FCWML056	0.13333	-0.091224
MRI_FCWML056	0.14167	0.01663
MRI_FCWML056	0.15	0.11087
MRI_FCWML056	0.15833	0.17051
MRI_FCWML056	0.16667	0.18574
MRI_FCWML056	0.175	0.15802
MRI_FCWML056	0.18333	0.096648
MRI_FCWML056	0.19167	0.014347
MRI_FCWML056	0.2	-0.076268
MRI_FCWML056	0.20833	-0.16461
MRI_FCWML056	0.21667	-0.2428
MRI_FCWML056	0.225	-0.30581
MRI_FCWML056	0.23333	-0.3511
MRI_FCWML056	0.24167	-0.37807
MRI_FCWML056	0.25	-0.19349
MRI_FCWML057	0	0.50966
MRI_FCWML057	0.0083333	1.0348
MRI_FCWML057	0.016667	1.0736
MRI_FCWML057	0.025	1.1159
MRI_FCWML057	0.033333	1.1399
MRI_FCWML057	0.041667	1.1308
MRI_FCWML057	0.05	1.0864
MRI_FCWML057	0.058333	1.0154
MRI_FCWML057	0.066667	0.93139
MRI_FCWML057	0.075	0.84743
MRI_FCWML057	0.083333	0.77191
MRI_FCWML057	0.091667	0.7083
MRI_FCWML057	0.1	0.65623
MRI_FCWML057	0.10833	0.61236
MRI_FCWML057	0.11667	0.57088
MRI_FCWML057	0.125	0.52453
MRI_FCWML057	0.13333	0.4671
MRI_FCWML057	0.14167	0.39698
MRI_FCWML057	0.15	0.31963
MRI_FCWML057	0.15833	0.24688
MRI_FCWML057	0.16667	0.1926
MRI_FCWML057	0.175	0.16677
MRI_FCWML057	0.18333	0.17105
MRI_FCWML057	0.19167	0.19824
MRI_FCWML057	0.2	0.23588
MRI_FCWML057	0.20833	0.27159
MRI_FCWML057	0.21667	0.2975
MRI_FCWML057	0.225	0.31164
MRI_FCWML057	0.23333	0.31668
MRI_FCWML057	0.24167	0.31715
MRI_FCWML057	0.25	0.15841
MRI_FCWML061	0	-0.14869
MRI_FCWML061	0.0083333	-0.28767
MRI_FCWML061	0.016667	-0.26178
MRI_FCWML061	0.025	-0.22777
MRI_FCWML061	0.033333	-0.19466
MRI_FCWML061	0.041667	-0.16837
MRI_FCWML061	0.05	-0.14984
MRI_FCWML061	0.058333	-0.13588
MRI_FCWML061	0.066667	-0.12184
MRI_FCWML061	0.075	-0.10451
MRI_FCWML061	0.083333	-0.083685
MRI_FCWML061	0.091667	-0.062102
MRI_FCWML061	0.1	-0.044367
MRI_FCWML061	0.10833	-0.035673
MRI_FCWML061	0.11667	-0.040594
MRI_FCWML061	0.125	-0.061759
MRI_FCWML061	0.13333	-0.098192
MRI_FCWML061	0.14167	-0.14378
MRI_FCWML061	0.15	-0.18694
MRI_FCWML061	0.15833	-0.21261
MRI_FCWML061	0.16667	-0.20653
MRI_FCWML061	0.175	-0.1606
MRI_FCWML061	0.18333	-0.076827
MRI_FCWML061	0.19167	0.032174
MRI_FCWML061	0.2	0.14689
MRI_FCWML061	0.20833	0.24739
MRI_FCWML061	0.21667	0.32003
MRI_FCWML061	0.225	0.36127
MRI_FCWML061	0.23333	0.37734
MRI_FCWML061	0.24167	0.37978
MRI_FCWML061	0.25	0.18959
MRI_FCWML063	0	-0.34317
MRI_FCWML063	0.0083333	-0.60201
MRI_FCWML063	0.016667	-0.37075
MRI_FCWML063	0.025	-0.05107
MRI_FCWML063	0.033333	0.2794
MRI_FCWML063	0.041667	0.54647
MRI_FCWML063	0.05	0.69954
MRI_FCWML063	0.058333	0.7231
MRI_FCWML063	0.066667	0.63699
MRI_FCWML063	0.075	0.48637
MRI_FCWML063	0.083333	0.32558
MRI_FCWML063	0.091667	0.20131
MRI_FCWML063	0.1	0.14008
MRI_FCWML063	0.10833	0.14316
MRI_FCWML063	0.11667	0.18967
MRI_FCWML063	0.125	0.2459
MRI_FCWML063	0.13333	0.27734
MRI_FCWML063	0.14167	0.25943
MRI_FCWML063	0.15	0.18385
MRI_FCWML063	0.15833	0.059288
MRI_FCWML063	0.16667	-0.092651
MRI_FCWML063	0.175	-0.24406
MRI_FCWML063	0.18333	-0.36761
MRI_FCWML063	0.19167	-0.4421
MRI_FCWML063	0.2	-0.45615
MRI_FCWML063	0.20833	-0.4102
MRI_FCWML063	0.21667	-0.31667
MRI_FCWML063	0.225	-0.19822
MRI_FCWML063	0.23333	-0.083462
MRI_FCWML063	0.24167	-0.00062533
MRI_FCWML063	0.25	0.014766
MRI_FCWML064	0	NaN
MRI_FCWML064	0.0083333	NaN
MRI_FCWML064	0.016667	NaN
MRI_FCWML064	0.025	NaN
MRI_FCWML064	0.033333	NaN
MRI_FCWML064	0.041667	NaN
MRI_FCWML064	0.05	NaN
MRI_FCWML064	0.058333	NaN
MRI_FCWML064	0.066667	NaN
MRI_FCWML064	0.075	NaN
MRI_FCWML064	0.083333	NaN
MRI_FCWML064	0.091667	NaN
MRI_FCWML064	0.1	NaN
MRI_FCWML064	0.10833	NaN
MRI_FCWML064	0.11667	NaN
MRI_FCWML064	0.125	NaN
MRI_FCWML064	0.13333	NaN
MRI_FCWML064	0.14167	NaN
MRI_FCWML064	0.15	NaN
MRI_FCWML064	0.15833	NaN
MRI_FCWML064	0.16667	NaN
MRI_FCWML064	0.175	NaN
MRI_FCWML064	0.18333	NaN
MRI_FCWML064	0.19167	NaN
MRI_FCWML064	0.2	NaN
MRI_FCWML064	0.20833	NaN
MRI_FCWML064	0.21667	NaN
MRI_FCWML064	0.225	NaN
MRI_FCWML064	0.23333	NaN
MRI_FCWML064	0.24167	NaN
MRI_FCWML064	0.25	NaN
MRI_FCWML104	0	0.65523
MRI_FCWML104	0.0083333	1.2797
MRI_FCWML104	0.016667	1.1886
MRI_FCWML104	0.025	1.0422
MRI_FCWML104	0.033333	0.85202
MRI_FCWML104	0.041667	0.63695
MRI_FCWML104	0.05	0.421
MRI_FCWML104	0.058333	0.22717
MRI_FCWML104	0.066667	0.070461
MRI_FCWML104	0.075	-0.046563
MRI_FCWML104	0.083333	-0.13302
MRI_FCWML104	0.091667	-0.20418
MRI_FCWML104	0.1	-0.27391
MRI_FCWML104	0.10833	-0.34867
MRI_FCWML104	0.11667	-0.42564
MRI_FCWML104	0.125	-0.49493
MRI_FCWML104	0.13333	-0.54414
MRI_FCWML104	0.14167	-0.56282
MRI_FCWML104	0.15	-0.54523
MRI_FCWML104	0.15833	-0.49161
MRI_FCWML104	0.16667	-0.40854
MRI_FCWML104	0.175	-0.309
MRI_FCWML104	0.18333	-0.2117
MRI_FCWML104	0.19167	-0.13866
MRI_FCWML104	0.2	-0.1102
MRI_FCWML104	0.20833	-0.13837
MRI_FCWML104	0.21667	-0.22101
MRI_FCWML104	0.225	-0.33956
MRI_FCWML104	0.23333	-0.46268
MRI_FCWML104	0.24167	-0.55517
MRI_FCWML104	0.25	-0.29474
MRI_FCWML107	0	-0.3124
MRI_FCWML107	0.0083333	-0.55844
MRI_FCWML107	0.016667	-0.37416
MRI_FCWML107	0.025	-0.11357
MRI_FCWML107	0.033333	0.16367
MRI_FCWML107	0.041667	0.39355
MRI_FCWML107	0.05	0.52406
MRI_FCWML107	0.058333	0.52966
MRI_FCWML107	0.066667	0.41855
MRI_FCWML107	0.075	0.22916
MRI_FCWML107	0.083333	0.016639
MRI_FCWML107	0.091667	-0.166
MRI_FCWML107	0.1	-0.28431
MRI_FCWML107	0.10833	-0.33031
MRI_FCWML107	0.11667	-0.3195
MRI_FCWML107	0.125	-0.27975
MRI_FCWML107	0.13333	-0.23797
MRI_FCWML107	0.14167	-0.21076
MRI_FCWML107	0.15	-0.20229
MRI_FCWML107	0.15833	-0.2091
MRI_FCWML107	0.16667	-0.22822
MRI_FCWML107	0.175	-0.26417
MRI_FCWML107	0.18333	-0.33113
MRI_FCWML107	0.19167	-0.44912
MRI_FCWML107	0.2	-0.63527
MRI_FCWML107	0.20833	-0.8937
MRI_FCWML107	0.21667	-1.208
MRI_FCWML107	0.225	-1.54
MRI_FCWML107	0.23333	-1.8365
MRI_FCWML107	0.24167	-2.0424
MRI_FCWML107	0.25	-1.0581
MRI_FCWML108	0	-0.27046
MRI_FCWML108	0.0083333	-0.51756
MRI_FCWML108	0.016667	-0.46108
MRI_FCWML108	0.025	-0.40498
MRI_FCWML108	0.033333	-0.3848
MRI_FCWML108	0.041667	-0.42
MRI_FCWML108	0.05	-0.50506
MRI_FCWML108	0.058333	-0.61381
MRI_FCWML108	0.066667	-0.71289
MRI_FCWML108	0.075	-0.77633
MRI_FCWML108	0.083333	-0.79416
MRI_FCWML108	0.091667	-0.77228
MRI_FCWML108	0.1	-0.72633
MRI_FCWML108	0.10833	-0.67375
MRI_FCWML108	0.11667	-0.62759
MRI_FCWML108	0.125	-0.59303
MRI_FCWML108	0.13333	-0.5664
MRI_FCWML108	0.14167	-0.53617
MRI_FCWML108	0.15	-0.48659
MRI_FCWML108	0.15833	-0.40379
MRI_FCWML108	0.16667	-0.28284
MRI_FCWML108	0.175	-0.13242
MRI_FCWML108	0.18333	0.025925
MRI_FCWML108	0.19167	0.16456
MRI_FCWML108	0.2	0.25991
MRI_FCWML108	0.20833	0.30103
MRI_FCWML108	0.21667	0.29268
MRI_FCWML108	0.225	0.25209
MRI_FCWML108	0.23333	0.20181
MRI_FCWML108	0.24167	0.16243
MRI_FCWML108	0.25	0.073857
MRI_FCWML109	0	0.35525
MRI_FCWML109	0.0083333	0.7464
MRI_FCWML109	0.016667	0.84385
MRI_FCWML109	0.025	0.97587
MRI_FCWML109	0.033333	1.1084
MRI_FCWML109	0.041667	1.2112
MRI_FCWML109	0.05	1.265
MRI_FCWML109	0.058333	1.2633
MRI_FCWML109	0.066667	1.21
MRI_FCWML109	0.075	1.1148
MRI_FCWML109	0.083333	0.9905
MRI_FCWML109	0.091667	0.85115
MRI_FCWML109	0.1	0.71193
MRI_FCWML109	0.10833	0.58768
MRI_FCWML109	0.11667	0.49032
MRI_FCWML109	0.125	0.42607
MRI_FCWML109	0.13333	0.39397
MRI_FCWML109	0.14167	0.38668
MRI_FCWML109	0.15	0.3931
MRI_FCWML109	0.15833	0.40107
MRI_FCWML109	0.16667	0.39894
MRI_FCWML109	0.175	0.37568
MRI_FCWML109	0.18333	0.32067
MRI_FCWML109	0.19167	0.22468
MRI_FCWML109	0.2	0.082727
MRI_FCWML109	0.20833	-0.10203
MRI_FCWML109	0.21667	-0.31546
MRI_FCWML109	0.225	-0.53251
MRI_FCWML109	0.23333	-0.7213
MRI_FCWML109	0.24167	-0.85021
MRI_FCWML109	0.25	-0.44801
MRI_FCWML119	0	-0.65386
MRI_FCWML119	0.0083333	-1.3021
MRI_FCWML119	0.016667	-1.2864
MRI_FCWML119	0.025	-1.2619
MRI_FCWML119	0.033333	-1.2276
MRI_FCWML119	0.041667	-1.1767
MRI_FCWML119	0.05	-1.0982
MRI_FCWML119	0.058333	-0.98057
MRI_FCWML119	0.066667	-0.81953
MRI_FCWML119	0.075	-0.62295
MRI_FCWML119	0.083333	-0.41183
MRI_FCWML119	0.091667	-0.2148
MRI_FCWML119	0.1	-0.05843
MRI_FCWML119	0.10833	0.042706
MRI_FCWML119	0.11667	0.091237
MRI_FCWML119	0.125	0.10514
MRI_FCWML119	0.13333	0.10959
MRI_FCWML119	0.14167	0.1264
MRI_FCWML119	0.15	0.16606
MRI_FCWML119	0.15833	0.22553
MRI_FCWML119	0.16667	0.29225
MRI_FCWML119	0.175	0.35143
MRI_FCWML119	0.18333	0.39285
MRI_FCWML119	0.19167	0.41418
MRI_FCWML119	0.2	0.42005
MRI_FCWML119	0.20833	0.41828
MRI_FCWML119	0.21667	0.41583
MRI_FCWML119	0.225	0.41627
MRI_FCWML119	0.23333	0.41946
MRI_FCWML119	0.24167	0.42309
MRI_FCWML119	0.25	0.21232
MRI_FCWML121	0	0.15776
MRI_FCWML121	0.0083333	0.32775
MRI_FCWML121	0.016667	0.36365
MRI_FCWML121	0.025	0.42099
MRI_FCWML121	0.033333	0.49617
MRI_FCWML121	0.041667	0.58391
MRI_FCWML121	0.05	0.67661
MRI_FCWML121	0.058333	0.7634
MRI_FCWML121	0.066667	0.83003
MRI_FCWML121	0.075	0.86023
MRI_FCWML121	0.083333	0.83911
MRI_FCWML121	0.091667	0.75786
MRI_FCWML121	0.1	0.61832
MRI_FCWML121	0.10833	0.43505
MRI_FCWML121	0.11667	0.23355
MRI_FCWML121	0.125	0.044189
MRI_FCWML121	0.13333	-0.10634
MRI_FCWML121	0.14167	-0.20311
MRI_FCWML121	0.15	-0.24734
MRI_FCWML121	0.15833	-0.25505
MRI_FCWML121	0.16667	-0.25033
MRI_FCWML121	0.175	-0.25579
MRI_FCWML121	0.18333	-0.2841
MRI_FCWML121	0.19167	-0.33404
MRI_FCWML121	0.2	-0.39276
MRI_FCWML121	0.20833	-0.4428
MRI_FCWML121	0.21667	-0.47073
MRI_FCWML121	0.225	-0.4733
MRI_FCWML121	0.23333	-0.45836
MRI_FCWML121	0.24167	-0.44032
MRI_FCWML121	0.25	-0.21626
MRI_FCWML128	0	-0.15558
MRI_FCWML128	0.0083333	-0.3008
MRI_FCWML128	0.016667	-0.26886
MRI_FCWML128	0.025	-0.213
MRI_FCWML128	0.033333	-0.1303
MRI_FCWML128	0.041667	-0.018489
MRI_FCWML128	0.05	0.1225
MRI_FCWML128	0.058333	0.28878
MRI_FCWML128	0.066667	0.47082
MRI_FCWML128	0.075	0.6526
MRI_FCWML128	0.083333	0.81256
MRI_FCWML128	0.091667	0.92708
MRI_FCWML128	0.1	0.97614
MRI_FCWML128	0.10833	0.94961
MRI_FCWML128	0.11667	0.8517
MRI_FCWML128	0.125	0.7013
MRI_FCWML128	0.13333	0.52765
MRI_FCWML128	0.14167	0.36269
MRI_FCWML128	0.15	0.23298
MRI_FCWML128	0.15833	0.15401
MRI_FCWML128	0.16667	0.12855
MRI_FCWML128	0.175	0.14877
MRI_FCWML128	0.18333	0.20051
MRI_FCWML128	0.19167	0.26782
MRI_FCWML128	0.2	0.33645
MRI_FCWML128	0.20833	0.39595
MRI_FCWML128	0.21667	0.44061
MRI_FCWML128	0.225	0.46936
MRI_FCWML128	0.23333	0.48482
MRI_FCWML128	0.24167	0.4914
MRI_FCWML128	0.25	0.24654
MRI_FCWML129	0	-0.10616
MRI_FCWML129	0.0083333	-0.20802
MRI_FCWML129	0.016667	-0.19783
MRI_FCWML129	0.025	-0.18845
MRI_FCWML129	0.033333	-0.18689
MRI_FCWML129	0.041667	-0.19635
MRI_FCWML129	0.05	-0.2137
MRI_FCWML129	0.058333	-0.22991
MRI_FCWML129	0.066667	-0.23332
MRI_FCWML129	0.075	-0.21473
MRI_FCWML129	0.083333	-0.17187
MRI_FCWML129	0.091667	-0.11164
MRI_FCWML129	0.1	-0.048862
MRI_FCWML129	0.10833	-0.001942
MRI_FCWML129	0.11667	0.013101
MRI_FCWML129	0.125	-0.011901
MRI_FCWML129	0.13333	-0.074168
MRI_FCWML129	0.14167	-0.1603
MRI_FCWML129	0.15	-0.24983
MRI_FCWML129	0.15833	-0.32085
MRI_FCWML129	0.16667	-0.35579
MRI_FCWML129	0.175	-0.3457
MRI_FCWML129	0.18333	-0.29177
MRI_FCWML129	0.19167	-0.20399
MRI_FCWML129	0.2	-0.097686
MRI_FCWML129	0.20833	0.010901
MRI_FCWML129	0.21667	0.10834
MRI_FCWML129	0.225	0.18615
MRI_FCWML129	0.23333	0.24092
MRI_FCWML129	0.24167	0.27281
MRI_FCWML129	0.25	0.1416
MRI_FCWML134	0	-0.12354
MRI_FCWML134	0.0083333	-0.24235
MRI_FCWML134	0.016667	-0.22805
MRI_FCWML134	0.025	-0.20443
MRI_FCWML134	0.033333	-0.17332
MRI_FCWML134	0.041667	-0.13892
MRI_FCWML134	0.05	-0.10713
MRI_FCWML134	0.058333	-0.083368
MRI_FCWML134	0.066667	-0.069977
MRI_FCWML134	0.075	-0.064476
MRI_FCWML134	0.083333	-0.059792
MRI_FCWML134	0.091667	-0.046347
MRI_FCWML134	0.1	-0.014963
MRI_FCWML134	0.10833	0.040726
MRI_FCWML134	0.11667	0.12315
MRI_FCWML134	0.125	0.23077
MRI_FCWML134	0.13333	0.35833
MRI_FCWML134	0.14167	0.49679
MRI_FCWML134	0.15	0.63283
MRI_FCWML134	0.15833	0.74925
MRI_FCWML134	0.16667	0.82696
MRI_FCWML134	0.175	0.84914
MRI_FCWML134	0.18333	0.8064
MRI_FCWML134	0.19167	0.70076
MRI_FCWML134	0.2	0.5464
MRI_FCWML134	0.20833	0.3665
MRI_FCWML134	0.21667	0.18709
MRI_FCWML134	0.225	0.030792
MRI_FCWML134	0.23333	-0.087208
MRI_FCWML134	0.24167	-0.15945
MRI_FCWML134	0.25	-0.091816
MRI_FCWML150	0	-0.21012
MRI_FCWML150	0.0083333	-0.36233
MRI_FCWML150	0.016667	-0.20214
MRI_FCWML150	0.025	0.022883
MRI_FCWML150	0.033333	0.26067
MRI_FCWML150	0.041667	0.45802
MRI_FCWML150	0.05	0.57481
MRI_FCWML150	0.058333	0.59418
MRI_FCWML150	0.066667	0.52492
MRI_FCWML150	0.075	0.39489
MRI_FCWML150	0.083333	0.23887
MRI_FCWML150	0.091667	0.08639
MRI_FCWML150	0.1	-0.045175
MRI_FCWML150	0.10833	-0.15061
MRI_FCWML150	0.11667	-0.23207
MRI_FCWML150	0.125	-0.29371
MRI_FCWML150	0.13333	-0.33876
MRI_FCWML150	0.14167	-0.36926
MRI_FCWML150	0.15	-0.38667
MRI_FCWML150	0.15833	-0.3919
MRI_FCWML150	0.16667	-0.3851
MRI_FCWML150	0.175	-0.36691
MRI_FCWML150	0.18333	-0.34199
MRI_FCWML150	0.19167	-0.32272
MRI_FCWML150	0.2	-0.32914
MRI_FCWML150	0.20833	-0.38226
MRI_FCWML150	0.21667	-0.49211
MRI_FCWML150	0.225	-0.64714
MRI_FCWML150	0.23333	-0.81227
MRI_FCWML150	0.24167	-0.9395
MRI_FCWML150	0.25	-0.49368
MRI_FCWML158	0	1.78
MRI_FCWML158	0.0083333	3.4824
MRI_FCWML158	0.016667	3.2607
MRI_FCWML158	0.025	2.9249
MRI_FCWML158	0.033333	2.5167
MRI_FCWML158	0.041667	2.0797
MRI_FCWML158	0.05	1.6511
MRI_FCWML158	0.058333	1.2561
MRI_FCWML158	0.066667	0.90728
MRI_FCWML158	0.075	0.6081
MRI_FCWML158	0.083333	0.35733
MRI_FCWML158	0.091667	0.15335
MRI_FCWML158	0.1	-0.0040703
MRI_FCWML158	0.10833	-0.11439
MRI_FCWML158	0.11667	-0.17834
MRI_FCWML158	0.125	-0.19988
MRI_FCWML158	0.13333	-0.18681
MRI_FCWML158	0.14167	-0.14994
MRI_FCWML158	0.15	-0.10126
MRI_FCWML158	0.15833	-0.051984
MRI_FCWML158	0.16667	-0.010956
MRI_FCWML158	0.175	0.016307
MRI_FCWML158	0.18333	0.028066
MRI_FCWML158	0.19167	0.026261
MRI_FCWML158	0.2	0.015687
MRI_FCWML158	0.20833	0.0024076
MRI_FCWML158	0.21667	-0.0082992
MRI_FCWML158	0.225	-0.013695
MRI_FCWML158	0.23333	-0.014197
MRI_FCWML158	0.24167	-0.01248
MRI_FCWML158	0.25	-0.0057449
MRI_FCWML159	0	0.4785
MRI_FCWML159	0.0083333	0.91803
MRI_FCWML159	0.016667	0.80471
MRI_FCWML159	0.025	0.62758
MRI_FCWML159	0.033333	0.40337
MRI_FCWML159	0.041667	0.1539
MRI_FCWML159	0.05	-0.095389
MRI_FCWML159	0.058333	-0.31773
MRI_FCWML159	0.066667	-0.48852
MRI_FCWML159	0.075	-0.5897
MRI_FCWML159	0.083333	-0.61393
MRI_FCWML159	0.091667	-0.56679
MRI_FCWML159	0.1	-0.46564
MRI_FCWML159	0.10833	-0.33498
MRI_FCWML159	0.11667	-0.1999
MRI_FCWML159	0.125	-0.080149
MRI_FCWML159	0.13333	0.012769
MRI_FCWML159	0.14167	0.074948
MRI_FCWML159	0.15	0.10699
MRI_FCWML159	0.15833	0.11096
MRI_FCWML159	0.16667	0.089502
MRI_FCWML159	0.175	0.047348
MRI_FCWML159	0.18333	-0.006235
MRI_FCWML159	0.19167	-0.056646
MRI_FCWML159	0.2	-0.086606
MRI_FCWML159	0.20833	-0.082005
MRI_FCWML159	0.21667	-0.038483
MRI_FCWML159	0.225	0.034738
MRI_FCWML159	0.23333	0.11635
MRI_FCWML159	0.24167	0.17995
MRI_FCWML159	0.25	0.10197
MRI_FCWML160	0	1.17
MRI_FCWML160	0.0083333	2.3318
MRI_FCWML160	0.016667	2.3035
MRI_FCWML160	0.025	2.2472
MRI_FCWML160	0.033333	2.1544
MRI_FCWML160	0.041667	2.0216
MRI_FCWML160	0.05	1.8514
MRI_FCWML160	0.058333	1.6517
MRI_FCWML160	0.066667	1.4318
MRI_FCWML160	0.075	1.1996
MRI_FCWML160	0.083333	0.96059
MRI_FCWML160	0.091667	0.71961
MRI_FCWML160	0.1	0.48344
MRI_FCWML160	0.10833	0.26216
MRI_FCWML160	0.11667	0.067929
MRI_FCWML160	0.125	-0.088413
MRI_FCWML160	0.13333	-0.20114
MRI_FCWML160	0.14167	-0.27189
MRI_FCWML160	0.15	-0.30921
MRI_FCWML160	0.15833	-0.32544
MRI_FCWML160	0.16667	-0.33242
MRI_FCWML160	0.175	-0.33772
MRI_FCWML160	0.18333	-0.34273
MRI_FCWML160	0.19167	-0.34329
MRI_FCWML160	0.2	-0.33262
MRI_FCWML160	0.20833	-0.30529
MRI_FCWML160	0.21667	-0.2608
MRI_FCWML160	0.225	-0.20531
MRI_FCWML160	0.23333	-0.15054
MRI_FCWML160	0.24167	-0.11024
MRI_FCWML160	0.25	-0.047708
MRI_FCWML162	0	0.04725
MRI_FCWML162	0.0083333	0.10948
MRI_FCWML162	0.016667	0.15227
MRI_FCWML162	0.025	0.21694
MRI_FCWML162	0.033333	0.29494
MRI_FCWML162	0.041667	0.37638
MRI_FCWML162	0.05	0.45074
MRI_FCWML162	0.058333	0.50736
MRI_FCWML162	0.066667	0.53624
MRI_FCWML162	0.075	0.5299
MRI_FCWML162	0.083333	0.48592
MRI_FCWML162	0.091667	0.40909
MRI_FCWML162	0.1	0.31157
MRI_FCWML162	0.10833	0.21033
MRI_FCWML162	0.11667	0.12226
[truncated: 171 more rows]
