# Supplementary material for: Pupil size reflects activation of subcortical ascending arousal system nuclei during rest
Source: eLife. 2023 Jun 27;12:e84822. doi: 10.7554/eLife.84822 (PMC10299825; doi:10.7554/eLife.84822)
Supplement: Figure 6—source data 1. [file elife-84822-fig6-data1.zip › Figure6-SourceData/Pxy_cpsd_stat_ses-day2_VTA.csv]

subj	F_cpsd	Pxy
MRI_FCWML001	0	-0.068296
MRI_FCWML001	0.0083333	-0.13197
MRI_FCWML001	0.016667	-0.11536
MRI_FCWML001	0.025	-0.080313
MRI_FCWML001	0.033333	-0.020953
MRI_FCWML001	0.041667	0.063867
MRI_FCWML001	0.05	0.16881
MRI_FCWML001	0.058333	0.28347
MRI_FCWML001	0.066667	0.39568
MRI_FCWML001	0.075	0.49464
MRI_FCWML001	0.083333	0.57225
MRI_FCWML001	0.091667	0.62272
MRI_FCWML001	0.1	0.64174
MRI_FCWML001	0.10833	0.62653
MRI_FCWML001	0.11667	0.57722
MRI_FCWML001	0.125	0.49852
MRI_FCWML001	0.13333	0.40027
MRI_FCWML001	0.14167	0.29587
MRI_FCWML001	0.15	0.19895
MRI_FCWML001	0.15833	0.11991
MRI_FCWML001	0.16667	0.063699
MRI_FCWML001	0.175	0.029958
MRI_FCWML001	0.18333	0.014835
MRI_FCWML001	0.19167	0.013406
MRI_FCWML001	0.2	0.021382
MRI_FCWML001	0.20833	0.035593
MRI_FCWML001	0.21667	0.053488
MRI_FCWML001	0.225	0.072414
MRI_FCWML001	0.23333	0.089308
MRI_FCWML001	0.24167	0.10105
MRI_FCWML001	0.25	0.052634
MRI_FCWML002	0	0.40429
MRI_FCWML002	0.0083333	0.7909
MRI_FCWML002	0.016667	0.74297
MRI_FCWML002	0.025	0.67831
MRI_FCWML002	0.033333	0.61417
MRI_FCWML002	0.041667	0.56565
MRI_FCWML002	0.05	0.54069
MRI_FCWML002	0.058333	0.53806
MRI_FCWML002	0.066667	0.54881
MRI_FCWML002	0.075	0.56068
MRI_FCWML002	0.083333	0.56318
MRI_FCWML002	0.091667	0.55115
MRI_FCWML002	0.1	0.52534
MRI_FCWML002	0.10833	0.49029
MRI_FCWML002	0.11667	0.45112
MRI_FCWML002	0.125	0.4113
MRI_FCWML002	0.13333	0.37226
MRI_FCWML002	0.14167	0.3346
MRI_FCWML002	0.15	0.29935
MRI_FCWML002	0.15833	0.26809
MRI_FCWML002	0.16667	0.24152
MRI_FCWML002	0.175	0.21768
MRI_FCWML002	0.18333	0.19129
MRI_FCWML002	0.19167	0.15508
MRI_FCWML002	0.2	0.10294
MRI_FCWML002	0.20833	0.033108
MRI_FCWML002	0.21667	-0.049902
MRI_FCWML002	0.225	-0.1358
MRI_FCWML002	0.23333	-0.21108
MRI_FCWML002	0.24167	-0.26258
MRI_FCWML002	0.25	-0.14044
MRI_FCWML003	0	-0.31019
MRI_FCWML003	0.0083333	-0.59526
MRI_FCWML003	0.016667	-0.523
MRI_FCWML003	0.025	-0.41225
MRI_FCWML003	0.033333	-0.27572
MRI_FCWML003	0.041667	-0.12887
MRI_FCWML003	0.05	0.011081
MRI_FCWML003	0.058333	0.12612
MRI_FCWML003	0.066667	0.19958
MRI_FCWML003	0.075	0.21982
MRI_FCWML003	0.083333	0.18448
MRI_FCWML003	0.091667	0.10295
MRI_FCWML003	0.1	-0.0048734
MRI_FCWML003	0.10833	-0.11425
MRI_FCWML003	0.11667	-0.20335
MRI_FCWML003	0.125	-0.25979
MRI_FCWML003	0.13333	-0.28266
MRI_FCWML003	0.14167	-0.2795
MRI_FCWML003	0.15	-0.26023
MRI_FCWML003	0.15833	-0.23151
MRI_FCWML003	0.16667	-0.1946
MRI_FCWML003	0.175	-0.14724
MRI_FCWML003	0.18333	-0.087821
MRI_FCWML003	0.19167	-0.018922
MRI_FCWML003	0.2	0.052061
MRI_FCWML003	0.20833	0.11541
MRI_FCWML003	0.21667	0.16318
MRI_FCWML003	0.225	0.19241
MRI_FCWML003	0.23333	0.20582
MRI_FCWML003	0.24167	0.20973
MRI_FCWML003	0.25	0.1051
MRI_FCWML004	0	0.94171
MRI_FCWML004	0.0083333	1.8332
MRI_FCWML004	0.016667	1.6892
MRI_FCWML004	0.025	1.4713
MRI_FCWML004	0.033333	1.2129
MRI_FCWML004	0.041667	0.9571
MRI_FCWML004	0.05	0.75065
MRI_FCWML004	0.058333	0.63312
MRI_FCWML004	0.066667	0.62631
MRI_FCWML004	0.075	0.72719
MRI_FCWML004	0.083333	0.90768
MRI_FCWML004	0.091667	1.1221
MRI_FCWML004	0.1	1.3198
MRI_FCWML004	0.10833	1.4584
MRI_FCWML004	0.11667	1.5133
MRI_FCWML004	0.125	1.4807
MRI_FCWML004	0.13333	1.3751
MRI_FCWML004	0.14167	1.2215
MRI_FCWML004	0.15	1.0476
MRI_FCWML004	0.15833	0.87717
MRI_FCWML004	0.16667	0.72729
MRI_FCWML004	0.175	0.60736
MRI_FCWML004	0.18333	0.52071
MRI_FCWML004	0.19167	0.46645
MRI_FCWML004	0.2	0.44097
MRI_FCWML004	0.20833	0.43884
MRI_FCWML004	0.21667	0.45326
MRI_FCWML004	0.225	0.47645
MRI_FCWML004	0.23333	0.50043
MRI_FCWML004	0.24167	0.51813
MRI_FCWML004	0.25	0.26231
MRI_FCWML006	0	0.090721
MRI_FCWML006	0.0083333	0.2339
MRI_FCWML006	0.016667	0.38725
MRI_FCWML006	0.025	0.62845
MRI_FCWML006	0.033333	0.93372
MRI_FCWML006	0.041667	1.2683
MRI_FCWML006	0.05	1.5897
MRI_FCWML006	0.058333	1.8554
MRI_FCWML006	0.066667	2.0316
MRI_FCWML006	0.075	2.101
MRI_FCWML006	0.083333	2.0654
MRI_FCWML006	0.091667	1.9426
MRI_FCWML006	0.1	1.7587
MRI_FCWML006	0.10833	1.5402
MRI_FCWML006	0.11667	1.3079
MRI_FCWML006	0.125	1.0766
MRI_FCWML006	0.13333	0.85714
MRI_FCWML006	0.14167	0.66047
MRI_FCWML006	0.15	0.49896
MRI_FCWML006	0.15833	0.38475
MRI_FCWML006	0.16667	0.32531
MRI_FCWML006	0.175	0.31905
MRI_FCWML006	0.18333	0.35372
MRI_FCWML006	0.19167	0.40879
MRI_FCWML006	0.2	0.4615
MRI_FCWML006	0.20833	0.49385
MRI_FCWML006	0.21667	0.49791
MRI_FCWML006	0.225	0.47739
MRI_FCWML006	0.23333	0.44499
MRI_FCWML006	0.24167	0.41677
MRI_FCWML006	0.25	0.20285
MRI_FCWML007	0	0.47818
MRI_FCWML007	0.0083333	0.96687
MRI_FCWML007	0.016667	0.98811
MRI_FCWML007	0.025	0.9941
MRI_FCWML007	0.033333	0.95499
MRI_FCWML007	0.041667	0.85024
MRI_FCWML007	0.05	0.67699
MRI_FCWML007	0.058333	0.45052
MRI_FCWML007	0.066667	0.19771
MRI_FCWML007	0.075	-0.052122
MRI_FCWML007	0.083333	-0.27483
MRI_FCWML007	0.091667	-0.45473
MRI_FCWML007	0.1	-0.58407
MRI_FCWML007	0.10833	-0.66063
MRI_FCWML007	0.11667	-0.68583
MRI_FCWML007	0.125	-0.66422
MRI_FCWML007	0.13333	-0.60385
MRI_FCWML007	0.14167	-0.51657
MRI_FCWML007	0.15	-0.41726
MRI_FCWML007	0.15833	-0.32224
MRI_FCWML007	0.16667	-0.24711
MRI_FCWML007	0.175	-0.20486
MRI_FCWML007	0.18333	-0.20429
MRI_FCWML007	0.19167	-0.24881
MRI_FCWML007	0.2	-0.33559
MRI_FCWML007	0.20833	-0.45533
MRI_FCWML007	0.21667	-0.59297
MRI_FCWML007	0.225	-0.72956
MRI_FCWML007	0.23333	-0.84525
MRI_FCWML007	0.24167	-0.92263
MRI_FCWML007	0.25	-0.47492
MRI_FCWML008	0	-0.29172
MRI_FCWML008	0.0083333	-0.55141
MRI_FCWML008	0.016667	-0.46074
MRI_FCWML008	0.025	-0.3258
MRI_FCWML008	0.033333	-0.16521
MRI_FCWML008	0.041667	0.0036268
MRI_FCWML008	0.05	0.16841
MRI_FCWML008	0.058333	0.32294
MRI_FCWML008	0.066667	0.46522
MRI_FCWML008	0.075	0.594
MRI_FCWML008	0.083333	0.70549
MRI_FCWML008	0.091667	0.79163
MRI_FCWML008	0.1	0.84096
MRI_FCWML008	0.10833	0.84159
MRI_FCWML008	0.11667	0.78554
MRI_FCWML008	0.125	0.67277
MRI_FCWML008	0.13333	0.51302
MRI_FCWML008	0.14167	0.32455
MRI_FCWML008	0.15	0.12966
MRI_FCWML008	0.15833	-0.05119
MRI_FCWML008	0.16667	-0.20427
MRI_FCWML008	0.175	-0.32436
MRI_FCWML008	0.18333	-0.41283
MRI_FCWML008	0.19167	-0.47358
MRI_FCWML008	0.2	-0.50955
MRI_FCWML008	0.20833	-0.5219
MRI_FCWML008	0.21667	-0.51218
MRI_FCWML008	0.225	-0.48545
MRI_FCWML008	0.23333	-0.45171
MRI_FCWML008	0.24167	-0.42393
MRI_FCWML008	0.25	-0.2066
MRI_FCWML009	0	-0.41672
MRI_FCWML009	0.0083333	-0.71458
MRI_FCWML009	0.016667	-0.38661
MRI_FCWML009	0.025	0.074101
MRI_FCWML009	0.033333	0.56784
MRI_FCWML009	0.041667	1.0011
MRI_FCWML009	0.05	1.3102
MRI_FCWML009	0.058333	1.4709
MRI_FCWML009	0.066667	1.4941
MRI_FCWML009	0.075	1.4113
MRI_FCWML009	0.083333	1.2596
MRI_FCWML009	0.091667	1.0702
MRI_FCWML009	0.1	0.86597
MRI_FCWML009	0.10833	0.66278
MRI_FCWML009	0.11667	0.47333
MRI_FCWML009	0.125	0.30858
MRI_FCWML009	0.13333	0.17684
MRI_FCWML009	0.14167	0.081615
MRI_FCWML009	0.15	0.020738
MRI_FCWML009	0.15833	-0.012564
MRI_FCWML009	0.16667	-0.027226
MRI_FCWML009	0.175	-0.032306
MRI_FCWML009	0.18333	-0.036424
MRI_FCWML009	0.19167	-0.0482
MRI_FCWML009	0.2	-0.076105
MRI_FCWML009	0.20833	-0.12642
MRI_FCWML009	0.21667	-0.19968
MRI_FCWML009	0.225	-0.28764
MRI_FCWML009	0.23333	-0.37356
MRI_FCWML009	0.24167	-0.43674
MRI_FCWML009	0.25	-0.23001
MRI_FCWML010	0	0.2747
MRI_FCWML010	0.0083333	0.57247
MRI_FCWML010	0.016667	0.62826
MRI_FCWML010	0.025	0.68183
MRI_FCWML010	0.033333	0.69047
MRI_FCWML010	0.041667	0.61993
MRI_FCWML010	0.05	0.45663
MRI_FCWML010	0.058333	0.2119
MRI_FCWML010	0.066667	-0.082054
MRI_FCWML010	0.075	-0.38188
MRI_FCWML010	0.083333	-0.6445
MRI_FCWML010	0.091667	-0.837
MRI_FCWML010	0.1	-0.94279
MRI_FCWML010	0.10833	-0.96316
MRI_FCWML010	0.11667	-0.91423
MRI_FCWML010	0.125	-0.82025
MRI_FCWML010	0.13333	-0.7057
MRI_FCWML010	0.14167	-0.58879
MRI_FCWML010	0.15	-0.47898
MRI_FCWML010	0.15833	-0.3789
MRI_FCWML010	0.16667	-0.28889
MRI_FCWML010	0.175	-0.21105
MRI_FCWML010	0.18333	-0.15009
MRI_FCWML010	0.19167	-0.11081
MRI_FCWML010	0.2	-0.094432
MRI_FCWML010	0.20833	-0.09657
MRI_FCWML010	0.21667	-0.10873
MRI_FCWML010	0.225	-0.12216
MRI_FCWML010	0.23333	-0.13158
MRI_FCWML010	0.24167	-0.13609
MRI_FCWML010	0.25	-0.068632
MRI_FCWML011	0	0.25835
MRI_FCWML011	0.0083333	0.57075
MRI_FCWML011	0.016667	0.72292
MRI_FCWML011	0.025	0.94436
MRI_FCWML011	0.033333	1.1912
MRI_FCWML011	0.041667	1.4126
MRI_FCWML011	0.05	1.562
MRI_FCWML011	0.058333	1.6093
MRI_FCWML011	0.066667	1.5486
MRI_FCWML011	0.075	1.3986
MRI_FCWML011	0.083333	1.1941
MRI_FCWML011	0.091667	0.97374
MRI_FCWML011	0.1	0.76892
MRI_FCWML011	0.10833	0.59791
MRI_FCWML011	0.11667	0.46652
MRI_FCWML011	0.125	0.37215
MRI_FCWML011	0.13333	0.30817
MRI_FCWML011	0.14167	0.26616
MRI_FCWML011	0.15	0.23662
MRI_FCWML011	0.15833	0.2096
MRI_FCWML011	0.16667	0.17643
MRI_FCWML011	0.175	0.13213
MRI_FCWML011	0.18333	0.076701
MRI_FCWML011	0.19167	0.014413
MRI_FCWML011	0.2	-0.04883
MRI_FCWML011	0.20833	-0.10812
MRI_FCWML011	0.21667	-0.16065
MRI_FCWML011	0.225	-0.20496
MRI_FCWML011	0.23333	-0.23948
MRI_FCWML011	0.24167	-0.26184
MRI_FCWML011	0.25	-0.13482
MRI_FCWML012	0	0.87859
MRI_FCWML012	0.0083333	1.7229
MRI_FCWML012	0.016667	1.6208
MRI_FCWML012	0.025	1.4548
MRI_FCWML012	0.033333	1.2371
MRI_FCWML012	0.041667	0.9926
MRI_FCWML012	0.05	0.75809
MRI_FCWML012	0.058333	0.57562
MRI_FCWML012	0.066667	0.47981
MRI_FCWML012	0.075	0.48489
MRI_FCWML012	0.083333	0.57705
MRI_FCWML012	0.091667	0.71669
MRI_FCWML012	0.1	0.85064
MRI_FCWML012	0.10833	0.92984
MRI_FCWML012	0.11667	0.92497
MRI_FCWML012	0.125	0.83355
MRI_FCWML012	0.13333	0.67629
MRI_FCWML012	0.14167	0.48568
MRI_FCWML012	0.15	0.29301
MRI_FCWML012	0.15833	0.1198
MRI_FCWML012	0.16667	-0.023689
MRI_FCWML012	0.175	-0.13461
MRI_FCWML012	0.18333	-0.21236
MRI_FCWML012	0.19167	-0.25576
MRI_FCWML012	0.2	-0.2639
MRI_FCWML012	0.20833	-0.23889
MRI_FCWML012	0.21667	-0.18826
MRI_FCWML012	0.225	-0.12482
MRI_FCWML012	0.23333	-0.064152
MRI_FCWML012	0.24167	-0.020875
MRI_FCWML012	0.25	-0.0026151
MRI_FCWML013	0	0.60832
MRI_FCWML013	0.0083333	1.1856
MRI_FCWML013	0.016667	1.0977
MRI_FCWML013	0.025	0.96638
MRI_FCWML013	0.033333	0.80991
MRI_FCWML013	0.041667	0.64591
MRI_FCWML013	0.05	0.48776
MRI_FCWML013	0.058333	0.34263
MRI_FCWML013	0.066667	0.21189
MRI_FCWML013	0.075	0.092858
MRI_FCWML013	0.083333	-0.018873
MRI_FCWML013	0.091667	-0.12723
MRI_FCWML013	0.1	-0.23412
MRI_FCWML013	0.10833	-0.33885
MRI_FCWML013	0.11667	-0.4386
MRI_FCWML013	0.125	-0.52964
MRI_FCWML013	0.13333	-0.60868
MRI_FCWML013	0.14167	-0.67332
MRI_FCWML013	0.15	-0.7214
MRI_FCWML013	0.15833	-0.74966
MRI_FCWML013	0.16667	-0.75295
MRI_FCWML013	0.175	-0.72531
MRI_FCWML013	0.18333	-0.66295
MRI_FCWML013	0.19167	-0.56781
MRI_FCWML013	0.2	-0.44939
MRI_FCWML013	0.20833	-0.32327
MRI_FCWML013	0.21667	-0.20658
MRI_FCWML013	0.225	-0.1126
MRI_FCWML013	0.23333	-0.047451
MRI_FCWML013	0.24167	-0.010656
MRI_FCWML013	0.25	0.00051958
MRI_FCWML014	0	-0.53312
MRI_FCWML014	0.0083333	-1.0663
MRI_FCWML014	0.016667	-1.0583
MRI_FCWML014	0.025	-1.0214
MRI_FCWML014	0.033333	-0.93163
MRI_FCWML014	0.041667	-0.77341
MRI_FCWML014	0.05	-0.54694
MRI_FCWML014	0.058333	-0.26994
MRI_FCWML014	0.066667	0.026872
MRI_FCWML014	0.075	0.30779
MRI_FCWML014	0.083333	0.54078
MRI_FCWML014	0.091667	0.70415
MRI_FCWML014	0.1	0.79001
MRI_FCWML014	0.10833	0.80408
MRI_FCWML014	0.11667	0.76233
MRI_FCWML014	0.125	0.68566
MRI_FCWML014	0.13333	0.59429
MRI_FCWML014	0.14167	0.50404
MRI_FCWML014	0.15	0.42542
MRI_FCWML014	0.15833	0.36511
MRI_FCWML014	0.16667	0.32793
MRI_FCWML014	0.175	0.31697
MRI_FCWML014	0.18333	0.33146
MRI_FCWML014	0.19167	0.36393
MRI_FCWML014	0.2	0.3998
MRI_FCWML014	0.20833	0.42142
MRI_FCWML014	0.21667	0.4157
MRI_FCWML014	0.225	0.38144
MRI_FCWML014	0.23333	0.33155
MRI_FCWML014	0.24167	0.28787
MRI_FCWML014	0.25	0.1353
MRI_FCWML015	0	0.17736
MRI_FCWML015	0.0083333	0.3351
MRI_FCWML015	0.016667	0.27766
MRI_FCWML015	0.025	0.18704
MRI_FCWML015	0.033333	0.072353
MRI_FCWML015	0.041667	-0.051753
MRI_FCWML015	0.05	-0.1653
MRI_FCWML015	0.058333	-0.24547
MRI_FCWML015	0.066667	-0.27154
MRI_FCWML015	0.075	-0.23118
MRI_FCWML015	0.083333	-0.1257
MRI_FCWML015	0.091667	0.028314
MRI_FCWML015	0.1	0.20235
MRI_FCWML015	0.10833	0.36352
MRI_FCWML015	0.11667	0.48368
MRI_FCWML015	0.125	0.54654
MRI_FCWML015	0.13333	0.5505
MRI_FCWML015	0.14167	0.50666
MRI_FCWML015	0.15	0.43362
MRI_FCWML015	0.15833	0.35142
MRI_FCWML015	0.16667	0.27657
MRI_FCWML015	0.175	0.21907
MRI_FCWML015	0.18333	0.18139
MRI_FCWML015	0.19167	0.15922
MRI_FCWML015	0.2	0.14386
MRI_FCWML015	0.20833	0.12579
MRI_FCWML015	0.21667	0.098837
MRI_FCWML015	0.225	0.063138
MRI_FCWML015	0.23333	0.025464
MRI_FCWML015	0.24167	-0.0035913
MRI_FCWML015	0.25	-0.0072693
MRI_FCWML016	0	0.55804
MRI_FCWML016	0.0083333	1.1014
MRI_FCWML016	0.016667	1.0618
MRI_FCWML016	0.025	1.01
MRI_FCWML016	0.033333	0.96417
MRI_FCWML016	0.041667	0.94296
MRI_FCWML016	0.05	0.95851
MRI_FCWML016	0.058333	1.0105
MRI_FCWML016	0.066667	1.0838
MRI_FCWML016	0.075	1.1517
MRI_FCWML016	0.083333	1.1853
MRI_FCWML016	0.091667	1.1634
MRI_FCWML016	0.1	1.0806
MRI_FCWML016	0.10833	0.94858
MRI_FCWML016	0.11667	0.79093
MRI_FCWML016	0.125	0.63441
MRI_FCWML016	0.13333	0.50023
MRI_FCWML016	0.14167	0.39903
MRI_FCWML016	0.15	0.33016
MRI_FCWML016	0.15833	0.28458
MRI_FCWML016	0.16667	0.24933
MRI_FCWML016	0.175	0.21203
MRI_FCWML016	0.18333	0.16435
MRI_FCWML016	0.19167	0.10396
MRI_FCWML016	0.2	0.03468
MRI_FCWML016	0.20833	-0.035475
MRI_FCWML016	0.21667	-0.097599
MRI_FCWML016	0.225	-0.1453
MRI_FCWML016	0.23333	-0.17659
MRI_FCWML016	0.24167	-0.19326
MRI_FCWML016	0.25	-0.09917
MRI_FCWML017	0	0.63105
MRI_FCWML017	0.0083333	1.2498
MRI_FCWML017	0.016667	1.2114
MRI_FCWML017	0.025	1.1433
MRI_FCWML017	0.033333	1.0449
MRI_FCWML017	0.041667	0.92194
MRI_FCWML017	0.05	0.78729
MRI_FCWML017	0.058333	0.65793
MRI_FCWML017	0.066667	0.54923
MRI_FCWML017	0.075	0.46986
MRI_FCWML017	0.083333	0.41964
MRI_FCWML017	0.091667	0.39149
MRI_FCWML017	0.1	0.37589
MRI_FCWML017	0.10833	0.36552
MRI_FCWML017	0.11667	0.35773
MRI_FCWML017	0.125	0.35403
MRI_FCWML017	0.13333	0.35751
MRI_FCWML017	0.14167	0.36975
MRI_FCWML017	0.15	0.38912
MRI_FCWML017	0.15833	0.41077
MRI_FCWML017	0.16667	0.42812
MRI_FCWML017	0.175	0.43479
MRI_FCWML017	0.18333	0.42607
MRI_FCWML017	0.19167	0.39978
MRI_FCWML017	0.2	0.35645
MRI_FCWML017	0.20833	0.29941
MRI_FCWML017	0.21667	0.23457
MRI_FCWML017	0.225	0.16996
MRI_FCWML017	0.23333	0.11472
MRI_FCWML017	0.24167	0.077419
MRI_FCWML017	0.25	0.032118
MRI_FCWML018	0	1.4663
MRI_FCWML018	0.0083333	2.9027
MRI_FCWML018	0.016667	2.8167
MRI_FCWML018	0.025	2.6864
MRI_FCWML018	0.033333	2.5323
MRI_FCWML018	0.041667	2.3812
MRI_FCWML018	0.05	2.2591
MRI_FCWML018	0.058333	2.181
MRI_FCWML018	0.066667	2.1426
MRI_FCWML018	0.075	2.1197
MRI_FCWML018	0.083333	2.0773
MRI_FCWML018	0.091667	1.9837
MRI_FCWML018	0.1	1.8245
MRI_FCWML018	0.10833	1.6081
MRI_FCWML018	0.11667	1.3603
MRI_FCWML018	0.125	1.1129
MRI_FCWML018	0.13333	0.8894
MRI_FCWML018	0.14167	0.69871
MRI_FCWML018	0.15	0.53539
MRI_FCWML018	0.15833	0.38699
MRI_FCWML018	0.16667	0.24232
MRI_FCWML018	0.175	0.09642
MRI_FCWML018	0.18333	-0.04951
MRI_FCWML018	0.19167	-0.19153
MRI_FCWML018	0.2	-0.32654
MRI_FCWML018	0.20833	-0.45337
MRI_FCWML018	0.21667	-0.57113
MRI_FCWML018	0.225	-0.67652
MRI_FCWML018	0.23333	-0.76245
MRI_FCWML018	0.24167	-0.81953
MRI_FCWML018	0.25	-0.41982
MRI_FCWML020	0	NaN
MRI_FCWML020	0.0083333	NaN
MRI_FCWML020	0.016667	NaN
MRI_FCWML020	0.025	NaN
MRI_FCWML020	0.033333	NaN
MRI_FCWML020	0.041667	NaN
MRI_FCWML020	0.05	NaN
MRI_FCWML020	0.058333	NaN
MRI_FCWML020	0.066667	NaN
MRI_FCWML020	0.075	NaN
MRI_FCWML020	0.083333	NaN
MRI_FCWML020	0.091667	NaN
MRI_FCWML020	0.1	NaN
MRI_FCWML020	0.10833	NaN
MRI_FCWML020	0.11667	NaN
MRI_FCWML020	0.125	NaN
MRI_FCWML020	0.13333	NaN
MRI_FCWML020	0.14167	NaN
MRI_FCWML020	0.15	NaN
MRI_FCWML020	0.15833	NaN
MRI_FCWML020	0.16667	NaN
MRI_FCWML020	0.175	NaN
MRI_FCWML020	0.18333	NaN
MRI_FCWML020	0.19167	NaN
MRI_FCWML020	0.2	NaN
MRI_FCWML020	0.20833	NaN
MRI_FCWML020	0.21667	NaN
MRI_FCWML020	0.225	NaN
MRI_FCWML020	0.23333	NaN
MRI_FCWML020	0.24167	NaN
MRI_FCWML020	0.25	NaN
MRI_FCWML022	0	NaN
MRI_FCWML022	0.0083333	NaN
MRI_FCWML022	0.016667	NaN
MRI_FCWML022	0.025	NaN
MRI_FCWML022	0.033333	NaN
MRI_FCWML022	0.041667	NaN
MRI_FCWML022	0.05	NaN
MRI_FCWML022	0.058333	NaN
MRI_FCWML022	0.066667	NaN
MRI_FCWML022	0.075	NaN
MRI_FCWML022	0.083333	NaN
MRI_FCWML022	0.091667	NaN
MRI_FCWML022	0.1	NaN
MRI_FCWML022	0.10833	NaN
MRI_FCWML022	0.11667	NaN
MRI_FCWML022	0.125	NaN
MRI_FCWML022	0.13333	NaN
MRI_FCWML022	0.14167	NaN
MRI_FCWML022	0.15	NaN
MRI_FCWML022	0.15833	NaN
MRI_FCWML022	0.16667	NaN
MRI_FCWML022	0.175	NaN
MRI_FCWML022	0.18333	NaN
MRI_FCWML022	0.19167	NaN
MRI_FCWML022	0.2	NaN
MRI_FCWML022	0.20833	NaN
MRI_FCWML022	0.21667	NaN
MRI_FCWML022	0.225	NaN
MRI_FCWML022	0.23333	NaN
MRI_FCWML022	0.24167	NaN
MRI_FCWML022	0.25	NaN
MRI_FCWML023	0	0.67142
MRI_FCWML023	0.0083333	1.3461
MRI_FCWML023	0.016667	1.346
MRI_FCWML023	0.025	1.319
MRI_FCWML023	0.033333	1.2411
MRI_FCWML023	0.041667	1.1016
MRI_FCWML023	0.05	0.91109
MRI_FCWML023	0.058333	0.69821
MRI_FCWML023	0.066667	0.49915
MRI_FCWML023	0.075	0.34464
MRI_FCWML023	0.083333	0.25083
MRI_FCWML023	0.091667	0.21701
MRI_FCWML023	0.1	0.22976
MRI_FCWML023	0.10833	0.27023
MRI_FCWML023	0.11667	0.32104
MRI_FCWML023	0.125	0.37052
MRI_FCWML023	0.13333	0.41362
MRI_FCWML023	0.14167	0.45011
MRI_FCWML023	0.15	0.48124
MRI_FCWML023	0.15833	0.50643
MRI_FCWML023	0.16667	0.52139
MRI_FCWML023	0.175	0.51882
MRI_FCWML023	0.18333	0.49156
MRI_FCWML023	0.19167	0.4368
MRI_FCWML023	0.2	0.35899
MRI_FCWML023	0.20833	0.26941
MRI_FCWML023	0.21667	0.18247
MRI_FCWML023	0.225	0.11041
MRI_FCWML023	0.23333	0.059733
MRI_FCWML023	0.24167	0.030977
MRI_FCWML023	0.25	0.010918
MRI_FCWML025	0	-0.23426
MRI_FCWML025	0.0083333	-0.48434
MRI_FCWML025	0.016667	-0.52069
MRI_FCWML025	0.025	-0.54979
MRI_FCWML025	0.033333	-0.54102
MRI_FCWML025	0.041667	-0.4759
MRI_FCWML025	0.05	-0.35703
MRI_FCWML025	0.058333	-0.20667
MRI_FCWML025	0.066667	-0.056668
MRI_FCWML025	0.075	0.06492
MRI_FCWML025	0.083333	0.14358
MRI_FCWML025	0.091667	0.18047
MRI_FCWML025	0.1	0.18715
MRI_FCWML025	0.10833	0.17696
MRI_FCWML025	0.11667	0.1582
MRI_FCWML025	0.125	0.13243
MRI_FCWML025	0.13333	0.097882
MRI_FCWML025	0.14167	0.054784
MRI_FCWML025	0.15	0.0087991
MRI_FCWML025	0.15833	-0.029693
MRI_FCWML025	0.16667	-0.05009
MRI_FCWML025	0.175	-0.047122
MRI_FCWML025	0.18333	-0.024206
MRI_FCWML025	0.19167	0.0072975
MRI_FCWML025	0.2	0.032624
MRI_FCWML025	0.20833	0.039713
MRI_FCWML025	0.21667	0.024085
MRI_FCWML025	0.225	-0.0095341
MRI_FCWML025	0.23333	-0.049279
MRI_FCWML025	0.24167	-0.080825
MRI_FCWML025	0.25	-0.046389
MRI_FCWML026	0	0.35922
MRI_FCWML026	0.0083333	0.71612
MRI_FCWML026	0.016667	0.70824
MRI_FCWML026	0.025	0.69284
MRI_FCWML026	0.033333	0.66893
MRI_FCWML026	0.041667	0.63894
MRI_FCWML026	0.05	0.61015
MRI_FCWML026	0.058333	0.594
MRI_FCWML026	0.066667	0.60308
MRI_FCWML026	0.075	0.64638
MRI_FCWML026	0.083333	0.72481
MRI_FCWML026	0.091667	0.8292
MRI_FCWML026	0.1	0.94184
MRI_FCWML026	0.10833	1.0412
MRI_FCWML026	0.11667	1.1081
MRI_FCWML026	0.125	1.1303
MRI_FCWML026	0.13333	1.1043
MRI_FCWML026	0.14167	1.0344
MRI_FCWML026	0.15	0.92917
MRI_FCWML026	0.15833	0.79907
MRI_FCWML026	0.16667	0.65439
MRI_FCWML026	0.175	0.50489
MRI_FCWML026	0.18333	0.35984
MRI_FCWML026	0.19167	0.22753
MRI_FCWML026	0.2	0.11441
MRI_FCWML026	0.20833	0.024032
MRI_FCWML026	0.21667	-0.04331
MRI_FCWML026	0.225	-0.089939
MRI_FCWML026	0.23333	-0.11951
MRI_FCWML026	0.24167	-0.13559
MRI_FCWML026	0.25	-0.070329
MRI_FCWML027	0	-0.48698
MRI_FCWML027	0.0083333	-0.92552
MRI_FCWML027	0.016667	-0.78592
MRI_FCWML027	0.025	-0.57169
MRI_FCWML027	0.033333	-0.30823
MRI_FCWML027	0.041667	-0.026308
MRI_FCWML027	0.05	0.24279
MRI_FCWML027	0.058333	0.47218
MRI_FCWML027	0.066667	0.64317
MRI_FCWML027	0.075	0.7466
MRI_FCWML027	0.083333	0.78189
MRI_FCWML027	0.091667	0.75462
MRI_FCWML027	0.1	0.67399
MRI_FCWML027	0.10833	0.551
MRI_FCWML027	0.11667	0.39729
MRI_FCWML027	0.125	0.22418
MRI_FCWML027	0.13333	0.041783
MRI_FCWML027	0.14167	-0.14149
MRI_FCWML027	0.15	-0.31832
MRI_FCWML027	0.15833	-0.48065
MRI_FCWML027	0.16667	-0.61772
MRI_FCWML027	0.175	-0.71539
MRI_FCWML027	0.18333	-0.75827
MRI_FCWML027	0.19167	-0.73438
MRI_FCWML027	0.2	-0.64065
MRI_FCWML027	0.20833	-0.48668
MRI_FCWML027	0.21667	-0.29473
MRI_FCWML027	0.225	-0.095871
MRI_FCWML027	0.23333	0.076404
MRI_FCWML027	0.24167	0.19291
MRI_FCWML027	0.25	0.11702
MRI_FCWML028	0	NaN
MRI_FCWML028	0.0083333	NaN
MRI_FCWML028	0.016667	NaN
MRI_FCWML028	0.025	NaN
MRI_FCWML028	0.033333	NaN
MRI_FCWML028	0.041667	NaN
MRI_FCWML028	0.05	NaN
MRI_FCWML028	0.058333	NaN
MRI_FCWML028	0.066667	NaN
MRI_FCWML028	0.075	NaN
MRI_FCWML028	0.083333	NaN
MRI_FCWML028	0.091667	NaN
MRI_FCWML028	0.1	NaN
MRI_FCWML028	0.10833	NaN
MRI_FCWML028	0.11667	NaN
MRI_FCWML028	0.125	NaN
MRI_FCWML028	0.13333	NaN
MRI_FCWML028	0.14167	NaN
MRI_FCWML028	0.15	NaN
MRI_FCWML028	0.15833	NaN
MRI_FCWML028	0.16667	NaN
MRI_FCWML028	0.175	NaN
MRI_FCWML028	0.18333	NaN
MRI_FCWML028	0.19167	NaN
MRI_FCWML028	0.2	NaN
MRI_FCWML028	0.20833	NaN
MRI_FCWML028	0.21667	NaN
MRI_FCWML028	0.225	NaN
MRI_FCWML028	0.23333	NaN
MRI_FCWML028	0.24167	NaN
MRI_FCWML028	0.25	NaN
MRI_FCWML029	0	0.20639
MRI_FCWML029	0.0083333	0.44877
MRI_FCWML029	0.016667	0.54559
MRI_FCWML029	0.025	0.67419
MRI_FCWML029	0.033333	0.79859
MRI_FCWML029	0.041667	0.88872
MRI_FCWML029	0.05	0.92965
MRI_FCWML029	0.058333	0.92404
MRI_FCWML029	0.066667	0.88792
MRI_FCWML029	0.075	0.84261
MRI_FCWML029	0.083333	0.80643
MRI_FCWML029	0.091667	0.78919
MRI_FCWML029	0.1	0.79039
MRI_FCWML029	0.10833	0.80082
MRI_FCWML029	0.11667	0.80632
MRI_FCWML029	0.125	0.7924
MRI_FCWML029	0.13333	0.74863
MRI_FCWML029	0.14167	0.6719
MRI_FCWML029	0.15	0.56754
MRI_FCWML029	0.15833	0.44818
MRI_FCWML029	0.16667	0.33028
MRI_FCWML029	0.175	0.22974
MRI_FCWML029	0.18333	0.15804
MRI_FCWML029	0.19167	0.12
MRI_FCWML029	0.2	0.11377
MRI_FCWML029	0.20833	0.13251
MRI_FCWML029	0.21667	0.16662
MRI_FCWML029	0.225	0.20597
MRI_FCWML029	0.23333	0.2414
MRI_FCWML029	0.24167	0.26571
MRI_FCWML029	0.25	0.13717
MRI_FCWML030	0	1.1803
MRI_FCWML030	0.0083333	2.3515
MRI_FCWML030	0.016667	2.3253
MRI_FCWML030	0.025	2.2841
MRI_FCWML030	0.033333	2.2282
MRI_FCWML030	0.041667	2.1545
MRI_FCWML030	0.05	2.0564
MRI_FCWML030	0.058333	1.9272
MRI_FCWML030	0.066667	1.7642
MRI_FCWML030	0.075	1.5715
MRI_FCWML030	0.083333	1.3601
MRI_FCWML030	0.091667	1.1441
MRI_FCWML030	0.1	0.93685
MRI_FCWML030	0.10833	0.74659
MRI_FCWML030	0.11667	0.57635
MRI_FCWML030	0.125	0.42583
MRI_FCWML030	0.13333	0.29464
MRI_FCWML030	0.14167	0.18438
MRI_FCWML030	0.15	0.098312
MRI_FCWML030	0.15833	0.039114
MRI_FCWML030	0.16667	0.0062742
MRI_FCWML030	0.175	-0.0049228
MRI_FCWML030	0.18333	-0.0021077
MRI_FCWML030	0.19167	0.0070044
MRI_FCWML030	0.2	0.017262
MRI_FCWML030	0.20833	0.027001
MRI_FCWML030	0.21667	0.036899
MRI_FCWML030	0.225	0.04773
MRI_FCWML030	0.23333	0.058652
MRI_FCWML030	0.24167	0.067118
MRI_FCWML030	0.25	0.03517
MRI_FCWML031	0	0.81142
MRI_FCWML031	0.0083333	1.5991
MRI_FCWML031	0.016667	1.5282
MRI_FCWML031	0.025	1.4123
MRI_FCWML031	0.033333	1.2596
MRI_FCWML031	0.041667	1.0855
MRI_FCWML031	0.05	0.91107
MRI_FCWML031	0.058333	0.75528
MRI_FCWML031	0.066667	0.62787
MRI_FCWML031	0.075	0.52488
MRI_FCWML031	0.083333	0.4308
MRI_FCWML031	0.091667	0.32622
MRI_FCWML031	0.1	0.19742
MRI_FCWML031	0.10833	0.043228
MRI_FCWML031	0.11667	-0.12385
MRI_FCWML031	0.125	-0.28205
MRI_FCWML031	0.13333	-0.40798
MRI_FCWML031	0.14167	-0.48411
MRI_FCWML031	0.15	-0.50374
MRI_FCWML031	0.15833	-0.4723
MRI_FCWML031	0.16667	-0.40534
MRI_FCWML031	0.175	-0.32425
MRI_FCWML031	0.18333	-0.25075
MRI_FCWML031	0.19167	-0.20168
MRI_FCWML031	0.2	-0.18535
MRI_FCWML031	0.20833	-0.20057
MRI_FCWML031	0.21667	-0.23846
MRI_FCWML031	0.225	-0.28604
MRI_FCWML031	0.23333	-0.33031
MRI_FCWML031	0.24167	-0.361
MRI_FCWML031	0.25	-0.18596
MRI_FCWML032	0	0.99588
MRI_FCWML032	0.0083333	1.9096
MRI_FCWML032	0.016667	1.6744
MRI_FCWML032	0.025	1.3189
MRI_FCWML032	0.033333	0.89115
MRI_FCWML032	0.041667	0.44667
MRI_FCWML032	0.05	0.038856
MRI_FCWML032	0.058333	-0.28971
MRI_FCWML032	0.066667	-0.51321
MRI_FCWML032	0.075	-0.62447
MRI_FCWML032	0.083333	-0.63286
MRI_FCWML032	0.091667	-0.55948
MRI_FCWML032	0.1	-0.43138
MRI_FCWML032	0.10833	-0.27635
MRI_FCWML032	0.11667	-0.11905
MRI_FCWML032	0.125	0.021398
MRI_FCWML032	0.13333	0.13252
MRI_FCWML032	0.14167	0.20833
MRI_FCWML032	0.15	0.24817
MRI_FCWML032	0.15833	0.2548
MRI_FCWML032	0.16667	0.23271
MRI_FCWML032	0.175	0.18727
MRI_FCWML032	0.18333	0.12497
MRI_FCWML032	0.19167	0.054132
MRI_FCWML032	0.2	-0.01517
MRI_FCWML032	0.20833	-0.072807
MRI_FCWML032	0.21667	-0.11158
MRI_FCWML032	0.225	-0.12996
MRI_FCWML032	0.23333	-0.13279
MRI_FCWML032	0.24167	-0.12886
MRI_FCWML032	0.25	-0.063216
MRI_FCWML033	0	NaN
MRI_FCWML033	0.0083333	NaN
MRI_FCWML033	0.016667	NaN
MRI_FCWML033	0.025	NaN
MRI_FCWML033	0.033333	NaN
MRI_FCWML033	0.041667	NaN
MRI_FCWML033	0.05	NaN
MRI_FCWML033	0.058333	NaN
MRI_FCWML033	0.066667	NaN
MRI_FCWML033	0.075	NaN
MRI_FCWML033	0.083333	NaN
MRI_FCWML033	0.091667	NaN
MRI_FCWML033	0.1	NaN
MRI_FCWML033	0.10833	NaN
MRI_FCWML033	0.11667	NaN
MRI_FCWML033	0.125	NaN
MRI_FCWML033	0.13333	NaN
MRI_FCWML033	0.14167	NaN
MRI_FCWML033	0.15	NaN
MRI_FCWML033	0.15833	NaN
MRI_FCWML033	0.16667	NaN
MRI_FCWML033	0.175	NaN
MRI_FCWML033	0.18333	NaN
MRI_FCWML033	0.19167	NaN
MRI_FCWML033	0.2	NaN
MRI_FCWML033	0.20833	NaN
MRI_FCWML033	0.21667	NaN
MRI_FCWML033	0.225	NaN
MRI_FCWML033	0.23333	NaN
MRI_FCWML033	0.24167	NaN
MRI_FCWML033	0.25	NaN
MRI_FCWML035	0	0.73846
MRI_FCWML035	0.0083333	1.4494
MRI_FCWML035	0.016667	1.3686
MRI_FCWML035	0.025	1.2418
MRI_FCWML035	0.033333	1.0853
MRI_FCWML035	0.041667	0.92483
MRI_FCWML035	0.05	0.78967
MRI_FCWML035	0.058333	0.70204
MRI_FCWML035	0.066667	0.66667
MRI_FCWML035	0.075	0.66734
MRI_FCWML035	0.083333	0.67336
MRI_FCWML035	0.091667	0.65343
MRI_FCWML035	0.1	0.58979
MRI_FCWML035	0.10833	0.48563
MRI_FCWML035	0.11667	0.36229
MRI_FCWML035	0.125	0.2488
MRI_FCWML035	0.13333	0.16952
MRI_FCWML035	0.14167	0.13605
MRI_FCWML035	0.15	0.14615
MRI_FCWML035	0.15833	0.18814
MRI_FCWML035	0.16667	0.24733
MRI_FCWML035	0.175	0.31068
MRI_FCWML035	0.18333	0.36854
MRI_FCWML035	0.19167	0.41429
MRI_FCWML035	0.2	0.44356
MRI_FCWML035	0.20833	0.45438
MRI_FCWML035	0.21667	0.44791
MRI_FCWML035	0.225	0.4291
MRI_FCWML035	0.23333	0.4059
MRI_FCWML035	0.24167	0.38726
MRI_FCWML035	0.25	0.19008
MRI_FCWML036	0	NaN
MRI_FCWML036	0.0083333	NaN
MRI_FCWML036	0.016667	NaN
MRI_FCWML036	0.025	NaN
MRI_FCWML036	0.033333	NaN
MRI_FCWML036	0.041667	NaN
MRI_FCWML036	0.05	NaN
MRI_FCWML036	0.058333	NaN
MRI_FCWML036	0.066667	NaN
MRI_FCWML036	0.075	NaN
MRI_FCWML036	0.083333	NaN
MRI_FCWML036	0.091667	NaN
MRI_FCWML036	0.1	NaN
MRI_FCWML036	0.10833	NaN
MRI_FCWML036	0.11667	NaN
MRI_FCWML036	0.125	NaN
MRI_FCWML036	0.13333	NaN
MRI_FCWML036	0.14167	NaN
MRI_FCWML036	0.15	NaN
MRI_FCWML036	0.15833	NaN
MRI_FCWML036	0.16667	NaN
MRI_FCWML036	0.175	NaN
MRI_FCWML036	0.18333	NaN
MRI_FCWML036	0.19167	NaN
MRI_FCWML036	0.2	NaN
MRI_FCWML036	0.20833	NaN
MRI_FCWML036	0.21667	NaN
MRI_FCWML036	0.225	NaN
MRI_FCWML036	0.23333	NaN
MRI_FCWML036	0.24167	NaN
MRI_FCWML036	0.25	NaN
MRI_FCWML037	0	0.91221
MRI_FCWML037	0.0083333	1.7985
MRI_FCWML037	0.016667	1.724
MRI_FCWML037	0.025	1.6097
MRI_FCWML037	0.033333	1.4682
MRI_FCWML037	0.041667	1.3127
MRI_FCWML037	0.05	1.1547
MRI_FCWML037	0.058333	1.0021
MRI_FCWML037	0.066667	0.85901
MRI_FCWML037	0.075	0.72604
MRI_FCWML037	0.083333	0.60232
MRI_FCWML037	0.091667	0.48674
MRI_FCWML037	0.1	0.37887
MRI_FCWML037	0.10833	0.2791
MRI_FCWML037	0.11667	0.18838
MRI_FCWML037	0.125	0.10789
MRI_FCWML037	0.13333	0.039019
MRI_FCWML037	0.14167	-0.016654
MRI_FCWML037	0.15	-0.057465
MRI_FCWML037	0.15833	-0.082152
MRI_FCWML037	0.16667	-0.09055
MRI_FCWML037	0.175	-0.084079
MRI_FCWML037	0.18333	-0.065701
MRI_FCWML037	0.19167	-0.039277
MRI_FCWML037	0.2	-0.0086712
MRI_FCWML037	0.20833	0.022897
MRI_FCWML037	0.21667	0.052968
MRI_FCWML037	0.225	0.079513
MRI_FCWML037	0.23333	0.10057
MRI_FCWML037	0.24167	0.11422
MRI_FCWML037	0.25	0.059481
MRI_FCWML038	0	0.23975
MRI_FCWML038	0.0083333	0.48899
MRI_FCWML038	0.016667	0.51399
MRI_FCWML038	0.025	0.54541
MRI_FCWML038	0.033333	0.57216
MRI_FCWML038	0.041667	0.58529
MRI_FCWML038	0.05	0.58096
MRI_FCWML038	0.058333	0.56096
MRI_FCWML038	0.066667	0.53098
MRI_FCWML038	0.075	0.49768
MRI_FCWML038	0.083333	0.46627
MRI_FCWML038	0.091667	0.43983
MRI_FCWML038	0.1	0.42016
MRI_FCWML038	0.10833	0.40933
MRI_FCWML038	0.11667	0.41028
MRI_FCWML038	0.125	0.42595
MRI_FCWML038	0.13333	0.45722
MRI_FCWML038	0.14167	0.50119
MRI_FCWML038	0.15	0.55103
MRI_FCWML038	0.15833	0.59758
MRI_FCWML038	0.16667	0.63178
MRI_FCWML038	0.175	0.64657
MRI_FCWML038	0.18333	0.63729
MRI_FCWML038	0.19167	0.60105
MRI_FCWML038	0.2	0.53646
MRI_FCWML038	0.20833	0.44476
MRI_FCWML038	0.21667	0.33214
MRI_FCWML038	0.225	0.21161
MRI_FCWML038	0.23333	0.10233
MRI_FCWML038	0.24167	0.025467
MRI_FCWML038	0.25	-0.001137
MRI_FCWML040	0	0.14107
MRI_FCWML040	0.0083333	0.26441
MRI_FCWML040	0.016667	0.21106
MRI_FCWML040	0.025	0.12284
MRI_FCWML040	0.033333	0.0042869
MRI_FCWML040	0.041667	-0.13328
MRI_FCWML040	0.05	-0.27076
MRI_FCWML040	0.058333	-0.38354
MRI_FCWML040	0.066667	-0.44712
MRI_FCWML040	0.075	-0.4444
MRI_FCWML040	0.083333	-0.37191
MRI_FCWML040	0.091667	-0.24238
MRI_FCWML040	0.1	-0.082192
MRI_FCWML040	0.10833	0.075585
MRI_FCWML040	0.11667	0.20036
MRI_FCWML040	0.125	0.27208
MRI_FCWML040	0.13333	0.28566
MRI_FCWML040	0.14167	0.25071
MRI_FCWML040	0.15	0.18726
MRI_FCWML040	0.15833	0.1193
MRI_FCWML040	0.16667	0.068277
MRI_FCWML040	0.175	0.048249
MRI_FCWML040	0.18333	0.063585
MRI_FCWML040	0.19167	0.10937
MRI_FCWML040	0.2	0.17414
MRI_FCWML040	0.20833	0.24392
MRI_FCWML040	0.21667	0.30651
MRI_FCWML040	0.225	0.3544
MRI_FCWML040	0.23333	0.38563
MRI_FCWML040	0.24167	0.40224
MRI_FCWML040	0.25	0.20365
MRI_FCWML041	0	0.22948
MRI_FCWML041	0.0083333	0.48077
MRI_FCWML041	0.016667	0.53551
MRI_FCWML041	0.025	0.59616
MRI_FCWML041	0.033333	0.63166
MRI_FCWML041	0.041667	0.62017
MRI_FCWML041	0.05	0.55688
MRI_FCWML041	0.058333	0.45355
MRI_FCWML041	0.066667	0.33164
MRI_FCWML041	0.075	0.21346
MRI_FCWML041	0.083333	0.11587
MRI_FCWML041	0.091667	0.047971
MRI_FCWML041	0.1	0.011945
MRI_FCWML041	0.10833	0.0048074
MRI_FCWML041	0.11667	0.019824
MRI_FCWML041	0.125	0.047714
MRI_FCWML041	0.13333	0.078481
MRI_FCWML041	0.14167	0.1041
MRI_FCWML041	0.15	0.12101
MRI_FCWML041	0.15833	0.13089
MRI_FCWML041	0.16667	0.13883
MRI_FCWML041	0.175	0.14973
MRI_FCWML041	0.18333	0.16501
MRI_FCWML041	0.19167	0.18152
MRI_FCWML041	0.2	0.1932
MRI_FCWML041	0.20833	0.19451
MRI_FCWML041	0.21667	0.18355
MRI_FCWML041	0.225	0.16322
MRI_FCWML041	0.23333	0.14019
MRI_FCWML041	0.24167	0.12226
MRI_FCWML041	0.25	0.057763
MRI_FCWML042	0	-0.21259
MRI_FCWML042	0.0083333	-0.40675
MRI_FCWML042	0.016667	-0.3534
MRI_FCWML042	0.025	-0.27169
MRI_FCWML042	0.033333	-0.17401
MRI_FCWML042	0.041667	-0.078471
MRI_FCWML042	0.05	-0.0058288
MRI_FCWML042	0.058333	0.026207
MRI_FCWML042	0.066667	0.0092462
MRI_FCWML042	0.075	-0.051847
MRI_FCWML042	0.083333	-0.13938
MRI_FCWML042	0.091667	-0.22765
MRI_FCWML042	0.1	-0.29025
MRI_FCWML042	0.10833	-0.30723
MRI_FCWML042	0.11667	-0.26975
MRI_FCWML042	0.125	-0.18156
MRI_FCWML042	0.13333	-0.057429
MRI_FCWML042	0.14167	0.08042
MRI_FCWML042	0.15	0.20707
MRI_FCWML042	0.15833	0.30014
MRI_FCWML042	0.16667	0.34466
MRI_FCWML042	0.175	0.33658
MRI_FCWML042	0.18333	0.28368
MRI_FCWML042	0.19167	0.20325
MRI_FCWML042	0.2	0.11693
MRI_FCWML042	0.20833	0.044143
MRI_FCWML042	0.21667	-0.0033608
MRI_FCWML042	0.225	-0.024087
MRI_FCWML042	0.23333	-0.025457
MRI_FCWML042	0.24167	-0.019271
MRI_FCWML042	0.25	-0.0079283
MRI_FCWML043	0	0.101
MRI_FCWML043	0.0083333	0.22287
MRI_FCWML043	0.016667	0.28278
MRI_FCWML043	0.025	0.37343
MRI_FCWML043	0.033333	0.48076
MRI_FCWML043	0.041667	0.5862
MRI_FCWML043	0.05	0.67026
MRI_FCWML043	0.058333	0.71761
MRI_FCWML043	0.066667	0.7215
MRI_FCWML043	0.075	0.68539
MRI_FCWML043	0.083333	0.62083
MRI_FCWML043	0.091667	0.54269
MRI_FCWML043	0.1	0.46389
MRI_FCWML043	0.10833	0.39196
MRI_FCWML043	0.11667	0.32831
MRI_FCWML043	0.125	0.26979
MRI_FCWML043	0.13333	0.21145
MRI_FCWML043	0.14167	0.14925
MRI_FCWML043	0.15	0.08235
MRI_FCWML043	0.15833	0.014362
MRI_FCWML043	0.16667	-0.046646
MRI_FCWML043	0.175	-0.089876
MRI_FCWML043	0.18333	-0.10512
MRI_FCWML043	0.19167	-0.086693
MRI_FCWML043	0.2	-0.036239
MRI_FCWML043	0.20833	0.037087
MRI_FCWML043	0.21667	0.11937
MRI_FCWML043	0.225	0.19629
MRI_FCWML043	0.23333	0.25682
MRI_FCWML043	0.24167	0.29471
MRI_FCWML043	0.25	0.15376
MRI_FCWML046	0	0.30302
MRI_FCWML046	0.0083333	0.62969
MRI_FCWML046	0.016667	0.69827
MRI_FCWML046	0.025	0.80373
MRI_FCWML046	0.033333	0.93092
MRI_FCWML046	0.041667	1.057
MRI_FCWML046	0.05	1.154
MRI_FCWML046	0.058333	1.1941
MRI_FCWML046	0.066667	1.1572
MRI_FCWML046	0.075	1.0373
MRI_FCWML046	0.083333	0.84527
MRI_FCWML046	0.091667	0.60658
MRI_FCWML046	0.1	0.35462
MRI_FCWML046	0.10833	0.12191
MRI_FCWML046	0.11667	-0.067528
MRI_FCWML046	0.125	-0.20221
MRI_FCWML046	0.13333	-0.28275
MRI_FCWML046	0.14167	-0.31789
MRI_FCWML046	0.15	-0.31926
MRI_FCWML046	0.15833	-0.29709
MRI_FCWML046	0.16667	-0.25855
MRI_FCWML046	0.175	-0.20852
MRI_FCWML046	0.18333	-0.15185
MRI_FCWML046	0.19167	-0.094973
MRI_FCWML046	0.2	-0.045879
MRI_FCWML046	0.20833	-0.012019
MRI_FCWML046	0.21667	0.0026453
MRI_FCWML046	0.225	-0.00022586
MRI_FCWML046	0.23333	-0.013488
MRI_FCWML046	0.24167	-0.027216
MRI_FCWML046	0.25	-0.016452
MRI_FCWML047	0	1.5583
MRI_FCWML047	0.0083333	3.1142
MRI_FCWML047	0.016667	3.1026
MRI_FCWML047	0.025	3.0698
MRI_FCWML047	0.033333	2.9994
MRI_FCWML047	0.041667	2.8753
MRI_FCWML047	0.05	2.6874
MRI_FCWML047	0.058333	2.4368
MRI_FCWML047	0.066667	2.1368
MRI_FCWML047	0.075	1.8098
MRI_FCWML047	0.083333	1.4815
MRI_FCWML047	0.091667	1.1732
MRI_FCWML047	0.1	0.89828
MRI_FCWML047	0.10833	0.66115
MRI_FCWML047	0.11667	0.46075
MRI_FCWML047	0.125	0.29436
MRI_FCWML047	0.13333	0.16007
MRI_FCWML047	0.14167	0.056824
MRI_FCWML047	0.15	-0.017059
MRI_FCWML047	0.15833	-0.064956
MRI_FCWML047	0.16667	-0.091448
MRI_FCWML047	0.175	-0.10051
MRI_FCWML047	0.18333	-0.093809
MRI_FCWML047	0.19167	-0.070631
MRI_FCWML047	0.2	-0.029633
MRI_FCWML047	0.20833	0.028429
MRI_FCWML047	0.21667	0.098663
MRI_FCWML047	0.225	0.17186
MRI_FCWML047	0.23333	0.23626
MRI_FCWML047	0.24167	0.28041
MRI_FCWML047	0.25	0.14806
MRI_FCWML048	0	0.93908
MRI_FCWML048	0.0083333	1.8098
MRI_FCWML048	0.016667	1.6043
MRI_FCWML048	0.025	1.2663
MRI_FCWML048	0.033333	0.8186
MRI_FCWML048	0.041667	0.31206
MRI_FCWML048	0.05	-0.17748
MRI_FCWML048	0.058333	-0.56766
MRI_FCWML048	0.066667	-0.79602
MRI_FCWML048	0.075	-0.84204
MRI_FCWML048	0.083333	-0.73377
MRI_FCWML048	0.091667	-0.53573
MRI_FCWML048	0.1	-0.32413
MRI_FCWML048	0.10833	-0.16078
MRI_FCWML048	0.11667	-0.076409
MRI_FCWML048	0.125	-0.068574
MRI_FCWML048	0.13333	-0.11167
MRI_FCWML048	0.14167	-0.17227
MRI_FCWML048	0.15	-0.22228
MRI_FCWML048	0.15833	-0.24553
MRI_FCWML048	0.16667	-0.23762
MRI_FCWML048	0.175	-0.20171
MRI_FCWML048	0.18333	-0.14367
MRI_FCWML048	0.19167	-0.06906
MRI_FCWML048	0.2	0.017516
MRI_FCWML048	0.20833	0.11147
MRI_FCWML048	0.21667	0.20686
MRI_FCWML048	0.225	0.29577
MRI_FCWML048	0.23333	0.36889
MRI_FCWML048	0.24167	0.4172
MRI_FCWML048	0.25	0.21706
MRI_FCWML049	0	0.16552
MRI_FCWML049	0.0083333	0.3788
MRI_FCWML049	0.016667	0.50737
MRI_FCWML049	0.025	0.67841
MRI_FCWML049	0.033333	0.84445
MRI_FCWML049	0.041667	0.9654
MRI_FCWML049	0.05	1.0196
MRI_FCWML049	0.058333	1.0058
MRI_FCWML049	0.066667	0.93722
MRI_FCWML049	0.075	0.83239
MRI_FCWML049	0.083333	0.70736
MRI_FCWML049	0.091667	0.5728
MRI_FCWML049	0.1	0.435
MRI_FCWML049	0.10833	0.29843
MRI_FCWML049	0.11667	0.16735
MRI_FCWML049	0.125	0.045584
MRI_FCWML049	0.13333	-0.064622
MRI_FCWML049	0.14167	-0.1634
MRI_FCWML049	0.15	-0.2527
MRI_FCWML049	0.15833	-0.33475
MRI_FCWML049	0.16667	-0.41073
MRI_FCWML049	0.175	-0.48025
MRI_FCWML049	0.18333	-0.54215
MRI_FCWML049	0.19167	-0.59557
MRI_FCWML049	0.2	-0.64073
MRI_FCWML049	0.20833	-0.67873
MRI_FCWML049	0.21667	-0.71082
MRI_FCWML049	0.225	-0.73748
MRI_FCWML049	0.23333	-0.75814
MRI_FCWML049	0.24167	-0.77144
MRI_FCWML049	0.25	-0.38803
MRI_FCWML051	0	1.6539
MRI_FCWML051	0.0083333	3.244
MRI_FCWML051	0.016667	3.0581
MRI_FCWML051	0.025	2.7655
MRI_FCWML051	0.033333	2.391
MRI_FCWML051	0.041667	1.9661
MRI_FCWML051	0.05	1.525
MRI_FCWML051	0.058333	1.0988
MRI_FCWML051	0.066667	0.71135
MRI_FCWML051	0.075	0.37796
MRI_FCWML051	0.083333	0.10594
MRI_FCWML051	0.091667	-0.10273
MRI_FCWML051	0.1	-0.24931
MRI_FCWML051	0.10833	-0.33755
MRI_FCWML051	0.11667	-0.37391
MRI_FCWML051	0.125	-0.36764
MRI_FCWML051	0.13333	-0.32958
MRI_FCWML051	0.14167	-0.27022
MRI_FCWML051	0.15	-0.19805
MRI_FCWML051	0.15833	-0.11952
MRI_FCWML051	0.16667	-0.040531
MRI_FCWML051	0.175	0.031765
MRI_FCWML051	0.18333	0.088581
MRI_FCWML051	0.19167	0.12132
MRI_FCWML051	0.2	0.12474
MRI_FCWML051	0.20833	0.099683
MRI_FCWML051	0.21667	0.053557
MRI_FCWML051	0.225	-0.0016027
MRI_FCWML051	0.23333	-0.052532
MRI_FCWML051	0.24167	-0.087953
MRI_FCWML051	0.25	-0.050293
MRI_FCWML052	0	-0.98877
MRI_FCWML052	0.0083333	-1.8893
MRI_FCWML052	0.016667	-1.6398
MRI_FCWML052	0.025	-1.2714
MRI_FCWML052	0.033333	-0.84384
MRI_FCWML052	0.041667	-0.42054
MRI_FCWML052	0.05	-0.056275
MRI_FCWML052	0.058333	0.21281
MRI_FCWML052	0.066667	0.37356
MRI_FCWML052	0.075	0.43467
MRI_FCWML052	0.083333	0.42078
MRI_FCWML052	0.091667	0.36363
MRI_FCWML052	0.1	0.29292
MRI_FCWML052	0.10833	0.22948
MRI_FCWML052	0.11667	0.18269
MRI_FCWML052	0.125	0.15256
MRI_FCWML052	0.13333	0.13473
MRI_FCWML052	0.14167	0.12568
MRI_FCWML052	0.15	0.12525
MRI_FCWML052	0.15833	0.13538
MRI_FCWML052	0.16667	0.15624
MRI_FCWML052	0.175	0.1825
MRI_FCWML052	0.18333	0.20246
MRI_FCWML052	0.19167	0.20125
MRI_FCWML052	0.2	0.16662
MRI_FCWML052	0.20833	0.094612
MRI_FCWML052	0.21667	-0.007528
MRI_FCWML052	0.225	-0.12258
MRI_FCWML052	0.23333	-0.22793
MRI_FCWML052	0.24167	-0.30165
MRI_FCWML052	0.25	-0.16405
MRI_FCWML053	0	-0.12046
MRI_FCWML053	0.0083333	-0.20403
MRI_FCWML053	0.016667	-0.099059
MRI_FCWML053	0.025	0.057271
MRI_FCWML053	0.033333	0.23915
MRI_FCWML053	0.041667	0.41535
MRI_FCWML053	0.05	0.5551
MRI_FCWML053	0.058333	0.63546
MRI_FCWML053	0.066667	0.64814
MRI_FCWML053	0.075	0.60306
MRI_FCWML053	0.083333	0.52602
MRI_FCWML053	0.091667	0.45016
MRI_FCWML053	0.1	0.40376
MRI_FCWML053	0.10833	0.39925
MRI_FCWML053	0.11667	0.42853
MRI_FCWML053	0.125	0.46685
MRI_FCWML053	0.13333	0.48357
MRI_FCWML053	0.14167	0.4546
MRI_FCWML053	0.15	0.37069
MRI_FCWML053	0.15833	0.23866
MRI_FCWML053	0.16667	0.076435
MRI_FCWML053	0.175	-0.094198
MRI_FCWML053	0.18333	-0.25311
MRI_FCWML053	0.19167	-0.38405
MRI_FCWML053	0.2	-0.4749
MRI_FCWML053	0.20833	-0.51855
MRI_FCWML053	0.21667	-0.51536
MRI_FCWML053	0.225	-0.47574
MRI_FCWML053	0.23333	-0.41983
MRI_FCWML053	0.24167	-0.37237
MRI_FCWML053	0.25	-0.17694
MRI_FCWML054	0	0.14607
MRI_FCWML054	0.0083333	0.29084
MRI_FCWML054	0.016667	0.28706
MRI_FCWML054	0.025	0.2812
MRI_FCWML054	0.033333	0.27409
MRI_FCWML054	0.041667	0.26627
MRI_FCWML054	0.05	0.25669
MRI_FCWML054	0.058333	0.24153
MRI_FCWML054	0.066667	0.21459
MRI_FCWML054	0.075	0.16983
MRI_FCWML054	0.083333	0.10513
MRI_FCWML054	0.091667	0.024982
MRI_FCWML054	0.1	-0.059916
MRI_FCWML054	0.10833	-0.13652
MRI_FCWML054	0.11667	-0.19485
MRI_FCWML054	0.125	-0.23194
MRI_FCWML054	0.13333	-0.2519
MRI_FCWML054	0.14167	-0.2622
MRI_FCWML054	0.15	-0.26856
MRI_FCWML054	0.15833	-0.27142
MRI_FCWML054	0.16667	-0.26622
MRI_FCWML054	0.175	-0.24674
MRI_FCWML054	0.18333	-0.20951
MRI_FCWML054	0.19167	-0.15646
MRI_FCWML054	0.2	-0.094541
MRI_FCWML054	0.20833	-0.03294
MRI_FCWML054	0.21667	0.020343
MRI_FCWML054	0.225	0.060757
MRI_FCWML054	0.23333	0.087491
MRI_FCWML054	0.24167	0.10214
MRI_FCWML054	0.25	0.053363
MRI_FCWML055	0	0.3119
MRI_FCWML055	0.0083333	0.56797
MRI_FCWML055	0.016667	0.41215
MRI_FCWML055	0.025	0.18945
MRI_FCWML055	0.033333	-0.051664
MRI_FCWML055	0.041667	-0.25794
MRI_FCWML055	0.05	-0.38524
MRI_FCWML055	0.058333	-0.41198
MRI_FCWML055	0.066667	-0.34709
MRI_FCWML055	0.075	-0.22802
MRI_FCWML055	0.083333	-0.10828
MRI_FCWML055	0.091667	-0.038554
MRI_FCWML055	0.1	-0.048822
MRI_FCWML055	0.10833	-0.13875
MRI_FCWML055	0.11667	-0.27996
MRI_FCWML055	0.125	-0.42863
MRI_FCWML055	0.13333	-0.54236
MRI_FCWML055	0.14167	-0.59431
MRI_FCWML055	0.15	-0.57952
MRI_FCWML055	0.15833	-0.5123
MRI_FCWML055	0.16667	-0.41774
MRI_FCWML055	0.175	-0.32153
MRI_FCWML055	0.18333	-0.24249
MRI_FCWML055	0.19167	-0.18942
MRI_FCWML055	0.2	-0.16214
MRI_FCWML055	0.20833	-0.15487
MRI_FCWML055	0.21667	-0.15983
MRI_FCWML055	0.225	-0.16995
MRI_FCWML055	0.23333	-0.18012
MRI_FCWML055	0.24167	-0.18722
MRI_FCWML055	0.25	-0.094869
MRI_FCWML056	0	-0.18646
MRI_FCWML056	0.0083333	-0.39839
MRI_FCWML056	0.016667	-0.46366
MRI_FCWML056	0.025	-0.53936
MRI_FCWML056	0.033333	-0.58833
MRI_FCWML056	0.041667	-0.57796
MRI_FCWML056	0.05	-0.48973
MRI_FCWML056	0.058333	-0.32326
MRI_FCWML056	0.066667	-0.0951
MRI_FCWML056	0.075	0.1659
MRI_FCWML056	0.083333	0.42436
MRI_FCWML056	0.091667	0.64429
MRI_FCWML056	0.1	0.7949
MRI_FCWML056	0.10833	0.85625
MRI_FCWML056	0.11667	0.82346
MRI_FCWML056	0.125	0.70797
MRI_FCWML056	0.13333	0.53454
MRI_FCWML056	0.14167	0.33438
MRI_FCWML056	0.15	0.1368
MRI_FCWML056	0.15833	-0.037425
MRI_FCWML056	0.16667	-0.17855
MRI_FCWML056	0.175	-0.28594
MRI_FCWML056	0.18333	-0.36358
MRI_FCWML056	0.19167	-0.41582
MRI_FCWML056	0.2	-0.44533
MRI_FCWML056	0.20833	-0.45378
MRI_FCWML056	0.21667	-0.44399
MRI_FCWML056	0.225	-0.42163
MRI_FCWML056	0.23333	-0.39528
MRI_FCWML056	0.24167	-0.37442
MRI_FCWML056	0.25	-0.18326
MRI_FCWML057	0	0.66527
MRI_FCWML057	0.0083333	1.3272
MRI_FCWML057	0.016667	1.3146
MRI_FCWML057	0.025	1.2878
MRI_FCWML057	0.033333	1.2447
MRI_FCWML057	0.041667	1.19
MRI_FCWML057	0.05	1.1349
MRI_FCWML057	0.058333	1.0928
MRI_FCWML057	0.066667	1.0711
MRI_FCWML057	0.075	1.0666
MRI_FCWML057	0.083333	1.0653
MRI_FCWML057	0.091667	1.048
MRI_FCWML057	0.1	0.99823
MRI_FCWML057	0.10833	0.90882
MRI_FCWML057	0.11667	0.78369
MRI_FCWML057	0.125	0.63519
MRI_FCWML057	0.13333	0.47851
MRI_FCWML057	0.14167	0.32632
MRI_FCWML057	0.15	0.1857
MRI_FCWML057	0.15833	0.058107
MRI_FCWML057	0.16667	-0.058454
MRI_FCWML057	0.175	-0.1665
MRI_FCWML057	0.18333	-0.2667
MRI_FCWML057	0.19167	-0.35691
MRI_FCWML057	0.2	-0.43288
MRI_FCWML057	0.20833	-0.4902
MRI_FCWML057	0.21667	-0.52671
MRI_FCWML057	0.225	-0.54413
MRI_FCWML057	0.23333	-0.54805
MRI_FCWML057	0.24167	-0.54603
MRI_FCWML057	0.25	-0.27226
MRI_FCWML061	0	-0.1432
MRI_FCWML061	0.0083333	-0.28186
MRI_FCWML061	0.016667	-0.27134
MRI_FCWML061	0.025	-0.26164
MRI_FCWML061	0.033333	-0.25733
MRI_FCWML061	0.041667	-0.25561
MRI_FCWML061	0.05	-0.2454
MRI_FCWML061	0.058333	-0.212
MRI_FCWML061	0.066667	-0.14461
MRI_FCWML061	0.075	-0.042842
MRI_FCWML061	0.083333	0.081541
MRI_FCWML061	0.091667	0.20817
MRI_FCWML061	0.1	0.31485
MRI_FCWML061	0.10833	0.38408
MRI_FCWML061	0.11667	0.40647
MRI_FCWML061	0.125	0.38094
MRI_FCWML061	0.13333	0.31299
MRI_FCWML061	0.14167	0.21303
MRI_FCWML061	0.15	0.09566
MRI_FCWML061	0.15833	-0.020988
MRI_FCWML061	0.16667	-0.11739
MRI_FCWML061	0.175	-0.17684
MRI_FCWML061	0.18333	-0.19072
MRI_FCWML061	0.19167	-0.16212
MRI_FCWML061	0.2	-0.10538
MRI_FCWML061	0.20833	-0.041034
MRI_FCWML061	0.21667	0.01215
MRI_FCWML061	0.225	0.044021
MRI_FCWML061	0.23333	0.055538
MRI_FCWML061	0.24167	0.05562
MRI_FCWML061	0.25	0.027116
MRI_FCWML063	0	-0.7512
MRI_FCWML063	0.0083333	-1.4575
MRI_FCWML063	0.016667	-1.3245
MRI_FCWML063	0.025	-1.11
MRI_FCWML063	0.033333	-0.82837
MRI_FCWML063	0.041667	-0.50358
MRI_FCWML063	0.05	-0.16718
MRI_FCWML063	0.058333	0.14775
MRI_FCWML063	0.066667	0.41455
MRI_FCWML063	0.075	0.6192
MRI_FCWML063	0.083333	0.76202
MRI_FCWML063	0.091667	0.85436
MRI_FCWML063	0.1	0.91186
MRI_FCWML063	0.10833	0.94766
MRI_FCWML063	0.11667	0.96783
MRI_FCWML063	0.125	0.97062
MRI_FCWML063	0.13333	0.94876
MRI_FCWML063	0.14167	0.89364
MRI_FCWML063	0.15	0.79977
MRI_FCWML063	0.15833	0.66823
MRI_FCWML063	0.16667	0.50855
MRI_FCWML063	0.175	0.33812
MRI_FCWML063	0.18333	0.17931
MRI_FCWML063	0.19167	0.054529
MRI_FCWML063	0.2	-0.019541
MRI_FCWML063	0.20833	-0.036722
MRI_FCWML063	0.21667	-0.0035625
MRI_FCWML063	0.225	0.062002
MRI_FCWML063	0.23333	0.13529
MRI_FCWML063	0.24167	0.1915
MRI_FCWML063	0.25	0.10623
MRI_FCWML064	0	NaN
MRI_FCWML064	0.0083333	NaN
MRI_FCWML064	0.016667	NaN
MRI_FCWML064	0.025	NaN
MRI_FCWML064	0.033333	NaN
MRI_FCWML064	0.041667	NaN
MRI_FCWML064	0.05	NaN
MRI_FCWML064	0.058333	NaN
MRI_FCWML064	0.066667	NaN
MRI_FCWML064	0.075	NaN
MRI_FCWML064	0.083333	NaN
MRI_FCWML064	0.091667	NaN
MRI_FCWML064	0.1	NaN
MRI_FCWML064	0.10833	NaN
MRI_FCWML064	0.11667	NaN
MRI_FCWML064	0.125	NaN
MRI_FCWML064	0.13333	NaN
MRI_FCWML064	0.14167	NaN
MRI_FCWML064	0.15	NaN
MRI_FCWML064	0.15833	NaN
MRI_FCWML064	0.16667	NaN
MRI_FCWML064	0.175	NaN
MRI_FCWML064	0.18333	NaN
MRI_FCWML064	0.19167	NaN
MRI_FCWML064	0.2	NaN
MRI_FCWML064	0.20833	NaN
MRI_FCWML064	0.21667	NaN
MRI_FCWML064	0.225	NaN
MRI_FCWML064	0.23333	NaN
MRI_FCWML064	0.24167	NaN
MRI_FCWML064	0.25	NaN
MRI_FCWML104	0	1.4627
MRI_FCWML104	0.0083333	2.9144
MRI_FCWML104	0.016667	2.8738
MRI_FCWML104	0.025	2.7846
MRI_FCWML104	0.033333	2.6276
MRI_FCWML104	0.041667	2.3936
MRI_FCWML104	0.05	2.0889
MRI_FCWML104	0.058333	1.7326
MRI_FCWML104	0.066667	1.3499
MRI_FCWML104	0.075	0.96669
MRI_FCWML104	0.083333	0.60621
MRI_FCWML104	0.091667	0.28975
MRI_FCWML104	0.1	0.036376
MRI_FCWML104	0.10833	-0.13974
MRI_FCWML104	0.11667	-0.23402
MRI_FCWML104	0.125	-0.25505
MRI_FCWML104	0.13333	-0.2234
MRI_FCWML104	0.14167	-0.16531
MRI_FCWML104	0.15	-0.10408
MRI_FCWML104	0.15833	-0.053705
MRI_FCWML104	0.16667	-0.017982
MRI_FCWML104	0.175	0.0052039
MRI_FCWML104	0.18333	0.017918
MRI_FCWML104	0.19167	0.018491
MRI_FCWML104	0.2	0.0021599
MRI_FCWML104	0.20833	-0.034957
MRI_FCWML104	0.21667	-0.091529
MRI_FCWML104	0.225	-0.15912
MRI_FCWML104	0.23333	-0.22383
MRI_FCWML104	0.24167	-0.27046
MRI_FCWML104	0.25	-0.14372
MRI_FCWML107	0	-0.63076
MRI_FCWML107	0.0083333	-1.2255
MRI_FCWML107	0.016667	-1.1229
MRI_FCWML107	0.025	-0.9694
MRI_FCWML107	0.033333	-0.78675
MRI_FCWML107	0.041667	-0.59845
MRI_FCWML107	0.05	-0.42471
MRI_FCWML107	0.058333	-0.27884
MRI_FCWML107	0.066667	-0.16576
MRI_FCWML107	0.075	-0.08274
MRI_FCWML107	0.083333	-0.021673
MRI_FCWML107	0.091667	0.027915
MRI_FCWML107	0.1	0.076174
MRI_FCWML107	0.10833	0.13081
MRI_FCWML107	0.11667	0.19556
MRI_FCWML107	0.125	0.26906
MRI_FCWML107	0.13333	0.34439
MRI_FCWML107	0.14167	0.40973
MRI_FCWML107	0.15	0.45067
MRI_FCWML107	0.15833	0.45409
MRI_FCWML107	0.16667	0.41261
MRI_FCWML107	0.175	0.32787
MRI_FCWML107	0.18333	0.21116
MRI_FCWML107	0.19167	0.080818
MRI_FCWML107	0.2	-0.042968
MRI_FCWML107	0.20833	-0.14379
MRI_FCWML107	0.21667	-0.2132
MRI_FCWML107	0.225	-0.25186
MRI_FCWML107	0.23333	-0.26754
MRI_FCWML107	0.24167	-0.27096
MRI_FCWML107	0.25	-0.13548
MRI_FCWML108	0	-0.71794
MRI_FCWML108	0.0083333	-1.3497
MRI_FCWML108	0.016667	-1.1154
MRI_FCWML108	0.025	-0.79595
MRI_FCWML108	0.033333	-0.46817
MRI_FCWML108	0.041667	-0.19486
MRI_FCWML108	0.05	-0.0068818
MRI_FCWML108	0.058333	0.098854
MRI_FCWML108	0.066667	0.14749
MRI_FCWML108	0.075	0.16877
MRI_FCWML108	0.083333	0.18327
MRI_FCWML108	0.091667	0.19715
MRI_FCWML108	0.1	0.2052
MRI_FCWML108	0.10833	0.19788
MRI_FCWML108	0.11667	0.16788
MRI_FCWML108	0.125	0.11385
MRI_FCWML108	0.13333	0.041019
MRI_FCWML108	0.14167	-0.040086
MRI_FCWML108	0.15	-0.11608
MRI_FCWML108	0.15833	-0.17386
MRI_FCWML108	0.16667	-0.20395
MRI_FCWML108	0.175	-0.20311
MRI_FCWML108	0.18333	-0.17504
MRI_FCWML108	0.19167	-0.12868
MRI_FCWML108	0.2	-0.074701
MRI_FCWML108	0.20833	-0.022153
MRI_FCWML108	0.21667	0.02339
MRI_FCWML108	0.225	0.059565
MRI_FCWML108	0.23333	0.085749
MRI_FCWML108	0.24167	0.10169
MRI_FCWML108	0.25	0.053535
MRI_FCWML109	0	0.87841
MRI_FCWML109	0.0083333	1.6924
MRI_FCWML109	0.016667	1.5085
MRI_FCWML109	0.025	1.2321
MRI_FCWML109	0.033333	0.90196
MRI_FCWML109	0.041667	0.5608
MRI_FCWML109	0.05	0.2468
MRI_FCWML109	0.058333	-0.013642
MRI_FCWML109	0.066667	-0.2095
MRI_FCWML109	0.075	-0.34409
MRI_FCWML109	0.083333	-0.43008
MRI_FCWML109	0.091667	-0.4826
MRI_FCWML109	0.1	-0.51325
MRI_FCWML109	0.10833	-0.52701
MRI_FCWML109	0.11667	-0.52269
MRI_FCWML109	0.125	-0.49592
MRI_FCWML109	0.13333	-0.44312
MRI_FCWML109	0.14167	-0.36459
MRI_FCWML109	0.15	-0.2659
MRI_FCWML109	0.15833	-0.15745
MRI_FCWML109	0.16667	-0.052379
MRI_FCWML109	0.175	0.036228
MRI_FCWML109	0.18333	0.098368
MRI_FCWML109	0.19167	0.12941
MRI_FCWML109	0.2	0.13099
MRI_FCWML109	0.20833	0.1101
MRI_FCWML109	0.21667	0.076759
MRI_FCWML109	0.225	0.041079
MRI_FCWML109	0.23333	0.011013
MRI_FCWML109	0.24167	-0.0085311
MRI_FCWML109	0.25	-0.0076256
MRI_FCWML119	0	-0.38101
MRI_FCWML119	0.0083333	-0.72716
MRI_FCWML119	0.016667	-0.6249
MRI_FCWML119	0.025	-0.46253
MRI_FCWML119	0.033333	-0.25273
MRI_FCWML119	0.041667	-0.013721
MRI_FCWML119	0.05	0.23176
MRI_FCWML119	0.058333	0.45881
MRI_FCWML119	0.066667	0.64379
MRI_FCWML119	0.075	0.76801
MRI_FCWML119	0.083333	0.82108
MRI_FCWML119	0.091667	0.80279
MRI_FCWML119	0.1	0.72325
MRI_FCWML119	0.10833	0.60098
MRI_FCWML119	0.11667	0.45921
MRI_FCWML119	0.125	0.32112
MRI_FCWML119	0.13333	0.20528
MRI_FCWML119	0.14167	0.12246
MRI_FCWML119	0.15	0.074691
MRI_FCWML119	0.15833	0.056621
MRI_FCWML119	0.16667	0.058335
MRI_FCWML119	0.175	0.068462
MRI_FCWML119	0.18333	0.07658
MRI_FCWML119	0.19167	0.074602
MRI_FCWML119	0.2	0.057507
MRI_FCWML119	0.20833	0.0239
MRI_FCWML119	0.21667	-0.023444
MRI_FCWML119	0.225	-0.077509
MRI_FCWML119	0.23333	-0.12808
MRI_FCWML119	0.24167	-0.16416
MRI_FCWML119	0.25	-0.088632
MRI_FCWML121	0	-0.13815
MRI_FCWML121	0.0083333	-0.25489
MRI_FCWML121	0.016667	-0.19376
MRI_FCWML121	0.025	-0.10086
MRI_FCWML121	0.033333	0.014059
MRI_FCWML121	0.041667	0.142
MRI_FCWML121	0.05	0.27505
MRI_FCWML121	0.058333	0.40433
MRI_FCWML121	0.066667	0.51748
MRI_FCWML121	0.075	0.59816
MRI_FCWML121	0.083333	0.62915
MRI_FCWML121	0.091667	0.59824
MRI_FCWML121	0.1	0.50427
MRI_FCWML121	0.10833	0.35982
MRI_FCWML121	0.11667	0.18884
MRI_FCWML121	0.125	0.019573
MRI_FCWML121	0.13333	-0.12399
MRI_FCWML121	0.14167	-0.22872
MRI_FCWML121	0.15	-0.29414
MRI_FCWML121	0.15833	-0.32938
MRI_FCWML121	0.16667	-0.34691
MRI_FCWML121	0.175	-0.35644
MRI_FCWML121	0.18333	-0.36141
MRI_FCWML121	0.19167	-0.35912
MRI_FCWML121	0.2	-0.34405
MRI_FCWML121	0.20833	-0.31217
MRI_FCWML121	0.21667	-0.26442
MRI_FCWML121	0.225	-0.20777
MRI_FCWML121	0.23333	-0.15372
MRI_FCWML121	0.24167	-0.1148
MRI_FCWML121	0.25	-0.050313
MRI_FCWML128	0	1.0657
MRI_FCWML128	0.0083333	2.0962
MRI_FCWML128	0.016667	1.992
MRI_FCWML128	0.025	1.8251
MRI_FCWML128	0.033333	1.6083
MRI_FCWML128	0.041667	1.362
MRI_FCWML128	0.05	1.1127
MRI_FCWML128	0.058333	0.88711
MRI_FCWML128	0.066667	0.70554
MRI_FCWML128	0.075	0.57565
MRI_FCWML128	0.083333	0.4907
MRI_FCWML128	0.091667	0.43268
MRI_FCWML128	0.1	0.3794
MRI_FCWML128	0.10833	0.31266
MRI_FCWML128	0.11667	0.22442
MRI_FCWML128	0.125	0.11881
MRI_FCWML128	0.13333	0.0096041
MRI_FCWML128	0.14167	-0.085418
MRI_FCWML128	0.15	-0.15094
MRI_FCWML128	0.15833	-0.17898
MRI_FCWML128	0.16667	-0.1707
MRI_FCWML128	0.175	-0.13488
MRI_FCWML128	0.18333	-0.084129
MRI_FCWML128	0.19167	-0.030533
MRI_FCWML128	0.2	0.017494
MRI_FCWML128	0.20833	0.056245
MRI_FCWML128	0.21667	0.085704
MRI_FCWML128	0.225	0.10748
MRI_FCWML128	0.23333	0.12293
MRI_FCWML128	0.24167	0.13244
MRI_FCWML128	0.25	0.06784
MRI_FCWML129	0	-0.87875
MRI_FCWML129	0.0083333	-1.7248
MRI_FCWML129	0.016667	-1.6375
MRI_FCWML129	0.025	-1.5231
MRI_FCWML129	0.033333	-1.4125
MRI_FCWML129	0.041667	-1.3256
MRI_FCWML129	0.05	-1.2624
MRI_FCWML129	0.058333	-1.203
MRI_FCWML129	0.066667	-1.1177
MRI_FCWML129	0.075	-0.98114
MRI_FCWML129	0.083333	-0.78435
MRI_FCWML129	0.091667	-0.53973
MRI_FCWML129	0.1	-0.27724
MRI_FCWML129	0.10833	-0.034091
MRI_FCWML129	0.11667	0.15745
MRI_FCWML129	0.125	0.27936
MRI_FCWML129	0.13333	0.33137
MRI_FCWML129	0.14167	0.32853
MRI_FCWML129	0.15	0.29468
MRI_FCWML129	0.15833	0.2546
MRI_FCWML129	0.16667	0.22736
MRI_FCWML129	0.175	0.22235
MRI_FCWML129	0.18333	0.23863
MRI_FCWML129	0.19167	0.2671
MRI_FCWML129	0.2	0.29487
MRI_FCWML129	0.20833	0.31032
MRI_FCWML129	0.21667	0.30748
MRI_FCWML129	0.225	0.28818
MRI_FCWML129	0.23333	0.26109
MRI_FCWML129	0.24167	0.23805
MRI_FCWML129	0.25	0.11454
MRI_FCWML134	0	0.38348
MRI_FCWML134	0.0083333	0.76746
MRI_FCWML134	0.016667	0.76911
MRI_FCWML134	0.025	0.77148
MRI_FCWML134	0.033333	0.77182
MRI_FCWML134	0.041667	0.76371
MRI_FCWML134	0.05	0.7374
MRI_FCWML134	0.058333	0.68228
MRI_FCWML134	0.066667	0.59056
MRI_FCWML134	0.075	0.46045
MRI_FCWML134	0.083333	0.29761
MRI_FCWML134	0.091667	0.11412
MRI_FCWML134	0.1	-0.074014
MRI_FCWML134	0.10833	-0.24967
MRI_FCWML134	0.11667	-0.39662
MRI_FCWML134	0.125	-0.50069
MRI_FCWML134	0.13333	-0.55065
MRI_FCWML134	0.14167	-0.53982
MRI_FCWML134	0.15	-0.46839
MRI_FCWML134	0.15833	-0.34545
MRI_FCWML134	0.16667	-0.18926
MRI_FCWML134	0.175	-0.024469
MRI_FCWML134	0.18333	0.12338
MRI_FCWML134	0.19167	0.23428
MRI_FCWML134	0.2	0.29862
MRI_FCWML134	0.20833	0.3185
MRI_FCWML134	0.21667	0.30524
MRI_FCWML134	0.225	0.27451
MRI_FCWML134	0.23333	0.24138
MRI_FCWML134	0.24167	0.21716
MRI_FCWML134	0.25	0.10419
MRI_FCWML150	0	0.25755
MRI_FCWML150	0.0083333	0.59419
MRI_FCWML150	0.016667	0.80495
MRI_FCWML150	0.025	1.0775
MRI_FCWML150	0.033333	1.324
MRI_FCWML150	0.041667	1.4691
MRI_FCWML150	0.05	1.4748
MRI_FCWML150	0.058333	1.3489
MRI_FCWML150	0.066667	1.1352
MRI_FCWML150	0.075	0.89102
MRI_FCWML150	0.083333	0.66285
MRI_FCWML150	0.091667	0.47157
MRI_FCWML150	0.1	0.31279
MRI_FCWML150	0.10833	0.16957
MRI_FCWML150	0.11667	0.028731
MRI_FCWML150	0.125	-0.10927
MRI_FCWML150	0.13333	-0.23151
MRI_FCWML150	0.14167	-0.32269
MRI_FCWML150	0.15	-0.37654
MRI_FCWML150	0.15833	-0.40109
MRI_FCWML150	0.16667	-0.41509
MRI_FCWML150	0.175	-0.43867
MRI_FCWML150	0.18333	-0.48427
MRI_FCWML150	0.19167	-0.55305
MRI_FCWML150	0.2	-0.6373
MRI_FCWML150	0.20833	-0.72607
MRI_FCWML150	0.21667	-0.80977
MRI_FCWML150	0.225	-0.88173
MRI_FCWML150	0.23333	-0.93727
MRI_FCWML150	0.24167	-0.9726
MRI_FCWML150	0.25	-0.49238
MRI_FCWML158	0	0.6796
MRI_FCWML158	0.0083333	1.3533
MRI_FCWML158	0.016667	1.336
MRI_FCWML158	0.025	1.3076
MRI_FCWML158	0.033333	1.2665
MRI_FCWML158	0.041667	1.2084
MRI_FCWML158	0.05	1.1269
MRI_FCWML158	0.058333	1.0172
MRI_FCWML158	0.066667	0.87945
MRI_FCWML158	0.075	0.72149
MRI_FCWML158	0.083333	0.55764
MRI_FCWML158	0.091667	0.40497
MRI_FCWML158	0.1	0.27799
MRI_FCWML158	0.10833	0.18438
MRI_FCWML158	0.11667	0.12378
MRI_FCWML158	0.125	0.089636
MRI_FCWML158	0.13333	0.07293
MRI_FCWML158	0.14167	0.065698
MRI_FCWML158	0.15	0.06281
MRI_FCWML158	0.15833	0.061772
MRI_FCWML158	0.16667	0.061463
MRI_FCWML158	0.175	0.061082
MRI_FCWML158	0.18333	0.060034
MRI_FCWML158	0.19167	0.058548
MRI_FCWML158	0.2	0.058137
MRI_FCWML158	0.20833	0.061138
MRI_FCWML158	0.21667	0.069309
MRI_FCWML158	0.225	0.082297
MRI_FCWML158	0.23333	0.097063
MRI_FCWML158	0.24167	0.10886
MRI_FCWML158	0.25	0.056683
MRI_FCWML159	0	-0.019472
MRI_FCWML159	0.0083333	-0.0092489
MRI_FCWML159	0.016667	0.068587
MRI_FCWML159	0.025	0.16438
MRI_FCWML159	0.033333	0.23869
MRI_FCWML159	0.041667	0.25574
MRI_FCWML159	0.05	0.19556
MRI_FCWML159	0.058333	0.060968
MRI_FCWML159	0.066667	-0.12307
MRI_FCWML159	0.075	-0.31791
MRI_FCWML159	0.083333	-0.48407
MRI_FCWML159	0.091667	-0.59354
MRI_FCWML159	0.1	-0.63668
MRI_FCWML159	0.10833	-0.62164
MRI_FCWML159	0.11667	-0.56766
MRI_FCWML159	0.125	-0.49609
MRI_FCWML159	0.13333	-0.42351
MRI_FCWML159	0.14167	-0.35926
MRI_FCWML159	0.15	-0.30701
MRI_FCWML159	0.15833	-0.26793
MRI_FCWML159	0.16667	-0.24286
MRI_FCWML159	0.175	-0.23215
MRI_FCWML159	0.18333	-0.23402
MRI_FCWML159	0.19167	-0.24325
MRI_FCWML159	0.2	-0.25184
MRI_FCWML159	0.20833	-0.25173
MRI_FCWML159	0.21667	-0.23842
MRI_FCWML159	0.225	-0.21341
MRI_FCWML159	0.23333	-0.18401
MRI_FCWML159	0.24167	-0.16045
MRI_FCWML159	0.25	-0.07573
MRI_FCWML160	0	-0.13667
MRI_FCWML160	0.0083333	-0.21985
MRI_FCWML160	0.016667	-0.070271
MRI_FCWML160	0.025	0.14639
MRI_FCWML160	0.033333	0.3923
MRI_FCWML160	0.041667	0.63144
MRI_FCWML160	0.05	0.83717
MRI_FCWML160	0.058333	0.99449
MRI_FCWML160	0.066667	1.0979
MRI_FCWML160	0.075	1.1473
MRI_FCWML160	0.083333	1.1451
MRI_FCWML160	0.091667	1.0948
MRI_FCWML160	0.1	1.0015
MRI_FCWML160	0.10833	0.87227
MRI_FCWML160	0.11667	0.71596
MRI_FCWML160	0.125	0.54227
MRI_FCWML160	0.13333	0.36122
MRI_FCWML160	0.14167	0.18318
MRI_FCWML160	0.15	0.019072
MRI_FCWML160	0.15833	-0.11986
MRI_FCWML160	0.16667	-0.22353
MRI_FCWML160	0.175	-0.28535
MRI_FCWML160	0.18333	-0.30428
MRI_FCWML160	0.19167	-0.28559
MRI_FCWML160	0.2	-0.23959
MRI_FCWML160	0.20833	-0.179
MRI_FCWML160	0.21667	-0.11596
MRI_FCWML160	0.225	-0.059955
MRI_FCWML160	0.23333	-0.017092
MRI_FCWML160	0.24167	0.0094564
MRI_FCWML160	0.25	0.0092041
MRI_FCWML162	0	0.072749
MRI_FCWML162	0.0083333	0.18962
MRI_FCWML162	0.016667	0.307
MRI_FCWML162	0.025	0.45797
MRI_FCWML162	0.033333	0.59203
MRI_FCWML162	0.041667	0.6648
MRI_FCWML162	0.05	0.65161
MRI_FCWML162	0.058333	0.55336
MRI_FCWML162	0.066667	0.39335
MRI_FCWML162	0.075	0.20776
MRI_FCWML162	0.083333	0.033883
MRI_FCWML162	0.091667	-0.099511
MRI_FCWML162	0.1	-0.17733
MRI_FCWML162	0.10833	-0.19869
MRI_FCWML162	0.11667	-0.17416
[truncated: 171 more rows]
